# Supplementary material for: A remodeled RNA polymerase II complex catalyzing viroid RNA-templated transcription
Source: PLoS Pathog. 2022 Sep 19;18(9):e1010850. doi: 10.1371/journal.ppat.1010850 (PMC9521916; doi:10.1371/journal.ppat.1010850)
Supplement: S1 Table — (XLSX) [file ppat.1010850.s001.xlsx]

## Sheet: Sheet1
S1 Table. Summary results for transcription related factors.
Accession	Description	Partially purified Pol II												Remodeled Pol II
		Replicate 1				Replicate 2				Replicate 3				Replicate 1				Replicate 2				Replicate 3
		Coverage	# Peptides	# PSMs	# Unique Peptides	Coverage	# Peptides	# PSMs	# Unique Peptides	Coverage	# Peptides	# PSMs	# Unique Peptides	Coverage	# Peptides	# PSMs	# Unique Peptides	Coverage	# Peptides	# PSMs	# Unique Peptides	Coverage	# Peptides	# PSMs	# Unique Peptides
XP_044391332.1	DNA-directed RNA polymerase II subunit RPB1-like [Triticum aestivum]	18.3045	29	127	1					23.871	4	4	4
XP_044422531.1	DNA-directed RNA polymerase II subunit RPB1-like isoform X2 [Triticum aestivum]	52.4142	96	406	2	51.4485	83	338	3	51.2876	85	332	3					13.0901	18	31	1	17.1137	23	43	1
XP_044444971.1	DNA-directed RNA polymerase II subunit RPB1-like isoform X2 [Triticum aestivum]	52.3019	97	408	3	50.7495	83	335	3	51.1777	86	336	4	22.591	26	60	18	12.955	18	30	1	16.97	23	41	1
XP_044398982.1	DNA-directed RNA polymerase II subunit RPB2 [Triticum aestivum]	76.8223	67	286	67	57.412	56	218	56	59.05	63	252	63	31.4496	26	64	26	28.2555	22	51	22	25.3071	22	56	22
XP_044388213.1	DNA-directed RNA polymerases II, IV and V subunit 3-like [Triticum aestivum]	73.4139	21	97	3	60.7251	16	78	16	59.8187	15	77	15					42.9003	9	19	9	42.5982	8	19	8
XP_044410738.1	DNA-directed RNA polymerase II subunit 4-like [Triticum aestivum]	66.9065	7	23	7	61.1511	5	20	5	46.0432	5	17	5
XP_044324940.1	DNA-directed RNA polymerases II and IV subunit 5A-like [Triticum aestivum]	58.3732	12	58	11	54.067	11	43	11	56.9378	11	41	10					15.7895	2	5	2
XP_044350539.1	DNA-directed RNA polymerases II and IV subunit 5A-like [Triticum aestivum]	44.7619	8	17	7	30.9524	5	8	5	35.7143	7	11	6
XP_044455885.1	DNA-directed RNA polymerases II, IV and V subunit 6A-like [Triticum aestivum]	35.2113	4	21	4	36.6197	4	26	4	35.2113	4	14	4
XP_044407805.1	DNA-directed RNA polymerase II subunit RPB7 [Triticum aestivum]	48.0226	5	21	5	35.0282	6	19	6	35.0282	5	17	5
XP_044330432.1	DNA-directed RNA polymerases II, IV and V subunit 8B-like [Triticum aestivum]	52.027	5	17	1	35.8108	4	15	1	35.8108	4	16	1	18.9189	3	5	1	18.2432	2	3	1
XP_044322202.1	DNA-directed RNA polymerases II, IV and V subunit 8B-like [Triticum aestivum]	52.027	5	15	1	35.8108	4	18	1	35.8108	4	14	1	18.9189	3	5	1	18.2432	2	4	1	14.4444	4	9	1
XP_044378512.1	DNA-directed RNA polymerases II, IV and V subunit 9A-like [Triticum aestivum]	19.2982	2	6	1	19.2982	2	6	1	33.3333	4	9	3
XP_044395610.1	DNA-directed RNA polymerases II, IV and V subunit 9B [Triticum aestivum]	85.9649	7	34	6	54.386	4	14	3	54.386	4	26	3
XP_044387598.1	DNA-directed RNA polymerases I, II, and III subunit RPABC5-like (RPB10) [Triticum aestivum]	41.6667	6	25	1	40.9091	4	17	1	41.6667	6	23	1	18.1818	3	5	3					18.1818	2	3	2
XP_044381884.1	DNA-directed RNA polymerases II, IV and V subunit 11-like [Triticum aestivum]	78.3333	12	42	12	60.8333	7	30	7	67.5	8	35	8	32.5	2	3	2					32.5	2	4	2
XP_044351723.1	DNA-directed RNA polymerase III subunit 1-like [Triticum aestivum]	8.10036	7	15	7	8.74552	7	12	1	15.4506	5	11	5
XP_044408236.1	DNA-directed RNA polymerase III subunit 2-like [Triticum aestivum]	13.5696	10	14	10	9.50735	7	8	7	8.03803	5	7	5
XP_044332823.1	DNA-directed RNA polymerases I and III subunit rpac1-like [Triticum aestivum]	19.4366	5	13	5	16.6197	4	8	4	13.5211	3	6	3
XP_044436933.1	putative transcription elongation factor SPT5 homolog 1 [Triticum aestivum]	6.36882	5	8	5	2.94677	2	6	2	4.08745	4	6	4					2.18631	2	4	2
XP_044392326.1	FACT complex subunit SSRP1-B-like isoform X1 [Triticum aestivum]	36.9208	16	50	16	35.2765	21	52	21	33.4828	18	49	18
XP_044330076.1	FACT complex subunit SPT16-like [Triticum aestivum]	42.3963	37	91	1	36.4977	26	61	1	37.5115	28	71	2
XP_044454990.1	FACT complex subunit SPT16 [Triticum aestivum]	44.7005	40	91	2	38.7097	28	64	3	37.5115	29	71	3
XP_044450962.1	transcription elongation factor SPT6 homolog isoform X1 [Triticum aestivum]	6.37255	7	13	7	7.65931	7	11	7	8.51716	9	16	9					1.65441	2	3	2
XP_044338627.1	protein IWS1 homolog 1-like [Triticum aestivum]	6.40301	4	6	4					5.08475	2	3	2
XP_044414262.1	protein CTR9 homolog [Triticum aestivum]	37.3596	26	43	1	31.4607	23	50	23	30.9925	19	50	19	2.2	2	2	2	7.77154	6	7	6
XP_044332259.1	protein LEO1 homolog [Triticum aestivum]	34.7432	19	41	2	20.997	10	25	10	30.8157	13	42	2									4.68278	2	2	2
XP_044457053.1	protein LEO1 homolog [Triticum aestivum]	34.7958	18	37	1					30.8623	12	39	1
XP_044338201.1	protein PAF1 homolog [Triticum aestivum]	23.839	12	23	3	22.1362	11	27	3	23.9938	11	31	3
XP_044429807.1	protein PAF1 homolog [Triticum aestivum]	30.8442	14	26	2	21.7532	11	23	2	23.8636	11	32	2
XP_044387377.1	protein RTF1 homolog [Triticum aestivum]	16.6667	6	13	6	11.6667	4	5	4	19.8485	7	13	7
XP_044343360.1	general transcription factor IIE subunit 1-like [Triticum aestivum]	8.15451	3	7	3	10.3004	4	8	4
XP_044394533.1	general transcription factor IIF subunit alpha-like isoform X1 [Triticum aestivum]	6.43087	2	7	2	8.84244	3	5	3	8.84244	3	7	3
XP_044365145.1	polyadenylation factor subunit 2-like [Triticum aestivum]	5.5794	2	3	2					5.5794	2	4	2
XP_044380741.1	pre-mRNA-splicing factor 38-like [Triticum aestivum]	9.39086	3	5	3	12.6904	4	7	4	9.39086	3	5	3
XP_044323484.1	splicing factor 3B subunit 4-like [Triticum aestivum]	18.4783	4	11	4	18.4783	4	6	4
XP_044405773.1	splicing factor 3B subunit 2-like [Triticum aestivum]	11.3054	7	22	7	12.3543	8	13	8	12.5874	7	15	7									3.7296	2	2	2
XP_044421055.1	splicing factor, arginine/serine-rich 19-like [Triticum aestivum]	28.3422	6	13	3	28.877	5	9	4	25.4011	5	7	3
XP_044431686.1	pre-mRNA-processing-splicing factor 8A-like [Triticum aestivum]	8.58351	15	29	15	3.67865	6	10	6	6.38478	9	15	9					1.35307	2	2	2	1.64905	2	4	2
XP_044348996.1	protein MLN51 homolog [Triticum aestivum]	18.4438	8	22	1	11.6715	4	12	1	10.6628	5	11	1
XP_044417769.1	DExH-box ATP-dependent RNA helicase DExH12-like [Triticum aestivum]	20.541	23	51	23	16.873	20	37	20	17.5608	23	46	23
