# Supplementary material for: A remodeled RNA polymerase II complex catalyzing viroid RNA-templated transcription
Source: PLoS Pathog. 2022 Sep 19;18(9):e1010850. doi: 10.1371/journal.ppat.1010850 (PMC9521916; doi:10.1371/journal.ppat.1010850)
Supplement: S2 Table — (XLSX) [file ppat.1010850.s002.xlsx]

## Sheet: Table S2
S2 Table. Primer sequences for cloning.
Primer name		Sequences
zf1	f	cacttgacgagaaatctcttgcagc
	r	gctgcaagagatttctcgtcaagtg
zf2	f	caacatgactcggaatgtcaatgagatgc
	r	gcatctcattgacattccgagtcatgttg
zf3	f	gcatccaaattaaagaaaaatgaggattctc
	r	gagaatcctcatttttctttaatttggatgc
zf4	f	tgcctcaaggaaaacgtggagagttg
	r	caactctccacgttttccttgaggca
zf5	f	gaatattaagcggaatctccgtacgcatg
	r	catgcgtacggagattccgcttaatattc
zf6	f	atcaaatcttattcagaacgtcaaagctg
	r	cagctttgacgttctgaataagatttgat
zf7	f	cgtgagagatagaaatgaaaagtctggc
	r	gccagacttttcatttctatctctcacg
