# Supplementary material for: A remodeled RNA polymerase II complex catalyzing viroid RNA-templated transcription
Source: PLoS Pathog. 2022 Sep 19;18(9):e1010850. doi: 10.1371/journal.ppat.1010850 (PMC9521916; doi:10.1371/journal.ppat.1010850)
Supplement: S1 Dataset — (XLSX) [file ppat.1010850.s008.xlsx]

## Sheet: Proteins
S1 Dataset. nLC-MS/MS for partially purified Pol II (replicate 1).
Protein FDR Confidence	Accession	Description	Exp. q-value	Sum PEP Score	Coverage	# Peptides	# PSMs	# Unique Peptides	# Protein Groups	# AAs	MW [kDa]	calc. pI	Score Sequest HT	# Peptides Sequest HT
High	XP_044444971.1	DNA-directed RNA polymerase II subunit RPB1-like isoform X2 [Triticum aestivum]	0	554.732	52.3019	97	408	3	1	1868	208	6.2	1357.06	97
Confidence	PSM Ambiguity	Annotated Sequence	Modifications	# Protein Groups	# Proteins	Master Protein Accessions	Protein Accessions	# Missed Cleavages	Charge	DeltaScore	DeltaCn	Rank	Search Engine Rank	m/z [Da]	MH+ [Da]	Theo. MH+ [Da]	DeltaM [ppm]	Deltam/z [Da]	Intensity	Activation Type	MS Order	Ion Inject Time [ms]	RT [min]	First Scan	Spectrum File	XCorr	Percolator q-Value	Percolator PEP
High	Unambiguous	GSFINISQMTAcVGQQNVEGKR	C12(Carbamidomethyl)	4	11	XP_044327129.1; XP_044444971.1; XP_044391332.1; XP_044422531.1	XP_044327129.1; XP_044429705.1; XP_044399994.1; XP_044444971.1; XP_044422530.1; XP_044399993.1; XP_044391333.1; XP_044459984.1; XP_044444970.1; XP_044391332.1; XP_044422531.1	1	2	0.4941	0	1	1	1212.59	2424.18	2424.18	2.72	0.00329	661081	CID (Collision Induced Dissociation)	MS2	12.805	69.417	18408	Pol_II_1.raw	4.23	0	0.0001609
High	Unambiguous	GSFINISQMTAcVGQQNVEGKR	C12(Carbamidomethyl)	4	11	XP_044327129.1; XP_044444971.1; XP_044391332.1; XP_044422531.1	XP_044327129.1; XP_044429705.1; XP_044399994.1; XP_044444971.1; XP_044422530.1; XP_044399993.1; XP_044391333.1; XP_044459984.1; XP_044444970.1; XP_044391332.1; XP_044422531.1	1	2	0.5501	0	1	1	1212.59	2424.18	2424.18	0.3	0.00036	746851	CID (Collision Induced Dissociation)	MS2	10.716	69.4676	18421	Pol_II_1.raw	4.09	0	4.598e-05
High	Unambiguous	GSFINISQMTAcVGQQNVEGKR	C12(Carbamidomethyl)	4	11	XP_044327129.1; XP_044444971.1; XP_044391332.1; XP_044422531.1	XP_044327129.1; XP_044429705.1; XP_044399994.1; XP_044444971.1; XP_044422530.1; XP_044399993.1; XP_044391333.1; XP_044459984.1; XP_044444970.1; XP_044391332.1; XP_044422531.1	1	3	0.2126	0	1	1	808.732	2424.18	2424.18	2.53	0.00205	5240550	CID (Collision Induced Dissociation)	MS2	1.25	69.5852	18456	Pol_II_1.raw	2.07	0	0.003327
High	Unambiguous	GSFINISQMTAcVGQQNVEGKR	C12(Carbamidomethyl)	4	11	XP_044327129.1; XP_044444971.1; XP_044391332.1; XP_044422531.1	XP_044327129.1; XP_044429705.1; XP_044399994.1; XP_044444971.1; XP_044422530.1; XP_044399993.1; XP_044391333.1; XP_044459984.1; XP_044444970.1; XP_044391332.1; XP_044422531.1	1	2	0.3458	0	1	1	1212.6	2424.18	2424.18	3.62	0.00439	1520540	CID (Collision Induced Dissociation)	MS2	2.936	69.7043	18491	Pol_II_1.raw	4.02	0	0.001302
High	Unambiguous	VVISFDGSYVNYR		3	10	XP_044327129.1; XP_044444971.1; XP_044422531.1	XP_044327129.1; XP_044429705.1; XP_044399994.1; XP_044444971.1; XP_044335362.1; XP_044422530.1; XP_044391333.1; XP_044459984.1; XP_044444970.1; XP_044422531.1	0	2	0.5726	0	1	1	759.885	1518.76	1518.76	3.05	0.00232	5.14034e+06	CID (Collision Induced Dissociation)	MS2	1.045	68.7397	18201	Pol_II_1.raw	3.72	0	0.0006981
High	Unambiguous	VVISFDGSYVNYR		3	10	XP_044327129.1; XP_044444971.1; XP_044422531.1	XP_044327129.1; XP_044429705.1; XP_044399994.1; XP_044444971.1; XP_044335362.1; XP_044422530.1; XP_044391333.1; XP_044459984.1; XP_044444970.1; XP_044422531.1	0	2	0.6116	0	1	1	759.885	1518.76	1518.76	3.05	0.00232	4845618	CID (Collision Induced Dissociation)	MS2	1.239	68.8044	18221	Pol_II_1.raw	3.63	0	0.002893
High	Unambiguous	FSAWHAETESGFITPGDTMVR		2	5	XP_044444971.1; XP_044422531.1	XP_044429705.1; XP_044444971.1; XP_044422530.1; XP_044444970.1; XP_044422531.1	0	2	0.6842	0	1	1	1170.04	2339.08	2339.08	1.51	0.00177	428669	CID (Collision Induced Dissociation)	MS2	4.791	69.9705	18575	Pol_II_1.raw	5.32	0	4.977e-06
High	Unambiguous	FSAWHAETESGFITPGDTMVR		2	5	XP_044444971.1; XP_044422531.1	XP_044429705.1; XP_044444971.1; XP_044422530.1; XP_044444970.1; XP_044422531.1	0	3	0.2748	0	1	1	780.366	2339.08	2339.08	3.33	0.0026	25831816	CID (Collision Induced Dissociation)	MS2	0.148	70.5385	18740	Pol_II_1.raw	3.53	0	0.004903
High	Unambiguous	FSAWHAETESGFITPGDTMVR		2	5	XP_044444971.1; XP_044422531.1	XP_044429705.1; XP_044444971.1; XP_044422530.1; XP_044444970.1; XP_044422531.1	0	3	0.508	0	1	1	780.366	2339.08	2339.08	3.64	0.00284	22131154	CID (Collision Induced Dissociation)	MS2	0.159	70.5979	18758	Pol_II_1.raw	3.74	0	0.0001977
High	Unambiguous	DGGMMSPMLSPNFR		2	5	XP_044444971.1; XP_044422531.1	XP_044429705.1; XP_044444971.1; XP_044422530.1; XP_044444970.1; XP_044422531.1	0	2	0.4791	0	1	1	770.344	1539.68	1539.68	3.93	0.00303	27443304	CID (Collision Induced Dissociation)	MS2	0.232	70.7188	18794	Pol_II_1.raw	3.59	0	0.002141
High	Unambiguous	DGGMMSPMLSPNFR		2	5	XP_044444971.1; XP_044422531.1	XP_044429705.1; XP_044444971.1; XP_044422530.1; XP_044444970.1; XP_044422531.1	0	2	0.5071	0	1	1	770.344	1539.68	1539.68	3.06	0.00236	34400308	CID (Collision Induced Dissociation)	MS2	0.183	70.7789	18812	Pol_II_1.raw	3.53	0	0.0005634
High	Unambiguous	NVFEAEVQKLEADR		2	5	XP_044444971.1; XP_044422531.1	XP_044429705.1; XP_044444971.1; XP_044422530.1; XP_044444970.1; XP_044422531.1	1	2	0.2517	0	1	1	824.424	1647.84	1647.83	3.92	0.00323	1.19641e+06	CID (Collision Induced Dissociation)	MS2	2.378	70.0067	18583	Pol_II_1.raw	2.9	0	0.002368
High	Unambiguous	FSAWHAETESGFITPGDTMVR		2	5	XP_044444971.1; XP_044422531.1	XP_044429705.1; XP_044444971.1; XP_044422530.1; XP_044444970.1; XP_044422531.1	0	2	0.5687	0	1	1	1170.04	2339.08	2339.08	2.55	0.00299	564593	CID (Collision Induced Dissociation)	MS2	4.213	70.0278	18592	Pol_II_1.raw	3.64	0	0.0003435
High	Unambiguous	FSAWHAETESGFITPGDTMVR		2	5	XP_044444971.1; XP_044422531.1	XP_044429705.1; XP_044444971.1; XP_044422530.1; XP_044444970.1; XP_044422531.1	0	2	0.6195	0	1	1	1170.04	2339.08	2339.08	1.72	0.00201	1.18749e+06	CID (Collision Induced Dissociation)	MS2	3.229	70.1217	18617	Pol_II_1.raw	5.02	0	2.604e-05
High	Unambiguous	FSAWHAETESGFITPGDTMVR		2	5	XP_044444971.1; XP_044422531.1	XP_044429705.1; XP_044444971.1; XP_044422530.1; XP_044444970.1; XP_044422531.1	0	2	0.6335	0	1	1	1170.04	2339.08	2339.08	2.45	0.00286	3.07139e+06	CID (Collision Induced Dissociation)	MS2	2.039	70.1792	18634	Pol_II_1.raw	4.42	0	1.25e-05
High	Unambiguous	NVFEAEVQKLEADR		2	5	XP_044444971.1; XP_044422531.1	XP_044429705.1; XP_044444971.1; XP_044422530.1; XP_044444970.1; XP_044422531.1	1	2	0.1803	0	1	1	824.422	1647.84	1647.83	2.44	0.00201	878138	CID (Collision Induced Dissociation)	MS2	3.397	69.9614	18571	Pol_II_1.raw	3.05	0	0.001074
High	Unambiguous	VVISFDGSYVNYR		3	10	XP_044327129.1; XP_044444971.1; XP_044422531.1	XP_044327129.1; XP_044429705.1; XP_044399994.1; XP_044444971.1; XP_044335362.1; XP_044422530.1; XP_044391333.1; XP_044459984.1; XP_044444970.1; XP_044422531.1	0	2	0.7008	0	1	1	759.885	1518.76	1518.76	2.09	0.00158	9432300	CID (Collision Induced Dissociation)	MS2	0.805	66.4831	17536	Pol_II_1.raw	3.61	0	0.0003952
High	Unambiguous	VKLVQFGILSPDEIR		1	2	XP_044444971.1	XP_044444971.1; XP_044444970.1	1	3	0.4	0	1	1	572.003	1713.99	1713.99	2.92	0.00167	1.31731e+06	CID (Collision Induced Dissociation)	MS2	1.425	75.6293	20256	Pol_II_1.raw	4.05	0	0.00173
High	Unambiguous	VKLVQFGILSPDEIR		1	2	XP_044444971.1	XP_044444971.1; XP_044444970.1	1	2	0.2382	0	1	1	857.501	1713.99	1713.99	2.71	0.00233	746925	CID (Collision Induced Dissociation)	MS2	17.596	75.6571	20268	Pol_II_1.raw	3.19	0	0.003539
High	Unambiguous	VKLVQFGILSPDEIR		1	2	XP_044444971.1	XP_044444971.1; XP_044444970.1	1	2	0.5821	0	1	1	857.504	1714	1713.99	5.92	0.00507	954811	CID (Collision Induced Dissociation)	MS2	3.327	75.8315	20309	Pol_II_1.raw	4.81	0	1.792e-06
High	Unambiguous	VKLVQFGILSPDEIR		1	2	XP_044444971.1	XP_044444971.1; XP_044444970.1	1	2	0.4975	0	1	1	857.504	1714	1713.99	5.92	0.00507	954811	CID (Collision Induced Dissociation)	MS2	4.555	75.8409	20313	Pol_II_1.raw	4.02	0	0.00361
High	Unambiguous	GSFINISQMTAcVGQQNVEGK	C12(Carbamidomethyl)	4	11	XP_044327129.1; XP_044444971.1; XP_044391332.1; XP_044422531.1	XP_044327129.1; XP_044429705.1; XP_044399994.1; XP_044444971.1; XP_044422530.1; XP_044399993.1; XP_044391333.1; XP_044459984.1; XP_044444970.1; XP_044391332.1; XP_044422531.1	0	2	0.6419	0	1	1	1134.54	2268.08	2268.07	2.92	0.00331	15255254	CID (Collision Induced Dissociation)	MS2	0.403	74.5975	19946	Pol_II_1.raw	5.11	0	6.436e-06
High	Unambiguous	GSFINISQMTAcVGQQNVEGK	C12(Carbamidomethyl)	4	11	XP_044327129.1; XP_044444971.1; XP_044391332.1; XP_044422531.1	XP_044327129.1; XP_044429705.1; XP_044399994.1; XP_044444971.1; XP_044422530.1; XP_044399993.1; XP_044391333.1; XP_044459984.1; XP_044444970.1; XP_044391332.1; XP_044422531.1	0	2	0.6298	0	1	1	1134.55	2268.08	2268.07	3.89	0.00441	13145243	CID (Collision Induced Dissociation)	MS2	0.445	74.6577	19964	Pol_II_1.raw	4.97	0	0.0001062
High	Unambiguous	YELDDENWRPTYMLPDHVDDLK		2	5	XP_044444971.1; XP_044422531.1	XP_044429705.1; XP_044444971.1; XP_044422530.1; XP_044444970.1; XP_044422531.1	0	4	0.4207	0	1	1	691.824	2764.27	2764.26	6.3	0.00435	16035137	CID (Collision Induced Dissociation)	MS2	2.526	75.8477	20316	Pol_II_1.raw	3.47	0	0.00108
High	Unambiguous	AEVLELMMVPK		4	10	XP_044327129.1; XP_044444971.1; XP_044391332.1; XP_044422531.1	XP_044327129.1; XP_044429705.1; XP_044399994.1; XP_044444971.1; XP_044422530.1; XP_044391333.1; XP_044459984.1; XP_044444970.1; XP_044391332.1; XP_044422531.1	0	2	0.5281	0	1	1	630.342	1259.68	1259.67	2.2	0.00138	2.62167e+06	CID (Collision Induced Dissociation)	MS2	1.895	75.8917	20327	Pol_II_1.raw	2.31	0	0.004902
High	Unambiguous	ISDEDCLLLGLNPK		2	5	XP_044444971.1; XP_044422531.1	XP_044429705.1; XP_044444971.1; XP_044422530.1; XP_044444970.1; XP_044422531.1	0	2	0.5233	0	1	1	765.399	1529.79	1529.79	2.18	0.00167	2.01154e+06	CID (Collision Induced Dissociation)	MS2	2.734	75.896	20329	Pol_II_1.raw	3.44	0	0.0001252
High	Unambiguous	VKLVQFGILSPDEIR		1	2	XP_044444971.1	XP_044444971.1; XP_044444970.1	1	2	0.479	0	1	1	857.5	1713.99	1713.99	1.93	0.00165	1.84438e+06	CID (Collision Induced Dissociation)	MS2	3.057	75.9026	20332	Pol_II_1.raw	3.34	0	0.001664
High	Unambiguous	AEVLELMMVPK		4	10	XP_044327129.1; XP_044444971.1; XP_044391332.1; XP_044422531.1	XP_044327129.1; XP_044429705.1; XP_044399994.1; XP_044444971.1; XP_044422530.1; XP_044391333.1; XP_044459984.1; XP_044444970.1; XP_044391332.1; XP_044422531.1	0	2	0.4063	0	1	1	630.342	1259.68	1259.67	2.97	0.00187	5.60022e+06	CID (Collision Induced Dissociation)	MS2	0.957	75.9445	20342	Pol_II_1.raw	3.15	0	0.002145
High	Unambiguous	ISDEDCLLLGLNPK		2	5	XP_044444971.1; XP_044422531.1	XP_044429705.1; XP_044444971.1; XP_044422530.1; XP_044444970.1; XP_044422531.1	0	2	0.5964	0	1	1	765.4	1529.79	1529.79	2.82	0.00216	2.46885e+06	CID (Collision Induced Dissociation)	MS2	1.563	75.949	20344	Pol_II_1.raw	3.84	0	3.979e-05
High	Unambiguous	GSFINISQMTAcVGQQNVEGK	C12(Carbamidomethyl)	4	11	XP_044327129.1; XP_044444971.1; XP_044391332.1; XP_044422531.1	XP_044327129.1; XP_044429705.1; XP_044399994.1; XP_044444971.1; XP_044422530.1; XP_044399993.1; XP_044391333.1; XP_044459984.1; XP_044444970.1; XP_044391332.1; XP_044422531.1	0	3	0.3035	0	1	1	756.699	2268.08	2268.07	3.94	0.00298	2.54357e+06	CID (Collision Induced Dissociation)	MS2	1.245	75.9512	20345	Pol_II_1.raw	3.69	0	0.001881
High	Unambiguous	GSFINISQMTAcVGQQNVEGK	C12(Carbamidomethyl)	4	11	XP_044327129.1; XP_044444971.1; XP_044391332.1; XP_044422531.1	XP_044327129.1; XP_044429705.1; XP_044399994.1; XP_044444971.1; XP_044422530.1; XP_044399993.1; XP_044391333.1; XP_044459984.1; XP_044444970.1; XP_044391332.1; XP_044422531.1	0	3	0.4936	0	1	1	756.698	2268.08	2268.07	2.08	0.00157	1764401	CID (Collision Induced Dissociation)	MS2	1.154	76.0109	20363	Pol_II_1.raw	3.91	0	0.0006942
High	Unambiguous	RPSDMHPMEIVEAIDKLQER		2	5	XP_044444971.1; XP_044422531.1	XP_044429705.1; XP_044444971.1; XP_044422530.1; XP_044444970.1; XP_044422531.1	1	3	0.6481	0	1	1	798.738	2394.2	2394.19	3.81	0.00304	12627926	CID (Collision Induced Dissociation)	MS2	0.309	76.1265	20397	Pol_II_1.raw	5.94	0	2.595e-07
High	Unambiguous	RPSDMHPMEIVEAIDKLQER		2	5	XP_044444971.1; XP_044422531.1	XP_044429705.1; XP_044444971.1; XP_044422530.1; XP_044444970.1; XP_044422531.1	1	4	0.2796	0	1	1	599.306	2394.2	2394.19	4.24	0.00254	56768708	CID (Collision Induced Dissociation)	MS2	1.596	76.1472	20406	Pol_II_1.raw	3.04	0	0.001536
High	Unambiguous	GSFINISQMTAcVGQQNVEGK	C12(Carbamidomethyl)	4	11	XP_044327129.1; XP_044444971.1; XP_044391332.1; XP_044422531.1	XP_044327129.1; XP_044429705.1; XP_044399994.1; XP_044444971.1; XP_044422530.1; XP_044399993.1; XP_044391333.1; XP_044459984.1; XP_044444970.1; XP_044391332.1; XP_044422531.1	0	3	0.4609	0	1	1	756.698	2268.08	2268.07	2.72	0.00206	985389	CID (Collision Induced Dissociation)	MS2	1.458	76.154	20409	Pol_II_1.raw	3.58	0	0.00473
High	Unambiguous	RPSDMHPMEIVEAIDKLQER		2	5	XP_044444971.1; XP_044422531.1	XP_044429705.1; XP_044444971.1; XP_044422530.1; XP_044444970.1; XP_044422531.1	1	3	0.5563	0	1	1	798.738	2394.2	2394.19	3.81	0.00304	6407797	CID (Collision Induced Dissociation)	MS2	0.549	76.1872	20415	Pol_II_1.raw	5.86	0	1.129e-07
High	Unambiguous	ISDEDcLLLGLNPK	C6(Carbamidomethyl)	2	5	XP_044444971.1; XP_044422531.1	XP_044429705.1; XP_044444971.1; XP_044422530.1; XP_044444970.1; XP_044422531.1	0	2	0.482	0	1	1	793.91	1586.81	1586.81	1.58	0.00125	1.21537e+06	CID (Collision Induced Dissociation)	MS2	2.225	71.1497	18923	Pol_II_1.raw	4.17	0	2.443e-05
High	Unambiguous	SPMSATPYRDGGMMSPMLSPNFR		2	5	XP_044444971.1; XP_044422531.1	XP_044429705.1; XP_044444971.1; XP_044422530.1; XP_044444970.1; XP_044422531.1	1	2	0.3741	0	1	1	1265.58	2530.15	2530.13	7.33	0.00928	682628	CID (Collision Induced Dissociation)	MS2	6.999	71.6071	19062	Pol_II_1.raw	2.94	0	0.001783
High	Unambiguous	ISDEDcLLLGLNPK	C6(Carbamidomethyl)	2	5	XP_044444971.1; XP_044422531.1	XP_044429705.1; XP_044444971.1; XP_044422530.1; XP_044444970.1; XP_044422531.1	0	2	0.5376	0	1	1	793.91	1586.81	1586.81	2.35	0.00186	45882724	CID (Collision Induced Dissociation)	MS2	0.14	71.7493	19100	Pol_II_1.raw	4.65	0	9.767e-06
High	Unambiguous	ISDEDcLLLGLNPK	C6(Carbamidomethyl)	2	5	XP_044444971.1; XP_044422531.1	XP_044429705.1; XP_044444971.1; XP_044422530.1; XP_044444970.1; XP_044422531.1	0	2	0.4966	0	1	1	793.911	1586.81	1586.81	3.12	0.00247	56445272	CID (Collision Induced Dissociation)	MS2	0.117	71.8078	19118	Pol_II_1.raw	4.39	0	1.824e-05
High	Unambiguous	cSFEETVDILLDAAVYAESDYLR	C1(Carbamidomethyl)	3	10	XP_044327129.1; XP_044444971.1; XP_044422531.1	XP_044327129.1; XP_044429705.1; XP_044399994.1; XP_044444971.1; XP_044335362.1; XP_044422530.1; XP_044391333.1; XP_044459984.1; XP_044444970.1; XP_044422531.1	0	2	0.6657	0	1	1	1340.13	2679.26	2679.25	2.87	0.00384	565961	CID (Collision Induced Dissociation)	MS2	2.754	117.961	32989	Pol_II_1.raw	3.53	0	0.0001074
High	Unambiguous	INHEFDDDLScIFNDDNADK	C11(Carbamidomethyl)	3	8	XP_044327129.1; XP_044444971.1; XP_044422531.1	XP_044327129.1; XP_044429705.1; XP_044444971.1; XP_044335362.1; XP_044422530.1; XP_044459984.1; XP_044444970.1; XP_044422531.1	0	3	0.4266	0	1	1	799.671	2397	2396.99	1.91	0.00153	883693	CID (Collision Induced Dissociation)	MS2	2.613	72.6096	19364	Pol_II_1.raw	3.61	0	0.0001563
High	Unambiguous	GSFINISQMTAcVGQQNVEGK	C12(Carbamidomethyl)	4	11	XP_044327129.1; XP_044444971.1; XP_044391332.1; XP_044422531.1	XP_044327129.1; XP_044429705.1; XP_044399994.1; XP_044444971.1; XP_044422530.1; XP_044399993.1; XP_044391333.1; XP_044459984.1; XP_044444970.1; XP_044391332.1; XP_044422531.1	0	2	0.6054	0	1	1	1134.55	2268.08	2268.07	3.78	0.00429	1.96043e+06	CID (Collision Induced Dissociation)	MS2	2.086	74.0489	19784	Pol_II_1.raw	4.84	0	4.214e-06
High	Unambiguous	GSFINISQMTAcVGQQNVEGK	C12(Carbamidomethyl)	4	11	XP_044327129.1; XP_044444971.1; XP_044391332.1; XP_044422531.1	XP_044327129.1; XP_044429705.1; XP_044399994.1; XP_044444971.1; XP_044422530.1; XP_044399993.1; XP_044391333.1; XP_044459984.1; XP_044444970.1; XP_044391332.1; XP_044422531.1	0	2	0.563	0	1	1	1134.54	2268.08	2268.07	3.46	0.00392	2.84545e+06	CID (Collision Induced Dissociation)	MS2	1.486	74.1106	19802	Pol_II_1.raw	4.92	0	1.256e-05
High	Unambiguous	INHEFDDDLScIFNDDNADK	C11(Carbamidomethyl)	3	8	XP_044327129.1; XP_044444971.1; XP_044422531.1	XP_044327129.1; XP_044429705.1; XP_044444971.1; XP_044335362.1; XP_044422530.1; XP_044459984.1; XP_044444970.1; XP_044422531.1	0	3	0.5072	0	1	1	799.671	2397	2396.99	1.84	0.00147	1.78297e+06	CID (Collision Induced Dissociation)	MS2	2.285	72.6505	19374	Pol_II_1.raw	3.47	0	0.001773
High	Unambiguous	cSFEETVDILLDAAVYAESDYLR	C1(Carbamidomethyl)	3	10	XP_044327129.1; XP_044444971.1; XP_044422531.1	XP_044327129.1; XP_044429705.1; XP_044399994.1; XP_044444971.1; XP_044335362.1; XP_044422530.1; XP_044391333.1; XP_044459984.1; XP_044444970.1; XP_044422531.1	0	2	0.6276	0	1	1	1340.13	2679.25	2679.25	0.5	0.00067	366299	CID (Collision Induced Dissociation)	MS2	5.751	117.631	32894	Pol_II_1.raw	3.84	0	5.707e-05
High	Unambiguous	QMSVVVIEHAETMER		2	5	XP_044444971.1; XP_044422531.1	XP_044429705.1; XP_044444971.1; XP_044422530.1; XP_044444970.1; XP_044422531.1	0	2	0.5846	0	1	1	879.931	1758.85	1758.85	1.76	0.00155	2485837	CID (Collision Induced Dissociation)	MS2	2.575	58.4016	15125	Pol_II_1.raw	3.9	0	0.0002098
High	Unambiguous	QMSVVVIEHAETMER		2	5	XP_044444971.1; XP_044422531.1	XP_044429705.1; XP_044444971.1; XP_044422530.1; XP_044444970.1; XP_044422531.1	0	2	0.5942	0	1	1	879.931	1758.86	1758.85	2.46	0.00216	2.20659e+06	CID (Collision Induced Dissociation)	MS2	2.756	58.4596	15142	Pol_II_1.raw	4.14	0	0.0003991
High	Unambiguous	ITNDEAPKGEIQDESAEDDVFLK		2	5	XP_044444971.1; XP_044422531.1	XP_044429705.1; XP_044444971.1; XP_044422530.1; XP_044444970.1; XP_044422531.1	1	3	0.5898	0	1	1	855.075	2563.21	2563.2	2.37	0.00202	26120520	CID (Collision Induced Dissociation)	MS2	0.162	58.3948	15122	Pol_II_1.raw	5.29	0	0.001146
High	Unambiguous	QMSVVVIEHAETMER		2	5	XP_044444971.1; XP_044422531.1	XP_044429705.1; XP_044444971.1; XP_044422530.1; XP_044444970.1; XP_044422531.1	0	2	0.5526	0	1	1	879.931	1758.85	1758.85	1.76	0.00155	2360703	CID (Collision Induced Dissociation)	MS2	3.051	58.3362	15105	Pol_II_1.raw	4.18	0	0.0005182
High	Unambiguous	NVQcALEYTTLR	C4(Carbamidomethyl)	4	11	XP_044327129.1; XP_044444971.1; XP_044391332.1; XP_044422531.1	XP_044327129.1; XP_044429705.1; XP_044399994.1; XP_044444971.1; XP_044422530.1; XP_044399993.1; XP_044391333.1; XP_044459984.1; XP_044444970.1; XP_044391332.1; XP_044422531.1	0	2	0.5303	0	1	1	734.369	1467.73	1467.73	2.88	0.00212	2.60994e+06	CID (Collision Induced Dissociation)	MS2	1.984	58.0346	15014	Pol_II_1.raw	3.47	0	0.0007647
High	Unambiguous	HLAILcDTMTYR	C6(Carbamidomethyl)	4	11	XP_044327129.1; XP_044444971.1; XP_044391332.1; XP_044422531.1	XP_044327129.1; XP_044429705.1; XP_044399994.1; XP_044444971.1; XP_044335362.1; XP_044422530.1; XP_044399993.1; XP_044391333.1; XP_044444970.1; XP_044391332.1; XP_044422531.1	0	3	0.4536	0	1	1	498.581	1493.73	1493.72	2.27	0.00113	759088	CID (Collision Induced Dissociation)	MS2	3.834	58.0483	15020	Pol_II_1.raw	3.77	0	0.002394
High	Unambiguous	NVQcALEYTTLR	C4(Carbamidomethyl)	4	11	XP_044327129.1; XP_044444971.1; XP_044391332.1; XP_044422531.1	XP_044327129.1; XP_044429705.1; XP_044399994.1; XP_044444971.1; XP_044422530.1; XP_044399993.1; XP_044391333.1; XP_044459984.1; XP_044444970.1; XP_044391332.1; XP_044422531.1	0	2	0.6202	0	1	1	734.368	1467.73	1467.73	1.64	0.0012	2.81356e+06	CID (Collision Induced Dissociation)	MS2	1.634	58.0961	15032	Pol_II_1.raw	3.66	0	0.001802
High	Unambiguous	HLAILcDTMTYR	C6(Carbamidomethyl)	4	11	XP_044327129.1; XP_044444971.1; XP_044391332.1; XP_044422531.1	XP_044327129.1; XP_044429705.1; XP_044399994.1; XP_044444971.1; XP_044335362.1; XP_044422530.1; XP_044399993.1; XP_044391333.1; XP_044444970.1; XP_044391332.1; XP_044422531.1	0	3	0.4955	0	1	1	498.58	1493.72	1493.72	0.68	0.00034	1.08599e+06	CID (Collision Induced Dissociation)	MS2	3.886	58.1031	15035	Pol_II_1.raw	3.35	0	0.0004379
High	Unambiguous	ITNDEAPKGEIQDESAEDDVFLK		2	5	XP_044444971.1; XP_044422531.1	XP_044429705.1; XP_044444971.1; XP_044422530.1; XP_044444970.1; XP_044422531.1	1	3	0.638	0	1	1	855.075	2563.21	2563.2	2.15	0.00184	25637180	CID (Collision Induced Dissociation)	MS2	0.163	58.3338	15104	Pol_II_1.raw	6.16	0	7.942e-05
High	Unambiguous	VRITNDEAPKGEIQDESAEDDVFLK		2	5	XP_044444971.1; XP_044422531.1	XP_044429705.1; XP_044444971.1; XP_044422530.1; XP_044444970.1; XP_044422531.1	2	3	0.4665	0	1	1	940.133	2818.38	2818.37	3.85	0.00362	1076635	CID (Collision Induced Dissociation)	MS2	4.155	58.8233	15253	Pol_II_1.raw	4.93	0	0.001056
High	Unambiguous	NVQCALEYTTLR		4	11	XP_044327129.1; XP_044444971.1; XP_044391332.1; XP_044422531.1	XP_044327129.1; XP_044429705.1; XP_044399994.1; XP_044444971.1; XP_044422530.1; XP_044399993.1; XP_044391333.1; XP_044459984.1; XP_044444970.1; XP_044391332.1; XP_044422531.1	0	2	0.4984	0	1	1	705.859	1410.71	1410.7	4.11	0.0029	989332	CID (Collision Induced Dissociation)	MS2	3.756	59.6155	15488	Pol_II_1.raw	3.05	0	0.0034
High	Unambiguous	NVQCALEYTTLR		4	11	XP_044327129.1; XP_044444971.1; XP_044391332.1; XP_044422531.1	XP_044327129.1; XP_044429705.1; XP_044399994.1; XP_044444971.1; XP_044422530.1; XP_044399993.1; XP_044391333.1; XP_044459984.1; XP_044444970.1; XP_044391332.1; XP_044422531.1	0	1	0.4803	0	1	1	1410.71	1410.71	1410.7	3.64	0.00514	568287	CID (Collision Induced Dissociation)	MS2	20.229	59.9271	15582	Pol_II_1.raw	2.29	0	0.00533
High	Unambiguous	VRITNDEAPKGEIQDESAEDDVFLK		2	5	XP_044444971.1; XP_044422531.1	XP_044429705.1; XP_044444971.1; XP_044422530.1; XP_044444970.1; XP_044422531.1	2	3	0.541	0	1	1	940.132	2818.38	2818.37	2.88	0.0027	451796	CID (Collision Induced Dissociation)	MS2	8.389	58.9059	15281	Pol_II_1.raw	4.88	0	0.002494
High	Unambiguous	HLAILcDTMTYR	C6(Carbamidomethyl)	4	11	XP_044327129.1; XP_044444971.1; XP_044391332.1; XP_044422531.1	XP_044327129.1; XP_044429705.1; XP_044399994.1; XP_044444971.1; XP_044335362.1; XP_044422530.1; XP_044399993.1; XP_044391333.1; XP_044444970.1; XP_044391332.1; XP_044422531.1	0	2	0.6202	0	1	1	747.368	1493.73	1493.72	2.86	0.00213	2.12308e+06	CID (Collision Induced Dissociation)	MS2	2.896	57.063	14726	Pol_II_1.raw	3.87	0	6.152e-05
High	Unambiguous	VRITNDEAPKGEIQDESAEDDVFLK		2	5	XP_044444971.1; XP_044422531.1	XP_044429705.1; XP_044444971.1; XP_044422530.1; XP_044444970.1; XP_044422531.1	2	3	0.576	0	1	1	940.132	2818.38	2818.37	2.75	0.00258	1.45112e+06	CID (Collision Induced Dissociation)	MS2	1.909	57.3153	14802	Pol_II_1.raw	5.59	0	0.0002071
High	Unambiguous	VRITNDEAPKGEIQDESAEDDVFLK		2	5	XP_044444971.1; XP_044422531.1	XP_044429705.1; XP_044444971.1; XP_044422530.1; XP_044444970.1; XP_044422531.1	2	3	0.5747	0	1	1	940.132	2818.38	2818.37	2.75	0.00258	1189904	CID (Collision Induced Dissociation)	MS2	1.851	57.3777	14822	Pol_II_1.raw	5.62	0	0.0001154
High	Unambiguous	IEGNmLTEMALR	M5(Oxidation)	3	8	XP_044327129.1; XP_044444971.1; XP_044422531.1	XP_044327129.1; XP_044429705.1; XP_044444971.1; XP_044335362.1; XP_044422530.1; XP_044459984.1; XP_044444970.1; XP_044422531.1	0	2	0.0738	0	1	1	697.344	1393.68	1393.68	0.21	0.00015	592849	CID (Collision Induced Dissociation)	MS2	6.772	57.8008	14947	Pol_II_1.raw	2.98	0	0.0034
High	Unambiguous	HLAILcDTMTYR	C6(Carbamidomethyl)	4	11	XP_044327129.1; XP_044444971.1; XP_044391332.1; XP_044422531.1	XP_044327129.1; XP_044429705.1; XP_044399994.1; XP_044444971.1; XP_044335362.1; XP_044422530.1; XP_044399993.1; XP_044391333.1; XP_044444970.1; XP_044391332.1; XP_044422531.1	0	2	0.5535	0	1	1	747.367	1493.73	1493.72	1.88	0.0014	1.50452e+06	CID (Collision Induced Dissociation)	MS2	3.345	57.0063	14710	Pol_II_1.raw	3.27	0	0.0008378
High	Unambiguous	QMSVVVIEHAETMER		2	5	XP_044444971.1; XP_044422531.1	XP_044429705.1; XP_044444971.1; XP_044422530.1; XP_044444970.1; XP_044422531.1	0	2	0.3333	0	1	1	879.932	1758.86	1758.85	2.74	0.00241	4.26228e+06	CID (Collision Induced Dissociation)	MS2	4.358	56.6482	14602	Pol_II_1.raw	2.46	0	0.004096
High	Unambiguous	NVQcALEYTTLR	C4(Carbamidomethyl)	4	11	XP_044327129.1; XP_044444971.1; XP_044391332.1; XP_044422531.1	XP_044327129.1; XP_044429705.1; XP_044399994.1; XP_044444971.1; XP_044422530.1; XP_044399993.1; XP_044391333.1; XP_044459984.1; XP_044444970.1; XP_044391332.1; XP_044422531.1	0	2	0.5956	0	1	1	734.369	1467.73	1467.73	2.8	0.00206	17204832	CID (Collision Induced Dissociation)	MS2	0.334	56.7684	14638	Pol_II_1.raw	4.55	0	0.002408
High	Unambiguous	NVQcALEYTTLR	C4(Carbamidomethyl)	4	11	XP_044327129.1; XP_044444971.1; XP_044391332.1; XP_044422531.1	XP_044327129.1; XP_044429705.1; XP_044399994.1; XP_044444971.1; XP_044422530.1; XP_044399993.1; XP_044391333.1; XP_044459984.1; XP_044444970.1; XP_044391332.1; XP_044422531.1	0	1	0.515	0	1	1	1467.73	1467.73	1467.73	3.02	0.00443	674888	CID (Collision Induced Dissociation)	MS2	16.06	56.8504	14666	Pol_II_1.raw	2.66	0	0.001227
High	Unambiguous	NVQcALEYTTLR	C4(Carbamidomethyl)	4	11	XP_044327129.1; XP_044444971.1; XP_044391332.1; XP_044422531.1	XP_044327129.1; XP_044429705.1; XP_044399994.1; XP_044444971.1; XP_044422530.1; XP_044399993.1; XP_044391333.1; XP_044459984.1; XP_044444970.1; XP_044391332.1; XP_044422531.1	0	1	0.5862	0	1	1	1467.73	1467.73	1467.73	4.93	0.00724	602267	CID (Collision Induced Dissociation)	MS2	14.357	56.9133	14685	Pol_II_1.raw	2.61	0	0.001445
High	Unambiguous	KIEGNMLTEMALR		3	8	XP_044327129.1; XP_044444971.1; XP_044422531.1	XP_044327129.1; XP_044429705.1; XP_044444971.1; XP_044335362.1; XP_044422530.1; XP_044459984.1; XP_044444970.1; XP_044422531.1	1	3	0.3385	0	1	1	502.599	1505.78	1505.78	0.97	0.00049	965417	CID (Collision Induced Dissociation)	MS2	1.469	64.04	16802	Pol_II_1.raw	1.95	0	0.004723
High	Unambiguous	KIEGNMLTEMALR		3	8	XP_044327129.1; XP_044444971.1; XP_044422531.1	XP_044327129.1; XP_044429705.1; XP_044444971.1; XP_044335362.1; XP_044422530.1; XP_044459984.1; XP_044444970.1; XP_044422531.1	1	2	0.4364	0	1	1	753.396	1505.78	1505.78	2.17	0.00164	586619	CID (Collision Induced Dissociation)	MS2	3.613	64.0462	16805	Pol_II_1.raw	3.46	0	0.00117
High	Unambiguous	RPSDMHPMEIVEAIDK		2	5	XP_044444971.1; XP_044422531.1	XP_044429705.1; XP_044444971.1; XP_044422530.1; XP_044444970.1; XP_044422531.1	0	2	0.6209	0	1	1	934.458	1867.91	1867.9	2.69	0.00251	1.05722e+06	CID (Collision Induced Dissociation)	MS2	6.574	62.6975	16403	Pol_II_1.raw	4.88	0	8.463e-05
High	Unambiguous	IKTPSLSVFLKPEVSK		3	9	XP_044444971.1; XP_044391332.1; XP_044422531.1	XP_044429705.1; XP_044399994.1; XP_044444971.1; XP_044422530.1; XP_044399993.1; XP_044391333.1; XP_044444970.1; XP_044391332.1; XP_044422531.1	1	4	0.4197	0	1	1	444.019	1773.06	1773.05	2.26	0.001	1.86465e+06	CID (Collision Induced Dissociation)	MS2	3.993	64.8724	17052	Pol_II_1.raw	3.05	0	0.004161
High	Unambiguous	HLAILCDTMTYR		4	11	XP_044327129.1; XP_044444971.1; XP_044391332.1; XP_044422531.1	XP_044327129.1; XP_044429705.1; XP_044399994.1; XP_044444971.1; XP_044335362.1; XP_044422530.1; XP_044399993.1; XP_044391333.1; XP_044444970.1; XP_044391332.1; XP_044422531.1	0	2	0.664	0	1	1	718.856	1436.7	1436.7	1.51	0.00109	4.16285e+06	CID (Collision Induced Dissociation)	MS2	1.275	60.3906	15716	Pol_II_1.raw	3.75	0	0.00102
High	Unambiguous	HLAILCDTMTYR		4	11	XP_044327129.1; XP_044444971.1; XP_044391332.1; XP_044422531.1	XP_044327129.1; XP_044429705.1; XP_044399994.1; XP_044444971.1; XP_044335362.1; XP_044422530.1; XP_044399993.1; XP_044391333.1; XP_044444970.1; XP_044391332.1; XP_044422531.1	0	2	0.6118	0	1	1	718.856	1436.7	1436.7	1.51	0.00109	5780295	CID (Collision Induced Dissociation)	MS2	1.021	60.451	15734	Pol_II_1.raw	3.4	0	0.001491
High	Unambiguous	RPSDMHPMEIVEAIDK		2	5	XP_044444971.1; XP_044422531.1	XP_044429705.1; XP_044444971.1; XP_044422530.1; XP_044444970.1; XP_044422531.1	0	2	0.6275	0	1	1	934.458	1867.91	1867.9	2.69	0.00251	1.04876e+06	CID (Collision Induced Dissociation)	MS2	6.473	62.578	16367	Pol_II_1.raw	4.51	0	1.7e-06
High	Unambiguous	KIEGNMLTEMALR		3	8	XP_044327129.1; XP_044444971.1; XP_044422531.1	XP_044327129.1; XP_044429705.1; XP_044444971.1; XP_044335362.1; XP_044422530.1; XP_044459984.1; XP_044444970.1; XP_044422531.1	1	2	0.5505	0	1	1	753.396	1505.78	1505.78	1.85	0.00139	29929812	CID (Collision Induced Dissociation)	MS2	0.178	61.8391	16148	Pol_II_1.raw	4.16	0	0.0009986
High	Unambiguous	KIEGNMLTEMALR		3	8	XP_044327129.1; XP_044444971.1; XP_044422531.1	XP_044327129.1; XP_044429705.1; XP_044444971.1; XP_044335362.1; XP_044422530.1; XP_044459984.1; XP_044444970.1; XP_044422531.1	1	2	0.5718	0	1	1	753.397	1505.79	1505.78	2.98	0.00225	33746136	CID (Collision Induced Dissociation)	MS2	0.159	61.9007	16166	Pol_II_1.raw	4.25	0	0.002192
High	Unambiguous	VNKFDESEGFKPDNEWMLDTEGVNLLAVMcHEDVDSTR	C30(Carbamidomethyl)	2	5	XP_044444971.1; XP_044422531.1	XP_044429705.1; XP_044444971.1; XP_044422530.1; XP_044444970.1; XP_044422531.1	1	3	0.7046	0	1	1	1476.34	4427	4426.99	2.62	0.00387	713314	CID (Collision Induced Dissociation)	MS2	2.005	93.9944	25757	Pol_II_1.raw	6.5	0	8.524e-06
High	Unambiguous	VNKFDESEGFKPDNEWMLDTEGVNLLAVMcHEDVDSTR	C30(Carbamidomethyl)	2	5	XP_044444971.1; XP_044422531.1	XP_044429705.1; XP_044444971.1; XP_044422530.1; XP_044444970.1; XP_044422531.1	1	4	0.6254	0	1	1	1107.51	4427.01	4426.99	4.26	0.00471	6.47764e+06	CID (Collision Induced Dissociation)	MS2	3.869	94.1566	25804	Pol_II_1.raw	6.54	0	1.197e-07
High	Unambiguous	VNKFDESEGFKPDNEWMLDTEGVNLLAVMcHEDVDSTR	C30(Carbamidomethyl)	2	5	XP_044444971.1; XP_044422531.1	XP_044429705.1; XP_044444971.1; XP_044422530.1; XP_044444970.1; XP_044422531.1	1	4	0.6328	0	1	1	1107.51	4427.01	4426.99	3.38	0.00374	4897155	CID (Collision Induced Dissociation)	MS2	1.816	94.1968	25814	Pol_II_1.raw	6.4	0	3.662e-08
High	Unambiguous	VNKFDESEGFKPDNEWMLDTEGVNLLAVMcHEDVDSTR	C30(Carbamidomethyl)	2	5	XP_044444971.1; XP_044422531.1	XP_044429705.1; XP_044444971.1; XP_044422530.1; XP_044444970.1; XP_044422531.1	1	4	0.7045	0	1	1	1107.51	4427.01	4426.99	3.6	0.00398	2.27582e+06	CID (Collision Induced Dissociation)	MS2	3.022	94.4972	25904	Pol_II_1.raw	7.48	0	4.11963e-10
High	Unambiguous	TTSNHLIEVIEVLGIEAVRR		4	11	XP_044327129.1; XP_044444971.1; XP_044391332.1; XP_044422531.1	XP_044327129.1; XP_044429705.1; XP_044444971.1; XP_044335362.1; XP_044422530.1; XP_044399993.1; XP_044391333.1; XP_044459984.1; XP_044444970.1; XP_044391332.1; XP_044422531.1	1	3	0.494	0	1	1	750.427	2249.27	2249.26	2.98	0.00224	8.21752e+06	CID (Collision Induced Dissociation)	MS2	0.449	96.8082	26606	Pol_II_1.raw	4.15	0	4.836e-05
High	Unambiguous	TTSNHLIEVIEVLGIEAVRR		4	11	XP_044327129.1; XP_044444971.1; XP_044391332.1; XP_044422531.1	XP_044327129.1; XP_044429705.1; XP_044444971.1; XP_044335362.1; XP_044422530.1; XP_044399993.1; XP_044391333.1; XP_044459984.1; XP_044444970.1; XP_044391332.1; XP_044422531.1	1	3	0.4629	0	1	1	750.427	2249.27	2249.26	2.9	0.00218	4408058	CID (Collision Induced Dissociation)	MS2	0.62	96.867	26624	Pol_II_1.raw	3.91	0	0.0001859
High	Unambiguous	FDESEGFKPDNEWMLDTEGVNLLAVMcHEDVDSTR	C27(Carbamidomethyl)	2	5	XP_044444971.1; XP_044422531.1	XP_044429705.1; XP_044444971.1; XP_044422530.1; XP_044444970.1; XP_044422531.1	0	4	0.511	0	1	1	1022.2	4085.79	4085.78	0.43	0.00044	1.30151e+06	CID (Collision Induced Dissociation)	MS2	3.799	97.4025	26788	Pol_II_1.raw	5.44	0	3.592e-06
High	Unambiguous	VNKFDESEGFKPDNEWMLDTEGVNLLAVMcHEDVDSTR	C30(Carbamidomethyl)	2	5	XP_044444971.1; XP_044422531.1	XP_044429705.1; XP_044444971.1; XP_044422530.1; XP_044444970.1; XP_044422531.1	1	3	0.5695	0	1	1	1476.34	4426.99	4426.99	0.55	0.00082	360578	CID (Collision Induced Dissociation)	MS2	2.729	93.8751	25721	Pol_II_1.raw	5.18	0	0.0009884
High	Unambiguous	AEFDNVFRYELDDENWRPTYMLPDHVDDLK		2	5	XP_044444971.1; XP_044422531.1	XP_044429705.1; XP_044444971.1; XP_044422530.1; XP_044444970.1; XP_044422531.1	1	3	0.5052	0	1	1	1248.25	3742.73	3742.71	3.86	0.00481	775506	CID (Collision Induced Dissociation)	MS2	4.626	90.0032	24551	Pol_II_1.raw	3.86	0	0.003269
High	Unambiguous	ESFEWVIGEIESR		4	11	XP_044327129.1; XP_044444971.1; XP_044391332.1; XP_044422531.1	XP_044327129.1; XP_044429705.1; XP_044399994.1; XP_044444971.1; XP_044422530.1; XP_044399993.1; XP_044391333.1; XP_044459984.1; XP_044444970.1; XP_044391332.1; XP_044422531.1	0	3	0.398	0	1	1	527.592	1580.76	1580.76	2.25	0.00119	1.16798e+06	CID (Collision Induced Dissociation)	MS2	2.899	89.1915	24305	Pol_II_1.raw	2.94	0	0.001327
High	Unambiguous	SYYEMPDEDIDPDKISPWLLR		2	5	XP_044444971.1; XP_044422531.1	XP_044429705.1; XP_044444971.1; XP_044422530.1; XP_044444970.1; XP_044422531.1	1	3	0.4596	0	1	2	861.412	2582.22	2582.21	3.88	0.00334	40681772	CID (Collision Induced Dissociation)	MS2	0.094	89.245	24320	Pol_II_1.raw	2.72	0	0.0008566
High	Unambiguous	ESFEWVIGEIESR		4	11	XP_044327129.1; XP_044444971.1; XP_044391332.1; XP_044422531.1	XP_044327129.1; XP_044429705.1; XP_044399994.1; XP_044444971.1; XP_044422530.1; XP_044399993.1; XP_044391333.1; XP_044459984.1; XP_044444970.1; XP_044391332.1; XP_044422531.1	0	2	0.5476	0	1	1	790.885	1580.76	1580.76	2.91	0.0023	23510224	CID (Collision Induced Dissociation)	MS2	0.257	89.5464	24410	Pol_II_1.raw	4.2	0	0.001084
High	Unambiguous	ESFEWVIGEIESR		4	11	XP_044327129.1; XP_044444971.1; XP_044391332.1; XP_044422531.1	XP_044327129.1; XP_044429705.1; XP_044399994.1; XP_044444971.1; XP_044422530.1; XP_044399993.1; XP_044391333.1; XP_044459984.1; XP_044444970.1; XP_044391332.1; XP_044422531.1	0	2	0.5556	0	1	1	790.886	1580.76	1580.76	3.69	0.00291	26519824	CID (Collision Induced Dissociation)	MS2	0.237	89.6058	24428	Pol_II_1.raw	4.41	0	0.0003194
High	Unambiguous	TLGTSTGSLIHVIWEEVGPDAARK		2	5	XP_044444971.1; XP_044422531.1	XP_044429705.1; XP_044444971.1; XP_044422530.1; XP_044444970.1; XP_044422531.1	1	3	0.4169	0	1	1	846.452	2537.34	2537.34	2.53	0.00214	2979374	CID (Collision Induced Dissociation)	MS2	0.751	90.9252	24824	Pol_II_1.raw	3.79	0	0.0009346
High	Unambiguous	TLGTSTGSLIHVIWEEVGPDAARK		2	5	XP_044444971.1; XP_044422531.1	XP_044429705.1; XP_044444971.1; XP_044422530.1; XP_044444970.1; XP_044422531.1	1	3	0.3418	0	1	1	846.452	2537.34	2537.34	1.67	0.00141	3.71412e+06	CID (Collision Induced Dissociation)	MS2	0.66	91.6394	25040	Pol_II_1.raw	3.16	0	0.0005928
High	Unambiguous	TLGTSTGSLIHVIWEEVGPDAARK		2	5	XP_044444971.1; XP_044422531.1	XP_044429705.1; XP_044444971.1; XP_044422530.1; XP_044444970.1; XP_044422531.1	1	3	0.3705	0	1	1	846.453	2537.34	2537.34	2.82	0.00239	1.81966e+06	CID (Collision Induced Dissociation)	MS2	1.022	91.7019	25059	Pol_II_1.raw	3.86	0	0.003147
High	Unambiguous	TLGTSTGSLIHVIWEEVGPDAARK		2	5	XP_044444971.1; XP_044422531.1	XP_044429705.1; XP_044444971.1; XP_044422530.1; XP_044444970.1; XP_044422531.1	1	4	0.4302	0	1	1	635.091	2537.34	2537.34	2.6	0.00165	7.46951e+06	CID (Collision Induced Dissociation)	MS2	1.911	91.7044	25060	Pol_II_1.raw	3.58	0	0.0003318
High	Unambiguous	LNLSVTSPYNADFDGDEMNMHVPQSFETRAEVLELMMVPK		3	9	XP_044327129.1; XP_044444971.1; XP_044422531.1	XP_044327129.1; XP_044429705.1; XP_044399994.1; XP_044444971.1; XP_044422530.1; XP_044391333.1; XP_044459984.1; XP_044444970.1; XP_044422531.1	1	4	0.5148	0	1	1	1139.54	4555.15	4555.13	4.12	0.0047	6.33261e+06	CID (Collision Induced Dissociation)	MS2	1.348	99.1964	27326	Pol_II_1.raw	3.71	0	0.001146
High	Unambiguous	NSLGDVIQFLYGEDGMDAVWIESQK		3	7	XP_044327129.1; XP_044444971.1; XP_044422531.1	XP_044327129.1; XP_044429705.1; XP_044444971.1; XP_044422530.1; XP_044459984.1; XP_044444970.1; XP_044422531.1	0	2	0.5288	0	1	1	1407.68	2814.36	2814.33	9.48	0.01334	399416	CID (Collision Induced Dissociation)	MS2	3.932	107.562	29849	Pol_II_1.raw	3.65	0	0.0003423
High	Unambiguous	NSLGDVIQFLYGEDGMDAVWIESQK		3	7	XP_044327129.1; XP_044444971.1; XP_044422531.1	XP_044327129.1; XP_044429705.1; XP_044444971.1; XP_044422530.1; XP_044459984.1; XP_044444970.1; XP_044422531.1	0	2	0.6608	0	1	1	1407.67	2814.34	2814.33	4.53	0.00638	1.31293e+06	CID (Collision Induced Dissociation)	MS2	2.936	107.739	29902	Pol_II_1.raw	3.98	0	2.011e-05
High	Unambiguous	NSLGDVIQFLYGEDGMDAVWIESQK		3	7	XP_044327129.1; XP_044444971.1; XP_044422531.1	XP_044327129.1; XP_044429705.1; XP_044444971.1; XP_044422530.1; XP_044459984.1; XP_044444970.1; XP_044422531.1	0	2	0.601	0	1	1	1407.67	2814.34	2814.33	2.36	0.00333	1.43234e+06	CID (Collision Induced Dissociation)	MS2	1.887	107.798	29920	Pol_II_1.raw	4.01	0	0.0006391
High	Unambiguous	SVTHATEIWYDPDPLGTIIEEDVEFVR		2	5	XP_044444971.1; XP_044422531.1	XP_044429705.1; XP_044444971.1; XP_044422530.1; XP_044444970.1; XP_044422531.1	0	3	0.4486	0	1	1	1044.52	3131.53	3131.52	3.8	0.00397	991605	CID (Collision Induced Dissociation)	MS2	4.79	107.444	29813	Pol_II_1.raw	4.28	0	0.0003262
High	Unambiguous	SVTHATEIWYDPDPLGTIIEEDVEFVR		2	5	XP_044444971.1; XP_044422531.1	XP_044429705.1; XP_044444971.1; XP_044422530.1; XP_044444970.1; XP_044422531.1	0	3	0.5335	0	1	1	1044.51	3131.53	3131.52	2.28	0.00238	1.09889e+06	CID (Collision Induced Dissociation)	MS2	2.038	107.329	29779	Pol_II_1.raw	4.78	0	0.003538
High	Unambiguous	NSLGDVIQFLYGEDGMDAVWIESQKLDSLK		3	7	XP_044327129.1; XP_044444971.1; XP_044422531.1	XP_044327129.1; XP_044429705.1; XP_044444971.1; XP_044422530.1; XP_044459984.1; XP_044444970.1; XP_044422531.1	1	3	0.6036	0	1	1	1124.23	3370.67	3370.65	4.26	0.00478	5.56524e+06	CID (Collision Induced Dissociation)	MS2	0.578	110.413	30710	Pol_II_1.raw	5.02	0	1.025e-05
High	Unambiguous	NSLGDVIQFLYGEDGMDAVWIESQKLDSLK		3	7	XP_044327129.1; XP_044444971.1; XP_044422531.1	XP_044327129.1; XP_044429705.1; XP_044444971.1; XP_044422530.1; XP_044459984.1; XP_044444970.1; XP_044422531.1	1	3	0.6257	0	1	1	1124.23	3370.66	3370.65	3.82	0.0043	4.02065e+06	CID (Collision Induced Dissociation)	MS2	0.64	110.472	30728	Pol_II_1.raw	5.61	0	6.962e-07
High	Unambiguous	LSMADIAEKINHEFDDDLScIFNDDNADKLILR	C20(Carbamidomethyl)	3	8	XP_044327129.1; XP_044444971.1; XP_044422531.1	XP_044327129.1; XP_044429705.1; XP_044444971.1; XP_044335362.1; XP_044422530.1; XP_044459984.1; XP_044444970.1; XP_044422531.1	2	4	0.5269	0	1	1	963.467	3850.85	3850.83	5.03	0.00484	781907	CID (Collision Induced Dissociation)	MS2	5.356	110.493	30737	Pol_II_1.raw	5.58	0	5.829e-05
High	Unambiguous	LSMADIAEKINHEFDDDLSCIFNDDNADKLILR		3	8	XP_044327129.1; XP_044444971.1; XP_044422531.1	XP_044327129.1; XP_044429705.1; XP_044444971.1; XP_044335362.1; XP_044422530.1; XP_044459984.1; XP_044444970.1; XP_044422531.1	2	4	0.6343	0	1	1	949.21	3793.82	3793.8	3.88	0.00368	936045	CID (Collision Induced Dissociation)	MS2	3.083	110.539	30749	Pol_II_1.raw	6.48	0	3.095e-08
High	Unambiguous	LSMADIAEKINHEFDDDLScIFNDDNADKLILR	C20(Carbamidomethyl)	3	8	XP_044327129.1; XP_044444971.1; XP_044422531.1	XP_044327129.1; XP_044429705.1; XP_044444971.1; XP_044335362.1; XP_044422530.1; XP_044459984.1; XP_044444970.1; XP_044422531.1	2	3	0.6888	0	1	1	1284.28	3850.84	3850.83	2.29	0.00294	1.09763e+06	CID (Collision Induced Dissociation)	MS2	1.307	109.227	30353	Pol_II_1.raw	6.94	0	1.517e-05
High	Unambiguous	NSLGDVIQFLYGEDGMDAVWIESQKLDSLK		3	7	XP_044327129.1; XP_044444971.1; XP_044422531.1	XP_044327129.1; XP_044429705.1; XP_044444971.1; XP_044422530.1; XP_044459984.1; XP_044444970.1; XP_044422531.1	1	4	0.4088	0	1	1	843.424	3370.67	3370.65	6.55	0.00552	3.81263e+06	CID (Collision Induced Dissociation)	MS2	1.595	110.053	30602	Pol_II_1.raw	3.4	0	0.0001567
High	Unambiguous	NSLGDVIQFLYGEDGMDAVWIESQKLDSLK		3	7	XP_044327129.1; XP_044444971.1; XP_044422531.1	XP_044327129.1; XP_044429705.1; XP_044444971.1; XP_044422530.1; XP_044459984.1; XP_044444970.1; XP_044422531.1	1	4	0.3164	0	1	1	843.422	3370.67	3370.65	4.31	0.00363	2.67443e+06	CID (Collision Induced Dissociation)	MS2	1.5	110.136	30630	Pol_II_1.raw	3.54	0	0.0003963
High	Unambiguous	NSLGDVIQFLYGEDGMDAVWIESQKLDSLK		3	7	XP_044327129.1; XP_044444971.1; XP_044422531.1	XP_044327129.1; XP_044429705.1; XP_044444971.1; XP_044422530.1; XP_044459984.1; XP_044444970.1; XP_044422531.1	1	3	0.6089	0	1	1	1124.23	3370.67	3370.65	5.02	0.00564	7.8334e+06	CID (Collision Induced Dissociation)	MS2	0.258	110.234	30657	Pol_II_1.raw	5.19	0	2.329e-06
High	Unambiguous	LKVVPGDDAMSIEAQKNATLFFNILLR		2	5	XP_044444971.1; XP_044422531.1	XP_044429705.1; XP_044444971.1; XP_044422530.1; XP_044444970.1; XP_044422531.1	2	3	0.6026	0	1	1	1001.89	3003.64	3003.63	3.15	0.00315	418210	CID (Collision Induced Dissociation)	MS2	1.97	101.767	28105	Pol_II_1.raw	4.58	0	0.003166
High	Unambiguous	LNLSVTSPYNADFDGDEMNMHVPQSFETRAEVLELMMVPK		3	9	XP_044327129.1; XP_044444971.1; XP_044422531.1	XP_044327129.1; XP_044429705.1; XP_044399994.1; XP_044444971.1; XP_044422530.1; XP_044391333.1; XP_044459984.1; XP_044444970.1; XP_044422531.1	1	4	0.4834	0	1	1	1139.54	4555.15	4555.13	3.8	0.00433	5301596	CID (Collision Induced Dissociation)	MS2	1.904	99.3159	27362	Pol_II_1.raw	3.62	0	0.000726
High	Unambiguous	TTSNHLIEVIEVLGIEAVR		4	11	XP_044327129.1; XP_044444971.1; XP_044391332.1; XP_044422531.1	XP_044327129.1; XP_044429705.1; XP_044444971.1; XP_044335362.1; XP_044422530.1; XP_044399993.1; XP_044391333.1; XP_044459984.1; XP_044444970.1; XP_044391332.1; XP_044422531.1	0	2	0.6317	0	1	1	1047.09	2093.17	2093.16	4.6	0.00482	3644662	CID (Collision Induced Dissociation)	MS2	1.535	99.9127	27545	Pol_II_1.raw	4.67	0	0.0002514
High	Unambiguous	TTSNHLIEVIEVLGIEAVR		4	11	XP_044327129.1; XP_044444971.1; XP_044391332.1; XP_044422531.1	XP_044327129.1; XP_044429705.1; XP_044444971.1; XP_044335362.1; XP_044422530.1; XP_044399993.1; XP_044391333.1; XP_044459984.1; XP_044444970.1; XP_044391332.1; XP_044422531.1	0	2	0.5996	0	1	1	1047.08	2093.16	2093.16	1.22	0.00128	1.80835e+06	CID (Collision Induced Dissociation)	MS2	1.747	99.9668	27561	Pol_II_1.raw	4.67	0	3.971e-05
High	Unambiguous	SVTHATEIWYDPDPLGTIIEEDVEFVR		2	5	XP_044444971.1; XP_044422531.1	XP_044429705.1; XP_044444971.1; XP_044422530.1; XP_044444970.1; XP_044422531.1	0	2	0.4976	0	1	1	1566.27	3131.54	3131.52	6.4	0.01002	780194	CID (Collision Induced Dissociation)	MS2	1.642	102.886	28448	Pol_II_1.raw	4.1	0	0.00483
High	Unambiguous	FLQSLVAPGEMIGCVAAQSIGEPATQMTLNTFHYAGVSAK		3	8	XP_044327129.1; XP_044444971.1; XP_044422531.1	XP_044327129.1; XP_044429705.1; XP_044444971.1; XP_044422530.1; XP_044399993.1; XP_044459984.1; XP_044444970.1; XP_044422531.1	0	3	0.5064	0	1	1	1380.03	4138.07	4138.04	5.79	0.00799	412218	CID (Collision Induced Dissociation)	MS2	2.121	105.301	29177	Pol_II_1.raw	3.93	0	0.0009481
High	Unambiguous	FLQSLVAPGEMIGcVAAQSIGEPATQMTLNTFHYAGVSAK	C14(Carbamidomethyl)	3	8	XP_044327129.1; XP_044444971.1; XP_044422531.1	XP_044327129.1; XP_044429705.1; XP_044444971.1; XP_044422530.1; XP_044399993.1; XP_044459984.1; XP_044444970.1; XP_044422531.1	0	3	0.3223	0	1	1	1399.03	4195.08	4195.07	2.78	0.00388	1.44246e+06	CID (Collision Induced Dissociation)	MS2	2.529	103.526	28643	Pol_II_1.raw	3.01	0	8.668e-05
High	Unambiguous	SVTHATEIWYDPDPLGTIIEEDVEFVR		2	5	XP_044444971.1; XP_044422531.1	XP_044429705.1; XP_044444971.1; XP_044422530.1; XP_044444970.1; XP_044422531.1	0	3	0.5811	0	1	1	1044.52	3131.54	3131.52	5.67	0.00592	42474504	CID (Collision Induced Dissociation)	MS2	0.065	103.933	28766	Pol_II_1.raw	5.92	0	5.098e-06
High	Unambiguous	SVTHATEIWYDPDPLGTIIEEDVEFVR		2	5	XP_044444971.1; XP_044422531.1	XP_044429705.1; XP_044444971.1; XP_044422530.1; XP_044444970.1; XP_044422531.1	0	3	0.6415	0	1	1	1044.52	3131.54	3131.52	4.74	0.00494	40569604	CID (Collision Induced Dissociation)	MS2	0.065	103.993	28784	Pol_II_1.raw	6.75	0	4.207e-06
High	Unambiguous	SYYEMPDEDIDPDKISPWLLR		2	5	XP_044444971.1; XP_044422531.1	XP_044429705.1; XP_044444971.1; XP_044422530.1; XP_044444970.1; XP_044422531.1	1	3	0.5811	0	1	2	861.413	2582.22	2582.21	4.45	0.00383	40152360	CID (Collision Induced Dissociation)	MS2	0.086	89.1841	24302	Pol_II_1.raw	3.39	0	0.0007762
High	Unambiguous	LEADRLQLGTEITTTGDNTWPMPVNLKR		2	5	XP_044444971.1; XP_044422531.1	XP_044429705.1; XP_044444971.1; XP_044422530.1; XP_044444970.1; XP_044422531.1	2	3	0.6275	0	1	1	1057.22	3169.64	3169.63	3.14	0.00331	2.16568e+06	CID (Collision Induced Dissociation)	MS2	2.094	80.9723	21839	Pol_II_1.raw	6.98	0	3.012e-08
High	Unambiguous	LEADRLQLGTEITTTGDNTWPMPVNLKR		2	5	XP_044444971.1; XP_044422531.1	XP_044429705.1; XP_044444971.1; XP_044422530.1; XP_044444970.1; XP_044422531.1	2	3	0.4524	0	1	1	1057.22	3169.65	3169.63	4.75	0.00502	1669708	CID (Collision Induced Dissociation)	MS2	1.737	81.0285	21856	Pol_II_1.raw	5.46	0	0.000106
High	Unambiguous	LVQFGILSPDEIR		1	2	XP_044444971.1	XP_044444971.1; XP_044444970.1	0	2	0.3798	0	1	1	743.92	1486.83	1486.83	3.9	0.0029	5108316	CID (Collision Induced Dissociation)	MS2	0.93	80.2417	21620	Pol_II_1.raw	3.66	0	0.001013
High	Unambiguous	LNLSVTSPYNADFDGDEMNMHVPQSFETR		3	10	XP_044327129.1; XP_044444971.1; XP_044422531.1	XP_044327129.1; XP_044429705.1; XP_044399994.1; XP_044444971.1; XP_044422530.1; XP_044399993.1; XP_044391333.1; XP_044459984.1; XP_044444970.1; XP_044422531.1	0	3	0.4678	0	1	1	1105.5	3314.49	3314.47	3.69	0.00407	1.49095e+06	CID (Collision Induced Dissociation)	MS2	2.178	82.0486	22162	Pol_II_1.raw	3.57	0	0.001258
High	Unambiguous	SEDDLTHQLAMIIR		4	11	XP_044327129.1; XP_044444971.1; XP_044391332.1; XP_044422531.1	XP_044327129.1; XP_044429705.1; XP_044399994.1; XP_044444971.1; XP_044422530.1; XP_044399993.1; XP_044391333.1; XP_044459984.1; XP_044444970.1; XP_044391332.1; XP_044422531.1	0	3	0.5608	0	1	1	547.949	1641.83	1641.83	3.25	0.00178	2.84882e+06	CID (Collision Induced Dissociation)	MS2	1.024	81.2665	21926	Pol_II_1.raw	4.03	0	1.489e-05
High	Unambiguous	YELDDENWRPTYMLPDHVDDLK		2	5	XP_044444971.1; XP_044422531.1	XP_044429705.1; XP_044444971.1; XP_044422530.1; XP_044444970.1; XP_044422531.1	0	3	0.5691	0	1	1	922.093	2764.26	2764.26	3.17	0.00292	679165	CID (Collision Induced Dissociation)	MS2	2.632	78.3113	21050	Pol_II_1.raw	4.99	0	0.0005312
High	Unambiguous	GSFINISQMTACVGQQNVEGK		4	11	XP_044327129.1; XP_044444971.1; XP_044391332.1; XP_044422531.1	XP_044327129.1; XP_044429705.1; XP_044399994.1; XP_044444971.1; XP_044422530.1; XP_044399993.1; XP_044391333.1; XP_044459984.1; XP_044444970.1; XP_044391332.1; XP_044422531.1	0	2	0.5859	0	1	1	1106.03	2211.06	2211.05	2.87	0.00318	692565	CID (Collision Induced Dissociation)	MS2	4.929	78.6292	21147	Pol_II_1.raw	4.95	0	1.546e-06
High	Unambiguous	YELDDENWRPTYMLPDHVDDLK		2	5	XP_044444971.1; XP_044422531.1	XP_044429705.1; XP_044444971.1; XP_044422530.1; XP_044444970.1; XP_044422531.1	0	3	0.6035	0	1	1	922.093	2764.27	2764.26	3.3	0.00304	683670	CID (Collision Induced Dissociation)	MS2	2.542	78.2438	21029	Pol_II_1.raw	5.12	0	5.205e-05
High	Unambiguous	SEDDLTHQLAMIIR		4	11	XP_044327129.1; XP_044444971.1; XP_044391332.1; XP_044422531.1	XP_044327129.1; XP_044429705.1; XP_044399994.1; XP_044444971.1; XP_044422530.1; XP_044399993.1; XP_044391333.1; XP_044459984.1; XP_044444970.1; XP_044391332.1; XP_044422531.1	0	3	0.5314	0	1	1	547.948	1641.83	1641.83	2.03	0.00111	2.01568e+06	CID (Collision Induced Dissociation)	MS2	1.696	78.2417	21028	Pol_II_1.raw	3.18	0	0.000572
High	Unambiguous	YELDDENWRPTYMLPDHVDDLK		2	5	XP_044444971.1; XP_044422531.1	XP_044429705.1; XP_044444971.1; XP_044422530.1; XP_044444970.1; XP_044422531.1	0	4	0.3473	0	1	1	691.821	2764.26	2764.26	2.33	0.00161	3.25902e+06	CID (Collision Induced Dissociation)	MS2	3.064	77.9097	20933	Pol_II_1.raw	2.39	0	0.00364
High	Unambiguous	GSFINISQMTACVGQQNVEGK		4	11	XP_044327129.1; XP_044444971.1; XP_044391332.1; XP_044422531.1	XP_044327129.1; XP_044429705.1; XP_044399994.1; XP_044444971.1; XP_044422530.1; XP_044399993.1; XP_044391333.1; XP_044459984.1; XP_044444970.1; XP_044391332.1; XP_044422531.1	0	2	0.5659	0	1	1	1106.03	2211.06	2211.05	1.55	0.00171	1140800	CID (Collision Induced Dissociation)	MS2	3.689	78.7384	21177	Pol_II_1.raw	5.39	0	5.124e-05
High	Unambiguous	SEDDLTHQLAMIIR		4	11	XP_044327129.1; XP_044444971.1; XP_044391332.1; XP_044422531.1	XP_044327129.1; XP_044429705.1; XP_044399994.1; XP_044444971.1; XP_044422530.1; XP_044399993.1; XP_044391333.1; XP_044459984.1; XP_044444970.1; XP_044391332.1; XP_044422531.1	0	2	0.5364	0	1	1	821.42	1641.83	1641.83	3.34	0.00274	31430060	CID (Collision Induced Dissociation)	MS2	0.503	79.4547	21387	Pol_II_1.raw	3.71	0	0.0005914
High	Unambiguous	LVQFGILSPDEIR		1	2	XP_044444971.1	XP_044444971.1; XP_044444970.1	0	3	0.1952	0	1	1	496.281	1486.83	1486.83	1.75	0.00087	1.32059e+06	CID (Collision Induced Dissociation)	MS2	1.998	79.4659	21392	Pol_II_1.raw	2.1	0	0.003815
High	Unambiguous	GSFINISQMTACVGQQNVEGK		4	11	XP_044327129.1; XP_044444971.1; XP_044391332.1; XP_044422531.1	XP_044327129.1; XP_044429705.1; XP_044399994.1; XP_044444971.1; XP_044422530.1; XP_044399993.1; XP_044391333.1; XP_044459984.1; XP_044444970.1; XP_044391332.1; XP_044422531.1	0	2	0.5833	0	1	1	1106.03	2211.06	2211.05	1.55	0.00171	1140800	CID (Collision Induced Dissociation)	MS2	5.639	78.7482	21181	Pol_II_1.raw	5.04	0	3.775e-05
High	Unambiguous	GSFINISQMTACVGQQNVEGK		4	11	XP_044327129.1; XP_044444971.1; XP_044391332.1; XP_044422531.1	XP_044327129.1; XP_044429705.1; XP_044399994.1; XP_044444971.1; XP_044422530.1; XP_044399993.1; XP_044391333.1; XP_044459984.1; XP_044444970.1; XP_044391332.1; XP_044422531.1	0	2	0.6257	0	1	1	1106.03	2211.06	2211.05	1.77	0.00196	1789619	CID (Collision Induced Dissociation)	MS2	3.086	78.7929	21192	Pol_II_1.raw	5.13	0	1.839e-06
High	Unambiguous	LVQFGILSPDEIR		1	2	XP_044444971.1	XP_044444971.1; XP_044444970.1	0	3	0.3167	0	1	1	496.281	1486.83	1486.83	2.19	0.00108	903890	CID (Collision Induced Dissociation)	MS2	3.716	78.8665	21215	Pol_II_1.raw	3.41	0	0.0002398
High	Unambiguous	AEVLELMMVPK		4	10	XP_044327129.1; XP_044444971.1; XP_044391332.1; XP_044422531.1	XP_044327129.1; XP_044429705.1; XP_044399994.1; XP_044444971.1; XP_044422530.1; XP_044391333.1; XP_044459984.1; XP_044444970.1; XP_044391332.1; XP_044422531.1	0	2	0.4539	0	1	1	630.342	1259.68	1259.67	2.88	0.00181	2.30908e+06	CID (Collision Induced Dissociation)	MS2	1.103	79.0346	21264	Pol_II_1.raw	2.93	0	0.002551
High	Unambiguous	cIVSPQANRPVMGIVQDTLLGcR	C1(Carbamidomethyl); C22(Carbamidomethyl)	4	9	XP_044327129.1; XP_044444971.1; XP_044391332.1; XP_044422531.1	XP_044327129.1; XP_044429705.1; XP_044444971.1; XP_044422530.1; XP_044399993.1; XP_044459984.1; XP_044444970.1; XP_044391332.1; XP_044422531.1	0	2	0.5444	0	1	1	1292.66	2584.32	2584.32	1.45	0.00187	1.29572e+06	CID (Collision Induced Dissociation)	MS2	3.106	82.7109	22360	Pol_II_1.raw	3.49	0	0.0009569
High	Unambiguous	LTKESFEWVIGEIESR		3	7	XP_044327129.1; XP_044444971.1; XP_044422531.1	XP_044327129.1; XP_044429705.1; XP_044444971.1; XP_044422530.1; XP_044459984.1; XP_044444970.1; XP_044422531.1	1	2	0.6571	0	1	1	962.001	1922.99	1922.99	4.42	0.00425	2.39377e+06	CID (Collision Induced Dissociation)	MS2	1.403	87.2696	23737	Pol_II_1.raw	4.87	0	0.000252
High	Unambiguous	INHEFDDDLScIFNDDNADKLILR	C11(Carbamidomethyl)	3	8	XP_044327129.1; XP_044444971.1; XP_044422531.1	XP_044327129.1; XP_044429705.1; XP_044444971.1; XP_044335362.1; XP_044422530.1; XP_044459984.1; XP_044444970.1; XP_044422531.1	1	3	0.6464	0	1	1	964.793	2892.36	2892.35	5.6	0.0054	26388560	CID (Collision Induced Dissociation)	MS2	0.115	87.5596	23816	Pol_II_1.raw	5.6	0	8.335e-07
High	Unambiguous	INHEFDDDLScIFNDDNADKLILR	C11(Carbamidomethyl)	3	8	XP_044327129.1; XP_044444971.1; XP_044422531.1	XP_044327129.1; XP_044429705.1; XP_044444971.1; XP_044335362.1; XP_044422530.1; XP_044459984.1; XP_044444970.1; XP_044422531.1	1	4	0.5263	0	1	1	723.844	2892.35	2892.35	1.93	0.00139	2.07221e+06	CID (Collision Induced Dissociation)	MS2	4.084	88.8408	24202	Pol_II_1.raw	3.99	0	1.812e-05
High	Unambiguous	INHEFDDDLSCIFNDDNADKLILR		3	8	XP_044327129.1; XP_044444971.1; XP_044422531.1	XP_044327129.1; XP_044429705.1; XP_044444971.1; XP_044335362.1; XP_044422530.1; XP_044459984.1; XP_044444970.1; XP_044422531.1	1	3	0.5609	0	1	1	945.784	2835.34	2835.33	4.05	0.00383	788644	CID (Collision Induced Dissociation)	MS2	3.224	88.8477	24205	Pol_II_1.raw	4.76	0	0.001438
High	Unambiguous	INHEFDDDLSCIFNDDNADKLILR		3	8	XP_044327129.1; XP_044444971.1; XP_044422531.1	XP_044327129.1; XP_044429705.1; XP_044444971.1; XP_044335362.1; XP_044422530.1; XP_044459984.1; XP_044444970.1; XP_044422531.1	1	3	0.5039	0	1	1	945.784	2835.34	2835.33	4.63	0.00438	991732	CID (Collision Induced Dissociation)	MS2	2.919	88.8961	24218	Pol_II_1.raw	5.14	0	1.05e-06
High	Unambiguous	INHEFDDDLScIFNDDNADKLILR	C11(Carbamidomethyl)	3	8	XP_044327129.1; XP_044444971.1; XP_044422531.1	XP_044327129.1; XP_044429705.1; XP_044444971.1; XP_044335362.1; XP_044422530.1; XP_044459984.1; XP_044444970.1; XP_044422531.1	1	4	0.4608	0	1	1	723.845	2892.36	2892.35	4.21	0.00304	1.32932e+06	CID (Collision Induced Dissociation)	MS2	2.972	88.9709	24242	Pol_II_1.raw	3.95	0	0.0003715
High	Unambiguous	SYYEMPDEDIDPDKISPWLLR		2	5	XP_044444971.1; XP_044422531.1	XP_044429705.1; XP_044444971.1; XP_044422530.1; XP_044444970.1; XP_044422531.1	1	3	0.4913	0	1	1	861.412	2582.22	2582.21	4.02	0.00346	39153552	CID (Collision Induced Dissociation)	MS2	0.076	89.0626	24266	Pol_II_1.raw	3.44	0	0.0007023
High	Unambiguous	SYYEMPDEDIDPDKISPWLLR		2	5	XP_044444971.1; XP_044422531.1	XP_044429705.1; XP_044444971.1; XP_044422530.1; XP_044444970.1; XP_044422531.1	1	3	0.4742	0	1	1	861.413	2582.22	2582.21	4.52	0.00389	44753888	CID (Collision Induced Dissociation)	MS2	0.068	89.1227	24284	Pol_II_1.raw	2.91	0	0.0001172
High	Unambiguous	ESFEWVIGEIESR		4	11	XP_044327129.1; XP_044444971.1; XP_044391332.1; XP_044422531.1	XP_044327129.1; XP_044429705.1; XP_044399994.1; XP_044444971.1; XP_044422530.1; XP_044399993.1; XP_044391333.1; XP_044459984.1; XP_044444970.1; XP_044391332.1; XP_044422531.1	0	2	0.5144	0	1	1	790.887	1580.77	1580.76	4.46	0.00352	2.53729e+06	CID (Collision Induced Dissociation)	MS2	1.014	89.1276	24286	Pol_II_1.raw	4.16	0	0.0003287
High	Unambiguous	LTKESFEWVIGEIESR		3	7	XP_044327129.1; XP_044444971.1; XP_044422531.1	XP_044327129.1; XP_044429705.1; XP_044444971.1; XP_044422530.1; XP_044459984.1; XP_044444970.1; XP_044422531.1	1	3	0.3662	0	1	1	641.668	1922.99	1922.99	2.5	0.00161	18796292	CID (Collision Induced Dissociation)	MS2	0.189	87.8586	23906	Pol_II_1.raw	3.96	0	0.0001947
High	Unambiguous	INHEFDDDLScIFNDDNADKLILR	C11(Carbamidomethyl)	3	8	XP_044327129.1; XP_044444971.1; XP_044422531.1	XP_044327129.1; XP_044429705.1; XP_044444971.1; XP_044335362.1; XP_044422530.1; XP_044459984.1; XP_044444970.1; XP_044422531.1	1	4	0.2466	0	1	1	723.845	2892.36	2892.35	3.28	0.00237	23633230	CID (Collision Induced Dissociation)	MS2	1.179	87.8636	23908	Pol_II_1.raw	4.46	0	2.521e-05
High	Unambiguous	SYYEMPDEDIDPDKISPWLLR		2	5	XP_044444971.1; XP_044422531.1	XP_044429705.1; XP_044444971.1; XP_044422530.1; XP_044444970.1; XP_044422531.1	1	2	0.5574	0	1	1	1291.61	2582.21	2582.21	-0.18	-0.00023	768529	CID (Collision Induced Dissociation)	MS2	5.221	87.8866	23918	Pol_II_1.raw	3.66	0	0.001572
High	Unambiguous	LTKESFEWVIGEIESR		3	7	XP_044327129.1; XP_044444971.1; XP_044422531.1	XP_044327129.1; XP_044429705.1; XP_044444971.1; XP_044422530.1; XP_044459984.1; XP_044444970.1; XP_044422531.1	1	3	0.4176	0	1	1	641.668	1922.99	1922.99	2.6	0.00167	15564405	CID (Collision Induced Dissociation)	MS2	0.231	87.9183	23924	Pol_II_1.raw	4.43	0	0.0003387
High	Unambiguous	SYYEMPDEDIDPDKISPWLLR		2	5	XP_044444971.1; XP_044422531.1	XP_044429705.1; XP_044444971.1; XP_044422530.1; XP_044444970.1; XP_044422531.1	1	2	0.5348	0	1	1	1291.61	2582.22	2582.21	3.13	0.00404	1.25872e+06	CID (Collision Induced Dissociation)	MS2	2.413	87.9231	23926	Pol_II_1.raw	4.02	0	0.001433
High	Unambiguous	INHEFDDDLScIFNDDNADKLILR	C11(Carbamidomethyl)	3	8	XP_044327129.1; XP_044444971.1; XP_044422531.1	XP_044327129.1; XP_044429705.1; XP_044444971.1; XP_044335362.1; XP_044422530.1; XP_044459984.1; XP_044444970.1; XP_044422531.1	1	4	0.3692	0	1	1	723.845	2892.36	2892.35	3.45	0.00249	17963022	CID (Collision Induced Dissociation)	MS2	1.25	87.9445	23935	Pol_II_1.raw	3.9	0	0.0002596
High	Unambiguous	SYYEMPDEDIDPDKISPWLLR		2	5	XP_044444971.1; XP_044422531.1	XP_044429705.1; XP_044444971.1; XP_044422530.1; XP_044444970.1; XP_044422531.1	1	2	0.6011	0	1	2	1291.61	2582.22	2582.21	2.94	0.0038	2339357	CID (Collision Induced Dissociation)	MS2	2.739	87.9787	23942	Pol_II_1.raw	3.56	0	0.0004863
High	Unambiguous	GLTPQEFFFHAMGGR		3	8	XP_044327129.1; XP_044444971.1; XP_044422531.1	XP_044327129.1; XP_044429705.1; XP_044444971.1; XP_044422530.1; XP_044399993.1; XP_044459984.1; XP_044444970.1; XP_044422531.1	0	2	0.5161	0	1	1	847.912	1694.82	1694.81	3.86	0.00327	1.02687e+06	CID (Collision Induced Dissociation)	MS2	6.664	83.977	22740	Pol_II_1.raw	3.1	0	0.0016
High	Unambiguous	GLTPQEFFFHAMGGR		3	8	XP_044327129.1; XP_044444971.1; XP_044422531.1	XP_044327129.1; XP_044429705.1; XP_044444971.1; XP_044422530.1; XP_044399993.1; XP_044459984.1; XP_044444970.1; XP_044422531.1	0	2	0.6667	0	1	1	847.912	1694.82	1694.81	3.42	0.0029	1.2123e+06	CID (Collision Induced Dissociation)	MS2	4.275	84.0373	22758	Pol_II_1.raw	3.81	0	0.0003911
High	Unambiguous	LNLSVTSPYNADFDGDEMNMHVPQSFETR		3	10	XP_044327129.1; XP_044444971.1; XP_044422531.1	XP_044327129.1; XP_044429705.1; XP_044399994.1; XP_044444971.1; XP_044422530.1; XP_044399993.1; XP_044391333.1; XP_044459984.1; XP_044444970.1; XP_044422531.1	0	2	0.6934	0	1	1	1657.74	3314.48	3314.47	1.5	0.00248	898391	CID (Collision Induced Dissociation)	MS2	3.251	82.7229	22365	Pol_II_1.raw	3.49	0	0.002519
High	Unambiguous	DTLIEKDVFMNILMWWEDFDGK		4	11	XP_044327129.1; XP_044444971.1; XP_044391332.1; XP_044422531.1	XP_044327129.1; XP_044429705.1; XP_044399994.1; XP_044444971.1; XP_044422530.1; XP_044399993.1; XP_044391333.1; XP_044459984.1; XP_044444970.1; XP_044391332.1; XP_044422531.1	1	3	0.3165	0	1	1	915.772	2745.3	2745.29	2.99	0.00274	922292	CID (Collision Induced Dissociation)	MS2	1.626	116.667	32601	Pol_II_1.raw	2.78	0	0.003056
High	Unambiguous	KTLGTSTGSLIHVIWEEVGPDAARK		2	5	XP_044444971.1; XP_044422531.1	XP_044429705.1; XP_044444971.1; XP_044422530.1; XP_044444970.1; XP_044422531.1	2	4	0.6909	0	1	1	667.116	2665.44	2665.43	3.76	0.00251	3005340	CID (Collision Induced Dissociation)	MS2	3.131	83.072	22468	Pol_II_1.raw	5.5	0	8.67e-05
High	Unambiguous	KTLGTSTGSLIHVIWEEVGPDAARK		2	5	XP_044444971.1; XP_044422531.1	XP_044429705.1; XP_044444971.1; XP_044422530.1; XP_044444970.1; XP_044422531.1	2	4	0.4867	0	1	1	667.115	2665.44	2665.43	2.57	0.00171	2.23591e+06	CID (Collision Induced Dissociation)	MS2	2.373	83.2557	22523	Pol_II_1.raw	3.76	0	0.0001911
High	Unambiguous	DTLIEKDVFMNILMWWEDFDGK		4	11	XP_044327129.1; XP_044444971.1; XP_044391332.1; XP_044422531.1	XP_044327129.1; XP_044429705.1; XP_044399994.1; XP_044444971.1; XP_044422530.1; XP_044399993.1; XP_044391333.1; XP_044459984.1; XP_044444970.1; XP_044391332.1; XP_044422531.1	1	3	0.511	0	1	1	915.772	2745.3	2745.29	3.26	0.00298	718438	CID (Collision Induced Dissociation)	MS2	1.913	116.559	32570	Pol_II_1.raw	3.64	0	0.001157
High	Unambiguous	LNLSVTSPYNADFDGDEMNMHVPQSFETR		3	10	XP_044327129.1; XP_044444971.1; XP_044422531.1	XP_044327129.1; XP_044429705.1; XP_044399994.1; XP_044444971.1; XP_044422530.1; XP_044399993.1; XP_044391333.1; XP_044459984.1; XP_044444970.1; XP_044422531.1	0	4	0.4932	0	1	1	829.377	3314.49	3314.47	4.03	0.00334	4.13674e+06	CID (Collision Induced Dissociation)	MS2	3.98	83.4522	22585	Pol_II_1.raw	5.9	0	2.767e-08
High	Unambiguous	LNLSVTSPYNADFDGDEMNMHVPQSFETR		3	10	XP_044327129.1; XP_044444971.1; XP_044422531.1	XP_044327129.1; XP_044429705.1; XP_044399994.1; XP_044444971.1; XP_044422530.1; XP_044399993.1; XP_044391333.1; XP_044459984.1; XP_044444970.1; XP_044422531.1	0	4	0.6178	0	1	1	829.376	3314.48	3314.47	3.29	0.00273	4154200	CID (Collision Induced Dissociation)	MS2	2.828	83.4964	22596	Pol_II_1.raw	6.07	0	1.207e-07
High	Unambiguous	LNLSVTSPYNADFDGDEMNMHVPQSFETR		3	10	XP_044327129.1; XP_044444971.1; XP_044422531.1	XP_044327129.1; XP_044429705.1; XP_044399994.1; XP_044444971.1; XP_044422530.1; XP_044399993.1; XP_044391333.1; XP_044459984.1; XP_044444970.1; XP_044422531.1	0	3	0.223	0	1	1	1105.5	3314.48	3314.47	1.25	0.00139	875288	CID (Collision Induced Dissociation)	MS2	4.33	85.1904	23110	Pol_II_1.raw	2.96	0	0.0009846
High	Unambiguous	cIVSPQANRPVMGIVQDTLLGCR	C1(Carbamidomethyl)	4	9	XP_044327129.1; XP_044444971.1; XP_044391332.1; XP_044422531.1	XP_044327129.1; XP_044429705.1; XP_044444971.1; XP_044422530.1; XP_044399993.1; XP_044459984.1; XP_044444970.1; XP_044391332.1; XP_044422531.1	0	2	0.472	0	1	1	1264.16	2527.3	2527.29	3.98	0.00503	856615	CID (Collision Induced Dissociation)	MS2	5.553	85.3746	23166	Pol_II_1.raw	2.5	0	0.002942
High	Unambiguous	cIVSPQANRPVMGIVQDTLLGCR	C1(Carbamidomethyl)	4	9	XP_044327129.1; XP_044444971.1; XP_044391332.1; XP_044422531.1	XP_044327129.1; XP_044429705.1; XP_044444971.1; XP_044422530.1; XP_044399993.1; XP_044459984.1; XP_044444970.1; XP_044391332.1; XP_044422531.1	0	3	0.5641	0	1	1	843.105	2527.3	2527.29	2.46	0.00207	7804292	CID (Collision Induced Dissociation)	MS2	0.357	85.3984	23169	Pol_II_1.raw	5.62	0	7.811e-06
High	Unambiguous	cIVSPQANRPVMGIVQDTLLGCR	C1(Carbamidomethyl)	4	9	XP_044327129.1; XP_044444971.1; XP_044391332.1; XP_044422531.1	XP_044327129.1; XP_044429705.1; XP_044444971.1; XP_044422530.1; XP_044399993.1; XP_044459984.1; XP_044444970.1; XP_044391332.1; XP_044422531.1	0	3	0.5179	0	1	1	843.105	2527.3	2527.29	2.46	0.00207	7804292	CID (Collision Induced Dissociation)	MS2	0.396	85.4249	23180	Pol_II_1.raw	5.02	0	2.372e-05
High	Unambiguous	cIVSPQANRPVMGIVQDTLLGCR	C1(Carbamidomethyl)	4	9	XP_044327129.1; XP_044444971.1; XP_044391332.1; XP_044422531.1	XP_044327129.1; XP_044429705.1; XP_044444971.1; XP_044422530.1; XP_044399993.1; XP_044459984.1; XP_044444970.1; XP_044391332.1; XP_044422531.1	0	3	0.4881	0	1	1	843.106	2527.3	2527.29	3.83	0.00323	10385435	CID (Collision Induced Dissociation)	MS2	0.325	85.4578	23187	Pol_II_1.raw	5.45	0	1.308e-07
High	Unambiguous	cIVSPQANRPVMGIVQDTLLGCR	C1(Carbamidomethyl)	4	9	XP_044327129.1; XP_044444971.1; XP_044391332.1; XP_044422531.1	XP_044327129.1; XP_044429705.1; XP_044444971.1; XP_044422530.1; XP_044399993.1; XP_044459984.1; XP_044444970.1; XP_044391332.1; XP_044422531.1	0	3	0.5345	0	1	1	843.106	2527.3	2527.29	3.76	0.00317	9254849	CID (Collision Induced Dissociation)	MS2	0.324	85.5762	23222	Pol_II_1.raw	5.07	0	8.25e-05
High	Unambiguous	GLTPQEFFFHAMGGR		3	8	XP_044327129.1; XP_044444971.1; XP_044422531.1	XP_044327129.1; XP_044429705.1; XP_044444971.1; XP_044422530.1; XP_044399993.1; XP_044459984.1; XP_044444970.1; XP_044422531.1	0	2	0.5753	0	1	1	847.911	1694.81	1694.81	2.34	0.00199	7.6692e+06	CID (Collision Induced Dissociation)	MS2	1.63	84.2087	22810	Pol_II_1.raw	3.32	0	0.0003332
High	Unambiguous	RGGcGAQQPNITVDGMK	C4(Carbamidomethyl)	2	5	XP_044444971.1; XP_044422531.1	XP_044429705.1; XP_044444971.1; XP_044422530.1; XP_044444970.1; XP_044422531.1	1	2	0.5561	0	1	1	894.931	1788.86	1788.85	4.15	0.00372	1.72329e+06	CID (Collision Induced Dissociation)	MS2	4.121	34.9126	8140	Pol_II_1.raw	4.01	0	0.0005787
High	Unambiguous	RGGcGAQQPNITVDGMK	C4(Carbamidomethyl)	2	5	XP_044444971.1; XP_044422531.1	XP_044429705.1; XP_044444971.1; XP_044422530.1; XP_044444970.1; XP_044422531.1	1	2	0.6034	0	1	1	894.929	1788.85	1788.85	1.49	0.00134	1.23442e+06	CID (Collision Induced Dissociation)	MS2	6.198	34.8515	8123	Pol_II_1.raw	4.16	0	0.0004269
High	Unambiguous	RGGcGAQQPNITVDGMK	C4(Carbamidomethyl)	2	5	XP_044444971.1; XP_044422531.1	XP_044429705.1; XP_044444971.1; XP_044422530.1; XP_044444970.1; XP_044422531.1	1	2	0.5683	0	1	1	894.931	1788.85	1788.85	3.88	0.00347	258337	CID (Collision Induced Dissociation)	MS2	8.34	34.8016	8111	Pol_II_1.raw	4.17	0	0.0005312
High	Unambiguous	SSDQHLELGYKVER		4	13	XP_044327129.1; XP_044444971.1; XP_044391332.1; XP_044422531.1	XP_044327129.1; XP_044429705.1; XP_044399994.1; XP_044444971.1; XP_044422530.1; XP_044399993.1; XP_044391333.1; XP_044425929.1; XP_044459984.1; XP_044444970.1; XP_044440562.1; XP_044391332.1; XP_044422531.1	1	3	0.5491	0	1	1	554.282	1660.83	1660.83	1.93	0.00107	63430728	CID (Collision Induced Dissociation)	MS2	0.054	35.281	8246	Pol_II_1.raw	3.97	0	0.003985
High	Unambiguous	SSDQHLELGYKVER		4	13	XP_044327129.1; XP_044444971.1; XP_044391332.1; XP_044422531.1	XP_044327129.1; XP_044429705.1; XP_044399994.1; XP_044444971.1; XP_044422530.1; XP_044399993.1; XP_044391333.1; XP_044425929.1; XP_044459984.1; XP_044444970.1; XP_044440562.1; XP_044391332.1; XP_044422531.1	1	2	0.4129	0	1	1	830.92	1660.83	1660.83	2.12	0.00176	1421506	CID (Collision Induced Dissociation)	MS2	4.215	36.1344	8502	Pol_II_1.raw	3.56	0	0.001002
High	Unambiguous	SSDQHLELGYKVER		4	13	XP_044327129.1; XP_044444971.1; XP_044391332.1; XP_044422531.1	XP_044327129.1; XP_044429705.1; XP_044399994.1; XP_044444971.1; XP_044422530.1; XP_044399993.1; XP_044391333.1; XP_044425929.1; XP_044459984.1; XP_044444970.1; XP_044440562.1; XP_044391332.1; XP_044422531.1	1	3	0.5531	0	1	1	554.282	1660.83	1660.83	1.93	0.00107	52698456	CID (Collision Induced Dissociation)	MS2	0.062	35.3409	8264	Pol_II_1.raw	3.2	0	0.001001
High	Unambiguous	IEKGELLSGTLcKK	C12(Carbamidomethyl)	3	9	XP_044327129.1; XP_044444971.1; XP_044422531.1	XP_044327129.1; XP_044429652.1; XP_044429705.1; XP_044444971.1; XP_044422530.1; XP_044459984.1; XP_044444970.1; XP_044440562.1; XP_044422531.1	2	3	0.5945	0	1	1	525.964	1575.88	1575.88	-0.14	-7e-05	3.17753e+06	CID (Collision Induced Dissociation)	MS2	1.483	35.9048	8435	Pol_II_1.raw	3.28	0	5.204e-05
High	Unambiguous	GEIQDESAEDDVFLKK		2	5	XP_044444971.1; XP_044422531.1	XP_044429705.1; XP_044444971.1; XP_044422530.1; XP_044444970.1; XP_044422531.1	1	2	0.5136	0	1	1	911.943	1822.88	1822.87	4.16	0.00379	538692	CID (Collision Induced Dissociation)	MS2	13.4	49.3549	12430	Pol_II_1.raw	4.79	0	2.037e-05
High	Unambiguous	GEIQDESAEDDVFLKK		2	5	XP_044444971.1; XP_044422531.1	XP_044429705.1; XP_044444971.1; XP_044422530.1; XP_044444970.1; XP_044422531.1	1	2	0.5589	0	1	1	911.942	1822.88	1822.87	2.96	0.00269	739316	CID (Collision Induced Dissociation)	MS2	7.809	49.4026	12443	Pol_II_1.raw	5.26	0	8.327e-07
High	Unambiguous	GEIQDESAEDDVFLKK		2	5	XP_044444971.1; XP_044422531.1	XP_044429705.1; XP_044444971.1; XP_044422530.1; XP_044444970.1; XP_044422531.1	1	2	0.4988	0	1	1	911.944	1822.88	1822.87	5.5	0.00501	352185	CID (Collision Induced Dissociation)	MS2	10.31	49.309	12418	Pol_II_1.raw	4.11	0	0.0002412
High	Unambiguous	GGcGAQQPNITVDGmK	C3(Carbamidomethyl); M15(Oxidation)	3	7	XP_044327129.1; XP_044444971.1; XP_044422531.1	XP_044327129.1; XP_044429705.1; XP_044444971.1; XP_044422530.1; XP_044459984.1; XP_044444970.1; XP_044422531.1	0	2	0.6	0	1	1	824.876	1648.75	1648.74	2.36	0.00194	1.11962e+06	CID (Collision Induced Dissociation)	MS2	5.513	31.7824	7226	Pol_II_1.raw	3.6	0	0.0003939
High	Unambiguous	GGcGAQQPNITVDGmK	C3(Carbamidomethyl); M15(Oxidation)	3	7	XP_044327129.1; XP_044444971.1; XP_044422531.1	XP_044327129.1; XP_044429705.1; XP_044444971.1; XP_044422530.1; XP_044459984.1; XP_044444970.1; XP_044422531.1	0	2	0.6	0	1	1	824.876	1648.75	1648.74	2.36	0.00194	1.11962e+06	CID (Collision Induced Dissociation)	MS2	4.636	31.7798	7225	Pol_II_1.raw	4.55	0	5.64e-06
High	Unambiguous	GGcGAQQPNITVDGmK	C3(Carbamidomethyl); M15(Oxidation)	3	7	XP_044327129.1; XP_044444971.1; XP_044422531.1	XP_044327129.1; XP_044429705.1; XP_044444971.1; XP_044422530.1; XP_044459984.1; XP_044444970.1; XP_044422531.1	0	2	0.6602	0	1	1	824.878	1648.75	1648.74	4.73	0.0039	1.83183e+06	CID (Collision Induced Dissociation)	MS2	4.535	31.8444	7244	Pol_II_1.raw	5.18	0	0.0004405
High	Unambiguous	KSDDQDQLPEPVER		2	5	XP_044444971.1; XP_044422531.1	XP_044429705.1; XP_044444971.1; XP_044422530.1; XP_044444970.1; XP_044422531.1	1	2	0.5592	0	1	1	828.399	1655.79	1655.79	2.68	0.00222	7.33706e+06	CID (Collision Induced Dissociation)	MS2	0.934	33.0468	7600	Pol_II_1.raw	4.22	0	0.001894
High	Unambiguous	KSDDQDQLPEPVER		2	5	XP_044444971.1; XP_044422531.1	XP_044429705.1; XP_044444971.1; XP_044422530.1; XP_044444970.1; XP_044422531.1	1	2	0.5726	0	1	1	828.399	1655.79	1655.79	2.16	0.00179	6.80841e+06	CID (Collision Induced Dissociation)	MS2	0.904	32.9875	7582	Pol_II_1.raw	4.68	0	0.0004023
High	Unambiguous	KIcAGGDELEVQDQQDADEPVK	C3(Carbamidomethyl)	2	5	XP_044444971.1; XP_044422531.1	XP_044429705.1; XP_044444971.1; XP_044422530.1; XP_044444970.1; XP_044422531.1	1	3	0.1937	0	1	1	815.382	2444.13	2444.12	2.24	0.00182	6.23306e+06	CID (Collision Induced Dissociation)	MS2	0.745	43.6551	10749	Pol_II_1.raw	5.11	0	1.53e-05
High	Unambiguous	GGcGAQQPNITVDGMK	C3(Carbamidomethyl)	3	7	XP_044327129.1; XP_044444971.1; XP_044422531.1	XP_044327129.1; XP_044429705.1; XP_044444971.1; XP_044422530.1; XP_044459984.1; XP_044444970.1; XP_044422531.1	0	2	0.5934	0	1	1	816.88	1632.75	1632.75	3.9	0.00319	57605740	CID (Collision Induced Dissociation)	MS2	0.102	43.2305	10622	Pol_II_1.raw	4.87	0	0.0001161
High	Unambiguous	GGcGAQQPNITVDGMK	C3(Carbamidomethyl)	3	7	XP_044327129.1; XP_044444971.1; XP_044422531.1	XP_044327129.1; XP_044429705.1; XP_044444971.1; XP_044422530.1; XP_044459984.1; XP_044444970.1; XP_044422531.1	0	2	0.492	0	1	1	816.88	1632.75	1632.75	3.08	0.00251	48440440	CID (Collision Induced Dissociation)	MS2	0.451	43.2903	10640	Pol_II_1.raw	3.11	0	0.004378
High	Unambiguous	GGcGAQQPNITVDGMK	C3(Carbamidomethyl)	3	7	XP_044327129.1; XP_044444971.1; XP_044422531.1	XP_044327129.1; XP_044429705.1; XP_044444971.1; XP_044422530.1; XP_044459984.1; XP_044444970.1; XP_044422531.1	0	2	0.5501	0	1	1	816.879	1632.75	1632.75	2.85	0.00233	45612168	CID (Collision Induced Dissociation)	MS2	0.53	43.3492	10658	Pol_II_1.raw	4.49	0	0.001197
High	Unambiguous	IEKGELLSGTLcK	C12(Carbamidomethyl)	3	10	XP_044327129.1; XP_044444971.1; XP_044422531.1	XP_044327129.1; XP_044429652.1; XP_044429705.1; XP_044444971.1; XP_044422530.1; XP_044425929.1; XP_044459984.1; XP_044444970.1; XP_044440562.1; XP_044422531.1	1	2	0.301	0	1	1	724.397	1447.79	1447.78	2.38	0.00172	675844	CID (Collision Induced Dissociation)	MS2	3.124	44.0311	10864	Pol_II_1.raw	2.89	0	0.001187
High	Unambiguous	IEKGELLSGTLcK	C12(Carbamidomethyl)	3	10	XP_044327129.1; XP_044444971.1; XP_044422531.1	XP_044327129.1; XP_044429652.1; XP_044429705.1; XP_044444971.1; XP_044422530.1; XP_044425929.1; XP_044459984.1; XP_044444970.1; XP_044440562.1; XP_044422531.1	1	2	0.2	0	1	1	724.398	1447.79	1447.78	3.9	0.00282	1.7408e+06	CID (Collision Induced Dissociation)	MS2	2.187	44.0822	10878	Pol_II_1.raw	2.45	0	0.002124
High	Unambiguous	LKELVEYGPHPPPGK		3	12	XP_044327129.1; XP_044444971.1; XP_044422531.1	XP_044327129.1; XP_044429652.1; XP_044429705.1; XP_044399994.1; XP_044444971.1; XP_044422530.1; XP_044391333.1; XP_044425929.1; XP_044459984.1; XP_044444970.1; XP_044440562.1; XP_044422531.1	1	2	0.6298	0	1	1	830.959	1660.91	1660.91	2.63	0.00218	20306068	CID (Collision Induced Dissociation)	MS2	0.304	39.2488	9434	Pol_II_1.raw	4.43	0	0.0001385
High	Unambiguous	ICAGGDELEVQDQQDADEPVKKR		2	5	XP_044444971.1; XP_044422531.1	XP_044429705.1; XP_044444971.1; XP_044422530.1; XP_044444970.1; XP_044422531.1	2	3	0.4721	0	1	1	848.406	2543.2	2543.2	-0.44	-0.00037	298447	CID (Collision Induced Dissociation)	MS2	8.198	39.2782	9447	Pol_II_1.raw	3.77	0	0.0009398
High	Unambiguous	TLPHFTKDDYGPESR		3	9	XP_044327129.1; XP_044444971.1; XP_044422531.1	XP_044327129.1; XP_044429652.1; XP_044429705.1; XP_044444971.1; XP_044422530.1; XP_044459984.1; XP_044444970.1; XP_044440562.1; XP_044422531.1	1	2	0.6466	0	1	1	881.925	1762.84	1762.84	2.17	0.00191	1.04051e+06	CID (Collision Induced Dissociation)	MS2	6.534	39.1407	9403	Pol_II_1.raw	4.16	0	0.0002473
High	Unambiguous	TLPHFTKDDYGPESR		3	9	XP_044327129.1; XP_044444971.1; XP_044422531.1	XP_044327129.1; XP_044429652.1; XP_044429705.1; XP_044444971.1; XP_044422530.1; XP_044459984.1; XP_044444970.1; XP_044440562.1; XP_044422531.1	1	2	0.6378	0	1	1	881.925	1762.84	1762.84	1.89	0.00167	875188	CID (Collision Induced Dissociation)	MS2	8.245	39.0871	9388	Pol_II_1.raw	3.81	0	0.0003999
High	Unambiguous	LKELVEYGPHPPPGK		3	12	XP_044327129.1; XP_044444971.1; XP_044422531.1	XP_044327129.1; XP_044429652.1; XP_044429705.1; XP_044399994.1; XP_044444971.1; XP_044422530.1; XP_044391333.1; XP_044425929.1; XP_044459984.1; XP_044444970.1; XP_044440562.1; XP_044422531.1	1	2	0.6133	0	1	1	830.959	1660.91	1660.91	2.63	0.00218	21992068	CID (Collision Induced Dissociation)	MS2	0.29	39.3097	9452	Pol_II_1.raw	4.06	0	0.0003014
High	Unambiguous	LKELVEYGPHPPPGK		3	12	XP_044327129.1; XP_044444971.1; XP_044422531.1	XP_044327129.1; XP_044429652.1; XP_044429705.1; XP_044399994.1; XP_044444971.1; XP_044422530.1; XP_044391333.1; XP_044425929.1; XP_044459984.1; XP_044444970.1; XP_044440562.1; XP_044422531.1	1	4	0.428	0	1	1	415.982	1660.91	1660.91	1.21	0.0005	42462908	CID (Collision Induced Dissociation)	MS2	0.217	39.488	9507	Pol_II_1.raw	2.36	0	0.0004182
High	Unambiguous	IcAGGDELEVQDQQDADEPVKK	C2(Carbamidomethyl)	2	5	XP_044444971.1; XP_044422531.1	XP_044429705.1; XP_044444971.1; XP_044422530.1; XP_044444970.1; XP_044422531.1	1	2	0.4981	0	1	1	1222.57	2444.13	2444.12	0.99	0.00121	1489087	CID (Collision Induced Dissociation)	MS2	5.954	42.3274	10354	Pol_II_1.raw	5.36	0	1.734e-05
High	Unambiguous	IcAGGDELEVQDQQDADEPVKK	C2(Carbamidomethyl)	2	5	XP_044444971.1; XP_044422531.1	XP_044429705.1; XP_044444971.1; XP_044422530.1; XP_044444970.1; XP_044422531.1	1	2	0.5154	0	1	1	1222.57	2444.13	2444.12	2.59	0.00317	803927	CID (Collision Induced Dissociation)	MS2	8.384	42.0957	10287	Pol_II_1.raw	5.18	0	0.0003086
High	Unambiguous	IcAGGDELEVQDQQDADEPVKK	C2(Carbamidomethyl)	2	5	XP_044444971.1; XP_044422531.1	XP_044429705.1; XP_044444971.1; XP_044422530.1; XP_044444970.1; XP_044422531.1	1	2	0.5724	0	1	1	1222.57	2444.13	2444.12	2.29	0.0028	763063	CID (Collision Induced Dissociation)	MS2	8.711	42.034	10269	Pol_II_1.raw	5.8	0	0.0002439
High	Unambiguous	ICAGGDELEVQDQQDADEPVKK		2	5	XP_044444971.1; XP_044422531.1	XP_044429705.1; XP_044444971.1; XP_044422530.1; XP_044444970.1; XP_044422531.1	1	3	0.332	0	1	1	796.376	2387.11	2387.1	4.07	0.00324	534320	CID (Collision Induced Dissociation)	MS2	7.986	43.015	10562	Pol_II_1.raw	2.44	0	0.002366
High	Unambiguous	ICAGGDELEVQDQQDADEPVKK		2	5	XP_044444971.1; XP_044422531.1	XP_044429705.1; XP_044444971.1; XP_044422530.1; XP_044444970.1; XP_044422531.1	1	3	0.3855	0	1	1	796.374	2387.11	2387.1	2.15	0.00171	659037	CID (Collision Induced Dissociation)	MS2	5.683	43.0688	10577	Pol_II_1.raw	2.62	0	0.0003045
High	Unambiguous	GGcGAQQPNITVDGMK	C3(Carbamidomethyl)	3	7	XP_044327129.1; XP_044444971.1; XP_044422531.1	XP_044327129.1; XP_044429705.1; XP_044444971.1; XP_044422530.1; XP_044459984.1; XP_044444970.1; XP_044422531.1	0	2	0.6384	0	1	1	816.879	1632.75	1632.75	2.85	0.00233	81114296	CID (Collision Induced Dissociation)	MS2	0.072	42.9018	10530	Pol_II_1.raw	4.37	0	4.84e-05
High	Unambiguous	SDDQDQLPEPVER		2	5	XP_044444971.1; XP_044422531.1	XP_044429705.1; XP_044444971.1; XP_044422530.1; XP_044444970.1; XP_044422531.1	0	2	0.5559	0	1	1	764.351	1527.7	1527.69	2.18	0.00166	1.43824e+06	CID (Collision Induced Dissociation)	MS2	5.385	41.78	10192	Pol_II_1.raw	3.49	0	0.001685
High	Unambiguous	SDDQDQLPEPVER		2	5	XP_044444971.1; XP_044422531.1	XP_044429705.1; XP_044444971.1; XP_044422530.1; XP_044444970.1; XP_044422531.1	0	2	0.5785	0	1	1	764.35	1527.69	1527.69	0.18	0.00014	1.54044e+06	CID (Collision Induced Dissociation)	MS2	4.633	41.7208	10175	Pol_II_1.raw	3.25	0	0.0001135
High	Unambiguous	LKELVEYGPHPPPGK		3	12	XP_044327129.1; XP_044444971.1; XP_044422531.1	XP_044327129.1; XP_044429652.1; XP_044429705.1; XP_044399994.1; XP_044444971.1; XP_044422530.1; XP_044391333.1; XP_044425929.1; XP_044459984.1; XP_044444970.1; XP_044440562.1; XP_044422531.1	1	3	0.3459	0	1	1	554.307	1660.91	1660.91	1	0.00055	2.79014e+06	CID (Collision Induced Dissociation)	MS2	0.865	41.5401	10120	Pol_II_1.raw	2.92	0	0.001194
High	Unambiguous	KIcAGGDELEVQDQQDADEPVKK	C3(Carbamidomethyl)	2	5	XP_044444971.1; XP_044422531.1	XP_044429705.1; XP_044444971.1; XP_044422530.1; XP_044444970.1; XP_044422531.1	2	3	0.458	0	1	1	858.08	2572.23	2572.22	2.18	0.00187	1.28036e+06	CID (Collision Induced Dissociation)	MS2	1.199	37.4695	8901	Pol_II_1.raw	3.93	0	6.038e-05
High	Unambiguous	KIcAGGDELEVQDQQDADEPVKK	C3(Carbamidomethyl)	2	5	XP_044444971.1; XP_044422531.1	XP_044429705.1; XP_044444971.1; XP_044422530.1; XP_044444970.1; XP_044422531.1	2	3	0.1227	0	1	1	858.082	2572.23	2572.22	4.1	0.00351	892605	CID (Collision Induced Dissociation)	MS2	1.343	37.3548	8867	Pol_II_1.raw	2.77	0	0.00056
High	Unambiguous	IcAGGDELEVQDQQDADEPVKKR	C2(Carbamidomethyl)	2	5	XP_044444971.1; XP_044422531.1	XP_044429705.1; XP_044444971.1; XP_044422530.1; XP_044444970.1; XP_044422531.1	2	4	0.3893	0	1	1	650.813	2600.23	2600.23	1.8	0.00117	15151355	CID (Collision Induced Dissociation)	MS2	1.646	38.8972	9329	Pol_II_1.raw	4.29	0	0.0001908
High	Unambiguous	IcAGGDELEVQDQQDADEPVKKR	C2(Carbamidomethyl)	2	5	XP_044444971.1; XP_044422531.1	XP_044429705.1; XP_044444971.1; XP_044422530.1; XP_044444970.1; XP_044422531.1	2	4	0.4496	0	1	1	650.813	2600.23	2600.23	1.8	0.00117	18879588	CID (Collision Induced Dissociation)	MS2	1.461	38.8386	9312	Pol_II_1.raw	4.56	0	5.296e-05
High	Unambiguous	LKELVEYGPHPPPGK		3	12	XP_044327129.1; XP_044444971.1; XP_044422531.1	XP_044327129.1; XP_044429652.1; XP_044429705.1; XP_044399994.1; XP_044444971.1; XP_044422530.1; XP_044391333.1; XP_044425929.1; XP_044459984.1; XP_044444970.1; XP_044440562.1; XP_044422531.1	1	3	0.563	0	1	1	554.308	1660.91	1660.91	1.99	0.0011	34389624	CID (Collision Induced Dissociation)	MS2	0.103	38.4721	9200	Pol_II_1.raw	3.57	0	0.001155
High	Unambiguous	IcAGGDELEVQDQQDADEPVKKR	C2(Carbamidomethyl)	2	5	XP_044444971.1; XP_044422531.1	XP_044429705.1; XP_044444971.1; XP_044422530.1; XP_044444970.1; XP_044422531.1	2	3	0.4929	0	1	1	867.415	2600.23	2600.23	1.95	0.00169	5.24227e+06	CID (Collision Induced Dissociation)	MS2	1.692	38.1267	9099	Pol_II_1.raw	4.2	0	1.802e-05
High	Unambiguous	LKELVEYGPHPPPGK		3	12	XP_044327129.1; XP_044444971.1; XP_044422531.1	XP_044327129.1; XP_044429652.1; XP_044429705.1; XP_044399994.1; XP_044444971.1; XP_044422530.1; XP_044391333.1; XP_044425929.1; XP_044459984.1; XP_044444970.1; XP_044440562.1; XP_044422531.1	1	3	0.5201	0	1	1	554.308	1660.91	1660.91	2.22	0.00123	27150386	CID (Collision Induced Dissociation)	MS2	0.123	38.4125	9182	Pol_II_1.raw	3.23	0	0.0006296
High	Unambiguous	ITNDEAPKGEIQDESAEDDVFLKK		2	5	XP_044444971.1; XP_044422531.1	XP_044429705.1; XP_044444971.1; XP_044422530.1; XP_044444970.1; XP_044422531.1	2	4	0.4286	0	1	1	673.581	2691.3	2691.3	1.32	0.00089	4776516	CID (Collision Induced Dissociation)	MS2	3.19	51.712	13136	Pol_II_1.raw	3.57	0	0.0007428
High	Unambiguous	RGGcGAQQPNITVDGmK	C4(Carbamidomethyl); M16(Oxidation)	2	5	XP_044444971.1; XP_044422531.1	XP_044429705.1; XP_044444971.1; XP_044422530.1; XP_044444970.1; XP_044422531.1	1	2	0.6361	0	1	1	902.929	1804.85	1804.84	4.7	0.00424	479989	CID (Collision Induced Dissociation)	MS2	28.067	28.2499	6206	Pol_II_1.raw	3.05	0	0.0004073
High	Unambiguous	KSDDQDQLPEPVERK		2	5	XP_044444971.1; XP_044422531.1	XP_044429705.1; XP_044444971.1; XP_044422530.1; XP_044444970.1; XP_044422531.1	2	2	0.2059	0	1	1	892.448	1783.89	1783.88	3.58	0.0032	457473	CID (Collision Induced Dissociation)	MS2	9.15	27.9513	6118	Pol_II_1.raw	4.08	0	0.001186
High	Unambiguous	SVTHATEIWYDPDPLGTIIEEDVEFVR		2	5	XP_044444971.1; XP_044422531.1	XP_044429705.1; XP_044444971.1; XP_044422530.1; XP_044444970.1; XP_044422531.1	0	3	0.5681	0	1	1	1044.52	3131.53	3131.52	4.27	0.00446	109782	CID (Collision Induced Dissociation)	MS2	23.575	149.539	41369	Pol_II_1.raw	5.14	0	0.0003568
High	Unambiguous	KKSDDQDQLPEPVER		2	5	XP_044444971.1; XP_044422531.1	XP_044429705.1; XP_044444971.1; XP_044422530.1; XP_044444970.1; XP_044422531.1	2	2	0.6868	0	1	1	892.448	1783.89	1783.88	3.58	0.0032	2416011	CID (Collision Induced Dissociation)	MS2	2.801	29.2668	6500	Pol_II_1.raw	4.31	0	0.001747
High	Unambiguous	RGGcGAQQPNITVDGmK	C4(Carbamidomethyl); M16(Oxidation)	2	5	XP_044444971.1; XP_044422531.1	XP_044429705.1; XP_044444971.1; XP_044422530.1; XP_044444970.1; XP_044422531.1	1	2	0.5611	0	1	1	902.928	1804.85	1804.84	3.28	0.00296	321891	CID (Collision Induced Dissociation)	MS2	41.852	27.7716	6066	Pol_II_1.raw	3.03	0	0.0006522
High	Unambiguous	LKVVPGDDAMSIEAQK		3	10	XP_044327129.1; XP_044444971.1; XP_044422531.1	XP_044327129.1; XP_044429705.1; XP_044399994.1; XP_044444971.1; XP_044422530.1; XP_044399993.1; XP_044391333.1; XP_044459984.1; XP_044444970.1; XP_044422531.1	1	3	0.657	0	1	1	567.635	1700.89	1700.89	0.91	0.00052	7.91617e+06	CID (Collision Induced Dissociation)	MS2	0.542	50.0439	12638	Pol_II_1.raw	4.49	0	0.0004094
High	Unambiguous	IcAGGDELEVQDQQDADEPVK	C2(Carbamidomethyl)	2	5	XP_044444971.1; XP_044422531.1	XP_044429705.1; XP_044444971.1; XP_044422530.1; XP_044444970.1; XP_044422531.1	0	2	0.6745	0	1	1	1158.52	2316.03	2316.03	1.89	0.00219	1.60649e+06	CID (Collision Induced Dissociation)	MS2	4.017	49.9379	12608	Pol_II_1.raw	6.36	0	6.868e-07
High	Unambiguous	LKVVPGDDAMSIEAQK		3	10	XP_044327129.1; XP_044444971.1; XP_044422531.1	XP_044327129.1; XP_044429705.1; XP_044399994.1; XP_044444971.1; XP_044422530.1; XP_044399993.1; XP_044391333.1; XP_044459984.1; XP_044444970.1; XP_044422531.1	1	3	0.5971	0	1	1	567.635	1700.89	1700.89	1.23	0.0007	7867179	CID (Collision Induced Dissociation)	MS2	0.532	49.9846	12620	Pol_II_1.raw	4.07	0	2.227e-05
High	Unambiguous	ICAGGDELEVQDQQDADEPVK		2	5	XP_044444971.1; XP_044422531.1	XP_044429705.1; XP_044444971.1; XP_044422530.1; XP_044444970.1; XP_044422531.1	0	2	0.5321	0	1	1	1130.01	2259.01	2259.01	1.49	0.00169	248132	CID (Collision Induced Dissociation)	MS2	12.262	50.4916	12777	Pol_II_1.raw	6.07	0	3.71e-06
High	Unambiguous	IcAGGDELEVQDQQDADEPVK	C2(Carbamidomethyl)	2	5	XP_044444971.1; XP_044422531.1	XP_044429705.1; XP_044444971.1; XP_044422530.1; XP_044444970.1; XP_044422531.1	0	2	0.6094	0	1	1	1158.52	2316.03	2316.03	1.89	0.00219	1.60649e+06	CID (Collision Induced Dissociation)	MS2	2.822	49.9354	12607	Pol_II_1.raw	6.35	0	8.068e-06
High	Unambiguous	KSSDQHLELGYKVER		4	13	XP_044327129.1; XP_044444971.1; XP_044391332.1; XP_044422531.1	XP_044327129.1; XP_044429705.1; XP_044399994.1; XP_044444971.1; XP_044422530.1; XP_044399993.1; XP_044391333.1; XP_044425929.1; XP_044459984.1; XP_044444970.1; XP_044440562.1; XP_044391332.1; XP_044422531.1	2	2	0.534	0	1	1	894.968	1788.93	1788.92	2.59	0.00231	896567	CID (Collision Induced Dissociation)	MS2	8.587	31.1037	7028	Pol_II_1.raw	4.85	0	1.189e-05
High	Unambiguous	NSLGDVIQFLYGEDGMDAVWIESQKLDSLK		3	7	XP_044327129.1; XP_044444971.1; XP_044422531.1	XP_044327129.1; XP_044429705.1; XP_044444971.1; XP_044422530.1; XP_044459984.1; XP_044444970.1; XP_044422531.1	1	3	0.58	0	1	1	1124.23	3370.67	3370.65	4.58	0.00515	85870.7	CID (Collision Induced Dissociation)	MS2	22.39	149.517	41361	Pol_II_1.raw	4.69	0	7.42e-06
High	Unambiguous	KSSDQHLELGYKVER		4	13	XP_044327129.1; XP_044444971.1; XP_044391332.1; XP_044422531.1	XP_044327129.1; XP_044429705.1; XP_044399994.1; XP_044444971.1; XP_044422530.1; XP_044399993.1; XP_044391333.1; XP_044425929.1; XP_044459984.1; XP_044444970.1; XP_044440562.1; XP_044391332.1; XP_044422531.1	2	2	0.5358	0	1	1	894.97	1788.93	1788.92	5.32	0.00476	383905	CID (Collision Induced Dissociation)	MS2	21.686	30.9251	6980	Pol_II_1.raw	4.05	0	0.0001548
High	Unambiguous	IcAGGDELEVQDQQDADEPVK	C2(Carbamidomethyl)	2	5	XP_044444971.1; XP_044422531.1	XP_044429705.1; XP_044444971.1; XP_044422530.1; XP_044444970.1; XP_044422531.1	0	2	0.6702	0	1	1	1158.52	2316.04	2316.03	3.15	0.00365	1.42878e+06	CID (Collision Induced Dissociation)	MS2	4.317	49.8817	12590	Pol_II_1.raw	6.61	0	6.427e-07
High	Unambiguous	IcAGGDELEVQDQQDADEPVK	C2(Carbamidomethyl)	2	5	XP_044444971.1; XP_044422531.1	XP_044429705.1; XP_044444971.1; XP_044422530.1; XP_044444970.1; XP_044422531.1	0	2	0.6416	0	1	1	1158.52	2316.04	2316.03	3.15	0.00365	1.42878e+06	CID (Collision Induced Dissociation)	MS2	3.455	49.8792	12589	Pol_II_1.raw	6.39	0	1.553e-06
High	Unambiguous	QMSVVVIEHAETMER		2	5	XP_044444971.1; XP_044422531.1	XP_044429705.1; XP_044444971.1; XP_044422530.1; XP_044444970.1; XP_044422531.1	0	2	0.5524	0	1	1	879.931	1758.85	1758.85	1.76	0.00155	2485837	CID (Collision Induced Dissociation)	MS2	1.973	58.3992	15124	Pol_II_1.raw	3.53	0.0002958	0.006025
High	Unambiguous	GSFINISQMTAcVGQQNVEGK	C12(Carbamidomethyl)	4	11	XP_044327129.1; XP_044444971.1; XP_044391332.1; XP_044422531.1	XP_044327129.1; XP_044429705.1; XP_044399994.1; XP_044444971.1; XP_044422530.1; XP_044399993.1; XP_044391333.1; XP_044459984.1; XP_044444970.1; XP_044391332.1; XP_044422531.1	0	3	0.3604	0	1	1	756.699	2268.08	2268.07	3.13	0.00236	908014	CID (Collision Induced Dissociation)	MS2	1.824	76.2033	20422	Pol_II_1.raw	3.08	0.0002958	0.0055
High	Unambiguous	cIVSPQANRPVMGIVQDTLLGcR	C1(Carbamidomethyl); C22(Carbamidomethyl)	4	9	XP_044327129.1; XP_044444971.1; XP_044391332.1; XP_044422531.1	XP_044327129.1; XP_044429705.1; XP_044444971.1; XP_044422530.1; XP_044399993.1; XP_044459984.1; XP_044444970.1; XP_044391332.1; XP_044422531.1	0	2	0.2073	0	1	1	1292.66	2584.32	2584.32	1.73	0.00224	1129581	CID (Collision Induced Dissociation)	MS2	3.815	82.4168	22272	Pol_II_1.raw	2.46	0.0002958	0.005649
High	Unambiguous	VVISFDGSYVNYR		3	10	XP_044327129.1; XP_044444971.1; XP_044422531.1	XP_044327129.1; XP_044429705.1; XP_044399994.1; XP_044444971.1; XP_044335362.1; XP_044422530.1; XP_044391333.1; XP_044459984.1; XP_044444970.1; XP_044422531.1	0	2	0.6154	0	1	1	759.884	1518.76	1518.76	1.85	0.0014	15220466	CID (Collision Induced Dissociation)	MS2	0.598	66.5417	17553	Pol_II_1.raw	3.9	0.0002958	0.006126
High	Unambiguous	GLTPQEFFFHAMGGR		3	8	XP_044327129.1; XP_044444971.1; XP_044422531.1	XP_044327129.1; XP_044429705.1; XP_044444971.1; XP_044422530.1; XP_044399993.1; XP_044459984.1; XP_044444970.1; XP_044422531.1	0	3	0.4145	0	1	1	565.61	1694.82	1694.81	3.06	0.00173	82148696	CID (Collision Induced Dissociation)	MS2	0.047	84.8577	23006	Pol_II_1.raw	1.52	0.0002958	0.005747
High	Unambiguous	NATLFFNILLR		2	5	XP_044444971.1; XP_044422531.1	XP_044429705.1; XP_044444971.1; XP_044422530.1; XP_044444970.1; XP_044422531.1	0	2	0.4065	0	1	1	661.387	1321.77	1321.76	3.37	0.00223	2.09446e+06	CID (Collision Induced Dissociation)	MS2	2.517	96.9289	26643	Pol_II_1.raw	2.78	0.0002958	0.005867
High	Unambiguous	TMMESFENRVNQVLNK		3	9	XP_044327129.1; XP_044444971.1; XP_044422531.1	XP_044327129.1; XP_044429705.1; XP_044399994.1; XP_044444971.1; XP_044422530.1; XP_044391333.1; XP_044459984.1; XP_044444970.1; XP_044422531.1	1	2	0.5092	0	1	1	970.475	1939.94	1939.94	3.72	0.0036	13597763	CID (Collision Induced Dissociation)	MS2	0.462	76.5451	20522	Pol_II_1.raw	4.36	0.0002958	0.005431
High	Unambiguous	KIEGNMLTEMALR		3	8	XP_044327129.1; XP_044444971.1; XP_044422531.1	XP_044327129.1; XP_044429705.1; XP_044444971.1; XP_044335362.1; XP_044422530.1; XP_044459984.1; XP_044444970.1; XP_044422531.1	1	2	0.4681	0	1	1	753.397	1505.79	1505.78	2.9	0.00218	936938	CID (Collision Induced Dissociation)	MS2	2.981	64.1598	16837	Pol_II_1.raw	3.76	0.0002958	0.005561
High	Unambiguous	RISDEDcLLLGLNPK	C7(Carbamidomethyl)	2	5	XP_044444971.1; XP_044422531.1	XP_044429705.1; XP_044444971.1; XP_044422530.1; XP_044444970.1; XP_044422531.1	1	3	0.3739	0	1	1	581.644	1742.92	1742.91	3.4	0.00198	10673969	CID (Collision Induced Dissociation)	MS2	0.264	65.5801	17264	Pol_II_1.raw	2.38	0.0002958	0.005756
High	Unambiguous	DGGMmSPmLSPNFR	M5(Oxidation); M8(Oxidation)	2	5	XP_044444971.1; XP_044422531.1	XP_044429705.1; XP_044444971.1; XP_044422530.1; XP_044444970.1; XP_044422531.1	0	2	0.1407	0	1	1	786.339	1571.67	1571.67	3.8	0.00299	313225	CID (Collision Induced Dissociation)	MS2	8.259	54.43	13950	Pol_II_1.raw	2.7	0.0002958	0.006189
High	Unambiguous	KIEGNmLTEMALR	M6(Oxidation)	3	8	XP_044327129.1; XP_044444971.1; XP_044422531.1	XP_044327129.1; XP_044429705.1; XP_044444971.1; XP_044335362.1; XP_044422530.1; XP_044459984.1; XP_044444970.1; XP_044422531.1	1	3	0.1983	0	1	1	507.931	1521.78	1521.78	1.73	0.00088	476644	CID (Collision Induced Dissociation)	MS2	9.235	50.6191	12816	Pol_II_1.raw	2.42	0.0002958	0.005655
High	Unambiguous	SLLDELRVVISFDGSYVNYR		3	10	XP_044327129.1; XP_044444971.1; XP_044422531.1	XP_044327129.1; XP_044429705.1; XP_044399994.1; XP_044444971.1; XP_044335362.1; XP_044422530.1; XP_044391333.1; XP_044459984.1; XP_044444970.1; XP_044422531.1	1	3	0.3885	0	1	1	782.412	2345.22	2345.21	3.49	0.00273	1.41102e+06	CID (Collision Induced Dissociation)	MS2	1.524	106.347	29490	Pol_II_1.raw	3.14	0.0004707	0.01239
High	Unambiguous	NSLGDVIQFLYGEDGMDAVWIESQKLDSLK		3	7	XP_044327129.1; XP_044444971.1; XP_044422531.1	XP_044327129.1; XP_044429705.1; XP_044444971.1; XP_044422530.1; XP_044459984.1; XP_044444970.1; XP_044422531.1	1	2	0.5816	0	1	1	1685.84	3370.67	3370.65	5	0.00843	935470	CID (Collision Induced Dissociation)	MS2	8.939	108.77	30216	Pol_II_1.raw	2.94	0.0004707	0.007098
High	Unambiguous	AEVLELMMVPK		4	10	XP_044327129.1; XP_044444971.1; XP_044391332.1; XP_044422531.1	XP_044327129.1; XP_044429705.1; XP_044399994.1; XP_044444971.1; XP_044422530.1; XP_044391333.1; XP_044459984.1; XP_044444970.1; XP_044391332.1; XP_044422531.1	0	2	0.4411	0	1	1	630.343	1259.68	1259.67	4.52	0.00285	2.74235e+06	CID (Collision Induced Dissociation)	MS2	0.905	78.9735	21245	Pol_II_1.raw	2.63	0.0004707	0.0196
High	Unambiguous	LKELVEYGPHPPPGK		3	12	XP_044327129.1; XP_044444971.1; XP_044422531.1	XP_044327129.1; XP_044429652.1; XP_044429705.1; XP_044399994.1; XP_044444971.1; XP_044422530.1; XP_044391333.1; XP_044425929.1; XP_044459984.1; XP_044444970.1; XP_044440562.1; XP_044422531.1	1	3	0.4126	0	1	1	554.307	1660.91	1660.91	1.11	0.00062	2.82574e+06	CID (Collision Induced Dissociation)	MS2	1.14	41.5968	10137	Pol_II_1.raw	3.49	0.0004707	0.008956
High	Unambiguous	LVQFGILSPDEIR		1	2	XP_044444971.1	XP_044444971.1; XP_044444970.1	0	3	0.2754	0	1	1	496.282	1486.83	1486.83	2.74	0.00136	1.69084e+06	CID (Collision Induced Dissociation)	MS2	2.181	79.1021	21285	Pol_II_1.raw	3.05	0.0004707	0.01426
High	Unambiguous	EGLIDTAVK		4	11	XP_044327129.1; XP_044444971.1; XP_044391332.1; XP_044422531.1	XP_044327129.1; XP_044429705.1; XP_044399994.1; XP_044444971.1; XP_044422530.1; XP_044399993.1; XP_044391333.1; XP_044459984.1; XP_044444970.1; XP_044391332.1; XP_044422531.1	0	2	0.4054	0	1	1	473.266	945.525	945.525	-0.33	-0.00015	37033508	CID (Collision Induced Dissociation)	MS2	0.134	39.486	9506	Pol_II_1.raw	2.22	0.0004707	0.01989
High	Unambiguous	SEDDLTHQLAMIIR		4	11	XP_044327129.1; XP_044444971.1; XP_044391332.1; XP_044422531.1	XP_044327129.1; XP_044429705.1; XP_044399994.1; XP_044444971.1; XP_044422530.1; XP_044399993.1; XP_044391333.1; XP_044459984.1; XP_044444970.1; XP_044391332.1; XP_044422531.1	0	2	0.3559	0	1	1	821.421	1641.84	1641.83	5.27	0.00432	52850076	CID (Collision Induced Dissociation)	MS2	0.048	78.9665	21242	Pol_II_1.raw	2.95	0.0004707	0.006668
High	Unambiguous	LKELVEYGPHPPPGK		3	12	XP_044327129.1; XP_044444971.1; XP_044422531.1	XP_044327129.1; XP_044429652.1; XP_044429705.1; XP_044399994.1; XP_044444971.1; XP_044422530.1; XP_044391333.1; XP_044425929.1; XP_044459984.1; XP_044444970.1; XP_044440562.1; XP_044422531.1	1	4	0.3967	0	1	1	415.983	1660.91	1660.91	1.8	0.00075	38031876	CID (Collision Induced Dissociation)	MS2	0.165	39.5473	9525	Pol_II_1.raw	2.42	0.0004707	0.0093
High	Unambiguous	NSLGDVIQFLYGEDGMDAVWIESQK		3	7	XP_044327129.1; XP_044444971.1; XP_044422531.1	XP_044327129.1; XP_044429705.1; XP_044444971.1; XP_044422530.1; XP_044459984.1; XP_044444970.1; XP_044422531.1	0	2	0.5707	0	1	1	1407.67	2814.34	2814.33	2.97	0.00418	710902	CID (Collision Induced Dissociation)	MS2	3.252	107.619	29866	Pol_II_1.raw	3.75	0.0004707	0.006733
High	Unambiguous	GSFINISQMTACVGQQNVEGK		4	11	XP_044327129.1; XP_044444971.1; XP_044391332.1; XP_044422531.1	XP_044327129.1; XP_044429705.1; XP_044399994.1; XP_044444971.1; XP_044422530.1; XP_044399993.1; XP_044391333.1; XP_044459984.1; XP_044444970.1; XP_044391332.1; XP_044422531.1	0	3	0.2841	0	1	1	737.693	2211.06	2211.05	4.55	0.00335	958876	CID (Collision Induced Dissociation)	MS2	2.251	78.5602	21125	Pol_II_1.raw	2.71	0.0004707	0.01745
High	Unambiguous	TMMESFENR		3	9	XP_044327129.1; XP_044444971.1; XP_044422531.1	XP_044327129.1; XP_044429705.1; XP_044399994.1; XP_044444971.1; XP_044422530.1; XP_044391333.1; XP_044459984.1; XP_044444970.1; XP_044422531.1	0	1	0.4435	0	1	1	1144.48	1144.48	1144.48	1.32	0.00151	709403	CID (Collision Induced Dissociation)	MS2	10.297	39.2618	9440	Pol_II_1.raw	2.39	0.0004707	0.01363
High	Unambiguous	TMMESFENRVNQVLNK		3	9	XP_044327129.1; XP_044444971.1; XP_044422531.1	XP_044327129.1; XP_044429705.1; XP_044399994.1; XP_044444971.1; XP_044422530.1; XP_044391333.1; XP_044459984.1; XP_044444970.1; XP_044422531.1	1	2	0.5434	0	1	1	970.476	1939.94	1939.94	3.9	0.00379	22374986	CID (Collision Induced Dissociation)	MS2	0.288	76.4849	20504	Pol_II_1.raw	4.38	0.0004707	0.009466
High	Unambiguous	SEDDLTHQLAMIIR		4	11	XP_044327129.1; XP_044444971.1; XP_044391332.1; XP_044422531.1	XP_044327129.1; XP_044429705.1; XP_044399994.1; XP_044444971.1; XP_044422530.1; XP_044399993.1; XP_044391333.1; XP_044459984.1; XP_044444970.1; XP_044391332.1; XP_044422531.1	0	3	0.3871	0	1	1	547.948	1641.83	1641.83	2.58	0.00141	7.181e+06	CID (Collision Induced Dissociation)	MS2	0.524	78.1765	21008	Pol_II_1.raw	3.41	0.0004707	0.008932
High	Unambiguous	TMMESFENR		3	9	XP_044327129.1; XP_044444971.1; XP_044422531.1	XP_044327129.1; XP_044429705.1; XP_044399994.1; XP_044444971.1; XP_044422530.1; XP_044391333.1; XP_044459984.1; XP_044444970.1; XP_044422531.1	0	2	0.4944	0	1	1	572.742	1144.48	1144.48	1.25	0.00072	20673322	CID (Collision Induced Dissociation)	MS2	0.247	40.329	9758	Pol_II_1.raw	2.69	0.0004707	0.01799
High	Unambiguous	TMMESFENR		3	9	XP_044327129.1; XP_044444971.1; XP_044422531.1	XP_044327129.1; XP_044429705.1; XP_044399994.1; XP_044444971.1; XP_044422530.1; XP_044391333.1; XP_044459984.1; XP_044444970.1; XP_044422531.1	0	2	0.4709	0	1	1	572.742	1144.48	1144.48	1.25	0.00072	4292655	CID (Collision Induced Dissociation)	MS2	1.145	39.1361	9401	Pol_II_1.raw	2.23	0.0004707	0.01218
High	Unambiguous	QMSVVVIEHAETMER		2	5	XP_044444971.1; XP_044422531.1	XP_044429705.1; XP_044444971.1; XP_044422530.1; XP_044444970.1; XP_044422531.1	0	3	0.1722	0	1	1	586.957	1758.86	1758.85	2.24	0.00131	706423	CID (Collision Induced Dissociation)	MS2	4.605	109.376	30402	Pol_II_1.raw	1.8	0.0004707	0.01568
High	Unambiguous	GLTPQEFFFHAMGGR		3	8	XP_044327129.1; XP_044444971.1; XP_044422531.1	XP_044327129.1; XP_044429705.1; XP_044444971.1; XP_044422530.1; XP_044399993.1; XP_044459984.1; XP_044444970.1; XP_044422531.1	0	2	0.5193	0	1	1	847.913	1694.82	1694.81	4.22	0.00357	980014	CID (Collision Induced Dissociation)	MS2	1.708	87.133	23693	Pol_II_1.raw	3.62	0.0004707	0.01037
High	Unambiguous	NATLFFNILLR		2	5	XP_044444971.1; XP_044422531.1	XP_044429705.1; XP_044444971.1; XP_044422530.1; XP_044444970.1; XP_044422531.1	0	1	0.4215	0	1	1	1321.76	1321.76	1321.76	1.21	0.0016	1351493	CID (Collision Induced Dissociation)	MS2	2.304	97.4691	26809	Pol_II_1.raw	2.61	0.0004707	0.01875
High	Unambiguous	NATLFFNILLR		2	5	XP_044444971.1; XP_044422531.1	XP_044429705.1; XP_044444971.1; XP_044422530.1; XP_044444970.1; XP_044422531.1	0	1	0.3251	0	1	1	1321.76	1321.76	1321.76	1.12	0.00148	1.02514e+06	CID (Collision Induced Dissociation)	MS2	5.141	97.4196	26795	Pol_II_1.raw	2.43	0.0004707	0.01198
High	Unambiguous	KKSDDQDQLPEPVER		2	5	XP_044444971.1; XP_044422531.1	XP_044429705.1; XP_044444971.1; XP_044422530.1; XP_044444970.1; XP_044422531.1	2	2	0.6154	0	1	1	892.447	1783.89	1783.88	2.63	0.00234	2429565	CID (Collision Induced Dissociation)	MS2	3.243	29.328	6518	Pol_II_1.raw	4.03	0.0004707	0.006729
High	Unambiguous	NATLFFNILLR		2	5	XP_044444971.1; XP_044422531.1	XP_044429705.1; XP_044444971.1; XP_044422530.1; XP_044444970.1; XP_044422531.1	0	2	0.4291	0	1	1	661.387	1321.77	1321.76	3.74	0.00247	1.18905e+06	CID (Collision Induced Dissociation)	MS2	4.347	96.8909	26634	Pol_II_1.raw	2.47	0.0004707	0.01074
High	Unambiguous	SSDQHLELGYK		4	13	XP_044327129.1; XP_044444971.1; XP_044391332.1; XP_044422531.1	XP_044327129.1; XP_044429705.1; XP_044399994.1; XP_044444971.1; XP_044422530.1; XP_044399993.1; XP_044391333.1; XP_044425929.1; XP_044459984.1; XP_044444970.1; XP_044440562.1; XP_044391332.1; XP_044422531.1	0	2	0.3527	0	1	1	638.814	1276.62	1276.62	2.82	0.0018	6.20076e+06	CID (Collision Induced Dissociation)	MS2	0.682	31.8335	7239	Pol_II_1.raw	2.24	0.0004707	0.01414
High	Unambiguous	SSDQHLELGYK		4	13	XP_044327129.1; XP_044444971.1; XP_044391332.1; XP_044422531.1	XP_044327129.1; XP_044429705.1; XP_044399994.1; XP_044444971.1; XP_044422530.1; XP_044399993.1; XP_044391333.1; XP_044425929.1; XP_044459984.1; XP_044444970.1; XP_044440562.1; XP_044391332.1; XP_044422531.1	0	2	0.3602	0	1	1	638.814	1276.62	1276.62	2.34	0.0015	7037124	CID (Collision Induced Dissociation)	MS2	0.594	31.769	7220	Pol_II_1.raw	2.36	0.0004707	0.01443
High	Unambiguous	AEFDNVFRYELDDENWRPTYMLPDHVDDLK		2	5	XP_044444971.1; XP_044422531.1	XP_044429705.1; XP_044444971.1; XP_044422530.1; XP_044444970.1; XP_044422531.1	1	4	0.3285	0	1	1	936.436	3742.72	3742.71	3.06	0.00286	1.42693e+06	CID (Collision Induced Dissociation)	MS2	6.199	89.5028	24399	Pol_II_1.raw	3.47	0.0004707	0.007283
High	Unambiguous	AEFDNVFRYELDDENWRPTYMLPDHVDDLK		2	5	XP_044444971.1; XP_044422531.1	XP_044429705.1; XP_044444971.1; XP_044422530.1; XP_044444970.1; XP_044422531.1	1	3	0.3598	0	1	1	1248.25	3742.74	3742.71	6.7	0.00835	330754	CID (Collision Induced Dissociation)	MS2	2.307	89.8497	24501	Pol_II_1.raw	3.28	0.0004707	0.01525
High	Unambiguous	LNLSVTSPYNADFDGDEMNMHVPQSFETR		3	10	XP_044327129.1; XP_044444971.1; XP_044422531.1	XP_044327129.1; XP_044429705.1; XP_044399994.1; XP_044444971.1; XP_044422530.1; XP_044399993.1; XP_044391333.1; XP_044459984.1; XP_044444970.1; XP_044422531.1	0	3	0.3108	0	1	1	1105.5	3314.49	3314.47	5.56	0.00615	349797	CID (Collision Induced Dissociation)	MS2	2.042	81.9843	22142	Pol_II_1.raw	3.25	0.0004707	0.01941
High	Unambiguous	LNLSVTSPYNADFDGDEMNMHVPQSFETR		3	10	XP_044327129.1; XP_044444971.1; XP_044422531.1	XP_044327129.1; XP_044429705.1; XP_044399994.1; XP_044444971.1; XP_044422530.1; XP_044399993.1; XP_044391333.1; XP_044459984.1; XP_044444970.1; XP_044422531.1	0	3	0.5191	0	1	1	1105.5	3314.49	3314.47	4.46	0.00493	2219263	CID (Collision Induced Dissociation)	MS2	1.326	82.1056	22179	Pol_II_1.raw	3.41	0.0004707	0.009038
High	Unambiguous	KSDDQDQLPEPVERK		2	5	XP_044444971.1; XP_044422531.1	XP_044429705.1; XP_044444971.1; XP_044422530.1; XP_044444970.1; XP_044422531.1	2	3	0.2555	0	1	1	595.3	1783.89	1783.88	2.17	0.00129	4.79104e+06	CID (Collision Induced Dissociation)	MS2	0.27	27.6756	6034	Pol_II_1.raw	3.17	0.0004707	0.01654
High	Unambiguous	FLQSLVAPGEMIGCVAAQSIGEPATQMTLNTFHYAGVSAK		3	8	XP_044327129.1; XP_044444971.1; XP_044422531.1	XP_044327129.1; XP_044429705.1; XP_044444971.1; XP_044422530.1; XP_044399993.1; XP_044459984.1; XP_044444970.1; XP_044422531.1	0	3	0.3226	0	1	1	1380.02	4138.06	4138.04	3.05	0.0042	664515	CID (Collision Induced Dissociation)	MS2	2.031	105.33	29182	Pol_II_1.raw	3.1	0.0004707	0.01924
High	Unambiguous	FLQSLVAPGEMIGCVAAQSIGEPATQMTLNTFHYAGVSAK		3	8	XP_044327129.1; XP_044444971.1; XP_044422531.1	XP_044327129.1; XP_044429705.1; XP_044444971.1; XP_044422530.1; XP_044399993.1; XP_044459984.1; XP_044444970.1; XP_044422531.1	0	4	0.3263	0	1	1	1035.27	4138.06	4138.04	2.7	0.0028	2770667	CID (Collision Induced Dissociation)	MS2	2.764	105.627	29271	Pol_II_1.raw	2.85	0.0004707	0.009298
High	Unambiguous	GLTPQEFFFHAMGGR		3	8	XP_044327129.1; XP_044444971.1; XP_044422531.1	XP_044327129.1; XP_044429705.1; XP_044444971.1; XP_044422530.1; XP_044399993.1; XP_044459984.1; XP_044444970.1; XP_044422531.1	0	2	0.5449	0	1	1	847.913	1694.82	1694.81	4.36	0.0037	4.05687e+06	CID (Collision Induced Dissociation)	MS2	2.962	84.168	22800	Pol_II_1.raw	3.45	0.0004707	0.01553
High	Unambiguous	SSDQHLELGYKVER		4	13	XP_044327129.1; XP_044444971.1; XP_044391332.1; XP_044422531.1	XP_044327129.1; XP_044429705.1; XP_044399994.1; XP_044444971.1; XP_044422530.1; XP_044399993.1; XP_044391333.1; XP_044425929.1; XP_044459984.1; XP_044444970.1; XP_044440562.1; XP_044391332.1; XP_044422531.1	1	2	0.4655	0	1	1	830.92	1660.83	1660.83	2.05	0.0017	1.50403e+06	CID (Collision Induced Dissociation)	MS2	4.051	36.194	8520	Pol_II_1.raw	3.48	0.0004707	0.006676
High	Unambiguous	IEKGELLSGTLcKK	C12(Carbamidomethyl)	3	9	XP_044327129.1; XP_044444971.1; XP_044422531.1	XP_044327129.1; XP_044429652.1; XP_044429705.1; XP_044444971.1; XP_044422530.1; XP_044459984.1; XP_044444970.1; XP_044440562.1; XP_044422531.1	2	4	0.1417	0	1	1	394.726	1575.88	1575.88	2.02	0.0008	3.59925e+06	CID (Collision Induced Dissociation)	MS2	5.85	36.15	8509	Pol_II_1.raw	2.47	0.0004707	0.01502
High	Unambiguous	IEKGELLSGTLcKK	C12(Carbamidomethyl)	3	9	XP_044327129.1; XP_044444971.1; XP_044422531.1	XP_044327129.1; XP_044429652.1; XP_044429705.1; XP_044444971.1; XP_044422530.1; XP_044459984.1; XP_044444970.1; XP_044440562.1; XP_044422531.1	2	3	0.3785	0	1	1	525.964	1575.88	1575.88	0.44	0.00023	7.51085e+06	CID (Collision Induced Dissociation)	MS2	0.496	36.005	8462	Pol_II_1.raw	2.14	0.0004707	0.01205
High	Unambiguous	IEKGELLSGTLcKK	C12(Carbamidomethyl)	3	9	XP_044327129.1; XP_044444971.1; XP_044422531.1	XP_044327129.1; XP_044429652.1; XP_044429705.1; XP_044444971.1; XP_044422530.1; XP_044459984.1; XP_044444970.1; XP_044440562.1; XP_044422531.1	2	3	0.3727	0	1	1	525.964	1575.88	1575.88	0.09	5e-05	4.90775e+06	CID (Collision Induced Dissociation)	MS2	0.522	35.945	8444	Pol_II_1.raw	2.2	0.0004707	0.01145
High	Unambiguous	RISDEDcLLLGLNPK	C7(Carbamidomethyl)	2	5	XP_044444971.1; XP_044422531.1	XP_044429705.1; XP_044444971.1; XP_044422530.1; XP_044444970.1; XP_044422531.1	1	2	0.4812	0	1	1	871.96	1742.91	1742.91	1.55	0.00136	1.42186e+06	CID (Collision Induced Dissociation)	MS2	3.112	64.7511	17014	Pol_II_1.raw	4.26	0.0004707	0.009801
High	Unambiguous	RISDEDcLLLGLNPK	C7(Carbamidomethyl)	2	5	XP_044444971.1; XP_044422531.1	XP_044429705.1; XP_044444971.1; XP_044422530.1; XP_044444970.1; XP_044422531.1	1	3	0.3502	0	1	1	581.643	1742.91	1742.91	2.46	0.00143	12084066	CID (Collision Induced Dissociation)	MS2	0.256	65.5198	17246	Pol_II_1.raw	3.17	0.0004707	0.01096
High	Unambiguous	QMSVVVIEHAETMER		2	5	XP_044444971.1; XP_044422531.1	XP_044429705.1; XP_044444971.1; XP_044422530.1; XP_044444970.1; XP_044422531.1	0	3	0.1841	0	1	1	586.956	1758.85	1758.85	1.83	0.00107	2.49137e+06	CID (Collision Induced Dissociation)	MS2	1.42	59.3008	15393	Pol_II_1.raw	2.01	0.0004707	0.01644
High	Unambiguous	LSMADIAEK		3	8	XP_044327129.1; XP_044444971.1; XP_044422531.1	XP_044327129.1; XP_044429705.1; XP_044444971.1; XP_044335362.1; XP_044422530.1; XP_044459984.1; XP_044444970.1; XP_044422531.1	0	1	0.3846	0	1	1	977.498	977.498	977.497	0.98	0.00096	533957	CID (Collision Induced Dissociation)	MS2	25.921	44.8783	11114	Pol_II_1.raw	1.95	0.0004707	0.006526
High	Unambiguous	LSMADIAEK		3	8	XP_044327129.1; XP_044444971.1; XP_044422531.1	XP_044327129.1; XP_044429705.1; XP_044444971.1; XP_044335362.1; XP_044422530.1; XP_044459984.1; XP_044444970.1; XP_044422531.1	0	1	0.3543	0	1	1	977.501	977.501	977.497	3.67	0.00358	1.25048e+06	CID (Collision Induced Dissociation)	MS2	9.583	44.9268	11126	Pol_II_1.raw	1.75	0.0004707	0.01519
High	Unambiguous	LSMADIAEK		3	8	XP_044327129.1; XP_044444971.1; XP_044422531.1	XP_044327129.1; XP_044429705.1; XP_044444971.1; XP_044335362.1; XP_044422530.1; XP_044459984.1; XP_044444970.1; XP_044422531.1	0	2	0.3796	0	1	1	489.253	977.499	977.497	1.84	0.0009	34750596	CID (Collision Induced Dissociation)	MS2	0.164	45.1061	11180	Pol_II_1.raw	2.16	0.0004707	0.01826
High	Unambiguous	HLNDGDFVLFNR		3	10	XP_044327129.1; XP_044444971.1; XP_044422531.1	XP_044327129.1; XP_044429652.1; XP_044429705.1; XP_044444971.1; XP_044422530.1; XP_044425929.1; XP_044459984.1; XP_044444970.1; XP_044440562.1; XP_044422531.1	0	3	0.1357	0	1	1	482.91	1446.72	1446.71	2.34	0.00113	852362	CID (Collision Induced Dissociation)	MS2	5.755	61.5007	16049	Pol_II_1.raw	2.21	0.0004707	0.01193
High	Unambiguous	HLAILCDTMTYR		4	11	XP_044327129.1; XP_044444971.1; XP_044391332.1; XP_044422531.1	XP_044327129.1; XP_044429705.1; XP_044399994.1; XP_044444971.1; XP_044335362.1; XP_044422530.1; XP_044399993.1; XP_044391333.1; XP_044444970.1; XP_044391332.1; XP_044422531.1	0	3	0.3626	0	1	1	479.573	1436.7	1436.7	0.55	0.00026	1.14238e+06	CID (Collision Induced Dissociation)	MS2	5.139	60.3976	15719	Pol_II_1.raw	2.62	0.0004707	0.008905
High	Unambiguous	KIEGNmLTEMALR	M6(Oxidation)	3	8	XP_044327129.1; XP_044444971.1; XP_044422531.1	XP_044327129.1; XP_044429705.1; XP_044444971.1; XP_044335362.1; XP_044422530.1; XP_044459984.1; XP_044444970.1; XP_044422531.1	1	3	0.0853	0	1	1	507.931	1521.78	1521.78	1.73	0.00088	420920	CID (Collision Induced Dissociation)	MS2	9.904	50.4942	12778	Pol_II_1.raw	2.11	0.0004707	0.01027
High	Unambiguous	IPFGFVDR		3	9	XP_044327129.1; XP_044444971.1; XP_044422531.1	XP_044327129.1; XP_044429652.1; XP_044429705.1; XP_044444971.1; XP_044422530.1; XP_044459984.1; XP_044444970.1; XP_044440562.1; XP_044422531.1	0	2	0.4846	0	1	1	475.759	950.511	950.509	1.37	0.00065	21224602	CID (Collision Induced Dissociation)	MS2	0.265	61.0004	15896	Pol_II_1.raw	2.6	0.0004707	0.01215
High	Unambiguous	IPFGFVDR		3	9	XP_044327129.1; XP_044444971.1; XP_044422531.1	XP_044327129.1; XP_044429652.1; XP_044429705.1; XP_044444971.1; XP_044422530.1; XP_044459984.1; XP_044444970.1; XP_044440562.1; XP_044422531.1	0	2	0.5228	0	1	1	475.759	950.51	950.509	1.11	0.00053	22196098	CID (Collision Induced Dissociation)	MS2	0.264	60.9403	15878	Pol_II_1.raw	2.41	0.0004707	0.01434
High	Unambiguous	HLAILCDTMTYR		4	11	XP_044327129.1; XP_044444971.1; XP_044391332.1; XP_044422531.1	XP_044327129.1; XP_044429705.1; XP_044399994.1; XP_044444971.1; XP_044335362.1; XP_044422530.1; XP_044399993.1; XP_044391333.1; XP_044444970.1; XP_044391332.1; XP_044422531.1	0	3	0.3308	0	1	1	479.574	1436.71	1436.7	2.52	0.00121	500545	CID (Collision Induced Dissociation)	MS2	7.487	60.3572	15710	Pol_II_1.raw	2.66	0.0004707	0.0159
High	Unambiguous	RISDEDCLLLGLNPK		2	5	XP_044444971.1; XP_044422531.1	XP_044429705.1; XP_044444971.1; XP_044422530.1; XP_044444970.1; XP_044422531.1	1	2	0.4611	0	1	1	843.451	1685.89	1685.89	3.19	0.00269	806157	CID (Collision Induced Dissociation)	MS2	5.623	68.9977	18281	Pol_II_1.raw	3.86	0.0004707	0.007539
High	Unambiguous	KIEGNMLTEMALR		3	8	XP_044327129.1; XP_044444971.1; XP_044422531.1	XP_044327129.1; XP_044429705.1; XP_044444971.1; XP_044335362.1; XP_044422530.1; XP_044459984.1; XP_044444970.1; XP_044422531.1	1	3	0.2177	0	1	1	502.601	1505.79	1505.78	4.25	0.00213	679504	CID (Collision Induced Dissociation)	MS2	7.635	69.1278	18322	Pol_II_1.raw	2.48	0.0004707	0.01203
High	Unambiguous	KIEGNmLTEMALR	M6(Oxidation)	3	8	XP_044327129.1; XP_044444971.1; XP_044422531.1	XP_044327129.1; XP_044429705.1; XP_044444971.1; XP_044335362.1; XP_044422530.1; XP_044459984.1; XP_044444970.1; XP_044422531.1	1	2	0.2054	0	1	1	761.394	1521.78	1521.78	2.92	0.00222	1.67008e+06	CID (Collision Induced Dissociation)	MS2	2.918	51.3859	13036	Pol_II_1.raw	3.31	0.0004707	0.0129
High	Unambiguous	TPSLSVFLKPEVSK		3	9	XP_044444971.1; XP_044391332.1; XP_044422531.1	XP_044429705.1; XP_044399994.1; XP_044444971.1; XP_044422530.1; XP_044399993.1; XP_044391333.1; XP_044444970.1; XP_044391332.1; XP_044422531.1	0	2	0.4111	0	1	1	766.443	1531.88	1531.87	3.87	0.00297	659949	CID (Collision Induced Dissociation)	MS2	8.933	68.3399	18083	Pol_II_1.raw	2.87	0.0004707	0.01293
High	Unambiguous	NVQCALEYTTLR		4	11	XP_044327129.1; XP_044444971.1; XP_044391332.1; XP_044422531.1	XP_044327129.1; XP_044429705.1; XP_044399994.1; XP_044444971.1; XP_044422530.1; XP_044399993.1; XP_044391333.1; XP_044459984.1; XP_044444970.1; XP_044391332.1; XP_044422531.1	0	1	0.4938	0	1	1	1410.7	1410.7	1410.7	0.18	0.00026	538446	CID (Collision Induced Dissociation)	MS2	21.35	60.052	15620	Pol_II_1.raw	2.41	0.0004707	0.01615
High	Unambiguous	NVQcALEYTTLR	C4(Carbamidomethyl)	4	11	XP_044327129.1; XP_044444971.1; XP_044391332.1; XP_044422531.1	XP_044327129.1; XP_044429705.1; XP_044399994.1; XP_044444971.1; XP_044422530.1; XP_044399993.1; XP_044391333.1; XP_044459984.1; XP_044444970.1; XP_044391332.1; XP_044422531.1	0	2	0.5611	0	1	1	734.369	1467.73	1467.73	3.3	0.00242	19516924	CID (Collision Induced Dissociation)	MS2	0.279	56.8273	14656	Pol_II_1.raw	3.6	0.0004707	0.01087
High	Unambiguous	GGcGAQQPNITVDGMK	C3(Carbamidomethyl)	3	7	XP_044327129.1; XP_044444971.1; XP_044422531.1	XP_044327129.1; XP_044429705.1; XP_044444971.1; XP_044422530.1; XP_044459984.1; XP_044444970.1; XP_044422531.1	0	3	0.4317	0	1	1	544.922	1632.75	1632.75	2.7	0.00147	6.16452e+06	CID (Collision Induced Dissociation)	MS2	0.597	43.2328	10623	Pol_II_1.raw	2.78	0.0004707	0.01928
High	Unambiguous	SPMSATPYRDGGMMSPMLSPNFR		2	5	XP_044444971.1; XP_044422531.1	XP_044429705.1; XP_044444971.1; XP_044422530.1; XP_044444970.1; XP_044422531.1	1	2	0.374	0	1	1	1265.58	2530.15	2530.13	6.08	0.00769	824678	CID (Collision Induced Dissociation)	MS2	4.705	71.6457	19071	Pol_II_1.raw	2.54	0.0004707	0.01637
High	Unambiguous	VKLVQFGILSPDEIR		1	2	XP_044444971.1	XP_044444971.1; XP_044444970.1	1	3	0.3123	0	1	1	572.003	1714	1713.99	3.35	0.00191	928182	CID (Collision Induced Dissociation)	MS2	2.37	75.5756	20241	Pol_II_1.raw	3.01	0.0004707	0.01077
High	Unambiguous	RISDEDcLLLGLNPK	C7(Carbamidomethyl)	2	5	XP_044444971.1; XP_044422531.1	XP_044429705.1; XP_044444971.1; XP_044422530.1; XP_044444970.1; XP_044422531.1	1	2	0.455	0	1	1	871.96	1742.91	1742.91	1.27	0.00111	1.04029e+06	CID (Collision Induced Dissociation)	MS2	4.765	64.6963	16998	Pol_II_1.raw	3.78	0.0004707	0.009568
High	Unambiguous	GGcGAQQPNITVDGMK	C3(Carbamidomethyl)	3	7	XP_044327129.1; XP_044444971.1; XP_044422531.1	XP_044327129.1; XP_044429705.1; XP_044444971.1; XP_044422530.1; XP_044459984.1; XP_044444970.1; XP_044422531.1	0	2	0.4069	0	1	1	816.88	1632.75	1632.75	3.3	0.0027	40169500	CID (Collision Induced Dissociation)	MS2	1.679	42.4607	10394	Pol_II_1.raw	3.17	0.0004707	0.006968
High	Unambiguous	QMSVVVIEHAETMER		2	5	XP_044444971.1; XP_044422531.1	XP_044429705.1; XP_044444971.1; XP_044422530.1; XP_044444970.1; XP_044422531.1	0	3	0.0944	0	1	1	586.957	1758.86	1758.85	2.66	0.00156	162738	CID (Collision Induced Dissociation)	MS2	21.477	127.273	35780	Pol_II_1.raw	1.8	0.0004707	0.01098
High	Unambiguous	SSDQHLELGYKVER		4	13	XP_044327129.1; XP_044444971.1; XP_044391332.1; XP_044422531.1	XP_044327129.1; XP_044429705.1; XP_044399994.1; XP_044444971.1; XP_044422530.1; XP_044399993.1; XP_044391333.1; XP_044425929.1; XP_044459984.1; XP_044444970.1; XP_044440562.1; XP_044391332.1; XP_044422531.1	1	3	0.3704	0	1	1	554.282	1660.83	1660.83	1.93	0.00107	7.67839e+06	CID (Collision Induced Dissociation)	MS2	0.484	34.4796	8012	Pol_II_1.raw	2.7	0.0006829	0.02153
High	Unambiguous	ELVEYGPHPPPGK		3	12	XP_044327129.1; XP_044444971.1; XP_044422531.1	XP_044327129.1; XP_044429652.1; XP_044429705.1; XP_044399994.1; XP_044444971.1; XP_044422530.1; XP_044391333.1; XP_044425929.1; XP_044459984.1; XP_044444970.1; XP_044440562.1; XP_044422531.1	0	2	0.4011	0	1	1	710.369	1419.73	1419.73	2.87	0.00203	511007	CID (Collision Induced Dissociation)	MS2	14.789	34.0022	7879	Pol_II_1.raw	3.49	0.0006829	0.02352
High	Unambiguous	YELDDENWRPTYMLPDHVDDLK		2	5	XP_044444971.1; XP_044422531.1	XP_044429705.1; XP_044444971.1; XP_044422530.1; XP_044444970.1; XP_044422531.1	0	2	0.496	0	1	1	1382.64	2764.28	2764.26	9.36	0.01293	62887.9	CID (Collision Induced Dissociation)	MS2	36.12	75.7752	20294	Pol_II_1.raw	2.48	0.0006829	0.02219
High	Unambiguous	TPSLSVFLKPEVSK		3	9	XP_044444971.1; XP_044391332.1; XP_044422531.1	XP_044429705.1; XP_044399994.1; XP_044444971.1; XP_044422530.1; XP_044399993.1; XP_044391333.1; XP_044444970.1; XP_044391332.1; XP_044422531.1	0	2	0.4744	0	1	1	766.443	1531.88	1531.87	3.47	0.00266	1245602	CID (Collision Induced Dissociation)	MS2	3.117	64.8769	17054	Pol_II_1.raw	2.93	0.0006829	0.0218
High	Unambiguous	AEFDNVFR		3	8	XP_044444971.1; XP_044391332.1; XP_044422531.1	XP_044429705.1; XP_044399994.1; XP_044444971.1; XP_044422530.1; XP_044399993.1; XP_044444970.1; XP_044391332.1; XP_044422531.1	0	2	0.5307	0	1	1	499.241	997.475	997.474	1.26	0.00063	4.87115e+06	CID (Collision Induced Dissociation)	MS2	1.025	52.2933	13307	Pol_II_1.raw	2.28	0.0006829	0.02401
High	Unambiguous	EGLIDTAVK		4	11	XP_044327129.1; XP_044444971.1; XP_044391332.1; XP_044422531.1	XP_044327129.1; XP_044429705.1; XP_044399994.1; XP_044444971.1; XP_044422530.1; XP_044399993.1; XP_044391333.1; XP_044459984.1; XP_044444970.1; XP_044391332.1; XP_044422531.1	0	1	0.4	0	1	1	945.528	945.528	945.525	2.53	0.00239	12286448	CID (Collision Induced Dissociation)	MS2	0.966	39.8475	9615	Pol_II_1.raw	2.25	0.0006829	0.02052
High	Unambiguous	RISDEDCLLLGLNPK		2	5	XP_044444971.1; XP_044422531.1	XP_044429705.1; XP_044444971.1; XP_044422530.1; XP_044444970.1; XP_044422531.1	1	3	0.2862	0	1	1	562.635	1685.89	1685.89	1.04	0.00059	791677	CID (Collision Induced Dissociation)	MS2	1.829	69.1678	18332	Pol_II_1.raw	2.9	0.0006829	0.02238
High	Rejected	KSDDQDQLPEPVERK		2	5	XP_044444971.1; XP_044422531.1	XP_044429705.1; XP_044444971.1; XP_044422530.1; XP_044444970.1; XP_044422531.1	2	2		0.0453	2	2	892.448	1783.89	1783.88	4.06	0.00362	858882	CID (Collision Induced Dissociation)	MS2	6.977	27.9981	6130	Pol_II_1.raw	4	0.0006829	0.02131
High	Unambiguous	TMMESFENR		3	9	XP_044327129.1; XP_044444971.1; XP_044422531.1	XP_044327129.1; XP_044429705.1; XP_044399994.1; XP_044444971.1; XP_044422530.1; XP_044391333.1; XP_044459984.1; XP_044444970.1; XP_044422531.1	0	2	0.4799	0	1	1	572.742	1144.48	1144.48	1.36	0.00078	20577798	CID (Collision Induced Dissociation)	MS2	0.278	40.2687	9740	Pol_II_1.raw	2.98	0.0006829	0.02307
High	Unambiguous	TmMESFENRVNQVLNK	M2(Oxidation)	3	9	XP_044327129.1; XP_044444971.1; XP_044422531.1	XP_044327129.1; XP_044429705.1; XP_044399994.1; XP_044444971.1; XP_044422530.1; XP_044391333.1; XP_044459984.1; XP_044444970.1; XP_044422531.1	1	2	0.4808	0	1	2	978.473	1955.94	1955.93	3.29	0.00322	1.23178e+06	CID (Collision Induced Dissociation)	MS2	3.685	63.1255	16530	Pol_II_1.raw	3.39	0.0006829	0.02068
High	Unambiguous	TMmESFENRVNQVLNK	M3(Oxidation)	3	9	XP_044327129.1; XP_044444971.1; XP_044422531.1	XP_044327129.1; XP_044429705.1; XP_044399994.1; XP_044444971.1; XP_044422530.1; XP_044391333.1; XP_044459984.1; XP_044444970.1; XP_044422531.1	1	2	0.4808	0	1	1	978.473	1955.94	1955.93	3.29	0.00322	1.23178e+06	CID (Collision Induced Dissociation)	MS2	3.685	63.1255	16530	Pol_II_1.raw	3.39	0.0006829	0.02067
High	Unambiguous	SDDQDQLPEPVERK		2	5	XP_044444971.1; XP_044422531.1	XP_044429705.1; XP_044444971.1; XP_044422530.1; XP_044444970.1; XP_044422531.1	1	3	0.3843	0	1	1	552.601	1655.79	1655.79	1.71	0.00094	6582318	CID (Collision Induced Dissociation)	MS2	0.45	31.9726	7283	Pol_II_1.raw	2.81	0.0008635	0.02568
High	Unambiguous	AEVLELMmVPK	M8(Oxidation)	4	10	XP_044327129.1; XP_044444971.1; XP_044391332.1; XP_044422531.1	XP_044327129.1; XP_044429705.1; XP_044399994.1; XP_044444971.1; XP_044422530.1; XP_044391333.1; XP_044459984.1; XP_044444970.1; XP_044391332.1; XP_044422531.1	0	2	0.107	0	1	1	638.342	1275.68	1275.67	5.87	0.00374	1.0013e+06	CID (Collision Induced Dissociation)	MS2	2.053	64.8792	17055	Pol_II_1.raw	2.71	0.0008635	0.02862
High	Unambiguous	ILADEEDTKFK		1	6	XP_044444971.1	XP_044429652.1; XP_044429705.1; XP_044444971.1; XP_044425929.1; XP_044444970.1; XP_044440562.1	1	2	0.3519	0	1	1	654.841	1308.67	1308.67	4.45	0.00291	1.68516e+06	CID (Collision Induced Dissociation)	MS2	2.176	34.4226	7997	Pol_II_1.raw	3.24	0.0008635	0.03041
High	Unambiguous	IKTPSLSVFLKPEVSK		3	9	XP_044444971.1; XP_044391332.1; XP_044422531.1	XP_044429705.1; XP_044399994.1; XP_044444971.1; XP_044422530.1; XP_044399993.1; XP_044391333.1; XP_044444970.1; XP_044391332.1; XP_044422531.1	1	3	0.2043	0	1	1	591.69	1773.06	1773.05	2.02	0.0012	28104766	CID (Collision Induced Dissociation)	MS2	0.118	65.8804	17354	Pol_II_1.raw	2.35	0.0008635	0.02874
High	Unambiguous	GFVENSYLR		3	8	XP_044327129.1; XP_044444971.1; XP_044422531.1	XP_044327129.1; XP_044429705.1; XP_044444971.1; XP_044422530.1; XP_044399993.1; XP_044459984.1; XP_044444970.1; XP_044422531.1	0	2	0.4099	0	1	1	542.775	1084.54	1084.54	0.32	0.00017	1.37752e+06	CID (Collision Induced Dissociation)	MS2	4.512	48.1427	12081	Pol_II_1.raw	2.83	0.0008635	0.02673
High	Unambiguous	SPMSATPYRDGGMMSPMLSPNFR		2	5	XP_044444971.1; XP_044422531.1	XP_044429705.1; XP_044444971.1; XP_044422530.1; XP_044444970.1; XP_044422531.1	1	2	0.5226	0	1	1	1265.58	2530.14	2530.13	3.28	0.00415	974466	CID (Collision Induced Dissociation)	MS2	4.646	71.883	19143	Pol_II_1.raw	3.1	0.0008635	0.02424
High	Unambiguous	GHLMAITR		4	12	XP_044327129.1; XP_044444971.1; XP_044391332.1; XP_044422531.1	XP_044327129.1; XP_044429705.1; XP_044399994.1; XP_044444971.1; XP_044335362.1; XP_044422530.1; XP_044399993.1; XP_044391333.1; XP_044459984.1; XP_044444970.1; XP_044391332.1; XP_044422531.1	0	3	0.1865	0	1	1	300.169	898.494	898.493	1.23	0.00037	360450	CID (Collision Induced Dissociation)	MS2	11.106	27.507	5988	Pol_II_1.raw	1.93	0.0008635	0.02629
High	Unambiguous	SPMSATPYRDGGMMSPMLSPNFR		2	5	XP_044444971.1; XP_044422531.1	XP_044429705.1; XP_044444971.1; XP_044422530.1; XP_044444970.1; XP_044422531.1	1	2	0.52	0	1	1	1265.57	2530.14	2530.13	3.09	0.00391	891461	CID (Collision Induced Dissociation)	MS2	5.227	71.7195	19095	Pol_II_1.raw	3	0.0008635	0.02514
High	Unambiguous	GGcGAQQPNITVDGMK	C3(Carbamidomethyl)	3	7	XP_044327129.1; XP_044444971.1; XP_044422531.1	XP_044327129.1; XP_044429705.1; XP_044444971.1; XP_044422530.1; XP_044459984.1; XP_044444970.1; XP_044422531.1	0	2	0.4031	0	1	1	816.88	1632.75	1632.75	3.45	0.00282	47002732	CID (Collision Induced Dissociation)	MS2	1.172	42.5115	10409	Pol_II_1.raw	3.2	0.0008635	0.02587
High	Unambiguous	VNQVLNK		4	11	XP_044327129.1; XP_044444971.1; XP_044391332.1; XP_044422531.1	XP_044327129.1; XP_044429705.1; XP_044399994.1; XP_044444971.1; XP_044422530.1; XP_044399993.1; XP_044391333.1; XP_044459984.1; XP_044444970.1; XP_044391332.1; XP_044422531.1	0	2	0.1232	0	1	1	407.743	814.479	814.478	1.28	0.00052	21296.5	CID (Collision Induced Dissociation)	MS2	50	19.0605	3666	Pol_II_1.raw	2.11	0.0008635	0.02686
High	Unambiguous	AEVLELMMVPK		4	10	XP_044327129.1; XP_044444971.1; XP_044391332.1; XP_044422531.1	XP_044327129.1; XP_044429705.1; XP_044399994.1; XP_044444971.1; XP_044422530.1; XP_044391333.1; XP_044459984.1; XP_044444970.1; XP_044391332.1; XP_044422531.1	0	1	0.1497	0	1	1	1259.68	1259.68	1259.67	2.84	0.00358	1.55372e+06	CID (Collision Induced Dissociation)	MS2	6.2	76.1404	20403	Pol_II_1.raw	1.67	0.0008635	0.03208
High	Unambiguous	NSLGDVIQFLYGEDGMDAVWIESQKLDSLK		3	7	XP_044327129.1; XP_044444971.1; XP_044422531.1	XP_044327129.1; XP_044429705.1; XP_044444971.1; XP_044422530.1; XP_044459984.1; XP_044444970.1; XP_044422531.1	1	2	0.6156	0	1	1	1685.83	3370.66	3370.65	2.83	0.00477	1.07758e+06	CID (Collision Induced Dissociation)	MS2	2.269	109.231	30355	Pol_II_1.raw	3.72	0.0008635	0.03221
High	Unambiguous	HLAILcDTMTYR	C6(Carbamidomethyl)	4	11	XP_044327129.1; XP_044444971.1; XP_044391332.1; XP_044422531.1	XP_044327129.1; XP_044429705.1; XP_044399994.1; XP_044444971.1; XP_044335362.1; XP_044422530.1; XP_044399993.1; XP_044391333.1; XP_044444970.1; XP_044391332.1; XP_044422531.1	0	2	0.5495	0	1	1	747.368	1493.73	1493.72	3.59	0.00268	508008	CID (Collision Induced Dissociation)	MS2	8.662	60.241	15676	Pol_II_1.raw	2.93	0.0008635	0.02765
High	Unambiguous	NVFEAEVQK		2	5	XP_044444971.1; XP_044422531.1	XP_044429705.1; XP_044444971.1; XP_044422530.1; XP_044444970.1; XP_044422531.1	0	1	0.2017	0	1	1	1063.54	1063.54	1063.54	2.77	0.00295	1.03412e+06	CID (Collision Induced Dissociation)	MS2	13.503	35.5433	8327	Pol_II_1.raw	2.33	0.0008635	0.02839
High	Unambiguous	AEFDNVFR		3	8	XP_044444971.1; XP_044391332.1; XP_044422531.1	XP_044429705.1; XP_044399994.1; XP_044444971.1; XP_044422530.1; XP_044399993.1; XP_044444970.1; XP_044391332.1; XP_044422531.1	0	1	0.3538	0	1	1	997.476	997.476	997.474	2.62	0.00261	509678	CID (Collision Induced Dissociation)	MS2	19.954	51.0263	12934	Pol_II_1.raw	1.3	0.0008635	0.03267
High	Unambiguous	IPFGFVDR		3	9	XP_044327129.1; XP_044444971.1; XP_044422531.1	XP_044327129.1; XP_044429652.1; XP_044429705.1; XP_044444971.1; XP_044422530.1; XP_044459984.1; XP_044444970.1; XP_044440562.1; XP_044422531.1	0	2	0.4009	0	1	1	475.759	950.511	950.509	1.5	0.00071	26697706	CID (Collision Induced Dissociation)	MS2	0.197	60.6955	15806	Pol_II_1.raw	2.32	0.0008635	0.0292
High	Unambiguous	IPFGFVDR		3	9	XP_044327129.1; XP_044444971.1; XP_044422531.1	XP_044327129.1; XP_044429652.1; XP_044429705.1; XP_044444971.1; XP_044422530.1; XP_044459984.1; XP_044444970.1; XP_044440562.1; XP_044422531.1	0	2	0.3827	0	1	1	475.759	950.51	950.509	0.53	0.00025	24799972	CID (Collision Induced Dissociation)	MS2	0.209	60.6355	15788	Pol_II_1.raw	1.96	0.0008635	0.03136
High	Unambiguous	YARPDWMILQVLPIPPPPVRPSVMMDTSSR		2	5	XP_044444971.1; XP_044391332.1	XP_044429705.1; XP_044444971.1; XP_044399993.1; XP_044444970.1; XP_044391332.1	0	3	0.0504	0	1	1	1150.6	3449.8	3449.79	2.64	0.00303	479148	CID (Collision Induced Dissociation)	MS2	2.278	98.5972	27155	Pol_II_1.raw	2.58	0.0008635	0.02919
High	Unambiguous	KICAGGDELEVQDQQDADEPVK		2	5	XP_044444971.1; XP_044422531.1	XP_044429705.1; XP_044444971.1; XP_044422530.1; XP_044444970.1; XP_044422531.1	1	3	0.186	0	1	1	796.374	2387.11	2387.1	1.39	0.0011	505323	CID (Collision Induced Dissociation)	MS2	2.73	46.0828	11473	Pol_II_1.raw	2.15	0.0008635	0.02671
High	Unambiguous	INETIGTAKNEVK		2	5	XP_044444971.1; XP_044422531.1	XP_044429705.1; XP_044444971.1; XP_044422530.1; XP_044444970.1; XP_044422531.1	1	3	0.3333	0	1	1	472.929	1416.77	1416.77	1.81	0.00086	13954558	CID (Collision Induced Dissociation)	MS2	0.189	28.1623	6177	Pol_II_1.raw	2.37	0.0008635	0.02674
High	Unambiguous	QMSVVVIEHAETMER		2	5	XP_044444971.1; XP_044422531.1	XP_044429705.1; XP_044444971.1; XP_044422530.1; XP_044444970.1; XP_044422531.1	0	3	0.1444	0	1	1	586.957	1758.86	1758.85	2.24	0.00131	309838	CID (Collision Induced Dissociation)	MS2	10.632	126.663	35598	Pol_II_1.raw	1.87	0.001072	0.0345
High	Unambiguous	GLTPQEFFFHAMGGR		3	8	XP_044327129.1; XP_044444971.1; XP_044422531.1	XP_044327129.1; XP_044429705.1; XP_044444971.1; XP_044422530.1; XP_044399993.1; XP_044459984.1; XP_044444970.1; XP_044422531.1	0	2	0.291	0	1	1	847.911	1694.81	1694.81	2.27	0.00193	1.1566e+06	CID (Collision Induced Dissociation)	MS2	1.391	87.0768	23676	Pol_II_1.raw	2.44	0.001072	0.03344
High	Unambiguous	SSDQHLELGYK		4	13	XP_044327129.1; XP_044444971.1; XP_044391332.1; XP_044422531.1	XP_044327129.1; XP_044429705.1; XP_044399994.1; XP_044444971.1; XP_044422530.1; XP_044399993.1; XP_044391333.1; XP_044425929.1; XP_044459984.1; XP_044444970.1; XP_044440562.1; XP_044391332.1; XP_044422531.1	0	3	0.4261	0	1	1	426.212	1276.62	1276.62	2.57	0.00109	6236058	CID (Collision Induced Dissociation)	MS2	0.606	32.2007	7346	Pol_II_1.raw	2.3	0.001271	0.03763
High	Selected	KKSDDQDQLPEPVER		2	5	XP_044444971.1; XP_044422531.1	XP_044429705.1; XP_044444971.1; XP_044422530.1; XP_044444970.1; XP_044422531.1	2	2	0.0453	0	1	1	892.448	1783.89	1783.88	4.06	0.00362	858882	CID (Collision Induced Dissociation)	MS2	6.977	27.9981	6130	Pol_II_1.raw	4.19	0.001271	0.03609
High	Unambiguous	GLTPQEFFFHAMGGR		3	8	XP_044327129.1; XP_044444971.1; XP_044422531.1	XP_044327129.1; XP_044429705.1; XP_044444971.1; XP_044422530.1; XP_044399993.1; XP_044459984.1; XP_044444970.1; XP_044422531.1	0	3	0.3248	0	1	1	565.61	1694.82	1694.81	3.16	0.00179	88966224	CID (Collision Induced Dissociation)	MS2	0.046	84.9178	23024	Pol_II_1.raw	1.57	0.001271	0.03755
High	Unambiguous	TPSLSVFLKPEVSK		3	9	XP_044444971.1; XP_044391332.1; XP_044422531.1	XP_044429705.1; XP_044399994.1; XP_044444971.1; XP_044422530.1; XP_044399993.1; XP_044391333.1; XP_044444970.1; XP_044391332.1; XP_044422531.1	0	3	0.4863	0	1	1	511.297	1531.88	1531.87	1.57	0.0008	1925739	CID (Collision Induced Dissociation)	MS2	2.341	64.8068	17031	Pol_II_1.raw	2.55	0.001271	0.03792
High	Unambiguous	LSmADIAEK	M3(Oxidation)	3	8	XP_044327129.1; XP_044444971.1; XP_044422531.1	XP_044327129.1; XP_044429705.1; XP_044444971.1; XP_044335362.1; XP_044422530.1; XP_044459984.1; XP_044444970.1; XP_044422531.1	0	2	0.0755	0	1	1	497.25	993.492	993.492	0.05	3e-05	545856	CID (Collision Induced Dissociation)	MS2	2.758	45.3773	11265	Pol_II_1.raw	1.59	0.001459	0.04283
High	Unambiguous	RIPFGFVDR		3	9	XP_044327129.1; XP_044444971.1; XP_044422531.1	XP_044327129.1; XP_044429652.1; XP_044429705.1; XP_044444971.1; XP_044422530.1; XP_044459984.1; XP_044444970.1; XP_044440562.1; XP_044422531.1	1	2	0.3439	0	1	1	553.81	1106.61	1106.61	1.75	0.00097	19003452	CID (Collision Induced Dissociation)	MS2	0.28	55.8604	14366	Pol_II_1.raw	2.21	0.001459	0.04052
High	Unambiguous	GGcGAQQPNITVDGMK	C3(Carbamidomethyl)	3	7	XP_044327129.1; XP_044444971.1; XP_044422531.1	XP_044327129.1; XP_044429705.1; XP_044444971.1; XP_044422530.1; XP_044459984.1; XP_044444970.1; XP_044422531.1	0	3	0.3568	0	1	1	544.922	1632.75	1632.75	2.14	0.00116	5.32285e+06	CID (Collision Induced Dissociation)	MS2	0.729	43.2926	10641	Pol_II_1.raw	2.13	0.001459	0.04065
High	Unambiguous	cSFEETVDILLDAAVYAESDYLR	C1(Carbamidomethyl)	3	10	XP_044327129.1; XP_044444971.1; XP_044422531.1	XP_044327129.1; XP_044429705.1; XP_044399994.1; XP_044444971.1; XP_044335362.1; XP_044422530.1; XP_044391333.1; XP_044459984.1; XP_044444970.1; XP_044422531.1	0	3	0.3172	0	1	1	893.758	2679.26	2679.25	3.59	0.00321	248648	CID (Collision Induced Dissociation)	MS2	8.603	126.737	35622	Pol_II_1.raw	2.9	0.001459	0.03841
High	Unambiguous	DGGMMSPMLSPNFR		2	5	XP_044444971.1; XP_044422531.1	XP_044429705.1; XP_044444971.1; XP_044422530.1; XP_044444970.1; XP_044422531.1	0	2	0.5193	0	1	1	770.343	1539.68	1539.68	1.87	0.00144	3.14281e+06	CID (Collision Induced Dissociation)	MS2	1.204	70.357	18686	Pol_II_1.raw	2.85	0.001459	0.04294
High	Unambiguous	LSMADIAEK		3	8	XP_044327129.1; XP_044444971.1; XP_044422531.1	XP_044327129.1; XP_044429705.1; XP_044444971.1; XP_044335362.1; XP_044422530.1; XP_044459984.1; XP_044444970.1; XP_044422531.1	0	2	0.3846	0	1	1	489.253	977.499	977.497	1.41	0.00069	25747786	CID (Collision Induced Dissociation)	MS2	0.225	45.0471	11162	Pol_II_1.raw	2.08	0.001459	0.04018
High	Unambiguous	SDDQDQLPEPVER		2	5	XP_044444971.1; XP_044422531.1	XP_044429705.1; XP_044444971.1; XP_044422530.1; XP_044444970.1; XP_044422531.1	0	2	0.449	0	1	1	764.352	1527.7	1527.69	2.66	0.00203	853861	CID (Collision Induced Dissociation)	MS2	5.856	38.6112	9245	Pol_II_1.raw	2.94	0.001459	0.04152
High	Unambiguous	LREIINVAK		4	11	XP_044327129.1; XP_044444971.1; XP_044391332.1; XP_044422531.1	XP_044327129.1; XP_044429705.1; XP_044399994.1; XP_044444971.1; XP_044422530.1; XP_044399993.1; XP_044391333.1; XP_044459984.1; XP_044444970.1; XP_044391332.1; XP_044422531.1	1	3	0.0601	0	1	1	352.558	1055.66	1055.66	2.47	0.00087	2.00741e+06	CID (Collision Induced Dissociation)	MS2	0.657	34.23	7942	Pol_II_1.raw	1.83	0.001655	0.04442
High	Unambiguous	SSDQHLELGYKVER		4	13	XP_044327129.1; XP_044444971.1; XP_044391332.1; XP_044422531.1	XP_044327129.1; XP_044429705.1; XP_044399994.1; XP_044444971.1; XP_044422530.1; XP_044399993.1; XP_044391333.1; XP_044425929.1; XP_044459984.1; XP_044444970.1; XP_044440562.1; XP_044391332.1; XP_044422531.1	1	3	0.3484	0	1	1	554.283	1660.83	1660.83	2.92	0.00162	4477543	CID (Collision Induced Dissociation)	MS2	0.757	34.4181	7995	Pol_II_1.raw	2.87	0.001655	0.0444
High	Unambiguous	EGLIDTAVK		4	11	XP_044327129.1; XP_044444971.1; XP_044391332.1; XP_044422531.1	XP_044327129.1; XP_044429705.1; XP_044399994.1; XP_044444971.1; XP_044422530.1; XP_044399993.1; XP_044391333.1; XP_044459984.1; XP_044444970.1; XP_044391332.1; XP_044422531.1	0	2	0.3982	0	1	1	473.266	945.525	945.525	0.12	6e-05	35203456	CID (Collision Induced Dissociation)	MS2	0.141	39.5453	9524	Pol_II_1.raw	2.26	0.001836	0.04694
High	Unambiguous	SDDQDQLPEPVER		2	5	XP_044444971.1; XP_044422531.1	XP_044429705.1; XP_044444971.1; XP_044422530.1; XP_044444970.1; XP_044422531.1	0	2	0.6047	0	1	1	764.353	1527.7	1527.69	3.94	0.00301	1.68654e+06	CID (Collision Induced Dissociation)	MS2	3.93	38.6637	9260	Pol_II_1.raw	3.39	0.001836	0.04843
High	Unambiguous	SSDQHLELGYK		4	13	XP_044327129.1; XP_044444971.1; XP_044391332.1; XP_044422531.1	XP_044327129.1; XP_044429705.1; XP_044399994.1; XP_044444971.1; XP_044422530.1; XP_044399993.1; XP_044391333.1; XP_044425929.1; XP_044459984.1; XP_044444970.1; XP_044440562.1; XP_044391332.1; XP_044422531.1	0	3	0.41	0	1	1	426.211	1276.62	1276.62	1.93	0.00082	5.19731e+06	CID (Collision Induced Dissociation)	MS2	0.75	32.2661	7367	Pol_II_1.raw	2	0.001836	0.0454
High	Unambiguous	TTSNHLIEVIEVLGIEAVR		4	11	XP_044327129.1; XP_044444971.1; XP_044391332.1; XP_044422531.1	XP_044327129.1; XP_044429705.1; XP_044444971.1; XP_044335362.1; XP_044422530.1; XP_044399993.1; XP_044391333.1; XP_044459984.1; XP_044444970.1; XP_044391332.1; XP_044422531.1	0	3	0.2894	0	1	1	698.393	2093.17	2093.16	2.7	0.00188	1.33838e+06	CID (Collision Induced Dissociation)	MS2	1.458	99.1684	27321	Pol_II_1.raw	2.73	0.001836	0.04648
High	Unambiguous	NVTLGVPR		4	11	XP_044327129.1; XP_044444971.1; XP_044391332.1; XP_044422531.1	XP_044327129.1; XP_044429705.1; XP_044399994.1; XP_044444971.1; XP_044422530.1; XP_044399993.1; XP_044391333.1; XP_044459984.1; XP_044444970.1; XP_044391332.1; XP_044422531.1	0	1	0.1207	0	1	1	855.508	855.508	855.505	4.02	0.00344	3.22838e+06	CID (Collision Induced Dissociation)	MS2	3.529	37.1105	8791	Pol_II_1.raw	2.32	0.001836	0.0479
High	Unambiguous	QMSVVVIEHAETMER		2	5	XP_044444971.1; XP_044422531.1	XP_044429705.1; XP_044444971.1; XP_044422530.1; XP_044444970.1; XP_044422531.1	0	2	0.369	0	1	1	879.931	1758.85	1758.85	2.04	0.0018	716718	CID (Collision Induced Dissociation)	MS2	5.456	64.9425	17075	Pol_II_1.raw	2.9	0.001992	0.05625
High	Unambiguous	TLGTSTGSLIHVIWEEVGPDAARK		2	5	XP_044444971.1; XP_044422531.1	XP_044429705.1; XP_044444971.1; XP_044422530.1; XP_044444970.1; XP_044422531.1	1	4	0.1709	0	1	1	635.091	2537.34	2537.34	2.6	0.00165	12690377	CID (Collision Induced Dissociation)	MS2	2.034	91.1217	24885	Pol_II_1.raw	1.99	0.001992	0.05459
High	Unambiguous	HLAILcDTMTYR	C6(Carbamidomethyl)	4	11	XP_044327129.1; XP_044444971.1; XP_044391332.1; XP_044422531.1	XP_044327129.1; XP_044429705.1; XP_044399994.1; XP_044444971.1; XP_044335362.1; XP_044422530.1; XP_044399993.1; XP_044391333.1; XP_044444970.1; XP_044391332.1; XP_044422531.1	0	2	0.5096	0	1	1	747.368	1493.73	1493.72	3.43	0.00256	628238	CID (Collision Induced Dissociation)	MS2	4.266	60.0992	15632	Pol_II_1.raw	3.14	0.001992	0.05377
High	Unambiguous	NSLGDVIQFLYGEDGMDAVWIESQKLDSLK		3	7	XP_044327129.1; XP_044444971.1; XP_044422531.1	XP_044327129.1; XP_044429705.1; XP_044444971.1; XP_044422530.1; XP_044459984.1; XP_044444970.1; XP_044422531.1	1	2	0.61	0	1	1	1685.84	3370.66	3370.65	3.85	0.00648	908964	CID (Collision Induced Dissociation)	MS2	1.779	109.128	30325	Pol_II_1.raw	3.41	0.001992	0.05719
High	Unambiguous	SYYEMPDEDIDPDK		3	9	XP_044444971.1; XP_044391332.1; XP_044422531.1	XP_044429705.1; XP_044399994.1; XP_044444971.1; XP_044422530.1; XP_044399993.1; XP_044391333.1; XP_044444970.1; XP_044391332.1; XP_044422531.1	0	2	0.4964	0	1	1	858.855	1716.7	1716.69	5.32	0.00457	729688	CID (Collision Induced Dissociation)	MS2	18.027	56.8457	14664	Pol_II_1.raw	2.74	0.001992	0.05539
High	Unambiguous	GFVENSYLR		3	8	XP_044327129.1; XP_044444971.1; XP_044422531.1	XP_044327129.1; XP_044429705.1; XP_044444971.1; XP_044422530.1; XP_044399993.1; XP_044459984.1; XP_044444970.1; XP_044422531.1	0	1	0.2	0	1	1	1084.54	1084.54	1084.54	0.95	0.00103	2.97615e+06	CID (Collision Induced Dissociation)	MS2	4.566	48.0757	12062	Pol_II_1.raw	2	0.001992	0.05208
High	Unambiguous	RIPFGFVDR		3	9	XP_044327129.1; XP_044444971.1; XP_044422531.1	XP_044327129.1; XP_044429652.1; XP_044429705.1; XP_044444971.1; XP_044422530.1; XP_044459984.1; XP_044444970.1; XP_044440562.1; XP_044422531.1	1	2	0.3371	0	1	1	553.81	1106.61	1106.61	2.41	0.00133	20136500	CID (Collision Induced Dissociation)	MS2	0.258	55.9219	14384	Pol_II_1.raw	2.67	0.001992	0.05019
High	Unambiguous	LVQFGILSPDEIR		1	2	XP_044444971.1	XP_044444971.1; XP_044444970.1	0	2	0.1307	0	1	1	743.919	1486.83	1486.83	3.57	0.00265	4579686	CID (Collision Induced Dissociation)	MS2	0.92	80.3055	21639	Pol_II_1.raw	3.06	0.001992	0.05349
High	Unambiguous	IEKGELLSGTLcK	C12(Carbamidomethyl)	3	10	XP_044327129.1; XP_044444971.1; XP_044422531.1	XP_044327129.1; XP_044429652.1; XP_044429705.1; XP_044444971.1; XP_044422530.1; XP_044425929.1; XP_044459984.1; XP_044444970.1; XP_044440562.1; XP_044422531.1	1	3	0.3371	0	1	1	483.266	1447.78	1447.78	0.52	0.00025	856178	CID (Collision Induced Dissociation)	MS2	3.005	43.8615	10816	Pol_II_1.raw	2.64	0.001992	0.05662
High	Unambiguous	TMMESFENR		3	9	XP_044327129.1; XP_044444971.1; XP_044422531.1	XP_044327129.1; XP_044429705.1; XP_044399994.1; XP_044444971.1; XP_044422530.1; XP_044391333.1; XP_044459984.1; XP_044444970.1; XP_044422531.1	0	1	0.4861	0	1	1	1144.48	1144.48	1144.48	3.77	0.00431	1.13758e+06	CID (Collision Induced Dissociation)	MS2	7.775	39.3161	9455	Pol_II_1.raw	2.16	0.001992	0.05188
High	Unambiguous	RPSDMHPMEIVEAIDKLQER		2	5	XP_044444971.1; XP_044422531.1	XP_044429705.1; XP_044444971.1; XP_044422530.1; XP_044444970.1; XP_044422531.1	1	4	0.1444	0	1	1	599.306	2394.2	2394.19	4.14	0.00248	33386358	CID (Collision Induced Dissociation)	MS2	1.648	76.208	20424	Pol_II_1.raw	1.87	0.001992	0.05384
High	Unambiguous	TMMESFENRVNQVLNK		3	9	XP_044327129.1; XP_044444971.1; XP_044422531.1	XP_044327129.1; XP_044429705.1; XP_044399994.1; XP_044444971.1; XP_044422530.1; XP_044391333.1; XP_044459984.1; XP_044444970.1; XP_044422531.1	1	3	0.0759	0	1	1	647.318	1939.94	1939.94	1.82	0.00118	4.27355e+06	CID (Collision Induced Dissociation)	MS2	0.654	77.5186	20810	Pol_II_1.raw	1.45	0.002169	0.05852
High	Unambiguous	QMSVVVIEHAETMER		2	5	XP_044444971.1; XP_044422531.1	XP_044429705.1; XP_044444971.1; XP_044422530.1; XP_044444970.1; XP_044422531.1	0	3	0.2217	0	1	1	586.957	1758.86	1758.85	2.24	0.00131	5.92971e+06	CID (Collision Induced Dissociation)	MS2	0.585	58.219	15070	Pol_II_1.raw	2.21	0.002336	0.06764
High	Unambiguous	SPMSATPYRDGGmMSPMLSPNFR	M13(Oxidation)	2	5	XP_044444971.1; XP_044422531.1	XP_044429705.1; XP_044444971.1; XP_044422530.1; XP_044444970.1; XP_044422531.1	1	3	0.0427	0	1	1	849.384	2546.14	2546.13	2.81	0.00238	657710	CID (Collision Induced Dissociation)	MS2	3.271	64.6631	16991	Pol_II_1.raw	3.51	0.002336	0.0681
High	Unambiguous	EGLIDTAVK		4	11	XP_044327129.1; XP_044444971.1; XP_044391332.1; XP_044422531.1	XP_044327129.1; XP_044429705.1; XP_044399994.1; XP_044444971.1; XP_044422530.1; XP_044399993.1; XP_044391333.1; XP_044459984.1; XP_044444970.1; XP_044391332.1; XP_044422531.1	0	2	0.2095	0	1	1	473.268	945.528	945.525	3.55	0.00168	1275409	CID (Collision Induced Dissociation)	MS2	1.813	42.6323	10446	Pol_II_1.raw	1.48	0.002336	0.06654
High	Unambiguous	SPMSATPYRDGGMMSPmLSPNFR	M17(Oxidation)	2	5	XP_044444971.1; XP_044422531.1	XP_044429705.1; XP_044444971.1; XP_044422530.1; XP_044444970.1; XP_044422531.1	1	3	0.0088	0	1	1	849.381	2546.13	2546.13	-0.79	-0.00067	392340	CID (Collision Induced Dissociation)	MS2	3.189	64.7103	17004	Pol_II_1.raw	3.41	0.002336	0.06574
High	Unambiguous	GFVENSYLR		3	8	XP_044327129.1; XP_044444971.1; XP_044422531.1	XP_044327129.1; XP_044429705.1; XP_044444971.1; XP_044422530.1; XP_044399993.1; XP_044459984.1; XP_044444970.1; XP_044422531.1	0	2	0.316	0	1	1	542.776	1084.54	1084.54	2.46	0.00133	677753	CID (Collision Induced Dissociation)	MS2	15.33	48.0253	12050	Pol_II_1.raw	2.12	0.002497	0.07378
High	Unambiguous	AMEDImVK	M6(Oxidation)	4	11	XP_044327129.1; XP_044444971.1; XP_044391332.1; XP_044422531.1	XP_044327129.1; XP_044429705.1; XP_044399994.1; XP_044444971.1; XP_044422530.1; XP_044399993.1; XP_044391333.1; XP_044459984.1; XP_044444970.1; XP_044391332.1; XP_044422531.1	0	2	0.2187	0	1	1	476.728	952.449	952.448	1.27	0.0006	698917	CID (Collision Induced Dissociation)	MS2	6.938	40.7162	9877	Pol_II_1.raw	1.92	0.002497	0.07221
High	Unambiguous	LINLIR		3	7	XP_044327129.1; XP_044444971.1; XP_044422531.1	XP_044327129.1; XP_044429705.1; XP_044444971.1; XP_044422530.1; XP_044459984.1; XP_044444970.1; XP_044422531.1	0	2		0	2	3	371.253	741.499	741.498	0.69	0.00025	869481	CID (Collision Induced Dissociation)	MS2	6.394	48.9896	12318	Pol_II_1.raw	2.23	0.002497	0.07577
High	Unambiguous	QMSVVVIEHAETMER		2	5	XP_044444971.1; XP_044422531.1	XP_044429705.1; XP_044444971.1; XP_044422530.1; XP_044444970.1; XP_044422531.1	0	3	0.1705	0	1	1	586.957	1758.86	1758.85	2.24	0.00131	3.57305e+06	CID (Collision Induced Dissociation)	MS2	1.187	59.2377	15374	Pol_II_1.raw	2.17	0.002497	0.07183
High	Unambiguous	GSFINISQMTAcVGQQNVEGKR	C12(Carbamidomethyl)	4	11	XP_044327129.1; XP_044444971.1; XP_044391332.1; XP_044422531.1	XP_044327129.1; XP_044429705.1; XP_044399994.1; XP_044444971.1; XP_044422530.1; XP_044399993.1; XP_044391333.1; XP_044459984.1; XP_044444970.1; XP_044391332.1; XP_044422531.1	1	3	0.086	0	1	1	808.732	2424.18	2424.18	2.68	0.00217	3.33543e+06	CID (Collision Induced Dissociation)	MS2	1.372	69.5211	18436	Pol_II_1.raw	2.21	0.002497	0.07462
High	Unambiguous	KIEGNMLTEMALR		3	8	XP_044327129.1; XP_044444971.1; XP_044422531.1	XP_044327129.1; XP_044429705.1; XP_044444971.1; XP_044335362.1; XP_044422530.1; XP_044459984.1; XP_044444970.1; XP_044422531.1	1	3	0.3125	0	1	1	502.6	1505.78	1505.78	1.76	0.00088	1.07427e+06	CID (Collision Induced Dissociation)	MS2	1.081	63.9082	16762	Pol_II_1.raw	1.76	0.002667	0.07681
High	Unambiguous	GGcGAQQPNITVDGMK	C3(Carbamidomethyl)	3	7	XP_044327129.1; XP_044444971.1; XP_044422531.1	XP_044327129.1; XP_044429705.1; XP_044444971.1; XP_044422530.1; XP_044459984.1; XP_044444970.1; XP_044422531.1	0	3	0.1651	0	1	1	544.922	1632.75	1632.75	2.14	0.00116	6.19097e+06	CID (Collision Induced Dissociation)	MS2	1.096	43.1816	10609	Pol_II_1.raw	2.18	0.002667	0.07958
High	Unambiguous	AEVLELmMVPK	M7(Oxidation)	4	10	XP_044327129.1; XP_044444971.1; XP_044391332.1; XP_044422531.1	XP_044327129.1; XP_044429705.1; XP_044399994.1; XP_044444971.1; XP_044422530.1; XP_044391333.1; XP_044459984.1; XP_044444970.1; XP_044391332.1; XP_044422531.1	0	2		0.0422	2	2	638.339	1275.67	1275.67	1.56	0.001	761540	CID (Collision Induced Dissociation)	MS2	2.315	64.7799	17027	Pol_II_1.raw	2.27	0.002667	0.07687
High	Unambiguous	ISDEDcLLLGLNPK	C6(Carbamidomethyl)	2	5	XP_044444971.1; XP_044422531.1	XP_044429705.1; XP_044444971.1; XP_044422530.1; XP_044444970.1; XP_044422531.1	0	3	0.3991	0	1	1	529.609	1586.81	1586.81	2.26	0.0012	1.16721e+06	CID (Collision Induced Dissociation)	MS2	2.437	71.3997	18997	Pol_II_1.raw	2.23	0.002667	0.07821
High	Unambiguous	GSFINISQMTACVGQQNVEGK		4	11	XP_044327129.1; XP_044444971.1; XP_044391332.1; XP_044422531.1	XP_044327129.1; XP_044429705.1; XP_044399994.1; XP_044444971.1; XP_044422530.1; XP_044399993.1; XP_044391333.1; XP_044459984.1; XP_044444970.1; XP_044391332.1; XP_044422531.1	0	3	0.1667	0	1	1	737.692	2211.06	2211.05	3.48	0.00256	1.90585e+06	CID (Collision Induced Dissociation)	MS2	1.305	78.7408	21178	Pol_II_1.raw	3.12	0.003043	0.08118
High	Unambiguous	RIPFGFVDR		3	9	XP_044327129.1; XP_044444971.1; XP_044422531.1	XP_044327129.1; XP_044429652.1; XP_044429705.1; XP_044444971.1; XP_044422530.1; XP_044459984.1; XP_044444970.1; XP_044440562.1; XP_044422531.1	1	3	0.3787	0	1	1	369.542	1106.61	1106.61	1.21	0.00045	575353	CID (Collision Induced Dissociation)	MS2	1.829	55.0815	14137	Pol_II_1.raw	1.69	0.003227	0.08187
High	Unambiguous	HLNDGDFVLFNR		3	10	XP_044327129.1; XP_044444971.1; XP_044422531.1	XP_044327129.1; XP_044429652.1; XP_044429705.1; XP_044444971.1; XP_044422530.1; XP_044425929.1; XP_044459984.1; XP_044444970.1; XP_044440562.1; XP_044422531.1	0	3	0.067	0	1	1	482.91	1446.71	1446.71	1.77	0.00085	737395	CID (Collision Induced Dissociation)	MS2	4.962	64.6521	16986	Pol_II_1.raw	2.24	0.003586	0.08495
High	Unambiguous	SPMSATPYRDGGMmSPMLSPNFR	M14(Oxidation)	2	5	XP_044444971.1; XP_044422531.1	XP_044429705.1; XP_044444971.1; XP_044422530.1; XP_044444970.1; XP_044422531.1	1	3		0.0088	2	2	849.381	2546.13	2546.13	-0.79	-0.00067	392340	CID (Collision Induced Dissociation)	MS2	3.189	64.7103	17004	Pol_II_1.raw	3.38	0.003586	0.08708
High	Unambiguous	SEDDLTHQLAmIIR	M11(Oxidation)	4	11	XP_044327129.1; XP_044444971.1; XP_044391332.1; XP_044422531.1	XP_044327129.1; XP_044429705.1; XP_044399994.1; XP_044444971.1; XP_044422530.1; XP_044399993.1; XP_044391333.1; XP_044459984.1; XP_044444970.1; XP_044391332.1; XP_044422531.1	0	3	0.2353	0	1	1	553.279	1657.82	1657.82	1.5	0.00083	1.52898e+06	CID (Collision Induced Dissociation)	MS2	2.783	79.6946	21458	Pol_II_1.raw	2.21	0.003586	0.08668
High	Unambiguous	YARPDWMILQVLPIPPPPVRPSVMMDTSSR		2	5	XP_044444971.1; XP_044391332.1	XP_044429705.1; XP_044444971.1; XP_044399993.1; XP_044444970.1; XP_044391332.1	0	3	0.0827	0	1	1	1150.61	3449.8	3449.79	3.7	0.00426	554781	CID (Collision Induced Dissociation)	MS2	1.217	98.7019	27185	Pol_II_1.raw	2.54	0.003586	0.08627
High	Unambiguous	SPMSATPYRDGGMmSPMLSPNFR	M14(Oxidation)	2	5	XP_044444971.1; XP_044422531.1	XP_044429705.1; XP_044444971.1; XP_044422530.1; XP_044444970.1; XP_044422531.1	1	3		0.0427	2	2	849.384	2546.14	2546.13	2.81	0.00238	657710	CID (Collision Induced Dissociation)	MS2	3.271	64.6631	16991	Pol_II_1.raw	3.36	0.003586	0.08417
High	Unambiguous	AEFDNVFR		3	8	XP_044444971.1; XP_044391332.1; XP_044422531.1	XP_044429705.1; XP_044399994.1; XP_044444971.1; XP_044422530.1; XP_044399993.1; XP_044444970.1; XP_044391332.1; XP_044422531.1	0	1	0.2715	0	1	1	997.477	997.477	997.474	3.35	0.00334	445024	CID (Collision Induced Dissociation)	MS2	19.399	50.9835	12924	Pol_II_1.raw	1.51	0.003763	0.08731
High	Selected	QMSVVVIEHAETMER		2	5	XP_044444971.1; XP_044422531.1	XP_044429705.1; XP_044444971.1; XP_044422530.1; XP_044444970.1; XP_044422531.1	0	3	0	0	1	1	586.958	1758.86	1758.85	4.53	0.00266	349482	CID (Collision Induced Dissociation)	MS2	17.51	122.082	34233	Pol_II_1.raw	1.9	0.003763	0.08943
High	Unambiguous	NVFEAEVQK		2	5	XP_044444971.1; XP_044422531.1	XP_044429705.1; XP_044444971.1; XP_044422530.1; XP_044444970.1; XP_044422531.1	0	1	0.308	0	1	1	1063.54	1063.54	1063.54	2.08	0.00222	570106	CID (Collision Induced Dissociation)	MS2	24.493	35.4188	8289	Pol_II_1.raw	2.24	0.003763	0.08737
High	Unambiguous	AEVLELMmVPK	M8(Oxidation)	4	10	XP_044327129.1; XP_044444971.1; XP_044391332.1; XP_044422531.1	XP_044327129.1; XP_044429705.1; XP_044399994.1; XP_044444971.1; XP_044422530.1; XP_044391333.1; XP_044459984.1; XP_044444970.1; XP_044391332.1; XP_044422531.1	0	2	0.0422	0	1	1	638.339	1275.67	1275.67	1.56	0.001	761540	CID (Collision Induced Dissociation)	MS2	2.315	64.7799	17027	Pol_II_1.raw	2.37	0.003915	0.094
High	Unambiguous	TMMESFENRVNQVLNK		3	9	XP_044327129.1; XP_044444971.1; XP_044422531.1	XP_044327129.1; XP_044429705.1; XP_044399994.1; XP_044444971.1; XP_044422530.1; XP_044391333.1; XP_044459984.1; XP_044444970.1; XP_044422531.1	1	3	0.2438	0	1	1	647.319	1939.94	1939.94	2.39	0.00154	7.92558e+06	CID (Collision Induced Dissociation)	MS2	0.534	77.4603	20793	Pol_II_1.raw	2.01	0.003915	0.09662
High	Unambiguous	EGLIDTAVK		4	11	XP_044327129.1; XP_044444971.1; XP_044391332.1; XP_044422531.1	XP_044327129.1; XP_044429705.1; XP_044399994.1; XP_044444971.1; XP_044422530.1; XP_044399993.1; XP_044391333.1; XP_044459984.1; XP_044444970.1; XP_044391332.1; XP_044422531.1	0	1	0.3682	0	1	1	945.528	945.528	945.525	3.24	0.00306	14025288	CID (Collision Induced Dissociation)	MS2	0.89	39.7879	9597	Pol_II_1.raw	2.2	0.004047	0.1018
High	Unambiguous	SPMSATPYR		2	5	XP_044444971.1; XP_044422531.1	XP_044429705.1; XP_044444971.1; XP_044422530.1; XP_044444970.1; XP_044422531.1	0	1	0.3676	0	1	1	1009.48	1009.48	1009.48	6.32	0.00638	521539	CID (Collision Induced Dissociation)	MS2	26.702	28.2476	6205	Pol_II_1.raw	2.04	0.004047	0.1034
High	Selected	QMSVVVIEHAETMER		2	5	XP_044444971.1; XP_044422531.1	XP_044429705.1; XP_044444971.1; XP_044422530.1; XP_044444970.1; XP_044422531.1	0	3		0.0204	2	2	586.957	1758.86	1758.85	3.07	0.0018	412547	CID (Collision Induced Dissociation)	MS2	4.083	96.0571	26378	Pol_II_1.raw	1.92	0.004047	0.106
High	Unambiguous	VLNVLKR		4	12	XP_044327129.1; XP_044444971.1; XP_044391332.1; XP_044422531.1	XP_044327129.1; XP_044429652.1; XP_044429705.1; XP_044399994.1; XP_044444971.1; XP_044422530.1; XP_044399993.1; XP_044391333.1; XP_044459984.1; XP_044444970.1; XP_044391332.1; XP_044422531.1	1	2	0.1098	0	1	1	421.285	841.564	841.562	2.05	0.00086	4141958	CID (Collision Induced Dissociation)	MS2	0.896	30.9035	6970	Pol_II_1.raw	1.64	0.004047	0.09774
High	Unambiguous	EGLIDTAVK		4	11	XP_044327129.1; XP_044444971.1; XP_044391332.1; XP_044422531.1	XP_044327129.1; XP_044429705.1; XP_044399994.1; XP_044444971.1; XP_044422530.1; XP_044399993.1; XP_044391333.1; XP_044459984.1; XP_044444970.1; XP_044391332.1; XP_044422531.1	0	2	0.2606	0	1	1	473.269	945.531	945.525	5.93	0.00281	1.50832e+06	CID (Collision Induced Dissociation)	MS2	1.994	42.6916	10463	Pol_II_1.raw	1.42	0.004576	0.1095
High	Selected	LVQFGILSPDEIR		1	2	XP_044444971.1	XP_044444971.1; XP_044444970.1	0	3		0.0039	2	2	496.281	1486.83	1486.83	2.31	0.00114	1.60319e+06	CID (Collision Induced Dissociation)	MS2	2.163	79.3516	21358	Pol_II_1.raw	2.54	0.004576	0.1096
High	Unambiguous	SVTHATEIWYDPDPLGTIIEEDVEFVR		2	5	XP_044444971.1; XP_044422531.1	XP_044429705.1; XP_044444971.1; XP_044422530.1; XP_044444970.1; XP_044422531.1	0	3	0.2391	0	1	1	1044.51	3131.53	3131.52	2.75	0.00287	280230	CID (Collision Induced Dissociation)	MS2	6.478	122.371	34319	Pol_II_1.raw	2.97	0.005102	0.1138
High	Unambiguous	LNLSVTSPYNADFDGDEMNMHVPQSFETR		3	10	XP_044327129.1; XP_044444971.1; XP_044422531.1	XP_044327129.1; XP_044429705.1; XP_044399994.1; XP_044444971.1; XP_044422530.1; XP_044399993.1; XP_044391333.1; XP_044459984.1; XP_044444970.1; XP_044422531.1	0	2	0.5439	0	1	1	1657.74	3314.48	3314.47	1.35	0.00224	631266	CID (Collision Induced Dissociation)	MS2	4.183	82.804	22392	Pol_II_1.raw	2.96	0.005444	0.1172
High	Unambiguous	NVTLGVPR		4	11	XP_044327129.1; XP_044444971.1; XP_044391332.1; XP_044422531.1	XP_044327129.1; XP_044429705.1; XP_044399994.1; XP_044444971.1; XP_044422530.1; XP_044399993.1; XP_044391333.1; XP_044459984.1; XP_044444970.1; XP_044391332.1; XP_044422531.1	0	1	0.202	0	1	1	855.506	855.506	855.505	1.52	0.0013	1.13817e+06	CID (Collision Induced Dissociation)	MS2	11.534	36.9855	8756	Pol_II_1.raw	1.98	0.005444	0.1169
High	Unambiguous	QMSVVVIEHAETMER		2	5	XP_044444971.1; XP_044422531.1	XP_044429705.1; XP_044444971.1; XP_044422530.1; XP_044444970.1; XP_044422531.1	0	3	0.1667	0	1	1	586.957	1758.86	1758.85	2.55	0.0015	146924	CID (Collision Induced Dissociation)	MS2	17.6	127.196	35756	Pol_II_1.raw	1.98	0.006475	0.124
High	Unambiguous	RIPFGFVDR		3	9	XP_044327129.1; XP_044444971.1; XP_044422531.1	XP_044327129.1; XP_044429652.1; XP_044429705.1; XP_044444971.1; XP_044422530.1; XP_044459984.1; XP_044444970.1; XP_044440562.1; XP_044422531.1	1	2	0.1495	0	1	1	553.811	1106.61	1106.61	3.07	0.0017	23892104	CID (Collision Induced Dissociation)	MS2	0.439	55.8018	14349	Pol_II_1.raw	2.14	0.006475	0.1249
High	Unambiguous	NATLFFNILLR		2	5	XP_044444971.1; XP_044422531.1	XP_044429705.1; XP_044444971.1; XP_044422530.1; XP_044444970.1; XP_044422531.1	0	2	0.1606	0	1	1	661.389	1321.77	1321.76	6.23	0.00412	1.09996e+06	CID (Collision Induced Dissociation)	MS2	3.399	100.424	27697	Pol_II_1.raw	2.18	0.006779	0.1334
High	Unambiguous	NSLGDVIQFLYGEDGMDAVWIESQK		3	7	XP_044327129.1; XP_044444971.1; XP_044422531.1	XP_044327129.1; XP_044429705.1; XP_044444971.1; XP_044422530.1; XP_044459984.1; XP_044444970.1; XP_044422531.1	0	3	0.2587	0	1	1	938.784	2814.34	2814.33	2.45	0.0023	2.12107e+06	CID (Collision Induced Dissociation)	MS2	1.179	107.499	29829	Pol_II_1.raw	2.86	0.006779	0.1322
High	Unambiguous	SPMSATPYR		2	5	XP_044444971.1; XP_044422531.1	XP_044429705.1; XP_044444971.1; XP_044422530.1; XP_044444970.1; XP_044422531.1	0	1	0.3515	0	1	1	1009.48	1009.48	1009.48	2.99	0.00302	855674	CID (Collision Induced Dissociation)	MS2	16.275	28.3021	6220	Pol_II_1.raw	2.02	0.007094	0.1416
High	Unambiguous	ILADEEDTKFK		1	6	XP_044444971.1	XP_044429652.1; XP_044429705.1; XP_044444971.1; XP_044425929.1; XP_044444970.1; XP_044440562.1	1	2	0.2684	0	1	1	654.839	1308.67	1308.67	2.4	0.00157	837637	CID (Collision Induced Dissociation)	MS2	4.722	34.915	8141	Pol_II_1.raw	2.31	0.007094	0.1427
High	Selected	NSLGDVIQFLYGEDGMDAVWIESQKLDSLK		3	7	XP_044327129.1; XP_044444971.1; XP_044422531.1	XP_044327129.1; XP_044429705.1; XP_044444971.1; XP_044422530.1; XP_044459984.1; XP_044444970.1; XP_044422531.1	1	4		0.0101	2	2	843.422	3370.67	3370.65	4.31	0.00363	2.67443e+06	CID (Collision Induced Dissociation)	MS2	1.279	110.117	30622	Pol_II_1.raw	1.97	0.007246	0.146
High	Unambiguous	IKTPSLSVFLKPEVSK		3	9	XP_044444971.1; XP_044391332.1; XP_044422531.1	XP_044429705.1; XP_044399994.1; XP_044444971.1; XP_044422530.1; XP_044399993.1; XP_044391333.1; XP_044444970.1; XP_044391332.1; XP_044422531.1	1	3	0.2713	0	1	1	591.69	1773.06	1773.05	2.44	0.00144	24834008	CID (Collision Induced Dissociation)	MS2	0.143	65.9408	17372	Pol_II_1.raw	2.58	0.007246	0.1466
High	Unambiguous	IEKGELLSGTLcK	C12(Carbamidomethyl)	3	10	XP_044327129.1; XP_044444971.1; XP_044422531.1	XP_044327129.1; XP_044429652.1; XP_044429705.1; XP_044444971.1; XP_044422530.1; XP_044425929.1; XP_044459984.1; XP_044444970.1; XP_044440562.1; XP_044422531.1	1	3	0.0829	0	1	1	483.267	1447.79	1447.78	1.91	0.00092	618510	CID (Collision Induced Dissociation)	MS2	2.252	43.726	10772	Pol_II_1.raw	2.05	0.007927	0.1501
High	Unambiguous	QMSVVVIEHAETMER		2	5	XP_044444971.1; XP_044422531.1	XP_044429705.1; XP_044444971.1; XP_044422530.1; XP_044444970.1; XP_044422531.1	0	3	0.1744	0	1	1	586.957	1758.86	1758.85	2.35	0.00138	1.2469e+06	CID (Collision Induced Dissociation)	MS2	2.557	87.6909	23857	Pol_II_1.raw	1.95	0.008068	0.1598
High	Unambiguous	LKVVPGDDAMSIEAQK		3	10	XP_044327129.1; XP_044444971.1; XP_044422531.1	XP_044327129.1; XP_044429705.1; XP_044399994.1; XP_044444971.1; XP_044422530.1; XP_044399993.1; XP_044391333.1; XP_044459984.1; XP_044444970.1; XP_044422531.1	1	2	0.4635	0	1	1	850.95	1700.89	1700.89	2.57	0.00218	722370	CID (Collision Induced Dissociation)	MS2	7.192	51.7763	13155	Pol_II_1.raw	2.74	0.008068	0.1581
High	Unambiguous	NVQCALEYTTLR		4	11	XP_044327129.1; XP_044444971.1; XP_044391332.1; XP_044422531.1	XP_044327129.1; XP_044429705.1; XP_044399994.1; XP_044444971.1; XP_044422530.1; XP_044399993.1; XP_044391333.1; XP_044459984.1; XP_044444970.1; XP_044391332.1; XP_044422531.1	0	3	0.1397	0	1	1	470.907	1410.71	1410.7	1.22	0.00058	424445	CID (Collision Induced Dissociation)	MS2	21.076	60.6042	15783	Pol_II_1.raw	2.29	0.008068	0.1554
High	Unambiguous	ILADEEDTKFK		1	6	XP_044444971.1	XP_044429652.1; XP_044429705.1; XP_044444971.1; XP_044425929.1; XP_044444970.1; XP_044440562.1	1	2	0.1474	0	1	1	654.839	1308.67	1308.67	1.75	0.00114	466579	CID (Collision Induced Dissociation)	MS2	6.11	35.0641	8188	Pol_II_1.raw	1.9	0.008068	0.1565
High	Selected	SEDDLTHQLAmIIR	M11(Oxidation)	4	11	XP_044327129.1; XP_044444971.1; XP_044391332.1; XP_044422531.1	XP_044327129.1; XP_044429705.1; XP_044399994.1; XP_044444971.1; XP_044422530.1; XP_044399993.1; XP_044391333.1; XP_044459984.1; XP_044444970.1; XP_044391332.1; XP_044422531.1	0	2	0.048	0	1	1	829.417	1657.83	1657.82	3.42	0.00284	1.88135e+06	CID (Collision Induced Dissociation)	MS2	2.024	74.2322	19838	Pol_II_1.raw	2.29	0.008397	0.1612
High	Unambiguous	SEDDLTHQLAmIIR	M11(Oxidation)	4	11	XP_044327129.1; XP_044444971.1; XP_044391332.1; XP_044422531.1	XP_044327129.1; XP_044429705.1; XP_044399994.1; XP_044444971.1; XP_044422530.1; XP_044399993.1; XP_044391333.1; XP_044459984.1; XP_044444970.1; XP_044391332.1; XP_044422531.1	0	3	0.3213	0	1	1	553.28	1657.83	1657.82	2.72	0.0015	887837	CID (Collision Induced Dissociation)	MS2	4.562	79.5244	21409	Pol_II_1.raw	2.21	0.008695	0.1723
High	XP_044422531.1	DNA-directed RNA polymerase II subunit RPB1-like isoform X2 [Triticum aestivum]	0	554.296	52.4142	96	406	2	1	1864	207.8	6.32	1349.72	96
Confidence	PSM Ambiguity	Annotated Sequence	Modifications	# Protein Groups	# Proteins	Master Protein Accessions	Protein Accessions	# Missed Cleavages	Charge	DeltaScore	DeltaCn	Rank	Search Engine Rank	m/z [Da]	MH+ [Da]	Theo. MH+ [Da]	DeltaM [ppm]	Deltam/z [Da]	Intensity	Activation Type	MS Order	Ion Inject Time [ms]	RT [min]	First Scan	Spectrum File	XCorr	Percolator q-Value	Percolator PEP
High	Unambiguous	GSFINISQMTAcVGQQNVEGKR	C12(Carbamidomethyl)	4	11	XP_044327129.1; XP_044444971.1; XP_044391332.1; XP_044422531.1	XP_044327129.1; XP_044429705.1; XP_044399994.1; XP_044444971.1; XP_044422530.1; XP_044399993.1; XP_044391333.1; XP_044459984.1; XP_044444970.1; XP_044391332.1; XP_044422531.1	1	2	0.4941	0	1	1	1212.59	2424.18	2424.18	2.72	0.00329	661081	CID (Collision Induced Dissociation)	MS2	12.805	69.417	18408	Pol_II_1.raw	4.23	0	0.0001609
High	Unambiguous	GSFINISQMTAcVGQQNVEGKR	C12(Carbamidomethyl)	4	11	XP_044327129.1; XP_044444971.1; XP_044391332.1; XP_044422531.1	XP_044327129.1; XP_044429705.1; XP_044399994.1; XP_044444971.1; XP_044422530.1; XP_044399993.1; XP_044391333.1; XP_044459984.1; XP_044444970.1; XP_044391332.1; XP_044422531.1	1	2	0.5501	0	1	1	1212.59	2424.18	2424.18	0.3	0.00036	746851	CID (Collision Induced Dissociation)	MS2	10.716	69.4676	18421	Pol_II_1.raw	4.09	0	4.598e-05
High	Unambiguous	GSFINISQMTAcVGQQNVEGKR	C12(Carbamidomethyl)	4	11	XP_044327129.1; XP_044444971.1; XP_044391332.1; XP_044422531.1	XP_044327129.1; XP_044429705.1; XP_044399994.1; XP_044444971.1; XP_044422530.1; XP_044399993.1; XP_044391333.1; XP_044459984.1; XP_044444970.1; XP_044391332.1; XP_044422531.1	1	3	0.2126	0	1	1	808.732	2424.18	2424.18	2.53	0.00205	5240550	CID (Collision Induced Dissociation)	MS2	1.25	69.5852	18456	Pol_II_1.raw	2.07	0	0.003327
High	Unambiguous	GSFINISQMTAcVGQQNVEGKR	C12(Carbamidomethyl)	4	11	XP_044327129.1; XP_044444971.1; XP_044391332.1; XP_044422531.1	XP_044327129.1; XP_044429705.1; XP_044399994.1; XP_044444971.1; XP_044422530.1; XP_044399993.1; XP_044391333.1; XP_044459984.1; XP_044444970.1; XP_044391332.1; XP_044422531.1	1	2	0.3458	0	1	1	1212.6	2424.18	2424.18	3.62	0.00439	1520540	CID (Collision Induced Dissociation)	MS2	2.936	69.7043	18491	Pol_II_1.raw	4.02	0	0.001302
High	Unambiguous	VVISFDGSYVNYR		3	10	XP_044327129.1; XP_044444971.1; XP_044422531.1	XP_044327129.1; XP_044429705.1; XP_044399994.1; XP_044444971.1; XP_044335362.1; XP_044422530.1; XP_044391333.1; XP_044459984.1; XP_044444970.1; XP_044422531.1	0	2	0.5726	0	1	1	759.885	1518.76	1518.76	3.05	0.00232	5.14034e+06	CID (Collision Induced Dissociation)	MS2	1.045	68.7397	18201	Pol_II_1.raw	3.72	0	0.0006981
High	Unambiguous	VVISFDGSYVNYR		3	10	XP_044327129.1; XP_044444971.1; XP_044422531.1	XP_044327129.1; XP_044429705.1; XP_044399994.1; XP_044444971.1; XP_044335362.1; XP_044422530.1; XP_044391333.1; XP_044459984.1; XP_044444970.1; XP_044422531.1	0	2	0.6116	0	1	1	759.885	1518.76	1518.76	3.05	0.00232	4845618	CID (Collision Induced Dissociation)	MS2	1.239	68.8044	18221	Pol_II_1.raw	3.63	0	0.002893
High	Unambiguous	FSAWHAETESGFITPGDTMVR		2	5	XP_044444971.1; XP_044422531.1	XP_044429705.1; XP_044444971.1; XP_044422530.1; XP_044444970.1; XP_044422531.1	0	2	0.6842	0	1	1	1170.04	2339.08	2339.08	1.51	0.00177	428669	CID (Collision Induced Dissociation)	MS2	4.791	69.9705	18575	Pol_II_1.raw	5.32	0	4.977e-06
High	Unambiguous	FSAWHAETESGFITPGDTMVR		2	5	XP_044444971.1; XP_044422531.1	XP_044429705.1; XP_044444971.1; XP_044422530.1; XP_044444970.1; XP_044422531.1	0	3	0.2748	0	1	1	780.366	2339.08	2339.08	3.33	0.0026	25831816	CID (Collision Induced Dissociation)	MS2	0.148	70.5385	18740	Pol_II_1.raw	3.53	0	0.004903
High	Unambiguous	FSAWHAETESGFITPGDTMVR		2	5	XP_044444971.1; XP_044422531.1	XP_044429705.1; XP_044444971.1; XP_044422530.1; XP_044444970.1; XP_044422531.1	0	3	0.508	0	1	1	780.366	2339.08	2339.08	3.64	0.00284	22131154	CID (Collision Induced Dissociation)	MS2	0.159	70.5979	18758	Pol_II_1.raw	3.74	0	0.0001977
High	Unambiguous	DGGMMSPMLSPNFR		2	5	XP_044444971.1; XP_044422531.1	XP_044429705.1; XP_044444971.1; XP_044422530.1; XP_044444970.1; XP_044422531.1	0	2	0.4791	0	1	1	770.344	1539.68	1539.68	3.93	0.00303	27443304	CID (Collision Induced Dissociation)	MS2	0.232	70.7188	18794	Pol_II_1.raw	3.59	0	0.002141
High	Unambiguous	DGGMMSPMLSPNFR		2	5	XP_044444971.1; XP_044422531.1	XP_044429705.1; XP_044444971.1; XP_044422530.1; XP_044444970.1; XP_044422531.1	0	2	0.5071	0	1	1	770.344	1539.68	1539.68	3.06	0.00236	34400308	CID (Collision Induced Dissociation)	MS2	0.183	70.7789	18812	Pol_II_1.raw	3.53	0	0.0005634
High	Unambiguous	NVFEAEVQKLEADR		2	5	XP_044444971.1; XP_044422531.1	XP_044429705.1; XP_044444971.1; XP_044422530.1; XP_044444970.1; XP_044422531.1	1	2	0.2517	0	1	1	824.424	1647.84	1647.83	3.92	0.00323	1.19641e+06	CID (Collision Induced Dissociation)	MS2	2.378	70.0067	18583	Pol_II_1.raw	2.9	0	0.002368
High	Unambiguous	FSAWHAETESGFITPGDTMVR		2	5	XP_044444971.1; XP_044422531.1	XP_044429705.1; XP_044444971.1; XP_044422530.1; XP_044444970.1; XP_044422531.1	0	2	0.5687	0	1	1	1170.04	2339.08	2339.08	2.55	0.00299	564593	CID (Collision Induced Dissociation)	MS2	4.213	70.0278	18592	Pol_II_1.raw	3.64	0	0.0003435
High	Unambiguous	FSAWHAETESGFITPGDTMVR		2	5	XP_044444971.1; XP_044422531.1	XP_044429705.1; XP_044444971.1; XP_044422530.1; XP_044444970.1; XP_044422531.1	0	2	0.6195	0	1	1	1170.04	2339.08	2339.08	1.72	0.00201	1.18749e+06	CID (Collision Induced Dissociation)	MS2	3.229	70.1217	18617	Pol_II_1.raw	5.02	0	2.604e-05
High	Unambiguous	FSAWHAETESGFITPGDTMVR		2	5	XP_044444971.1; XP_044422531.1	XP_044429705.1; XP_044444971.1; XP_044422530.1; XP_044444970.1; XP_044422531.1	0	2	0.6335	0	1	1	1170.04	2339.08	2339.08	2.45	0.00286	3.07139e+06	CID (Collision Induced Dissociation)	MS2	2.039	70.1792	18634	Pol_II_1.raw	4.42	0	1.25e-05
High	Unambiguous	NVFEAEVQKLEADR		2	5	XP_044444971.1; XP_044422531.1	XP_044429705.1; XP_044444971.1; XP_044422530.1; XP_044444970.1; XP_044422531.1	1	2	0.1803	0	1	1	824.422	1647.84	1647.83	2.44	0.00201	878138	CID (Collision Induced Dissociation)	MS2	3.397	69.9614	18571	Pol_II_1.raw	3.05	0	0.001074
High	Unambiguous	VVISFDGSYVNYR		3	10	XP_044327129.1; XP_044444971.1; XP_044422531.1	XP_044327129.1; XP_044429705.1; XP_044399994.1; XP_044444971.1; XP_044335362.1; XP_044422530.1; XP_044391333.1; XP_044459984.1; XP_044444970.1; XP_044422531.1	0	2	0.7008	0	1	1	759.885	1518.76	1518.76	2.09	0.00158	9432300	CID (Collision Induced Dissociation)	MS2	0.805	66.4831	17536	Pol_II_1.raw	3.61	0	0.0003952
High	Unambiguous	GSFINISQMTAcVGQQNVEGK	C12(Carbamidomethyl)	4	11	XP_044327129.1; XP_044444971.1; XP_044391332.1; XP_044422531.1	XP_044327129.1; XP_044429705.1; XP_044399994.1; XP_044444971.1; XP_044422530.1; XP_044399993.1; XP_044391333.1; XP_044459984.1; XP_044444970.1; XP_044391332.1; XP_044422531.1	0	2	0.6419	0	1	1	1134.54	2268.08	2268.07	2.92	0.00331	15255254	CID (Collision Induced Dissociation)	MS2	0.403	74.5975	19946	Pol_II_1.raw	5.11	0	6.436e-06
High	Unambiguous	GSFINISQMTAcVGQQNVEGK	C12(Carbamidomethyl)	4	11	XP_044327129.1; XP_044444971.1; XP_044391332.1; XP_044422531.1	XP_044327129.1; XP_044429705.1; XP_044399994.1; XP_044444971.1; XP_044422530.1; XP_044399993.1; XP_044391333.1; XP_044459984.1; XP_044444970.1; XP_044391332.1; XP_044422531.1	0	2	0.6298	0	1	1	1134.55	2268.08	2268.07	3.89	0.00441	13145243	CID (Collision Induced Dissociation)	MS2	0.445	74.6577	19964	Pol_II_1.raw	4.97	0	0.0001062
High	Unambiguous	YELDDENWRPTYMLPDHVDDLK		2	5	XP_044444971.1; XP_044422531.1	XP_044429705.1; XP_044444971.1; XP_044422530.1; XP_044444970.1; XP_044422531.1	0	4	0.4207	0	1	1	691.824	2764.27	2764.26	6.3	0.00435	16035137	CID (Collision Induced Dissociation)	MS2	2.526	75.8477	20316	Pol_II_1.raw	3.47	0	0.00108
High	Unambiguous	AEVLELMMVPK		4	10	XP_044327129.1; XP_044444971.1; XP_044391332.1; XP_044422531.1	XP_044327129.1; XP_044429705.1; XP_044399994.1; XP_044444971.1; XP_044422530.1; XP_044391333.1; XP_044459984.1; XP_044444970.1; XP_044391332.1; XP_044422531.1	0	2	0.5281	0	1	1	630.342	1259.68	1259.67	2.2	0.00138	2.62167e+06	CID (Collision Induced Dissociation)	MS2	1.895	75.8917	20327	Pol_II_1.raw	2.31	0	0.004902
High	Unambiguous	ISDEDCLLLGLNPK		2	5	XP_044444971.1; XP_044422531.1	XP_044429705.1; XP_044444971.1; XP_044422530.1; XP_044444970.1; XP_044422531.1	0	2	0.5233	0	1	1	765.399	1529.79	1529.79	2.18	0.00167	2.01154e+06	CID (Collision Induced Dissociation)	MS2	2.734	75.896	20329	Pol_II_1.raw	3.44	0	0.0001252
High	Unambiguous	AEVLELMMVPK		4	10	XP_044327129.1; XP_044444971.1; XP_044391332.1; XP_044422531.1	XP_044327129.1; XP_044429705.1; XP_044399994.1; XP_044444971.1; XP_044422530.1; XP_044391333.1; XP_044459984.1; XP_044444970.1; XP_044391332.1; XP_044422531.1	0	2	0.4063	0	1	1	630.342	1259.68	1259.67	2.97	0.00187	5.60022e+06	CID (Collision Induced Dissociation)	MS2	0.957	75.9445	20342	Pol_II_1.raw	3.15	0	0.002145
High	Unambiguous	ISDEDCLLLGLNPK		2	5	XP_044444971.1; XP_044422531.1	XP_044429705.1; XP_044444971.1; XP_044422530.1; XP_044444970.1; XP_044422531.1	0	2	0.5964	0	1	1	765.4	1529.79	1529.79	2.82	0.00216	2.46885e+06	CID (Collision Induced Dissociation)	MS2	1.563	75.949	20344	Pol_II_1.raw	3.84	0	3.979e-05
High	Unambiguous	GSFINISQMTAcVGQQNVEGK	C12(Carbamidomethyl)	4	11	XP_044327129.1; XP_044444971.1; XP_044391332.1; XP_044422531.1	XP_044327129.1; XP_044429705.1; XP_044399994.1; XP_044444971.1; XP_044422530.1; XP_044399993.1; XP_044391333.1; XP_044459984.1; XP_044444970.1; XP_044391332.1; XP_044422531.1	0	3	0.3035	0	1	1	756.699	2268.08	2268.07	3.94	0.00298	2.54357e+06	CID (Collision Induced Dissociation)	MS2	1.245	75.9512	20345	Pol_II_1.raw	3.69	0	0.001881
High	Unambiguous	GSFINISQMTAcVGQQNVEGK	C12(Carbamidomethyl)	4	11	XP_044327129.1; XP_044444971.1; XP_044391332.1; XP_044422531.1	XP_044327129.1; XP_044429705.1; XP_044399994.1; XP_044444971.1; XP_044422530.1; XP_044399993.1; XP_044391333.1; XP_044459984.1; XP_044444970.1; XP_044391332.1; XP_044422531.1	0	3	0.4936	0	1	1	756.698	2268.08	2268.07	2.08	0.00157	1764401	CID (Collision Induced Dissociation)	MS2	1.154	76.0109	20363	Pol_II_1.raw	3.91	0	0.0006942
High	Unambiguous	RPSDMHPMEIVEAIDKLQER		2	5	XP_044444971.1; XP_044422531.1	XP_044429705.1; XP_044444971.1; XP_044422530.1; XP_044444970.1; XP_044422531.1	1	3	0.6481	0	1	1	798.738	2394.2	2394.19	3.81	0.00304	12627926	CID (Collision Induced Dissociation)	MS2	0.309	76.1265	20397	Pol_II_1.raw	5.94	0	2.595e-07
High	Unambiguous	RPSDMHPMEIVEAIDKLQER		2	5	XP_044444971.1; XP_044422531.1	XP_044429705.1; XP_044444971.1; XP_044422530.1; XP_044444970.1; XP_044422531.1	1	4	0.2796	0	1	1	599.306	2394.2	2394.19	4.24	0.00254	56768708	CID (Collision Induced Dissociation)	MS2	1.596	76.1472	20406	Pol_II_1.raw	3.04	0	0.001536
High	Unambiguous	GSFINISQMTAcVGQQNVEGK	C12(Carbamidomethyl)	4	11	XP_044327129.1; XP_044444971.1; XP_044391332.1; XP_044422531.1	XP_044327129.1; XP_044429705.1; XP_044399994.1; XP_044444971.1; XP_044422530.1; XP_044399993.1; XP_044391333.1; XP_044459984.1; XP_044444970.1; XP_044391332.1; XP_044422531.1	0	3	0.4609	0	1	1	756.698	2268.08	2268.07	2.72	0.00206	985389	CID (Collision Induced Dissociation)	MS2	1.458	76.154	20409	Pol_II_1.raw	3.58	0	0.00473
High	Unambiguous	RPSDMHPMEIVEAIDKLQER		2	5	XP_044444971.1; XP_044422531.1	XP_044429705.1; XP_044444971.1; XP_044422530.1; XP_044444970.1; XP_044422531.1	1	3	0.5563	0	1	1	798.738	2394.2	2394.19	3.81	0.00304	6407797	CID (Collision Induced Dissociation)	MS2	0.549	76.1872	20415	Pol_II_1.raw	5.86	0	1.129e-07
High	Unambiguous	ISDEDcLLLGLNPK	C6(Carbamidomethyl)	2	5	XP_044444971.1; XP_044422531.1	XP_044429705.1; XP_044444971.1; XP_044422530.1; XP_044444970.1; XP_044422531.1	0	2	0.482	0	1	1	793.91	1586.81	1586.81	1.58	0.00125	1.21537e+06	CID (Collision Induced Dissociation)	MS2	2.225	71.1497	18923	Pol_II_1.raw	4.17	0	2.443e-05
High	Unambiguous	SPMSATPYRDGGMMSPMLSPNFR		2	5	XP_044444971.1; XP_044422531.1	XP_044429705.1; XP_044444971.1; XP_044422530.1; XP_044444970.1; XP_044422531.1	1	2	0.3741	0	1	1	1265.58	2530.15	2530.13	7.33	0.00928	682628	CID (Collision Induced Dissociation)	MS2	6.999	71.6071	19062	Pol_II_1.raw	2.94	0	0.001783
High	Unambiguous	ISDEDcLLLGLNPK	C6(Carbamidomethyl)	2	5	XP_044444971.1; XP_044422531.1	XP_044429705.1; XP_044444971.1; XP_044422530.1; XP_044444970.1; XP_044422531.1	0	2	0.5376	0	1	1	793.91	1586.81	1586.81	2.35	0.00186	45882724	CID (Collision Induced Dissociation)	MS2	0.14	71.7493	19100	Pol_II_1.raw	4.65	0	9.767e-06
High	Unambiguous	ISDEDcLLLGLNPK	C6(Carbamidomethyl)	2	5	XP_044444971.1; XP_044422531.1	XP_044429705.1; XP_044444971.1; XP_044422530.1; XP_044444970.1; XP_044422531.1	0	2	0.4966	0	1	1	793.911	1586.81	1586.81	3.12	0.00247	56445272	CID (Collision Induced Dissociation)	MS2	0.117	71.8078	19118	Pol_II_1.raw	4.39	0	1.824e-05
High	Unambiguous	cSFEETVDILLDAAVYAESDYLR	C1(Carbamidomethyl)	3	10	XP_044327129.1; XP_044444971.1; XP_044422531.1	XP_044327129.1; XP_044429705.1; XP_044399994.1; XP_044444971.1; XP_044335362.1; XP_044422530.1; XP_044391333.1; XP_044459984.1; XP_044444970.1; XP_044422531.1	0	2	0.6657	0	1	1	1340.13	2679.26	2679.25	2.87	0.00384	565961	CID (Collision Induced Dissociation)	MS2	2.754	117.961	32989	Pol_II_1.raw	3.53	0	0.0001074
High	Unambiguous	INHEFDDDLScIFNDDNADK	C11(Carbamidomethyl)	3	8	XP_044327129.1; XP_044444971.1; XP_044422531.1	XP_044327129.1; XP_044429705.1; XP_044444971.1; XP_044335362.1; XP_044422530.1; XP_044459984.1; XP_044444970.1; XP_044422531.1	0	3	0.4266	0	1	1	799.671	2397	2396.99	1.91	0.00153	883693	CID (Collision Induced Dissociation)	MS2	2.613	72.6096	19364	Pol_II_1.raw	3.61	0	0.0001563
High	Unambiguous	GSFINISQMTAcVGQQNVEGK	C12(Carbamidomethyl)	4	11	XP_044327129.1; XP_044444971.1; XP_044391332.1; XP_044422531.1	XP_044327129.1; XP_044429705.1; XP_044399994.1; XP_044444971.1; XP_044422530.1; XP_044399993.1; XP_044391333.1; XP_044459984.1; XP_044444970.1; XP_044391332.1; XP_044422531.1	0	2	0.6054	0	1	1	1134.55	2268.08	2268.07	3.78	0.00429	1.96043e+06	CID (Collision Induced Dissociation)	MS2	2.086	74.0489	19784	Pol_II_1.raw	4.84	0	4.214e-06
High	Unambiguous	GSFINISQMTAcVGQQNVEGK	C12(Carbamidomethyl)	4	11	XP_044327129.1; XP_044444971.1; XP_044391332.1; XP_044422531.1	XP_044327129.1; XP_044429705.1; XP_044399994.1; XP_044444971.1; XP_044422530.1; XP_044399993.1; XP_044391333.1; XP_044459984.1; XP_044444970.1; XP_044391332.1; XP_044422531.1	0	2	0.563	0	1	1	1134.54	2268.08	2268.07	3.46	0.00392	2.84545e+06	CID (Collision Induced Dissociation)	MS2	1.486	74.1106	19802	Pol_II_1.raw	4.92	0	1.256e-05
High	Unambiguous	INHEFDDDLScIFNDDNADK	C11(Carbamidomethyl)	3	8	XP_044327129.1; XP_044444971.1; XP_044422531.1	XP_044327129.1; XP_044429705.1; XP_044444971.1; XP_044335362.1; XP_044422530.1; XP_044459984.1; XP_044444970.1; XP_044422531.1	0	3	0.5072	0	1	1	799.671	2397	2396.99	1.84	0.00147	1.78297e+06	CID (Collision Induced Dissociation)	MS2	2.285	72.6505	19374	Pol_II_1.raw	3.47	0	0.001773
High	Unambiguous	cSFEETVDILLDAAVYAESDYLR	C1(Carbamidomethyl)	3	10	XP_044327129.1; XP_044444971.1; XP_044422531.1	XP_044327129.1; XP_044429705.1; XP_044399994.1; XP_044444971.1; XP_044335362.1; XP_044422530.1; XP_044391333.1; XP_044459984.1; XP_044444970.1; XP_044422531.1	0	2	0.6276	0	1	1	1340.13	2679.25	2679.25	0.5	0.00067	366299	CID (Collision Induced Dissociation)	MS2	5.751	117.631	32894	Pol_II_1.raw	3.84	0	5.707e-05
High	Unambiguous	QMSVVVIEHAETMER		2	5	XP_044444971.1; XP_044422531.1	XP_044429705.1; XP_044444971.1; XP_044422530.1; XP_044444970.1; XP_044422531.1	0	2	0.5846	0	1	1	879.931	1758.85	1758.85	1.76	0.00155	2485837	CID (Collision Induced Dissociation)	MS2	2.575	58.4016	15125	Pol_II_1.raw	3.9	0	0.0002098
High	Unambiguous	QMSVVVIEHAETMER		2	5	XP_044444971.1; XP_044422531.1	XP_044429705.1; XP_044444971.1; XP_044422530.1; XP_044444970.1; XP_044422531.1	0	2	0.5942	0	1	1	879.931	1758.86	1758.85	2.46	0.00216	2.20659e+06	CID (Collision Induced Dissociation)	MS2	2.756	58.4596	15142	Pol_II_1.raw	4.14	0	0.0003991
High	Unambiguous	ITNDEAPKGEIQDESAEDDVFLK		2	5	XP_044444971.1; XP_044422531.1	XP_044429705.1; XP_044444971.1; XP_044422530.1; XP_044444970.1; XP_044422531.1	1	3	0.5898	0	1	1	855.075	2563.21	2563.2	2.37	0.00202	26120520	CID (Collision Induced Dissociation)	MS2	0.162	58.3948	15122	Pol_II_1.raw	5.29	0	0.001146
High	Unambiguous	QMSVVVIEHAETMER		2	5	XP_044444971.1; XP_044422531.1	XP_044429705.1; XP_044444971.1; XP_044422530.1; XP_044444970.1; XP_044422531.1	0	2	0.5526	0	1	1	879.931	1758.85	1758.85	1.76	0.00155	2360703	CID (Collision Induced Dissociation)	MS2	3.051	58.3362	15105	Pol_II_1.raw	4.18	0	0.0005182
High	Unambiguous	NVQcALEYTTLR	C4(Carbamidomethyl)	4	11	XP_044327129.1; XP_044444971.1; XP_044391332.1; XP_044422531.1	XP_044327129.1; XP_044429705.1; XP_044399994.1; XP_044444971.1; XP_044422530.1; XP_044399993.1; XP_044391333.1; XP_044459984.1; XP_044444970.1; XP_044391332.1; XP_044422531.1	0	2	0.5303	0	1	1	734.369	1467.73	1467.73	2.88	0.00212	2.60994e+06	CID (Collision Induced Dissociation)	MS2	1.984	58.0346	15014	Pol_II_1.raw	3.47	0	0.0007647
High	Unambiguous	HLAILcDTMTYR	C6(Carbamidomethyl)	4	11	XP_044327129.1; XP_044444971.1; XP_044391332.1; XP_044422531.1	XP_044327129.1; XP_044429705.1; XP_044399994.1; XP_044444971.1; XP_044335362.1; XP_044422530.1; XP_044399993.1; XP_044391333.1; XP_044444970.1; XP_044391332.1; XP_044422531.1	0	3	0.4536	0	1	1	498.581	1493.73	1493.72	2.27	0.00113	759088	CID (Collision Induced Dissociation)	MS2	3.834	58.0483	15020	Pol_II_1.raw	3.77	0	0.002394
High	Unambiguous	NVQcALEYTTLR	C4(Carbamidomethyl)	4	11	XP_044327129.1; XP_044444971.1; XP_044391332.1; XP_044422531.1	XP_044327129.1; XP_044429705.1; XP_044399994.1; XP_044444971.1; XP_044422530.1; XP_044399993.1; XP_044391333.1; XP_044459984.1; XP_044444970.1; XP_044391332.1; XP_044422531.1	0	2	0.6202	0	1	1	734.368	1467.73	1467.73	1.64	0.0012	2.81356e+06	CID (Collision Induced Dissociation)	MS2	1.634	58.0961	15032	Pol_II_1.raw	3.66	0	0.001802
High	Unambiguous	HLAILcDTMTYR	C6(Carbamidomethyl)	4	11	XP_044327129.1; XP_044444971.1; XP_044391332.1; XP_044422531.1	XP_044327129.1; XP_044429705.1; XP_044399994.1; XP_044444971.1; XP_044335362.1; XP_044422530.1; XP_044399993.1; XP_044391333.1; XP_044444970.1; XP_044391332.1; XP_044422531.1	0	3	0.4955	0	1	1	498.58	1493.72	1493.72	0.68	0.00034	1.08599e+06	CID (Collision Induced Dissociation)	MS2	3.886	58.1031	15035	Pol_II_1.raw	3.35	0	0.0004379
High	Unambiguous	ITNDEAPKGEIQDESAEDDVFLK		2	5	XP_044444971.1; XP_044422531.1	XP_044429705.1; XP_044444971.1; XP_044422530.1; XP_044444970.1; XP_044422531.1	1	3	0.638	0	1	1	855.075	2563.21	2563.2	2.15	0.00184	25637180	CID (Collision Induced Dissociation)	MS2	0.163	58.3338	15104	Pol_II_1.raw	6.16	0	7.942e-05
High	Unambiguous	VRITNDEAPKGEIQDESAEDDVFLK		2	5	XP_044444971.1; XP_044422531.1	XP_044429705.1; XP_044444971.1; XP_044422530.1; XP_044444970.1; XP_044422531.1	2	3	0.4665	0	1	1	940.133	2818.38	2818.37	3.85	0.00362	1076635	CID (Collision Induced Dissociation)	MS2	4.155	58.8233	15253	Pol_II_1.raw	4.93	0	0.001056
High	Unambiguous	NVQCALEYTTLR		4	11	XP_044327129.1; XP_044444971.1; XP_044391332.1; XP_044422531.1	XP_044327129.1; XP_044429705.1; XP_044399994.1; XP_044444971.1; XP_044422530.1; XP_044399993.1; XP_044391333.1; XP_044459984.1; XP_044444970.1; XP_044391332.1; XP_044422531.1	0	2	0.4984	0	1	1	705.859	1410.71	1410.7	4.11	0.0029	989332	CID (Collision Induced Dissociation)	MS2	3.756	59.6155	15488	Pol_II_1.raw	3.05	0	0.0034
High	Unambiguous	NVQCALEYTTLR		4	11	XP_044327129.1; XP_044444971.1; XP_044391332.1; XP_044422531.1	XP_044327129.1; XP_044429705.1; XP_044399994.1; XP_044444971.1; XP_044422530.1; XP_044399993.1; XP_044391333.1; XP_044459984.1; XP_044444970.1; XP_044391332.1; XP_044422531.1	0	1	0.4803	0	1	1	1410.71	1410.71	1410.7	3.64	0.00514	568287	CID (Collision Induced Dissociation)	MS2	20.229	59.9271	15582	Pol_II_1.raw	2.29	0	0.00533
High	Unambiguous	VRITNDEAPKGEIQDESAEDDVFLK		2	5	XP_044444971.1; XP_044422531.1	XP_044429705.1; XP_044444971.1; XP_044422530.1; XP_044444970.1; XP_044422531.1	2	3	0.541	0	1	1	940.132	2818.38	2818.37	2.88	0.0027	451796	CID (Collision Induced Dissociation)	MS2	8.389	58.9059	15281	Pol_II_1.raw	4.88	0	0.002494
High	Unambiguous	HLAILcDTMTYR	C6(Carbamidomethyl)	4	11	XP_044327129.1; XP_044444971.1; XP_044391332.1; XP_044422531.1	XP_044327129.1; XP_044429705.1; XP_044399994.1; XP_044444971.1; XP_044335362.1; XP_044422530.1; XP_044399993.1; XP_044391333.1; XP_044444970.1; XP_044391332.1; XP_044422531.1	0	2	0.6202	0	1	1	747.368	1493.73	1493.72	2.86	0.00213	2.12308e+06	CID (Collision Induced Dissociation)	MS2	2.896	57.063	14726	Pol_II_1.raw	3.87	0	6.152e-05
High	Unambiguous	VRITNDEAPKGEIQDESAEDDVFLK		2	5	XP_044444971.1; XP_044422531.1	XP_044429705.1; XP_044444971.1; XP_044422530.1; XP_044444970.1; XP_044422531.1	2	3	0.576	0	1	1	940.132	2818.38	2818.37	2.75	0.00258	1.45112e+06	CID (Collision Induced Dissociation)	MS2	1.909	57.3153	14802	Pol_II_1.raw	5.59	0	0.0002071
High	Unambiguous	VRITNDEAPKGEIQDESAEDDVFLK		2	5	XP_044444971.1; XP_044422531.1	XP_044429705.1; XP_044444971.1; XP_044422530.1; XP_044444970.1; XP_044422531.1	2	3	0.5747	0	1	1	940.132	2818.38	2818.37	2.75	0.00258	1189904	CID (Collision Induced Dissociation)	MS2	1.851	57.3777	14822	Pol_II_1.raw	5.62	0	0.0001154
High	Unambiguous	IEGNmLTEMALR	M5(Oxidation)	3	8	XP_044327129.1; XP_044444971.1; XP_044422531.1	XP_044327129.1; XP_044429705.1; XP_044444971.1; XP_044335362.1; XP_044422530.1; XP_044459984.1; XP_044444970.1; XP_044422531.1	0	2	0.0738	0	1	1	697.344	1393.68	1393.68	0.21	0.00015	592849	CID (Collision Induced Dissociation)	MS2	6.772	57.8008	14947	Pol_II_1.raw	2.98	0	0.0034
High	Unambiguous	HLAILcDTMTYR	C6(Carbamidomethyl)	4	11	XP_044327129.1; XP_044444971.1; XP_044391332.1; XP_044422531.1	XP_044327129.1; XP_044429705.1; XP_044399994.1; XP_044444971.1; XP_044335362.1; XP_044422530.1; XP_044399993.1; XP_044391333.1; XP_044444970.1; XP_044391332.1; XP_044422531.1	0	2	0.5535	0	1	1	747.367	1493.73	1493.72	1.88	0.0014	1.50452e+06	CID (Collision Induced Dissociation)	MS2	3.345	57.0063	14710	Pol_II_1.raw	3.27	0	0.0008378
High	Unambiguous	QMSVVVIEHAETMER		2	5	XP_044444971.1; XP_044422531.1	XP_044429705.1; XP_044444971.1; XP_044422530.1; XP_044444970.1; XP_044422531.1	0	2	0.3333	0	1	1	879.932	1758.86	1758.85	2.74	0.00241	4.26228e+06	CID (Collision Induced Dissociation)	MS2	4.358	56.6482	14602	Pol_II_1.raw	2.46	0	0.004096
High	Unambiguous	NVQcALEYTTLR	C4(Carbamidomethyl)	4	11	XP_044327129.1; XP_044444971.1; XP_044391332.1; XP_044422531.1	XP_044327129.1; XP_044429705.1; XP_044399994.1; XP_044444971.1; XP_044422530.1; XP_044399993.1; XP_044391333.1; XP_044459984.1; XP_044444970.1; XP_044391332.1; XP_044422531.1	0	2	0.5956	0	1	1	734.369	1467.73	1467.73	2.8	0.00206	17204832	CID (Collision Induced Dissociation)	MS2	0.334	56.7684	14638	Pol_II_1.raw	4.55	0	0.002408
High	Unambiguous	NVQcALEYTTLR	C4(Carbamidomethyl)	4	11	XP_044327129.1; XP_044444971.1; XP_044391332.1; XP_044422531.1	XP_044327129.1; XP_044429705.1; XP_044399994.1; XP_044444971.1; XP_044422530.1; XP_044399993.1; XP_044391333.1; XP_044459984.1; XP_044444970.1; XP_044391332.1; XP_044422531.1	0	1	0.515	0	1	1	1467.73	1467.73	1467.73	3.02	0.00443	674888	CID (Collision Induced Dissociation)	MS2	16.06	56.8504	14666	Pol_II_1.raw	2.66	0	0.001227
High	Unambiguous	NVQcALEYTTLR	C4(Carbamidomethyl)	4	11	XP_044327129.1; XP_044444971.1; XP_044391332.1; XP_044422531.1	XP_044327129.1; XP_044429705.1; XP_044399994.1; XP_044444971.1; XP_044422530.1; XP_044399993.1; XP_044391333.1; XP_044459984.1; XP_044444970.1; XP_044391332.1; XP_044422531.1	0	1	0.5862	0	1	1	1467.73	1467.73	1467.73	4.93	0.00724	602267	CID (Collision Induced Dissociation)	MS2	14.357	56.9133	14685	Pol_II_1.raw	2.61	0	0.001445
High	Unambiguous	KIEGNMLTEMALR		3	8	XP_044327129.1; XP_044444971.1; XP_044422531.1	XP_044327129.1; XP_044429705.1; XP_044444971.1; XP_044335362.1; XP_044422530.1; XP_044459984.1; XP_044444970.1; XP_044422531.1	1	3	0.3385	0	1	1	502.599	1505.78	1505.78	0.97	0.00049	965417	CID (Collision Induced Dissociation)	MS2	1.469	64.04	16802	Pol_II_1.raw	1.95	0	0.004723
High	Unambiguous	KIEGNMLTEMALR		3	8	XP_044327129.1; XP_044444971.1; XP_044422531.1	XP_044327129.1; XP_044429705.1; XP_044444971.1; XP_044335362.1; XP_044422530.1; XP_044459984.1; XP_044444970.1; XP_044422531.1	1	2	0.4364	0	1	1	753.396	1505.78	1505.78	2.17	0.00164	586619	CID (Collision Induced Dissociation)	MS2	3.613	64.0462	16805	Pol_II_1.raw	3.46	0	0.00117
High	Unambiguous	RPSDMHPMEIVEAIDK		2	5	XP_044444971.1; XP_044422531.1	XP_044429705.1; XP_044444971.1; XP_044422530.1; XP_044444970.1; XP_044422531.1	0	2	0.6209	0	1	1	934.458	1867.91	1867.9	2.69	0.00251	1.05722e+06	CID (Collision Induced Dissociation)	MS2	6.574	62.6975	16403	Pol_II_1.raw	4.88	0	8.463e-05
High	Unambiguous	IKTPSLSVFLKPEVSK		3	9	XP_044444971.1; XP_044391332.1; XP_044422531.1	XP_044429705.1; XP_044399994.1; XP_044444971.1; XP_044422530.1; XP_044399993.1; XP_044391333.1; XP_044444970.1; XP_044391332.1; XP_044422531.1	1	4	0.4197	0	1	1	444.019	1773.06	1773.05	2.26	0.001	1.86465e+06	CID (Collision Induced Dissociation)	MS2	3.993	64.8724	17052	Pol_II_1.raw	3.05	0	0.004161
High	Unambiguous	HLAILCDTMTYR		4	11	XP_044327129.1; XP_044444971.1; XP_044391332.1; XP_044422531.1	XP_044327129.1; XP_044429705.1; XP_044399994.1; XP_044444971.1; XP_044335362.1; XP_044422530.1; XP_044399993.1; XP_044391333.1; XP_044444970.1; XP_044391332.1; XP_044422531.1	0	2	0.664	0	1	1	718.856	1436.7	1436.7	1.51	0.00109	4.16285e+06	CID (Collision Induced Dissociation)	MS2	1.275	60.3906	15716	Pol_II_1.raw	3.75	0	0.00102
High	Unambiguous	HLAILCDTMTYR		4	11	XP_044327129.1; XP_044444971.1; XP_044391332.1; XP_044422531.1	XP_044327129.1; XP_044429705.1; XP_044399994.1; XP_044444971.1; XP_044335362.1; XP_044422530.1; XP_044399993.1; XP_044391333.1; XP_044444970.1; XP_044391332.1; XP_044422531.1	0	2	0.6118	0	1	1	718.856	1436.7	1436.7	1.51	0.00109	5780295	CID (Collision Induced Dissociation)	MS2	1.021	60.451	15734	Pol_II_1.raw	3.4	0	0.001491
High	Unambiguous	RPSDMHPMEIVEAIDK		2	5	XP_044444971.1; XP_044422531.1	XP_044429705.1; XP_044444971.1; XP_044422530.1; XP_044444970.1; XP_044422531.1	0	2	0.6275	0	1	1	934.458	1867.91	1867.9	2.69	0.00251	1.04876e+06	CID (Collision Induced Dissociation)	MS2	6.473	62.578	16367	Pol_II_1.raw	4.51	0	1.7e-06
High	Unambiguous	KIEGNMLTEMALR		3	8	XP_044327129.1; XP_044444971.1; XP_044422531.1	XP_044327129.1; XP_044429705.1; XP_044444971.1; XP_044335362.1; XP_044422530.1; XP_044459984.1; XP_044444970.1; XP_044422531.1	1	2	0.5505	0	1	1	753.396	1505.78	1505.78	1.85	0.00139	29929812	CID (Collision Induced Dissociation)	MS2	0.178	61.8391	16148	Pol_II_1.raw	4.16	0	0.0009986
High	Unambiguous	KIEGNMLTEMALR		3	8	XP_044327129.1; XP_044444971.1; XP_044422531.1	XP_044327129.1; XP_044429705.1; XP_044444971.1; XP_044335362.1; XP_044422530.1; XP_044459984.1; XP_044444970.1; XP_044422531.1	1	2	0.5718	0	1	1	753.397	1505.79	1505.78	2.98	0.00225	33746136	CID (Collision Induced Dissociation)	MS2	0.159	61.9007	16166	Pol_II_1.raw	4.25	0	0.002192
High	Unambiguous	VNKFDESEGFKPDNEWMLDTEGVNLLAVMcHEDVDSTR	C30(Carbamidomethyl)	2	5	XP_044444971.1; XP_044422531.1	XP_044429705.1; XP_044444971.1; XP_044422530.1; XP_044444970.1; XP_044422531.1	1	3	0.7046	0	1	1	1476.34	4427	4426.99	2.62	0.00387	713314	CID (Collision Induced Dissociation)	MS2	2.005	93.9944	25757	Pol_II_1.raw	6.5	0	8.524e-06
High	Unambiguous	VNKFDESEGFKPDNEWMLDTEGVNLLAVMcHEDVDSTR	C30(Carbamidomethyl)	2	5	XP_044444971.1; XP_044422531.1	XP_044429705.1; XP_044444971.1; XP_044422530.1; XP_044444970.1; XP_044422531.1	1	4	0.6254	0	1	1	1107.51	4427.01	4426.99	4.26	0.00471	6.47764e+06	CID (Collision Induced Dissociation)	MS2	3.869	94.1566	25804	Pol_II_1.raw	6.54	0	1.197e-07
High	Unambiguous	VNKFDESEGFKPDNEWMLDTEGVNLLAVMcHEDVDSTR	C30(Carbamidomethyl)	2	5	XP_044444971.1; XP_044422531.1	XP_044429705.1; XP_044444971.1; XP_044422530.1; XP_044444970.1; XP_044422531.1	1	4	0.6328	0	1	1	1107.51	4427.01	4426.99	3.38	0.00374	4897155	CID (Collision Induced Dissociation)	MS2	1.816	94.1968	25814	Pol_II_1.raw	6.4	0	3.662e-08
High	Unambiguous	VNKFDESEGFKPDNEWMLDTEGVNLLAVMcHEDVDSTR	C30(Carbamidomethyl)	2	5	XP_044444971.1; XP_044422531.1	XP_044429705.1; XP_044444971.1; XP_044422530.1; XP_044444970.1; XP_044422531.1	1	4	0.7045	0	1	1	1107.51	4427.01	4426.99	3.6	0.00398	2.27582e+06	CID (Collision Induced Dissociation)	MS2	3.022	94.4972	25904	Pol_II_1.raw	7.48	0	4.11963e-10
High	Unambiguous	TTSNHLIEVIEVLGIEAVRR		4	11	XP_044327129.1; XP_044444971.1; XP_044391332.1; XP_044422531.1	XP_044327129.1; XP_044429705.1; XP_044444971.1; XP_044335362.1; XP_044422530.1; XP_044399993.1; XP_044391333.1; XP_044459984.1; XP_044444970.1; XP_044391332.1; XP_044422531.1	1	3	0.494	0	1	1	750.427	2249.27	2249.26	2.98	0.00224	8.21752e+06	CID (Collision Induced Dissociation)	MS2	0.449	96.8082	26606	Pol_II_1.raw	4.15	0	4.836e-05
High	Unambiguous	TTSNHLIEVIEVLGIEAVRR		4	11	XP_044327129.1; XP_044444971.1; XP_044391332.1; XP_044422531.1	XP_044327129.1; XP_044429705.1; XP_044444971.1; XP_044335362.1; XP_044422530.1; XP_044399993.1; XP_044391333.1; XP_044459984.1; XP_044444970.1; XP_044391332.1; XP_044422531.1	1	3	0.4629	0	1	1	750.427	2249.27	2249.26	2.9	0.00218	4408058	CID (Collision Induced Dissociation)	MS2	0.62	96.867	26624	Pol_II_1.raw	3.91	0	0.0001859
High	Unambiguous	FDESEGFKPDNEWMLDTEGVNLLAVMcHEDVDSTR	C27(Carbamidomethyl)	2	5	XP_044444971.1; XP_044422531.1	XP_044429705.1; XP_044444971.1; XP_044422530.1; XP_044444970.1; XP_044422531.1	0	4	0.511	0	1	1	1022.2	4085.79	4085.78	0.43	0.00044	1.30151e+06	CID (Collision Induced Dissociation)	MS2	3.799	97.4025	26788	Pol_II_1.raw	5.44	0	3.592e-06
High	Unambiguous	VNKFDESEGFKPDNEWMLDTEGVNLLAVMcHEDVDSTR	C30(Carbamidomethyl)	2	5	XP_044444971.1; XP_044422531.1	XP_044429705.1; XP_044444971.1; XP_044422530.1; XP_044444970.1; XP_044422531.1	1	3	0.5695	0	1	1	1476.34	4426.99	4426.99	0.55	0.00082	360578	CID (Collision Induced Dissociation)	MS2	2.729	93.8751	25721	Pol_II_1.raw	5.18	0	0.0009884
High	Unambiguous	VQLVQFGILSPDEIR		2	8	XP_044391332.1; XP_044422531.1	XP_044429705.1; XP_044399994.1; XP_044422530.1; XP_044399993.1; XP_044391333.1; XP_044425929.1; XP_044391332.1; XP_044422531.1	0	2	0.4674	0	1	1	857.486	1713.97	1713.95	7.13	0.00611	669301	CID (Collision Induced Dissociation)	MS2	6.152	90.1764	24601	Pol_II_1.raw	2.91	0	0.001096
High	Unambiguous	AEFDNVFRYELDDENWRPTYMLPDHVDDLK		2	5	XP_044444971.1; XP_044422531.1	XP_044429705.1; XP_044444971.1; XP_044422530.1; XP_044444970.1; XP_044422531.1	1	3	0.5052	0	1	1	1248.25	3742.73	3742.71	3.86	0.00481	775506	CID (Collision Induced Dissociation)	MS2	4.626	90.0032	24551	Pol_II_1.raw	3.86	0	0.003269
High	Unambiguous	ESFEWVIGEIESR		4	11	XP_044327129.1; XP_044444971.1; XP_044391332.1; XP_044422531.1	XP_044327129.1; XP_044429705.1; XP_044399994.1; XP_044444971.1; XP_044422530.1; XP_044399993.1; XP_044391333.1; XP_044459984.1; XP_044444970.1; XP_044391332.1; XP_044422531.1	0	3	0.398	0	1	1	527.592	1580.76	1580.76	2.25	0.00119	1.16798e+06	CID (Collision Induced Dissociation)	MS2	2.899	89.1915	24305	Pol_II_1.raw	2.94	0	0.001327
High	Unambiguous	SYYEMPDEDIDPDKISPWLLR		2	5	XP_044444971.1; XP_044422531.1	XP_044429705.1; XP_044444971.1; XP_044422530.1; XP_044444970.1; XP_044422531.1	1	3	0.4596	0	1	2	861.412	2582.22	2582.21	3.88	0.00334	40681772	CID (Collision Induced Dissociation)	MS2	0.094	89.245	24320	Pol_II_1.raw	2.72	0	0.0008566
High	Unambiguous	ESFEWVIGEIESR		4	11	XP_044327129.1; XP_044444971.1; XP_044391332.1; XP_044422531.1	XP_044327129.1; XP_044429705.1; XP_044399994.1; XP_044444971.1; XP_044422530.1; XP_044399993.1; XP_044391333.1; XP_044459984.1; XP_044444970.1; XP_044391332.1; XP_044422531.1	0	2	0.5476	0	1	1	790.885	1580.76	1580.76	2.91	0.0023	23510224	CID (Collision Induced Dissociation)	MS2	0.257	89.5464	24410	Pol_II_1.raw	4.2	0	0.001084
High	Unambiguous	ESFEWVIGEIESR		4	11	XP_044327129.1; XP_044444971.1; XP_044391332.1; XP_044422531.1	XP_044327129.1; XP_044429705.1; XP_044399994.1; XP_044444971.1; XP_044422530.1; XP_044399993.1; XP_044391333.1; XP_044459984.1; XP_044444970.1; XP_044391332.1; XP_044422531.1	0	2	0.5556	0	1	1	790.886	1580.76	1580.76	3.69	0.00291	26519824	CID (Collision Induced Dissociation)	MS2	0.237	89.6058	24428	Pol_II_1.raw	4.41	0	0.0003194
High	Unambiguous	TLGTSTGSLIHVIWEEVGPDAARK		2	5	XP_044444971.1; XP_044422531.1	XP_044429705.1; XP_044444971.1; XP_044422530.1; XP_044444970.1; XP_044422531.1	1	3	0.4169	0	1	1	846.452	2537.34	2537.34	2.53	0.00214	2979374	CID (Collision Induced Dissociation)	MS2	0.751	90.9252	24824	Pol_II_1.raw	3.79	0	0.0009346
High	Unambiguous	TLGTSTGSLIHVIWEEVGPDAARK		2	5	XP_044444971.1; XP_044422531.1	XP_044429705.1; XP_044444971.1; XP_044422530.1; XP_044444970.1; XP_044422531.1	1	3	0.3418	0	1	1	846.452	2537.34	2537.34	1.67	0.00141	3.71412e+06	CID (Collision Induced Dissociation)	MS2	0.66	91.6394	25040	Pol_II_1.raw	3.16	0	0.0005928
High	Unambiguous	TLGTSTGSLIHVIWEEVGPDAARK		2	5	XP_044444971.1; XP_044422531.1	XP_044429705.1; XP_044444971.1; XP_044422530.1; XP_044444970.1; XP_044422531.1	1	3	0.3705	0	1	1	846.453	2537.34	2537.34	2.82	0.00239	1.81966e+06	CID (Collision Induced Dissociation)	MS2	1.022	91.7019	25059	Pol_II_1.raw	3.86	0	0.003147
High	Unambiguous	TLGTSTGSLIHVIWEEVGPDAARK		2	5	XP_044444971.1; XP_044422531.1	XP_044429705.1; XP_044444971.1; XP_044422530.1; XP_044444970.1; XP_044422531.1	1	4	0.4302	0	1	1	635.091	2537.34	2537.34	2.6	0.00165	7.46951e+06	CID (Collision Induced Dissociation)	MS2	1.911	91.7044	25060	Pol_II_1.raw	3.58	0	0.0003318
High	Unambiguous	LNLSVTSPYNADFDGDEMNMHVPQSFETRAEVLELMMVPK		3	9	XP_044327129.1; XP_044444971.1; XP_044422531.1	XP_044327129.1; XP_044429705.1; XP_044399994.1; XP_044444971.1; XP_044422530.1; XP_044391333.1; XP_044459984.1; XP_044444970.1; XP_044422531.1	1	4	0.5148	0	1	1	1139.54	4555.15	4555.13	4.12	0.0047	6.33261e+06	CID (Collision Induced Dissociation)	MS2	1.348	99.1964	27326	Pol_II_1.raw	3.71	0	0.001146
High	Unambiguous	NSLGDVIQFLYGEDGMDAVWIESQK		3	7	XP_044327129.1; XP_044444971.1; XP_044422531.1	XP_044327129.1; XP_044429705.1; XP_044444971.1; XP_044422530.1; XP_044459984.1; XP_044444970.1; XP_044422531.1	0	2	0.5288	0	1	1	1407.68	2814.36	2814.33	9.48	0.01334	399416	CID (Collision Induced Dissociation)	MS2	3.932	107.562	29849	Pol_II_1.raw	3.65	0	0.0003423
High	Unambiguous	NSLGDVIQFLYGEDGMDAVWIESQK		3	7	XP_044327129.1; XP_044444971.1; XP_044422531.1	XP_044327129.1; XP_044429705.1; XP_044444971.1; XP_044422530.1; XP_044459984.1; XP_044444970.1; XP_044422531.1	0	2	0.6608	0	1	1	1407.67	2814.34	2814.33	4.53	0.00638	1.31293e+06	CID (Collision Induced Dissociation)	MS2	2.936	107.739	29902	Pol_II_1.raw	3.98	0	2.011e-05
High	Unambiguous	NSLGDVIQFLYGEDGMDAVWIESQK		3	7	XP_044327129.1; XP_044444971.1; XP_044422531.1	XP_044327129.1; XP_044429705.1; XP_044444971.1; XP_044422530.1; XP_044459984.1; XP_044444970.1; XP_044422531.1	0	2	0.601	0	1	1	1407.67	2814.34	2814.33	2.36	0.00333	1.43234e+06	CID (Collision Induced Dissociation)	MS2	1.887	107.798	29920	Pol_II_1.raw	4.01	0	0.0006391
High	Unambiguous	SVTHATEIWYDPDPLGTIIEEDVEFVR		2	5	XP_044444971.1; XP_044422531.1	XP_044429705.1; XP_044444971.1; XP_044422530.1; XP_044444970.1; XP_044422531.1	0	3	0.4486	0	1	1	1044.52	3131.53	3131.52	3.8	0.00397	991605	CID (Collision Induced Dissociation)	MS2	4.79	107.444	29813	Pol_II_1.raw	4.28	0	0.0003262
High	Unambiguous	SVTHATEIWYDPDPLGTIIEEDVEFVR		2	5	XP_044444971.1; XP_044422531.1	XP_044429705.1; XP_044444971.1; XP_044422530.1; XP_044444970.1; XP_044422531.1	0	3	0.5335	0	1	1	1044.51	3131.53	3131.52	2.28	0.00238	1.09889e+06	CID (Collision Induced Dissociation)	MS2	2.038	107.329	29779	Pol_II_1.raw	4.78	0	0.003538
High	Unambiguous	NSLGDVIQFLYGEDGMDAVWIESQKLDSLK		3	7	XP_044327129.1; XP_044444971.1; XP_044422531.1	XP_044327129.1; XP_044429705.1; XP_044444971.1; XP_044422530.1; XP_044459984.1; XP_044444970.1; XP_044422531.1	1	3	0.6036	0	1	1	1124.23	3370.67	3370.65	4.26	0.00478	5.56524e+06	CID (Collision Induced Dissociation)	MS2	0.578	110.413	30710	Pol_II_1.raw	5.02	0	1.025e-05
High	Unambiguous	NSLGDVIQFLYGEDGMDAVWIESQKLDSLK		3	7	XP_044327129.1; XP_044444971.1; XP_044422531.1	XP_044327129.1; XP_044429705.1; XP_044444971.1; XP_044422530.1; XP_044459984.1; XP_044444970.1; XP_044422531.1	1	3	0.6257	0	1	1	1124.23	3370.66	3370.65	3.82	0.0043	4.02065e+06	CID (Collision Induced Dissociation)	MS2	0.64	110.472	30728	Pol_II_1.raw	5.61	0	6.962e-07
High	Unambiguous	LSMADIAEKINHEFDDDLScIFNDDNADKLILR	C20(Carbamidomethyl)	3	8	XP_044327129.1; XP_044444971.1; XP_044422531.1	XP_044327129.1; XP_044429705.1; XP_044444971.1; XP_044335362.1; XP_044422530.1; XP_044459984.1; XP_044444970.1; XP_044422531.1	2	4	0.5269	0	1	1	963.467	3850.85	3850.83	5.03	0.00484	781907	CID (Collision Induced Dissociation)	MS2	5.356	110.493	30737	Pol_II_1.raw	5.58	0	5.829e-05
High	Unambiguous	LSMADIAEKINHEFDDDLSCIFNDDNADKLILR		3	8	XP_044327129.1; XP_044444971.1; XP_044422531.1	XP_044327129.1; XP_044429705.1; XP_044444971.1; XP_044335362.1; XP_044422530.1; XP_044459984.1; XP_044444970.1; XP_044422531.1	2	4	0.6343	0	1	1	949.21	3793.82	3793.8	3.88	0.00368	936045	CID (Collision Induced Dissociation)	MS2	3.083	110.539	30749	Pol_II_1.raw	6.48	0	3.095e-08
High	Unambiguous	LSMADIAEKINHEFDDDLScIFNDDNADKLILR	C20(Carbamidomethyl)	3	8	XP_044327129.1; XP_044444971.1; XP_044422531.1	XP_044327129.1; XP_044429705.1; XP_044444971.1; XP_044335362.1; XP_044422530.1; XP_044459984.1; XP_044444970.1; XP_044422531.1	2	3	0.6888	0	1	1	1284.28	3850.84	3850.83	2.29	0.00294	1.09763e+06	CID (Collision Induced Dissociation)	MS2	1.307	109.227	30353	Pol_II_1.raw	6.94	0	1.517e-05
High	Unambiguous	NSLGDVIQFLYGEDGMDAVWIESQKLDSLK		3	7	XP_044327129.1; XP_044444971.1; XP_044422531.1	XP_044327129.1; XP_044429705.1; XP_044444971.1; XP_044422530.1; XP_044459984.1; XP_044444970.1; XP_044422531.1	1	4	0.4088	0	1	1	843.424	3370.67	3370.65	6.55	0.00552	3.81263e+06	CID (Collision Induced Dissociation)	MS2	1.595	110.053	30602	Pol_II_1.raw	3.4	0	0.0001567
High	Unambiguous	NSLGDVIQFLYGEDGMDAVWIESQKLDSLK		3	7	XP_044327129.1; XP_044444971.1; XP_044422531.1	XP_044327129.1; XP_044429705.1; XP_044444971.1; XP_044422530.1; XP_044459984.1; XP_044444970.1; XP_044422531.1	1	4	0.3164	0	1	1	843.422	3370.67	3370.65	4.31	0.00363	2.67443e+06	CID (Collision Induced Dissociation)	MS2	1.5	110.136	30630	Pol_II_1.raw	3.54	0	0.0003963
High	Unambiguous	NSLGDVIQFLYGEDGMDAVWIESQKLDSLK		3	7	XP_044327129.1; XP_044444971.1; XP_044422531.1	XP_044327129.1; XP_044429705.1; XP_044444971.1; XP_044422530.1; XP_044459984.1; XP_044444970.1; XP_044422531.1	1	3	0.6089	0	1	1	1124.23	3370.67	3370.65	5.02	0.00564	7.8334e+06	CID (Collision Induced Dissociation)	MS2	0.258	110.234	30657	Pol_II_1.raw	5.19	0	2.329e-06
High	Unambiguous	FARPDWMILQVLPIPPPPVRPSVMMDTSSR		1	2	XP_044422531.1	XP_044422530.1; XP_044422531.1	0	4	0.1852	0	1	1	859.207	3433.81	3433.79	3.14	0.00269	6.56718e+06	CID (Collision Induced Dissociation)	MS2	4.626	101.366	27983	Pol_II_1.raw	2.97	0	0.0001475
High	Unambiguous	LKVVPGDDAMSIEAQKNATLFFNILLR		2	5	XP_044444971.1; XP_044422531.1	XP_044429705.1; XP_044444971.1; XP_044422530.1; XP_044444970.1; XP_044422531.1	2	3	0.6026	0	1	1	1001.89	3003.64	3003.63	3.15	0.00315	418210	CID (Collision Induced Dissociation)	MS2	1.97	101.767	28105	Pol_II_1.raw	4.58	0	0.003166
High	Unambiguous	FARPDWmILQVLPIPPPPVRPSVMMDTSSR	M7(Oxidation)	1	2	XP_044422531.1	XP_044422530.1; XP_044422531.1	0	4	0.113	0	1	1	863.205	3449.8	3449.79	2.9	0.0025	1103429	CID (Collision Induced Dissociation)	MS2	3.876	101.178	27925	Pol_II_1.raw	3.54	0	0.002835
High	Unambiguous	LNLSVTSPYNADFDGDEMNMHVPQSFETRAEVLELMMVPK		3	9	XP_044327129.1; XP_044444971.1; XP_044422531.1	XP_044327129.1; XP_044429705.1; XP_044399994.1; XP_044444971.1; XP_044422530.1; XP_044391333.1; XP_044459984.1; XP_044444970.1; XP_044422531.1	1	4	0.4834	0	1	1	1139.54	4555.15	4555.13	3.8	0.00433	5301596	CID (Collision Induced Dissociation)	MS2	1.904	99.3159	27362	Pol_II_1.raw	3.62	0	0.000726
High	Unambiguous	TTSNHLIEVIEVLGIEAVR		4	11	XP_044327129.1; XP_044444971.1; XP_044391332.1; XP_044422531.1	XP_044327129.1; XP_044429705.1; XP_044444971.1; XP_044335362.1; XP_044422530.1; XP_044399993.1; XP_044391333.1; XP_044459984.1; XP_044444970.1; XP_044391332.1; XP_044422531.1	0	2	0.6317	0	1	1	1047.09	2093.17	2093.16	4.6	0.00482	3644662	CID (Collision Induced Dissociation)	MS2	1.535	99.9127	27545	Pol_II_1.raw	4.67	0	0.0002514
High	Unambiguous	TTSNHLIEVIEVLGIEAVR		4	11	XP_044327129.1; XP_044444971.1; XP_044391332.1; XP_044422531.1	XP_044327129.1; XP_044429705.1; XP_044444971.1; XP_044335362.1; XP_044422530.1; XP_044399993.1; XP_044391333.1; XP_044459984.1; XP_044444970.1; XP_044391332.1; XP_044422531.1	0	2	0.5996	0	1	1	1047.08	2093.16	2093.16	1.22	0.00128	1.80835e+06	CID (Collision Induced Dissociation)	MS2	1.747	99.9668	27561	Pol_II_1.raw	4.67	0	3.971e-05
High	Unambiguous	SVTHATEIWYDPDPLGTIIEEDVEFVR		2	5	XP_044444971.1; XP_044422531.1	XP_044429705.1; XP_044444971.1; XP_044422530.1; XP_044444970.1; XP_044422531.1	0	2	0.4976	0	1	1	1566.27	3131.54	3131.52	6.4	0.01002	780194	CID (Collision Induced Dissociation)	MS2	1.642	102.886	28448	Pol_II_1.raw	4.1	0	0.00483
High	Unambiguous	FLQSLVAPGEMIGCVAAQSIGEPATQMTLNTFHYAGVSAK		3	8	XP_044327129.1; XP_044444971.1; XP_044422531.1	XP_044327129.1; XP_044429705.1; XP_044444971.1; XP_044422530.1; XP_044399993.1; XP_044459984.1; XP_044444970.1; XP_044422531.1	0	3	0.5064	0	1	1	1380.03	4138.07	4138.04	5.79	0.00799	412218	CID (Collision Induced Dissociation)	MS2	2.121	105.301	29177	Pol_II_1.raw	3.93	0	0.0009481
High	Unambiguous	FLQSLVAPGEMIGcVAAQSIGEPATQMTLNTFHYAGVSAK	C14(Carbamidomethyl)	3	8	XP_044327129.1; XP_044444971.1; XP_044422531.1	XP_044327129.1; XP_044429705.1; XP_044444971.1; XP_044422530.1; XP_044399993.1; XP_044459984.1; XP_044444970.1; XP_044422531.1	0	3	0.3223	0	1	1	1399.03	4195.08	4195.07	2.78	0.00388	1.44246e+06	CID (Collision Induced Dissociation)	MS2	2.529	103.526	28643	Pol_II_1.raw	3.01	0	8.668e-05
High	Unambiguous	SVTHATEIWYDPDPLGTIIEEDVEFVR		2	5	XP_044444971.1; XP_044422531.1	XP_044429705.1; XP_044444971.1; XP_044422530.1; XP_044444970.1; XP_044422531.1	0	3	0.5811	0	1	1	1044.52	3131.54	3131.52	5.67	0.00592	42474504	CID (Collision Induced Dissociation)	MS2	0.065	103.933	28766	Pol_II_1.raw	5.92	0	5.098e-06
High	Unambiguous	SVTHATEIWYDPDPLGTIIEEDVEFVR		2	5	XP_044444971.1; XP_044422531.1	XP_044429705.1; XP_044444971.1; XP_044422530.1; XP_044444970.1; XP_044422531.1	0	3	0.6415	0	1	1	1044.52	3131.54	3131.52	4.74	0.00494	40569604	CID (Collision Induced Dissociation)	MS2	0.065	103.993	28784	Pol_II_1.raw	6.75	0	4.207e-06
High	Unambiguous	SYYEMPDEDIDPDKISPWLLR		2	5	XP_044444971.1; XP_044422531.1	XP_044429705.1; XP_044444971.1; XP_044422530.1; XP_044444970.1; XP_044422531.1	1	3	0.5811	0	1	2	861.413	2582.22	2582.21	4.45	0.00383	40152360	CID (Collision Induced Dissociation)	MS2	0.086	89.1841	24302	Pol_II_1.raw	3.39	0	0.0007762
High	Unambiguous	LEADRLQLGTEITTTGDNTWPMPVNLKR		2	5	XP_044444971.1; XP_044422531.1	XP_044429705.1; XP_044444971.1; XP_044422530.1; XP_044444970.1; XP_044422531.1	2	3	0.6275	0	1	1	1057.22	3169.64	3169.63	3.14	0.00331	2.16568e+06	CID (Collision Induced Dissociation)	MS2	2.094	80.9723	21839	Pol_II_1.raw	6.98	0	3.012e-08
High	Unambiguous	LEADRLQLGTEITTTGDNTWPMPVNLKR		2	5	XP_044444971.1; XP_044422531.1	XP_044429705.1; XP_044444971.1; XP_044422530.1; XP_044444970.1; XP_044422531.1	2	3	0.4524	0	1	1	1057.22	3169.65	3169.63	4.75	0.00502	1669708	CID (Collision Induced Dissociation)	MS2	1.737	81.0285	21856	Pol_II_1.raw	5.46	0	0.000106
High	Unambiguous	LNLSVTSPYNADFDGDEMNMHVPQSFETR		3	10	XP_044327129.1; XP_044444971.1; XP_044422531.1	XP_044327129.1; XP_044429705.1; XP_044399994.1; XP_044444971.1; XP_044422530.1; XP_044399993.1; XP_044391333.1; XP_044459984.1; XP_044444970.1; XP_044422531.1	0	3	0.4678	0	1	1	1105.5	3314.49	3314.47	3.69	0.00407	1.49095e+06	CID (Collision Induced Dissociation)	MS2	2.178	82.0486	22162	Pol_II_1.raw	3.57	0	0.001258
High	Unambiguous	SEDDLTHQLAMIIR		4	11	XP_044327129.1; XP_044444971.1; XP_044391332.1; XP_044422531.1	XP_044327129.1; XP_044429705.1; XP_044399994.1; XP_044444971.1; XP_044422530.1; XP_044399993.1; XP_044391333.1; XP_044459984.1; XP_044444970.1; XP_044391332.1; XP_044422531.1	0	3	0.5608	0	1	1	547.949	1641.83	1641.83	3.25	0.00178	2.84882e+06	CID (Collision Induced Dissociation)	MS2	1.024	81.2665	21926	Pol_II_1.raw	4.03	0	1.489e-05
High	Unambiguous	YELDDENWRPTYMLPDHVDDLK		2	5	XP_044444971.1; XP_044422531.1	XP_044429705.1; XP_044444971.1; XP_044422530.1; XP_044444970.1; XP_044422531.1	0	3	0.5691	0	1	1	922.093	2764.26	2764.26	3.17	0.00292	679165	CID (Collision Induced Dissociation)	MS2	2.632	78.3113	21050	Pol_II_1.raw	4.99	0	0.0005312
High	Unambiguous	GSFINISQMTACVGQQNVEGK		4	11	XP_044327129.1; XP_044444971.1; XP_044391332.1; XP_044422531.1	XP_044327129.1; XP_044429705.1; XP_044399994.1; XP_044444971.1; XP_044422530.1; XP_044399993.1; XP_044391333.1; XP_044459984.1; XP_044444970.1; XP_044391332.1; XP_044422531.1	0	2	0.5859	0	1	1	1106.03	2211.06	2211.05	2.87	0.00318	692565	CID (Collision Induced Dissociation)	MS2	4.929	78.6292	21147	Pol_II_1.raw	4.95	0	1.546e-06
High	Unambiguous	YELDDENWRPTYMLPDHVDDLK		2	5	XP_044444971.1; XP_044422531.1	XP_044429705.1; XP_044444971.1; XP_044422530.1; XP_044444970.1; XP_044422531.1	0	3	0.6035	0	1	1	922.093	2764.27	2764.26	3.3	0.00304	683670	CID (Collision Induced Dissociation)	MS2	2.542	78.2438	21029	Pol_II_1.raw	5.12	0	5.205e-05
High	Unambiguous	SEDDLTHQLAMIIR		4	11	XP_044327129.1; XP_044444971.1; XP_044391332.1; XP_044422531.1	XP_044327129.1; XP_044429705.1; XP_044399994.1; XP_044444971.1; XP_044422530.1; XP_044399993.1; XP_044391333.1; XP_044459984.1; XP_044444970.1; XP_044391332.1; XP_044422531.1	0	3	0.5314	0	1	1	547.948	1641.83	1641.83	2.03	0.00111	2.01568e+06	CID (Collision Induced Dissociation)	MS2	1.696	78.2417	21028	Pol_II_1.raw	3.18	0	0.000572
High	Unambiguous	YELDDENWRPTYMLPDHVDDLK		2	5	XP_044444971.1; XP_044422531.1	XP_044429705.1; XP_044444971.1; XP_044422530.1; XP_044444970.1; XP_044422531.1	0	4	0.3473	0	1	1	691.821	2764.26	2764.26	2.33	0.00161	3.25902e+06	CID (Collision Induced Dissociation)	MS2	3.064	77.9097	20933	Pol_II_1.raw	2.39	0	0.00364
High	Unambiguous	GSFINISQMTACVGQQNVEGK		4	11	XP_044327129.1; XP_044444971.1; XP_044391332.1; XP_044422531.1	XP_044327129.1; XP_044429705.1; XP_044399994.1; XP_044444971.1; XP_044422530.1; XP_044399993.1; XP_044391333.1; XP_044459984.1; XP_044444970.1; XP_044391332.1; XP_044422531.1	0	2	0.5659	0	1	1	1106.03	2211.06	2211.05	1.55	0.00171	1140800	CID (Collision Induced Dissociation)	MS2	3.689	78.7384	21177	Pol_II_1.raw	5.39	0	5.124e-05
High	Unambiguous	SEDDLTHQLAMIIR		4	11	XP_044327129.1; XP_044444971.1; XP_044391332.1; XP_044422531.1	XP_044327129.1; XP_044429705.1; XP_044399994.1; XP_044444971.1; XP_044422530.1; XP_044399993.1; XP_044391333.1; XP_044459984.1; XP_044444970.1; XP_044391332.1; XP_044422531.1	0	2	0.5364	0	1	1	821.42	1641.83	1641.83	3.34	0.00274	31430060	CID (Collision Induced Dissociation)	MS2	0.503	79.4547	21387	Pol_II_1.raw	3.71	0	0.0005914
High	Unambiguous	GSFINISQMTACVGQQNVEGK		4	11	XP_044327129.1; XP_044444971.1; XP_044391332.1; XP_044422531.1	XP_044327129.1; XP_044429705.1; XP_044399994.1; XP_044444971.1; XP_044422530.1; XP_044399993.1; XP_044391333.1; XP_044459984.1; XP_044444970.1; XP_044391332.1; XP_044422531.1	0	2	0.5833	0	1	1	1106.03	2211.06	2211.05	1.55	0.00171	1140800	CID (Collision Induced Dissociation)	MS2	5.639	78.7482	21181	Pol_II_1.raw	5.04	0	3.775e-05
High	Unambiguous	GSFINISQMTACVGQQNVEGK		4	11	XP_044327129.1; XP_044444971.1; XP_044391332.1; XP_044422531.1	XP_044327129.1; XP_044429705.1; XP_044399994.1; XP_044444971.1; XP_044422530.1; XP_044399993.1; XP_044391333.1; XP_044459984.1; XP_044444970.1; XP_044391332.1; XP_044422531.1	0	2	0.6257	0	1	1	1106.03	2211.06	2211.05	1.77	0.00196	1789619	CID (Collision Induced Dissociation)	MS2	3.086	78.7929	21192	Pol_II_1.raw	5.13	0	1.839e-06
High	Unambiguous	AEVLELMMVPK		4	10	XP_044327129.1; XP_044444971.1; XP_044391332.1; XP_044422531.1	XP_044327129.1; XP_044429705.1; XP_044399994.1; XP_044444971.1; XP_044422530.1; XP_044391333.1; XP_044459984.1; XP_044444970.1; XP_044391332.1; XP_044422531.1	0	2	0.4539	0	1	1	630.342	1259.68	1259.67	2.88	0.00181	2.30908e+06	CID (Collision Induced Dissociation)	MS2	1.103	79.0346	21264	Pol_II_1.raw	2.93	0	0.002551
High	Unambiguous	cIVSPQANRPVMGIVQDTLLGcR	C1(Carbamidomethyl); C22(Carbamidomethyl)	4	9	XP_044327129.1; XP_044444971.1; XP_044391332.1; XP_044422531.1	XP_044327129.1; XP_044429705.1; XP_044444971.1; XP_044422530.1; XP_044399993.1; XP_044459984.1; XP_044444970.1; XP_044391332.1; XP_044422531.1	0	2	0.5444	0	1	1	1292.66	2584.32	2584.32	1.45	0.00187	1.29572e+06	CID (Collision Induced Dissociation)	MS2	3.106	82.7109	22360	Pol_II_1.raw	3.49	0	0.0009569
High	Unambiguous	LTKESFEWVIGEIESR		3	7	XP_044327129.1; XP_044444971.1; XP_044422531.1	XP_044327129.1; XP_044429705.1; XP_044444971.1; XP_044422530.1; XP_044459984.1; XP_044444970.1; XP_044422531.1	1	2	0.6571	0	1	1	962.001	1922.99	1922.99	4.42	0.00425	2.39377e+06	CID (Collision Induced Dissociation)	MS2	1.403	87.2696	23737	Pol_II_1.raw	4.87	0	0.000252
High	Unambiguous	INHEFDDDLScIFNDDNADKLILR	C11(Carbamidomethyl)	3	8	XP_044327129.1; XP_044444971.1; XP_044422531.1	XP_044327129.1; XP_044429705.1; XP_044444971.1; XP_044335362.1; XP_044422530.1; XP_044459984.1; XP_044444970.1; XP_044422531.1	1	3	0.6464	0	1	1	964.793	2892.36	2892.35	5.6	0.0054	26388560	CID (Collision Induced Dissociation)	MS2	0.115	87.5596	23816	Pol_II_1.raw	5.6	0	8.335e-07
High	Unambiguous	VQLVQFGILSPDEIR		2	8	XP_044391332.1; XP_044422531.1	XP_044429705.1; XP_044399994.1; XP_044422530.1; XP_044399993.1; XP_044391333.1; XP_044425929.1; XP_044391332.1; XP_044422531.1	0	3	0.3632	0	1	1	571.99	1713.96	1713.95	2.03	0.00116	6.99554e+06	CID (Collision Induced Dissociation)	MS2	0.591	87.679	23852	Pol_II_1.raw	3.8	0	0.001596
High	Unambiguous	VQLVQFGILSPDEIR		2	8	XP_044391332.1; XP_044422531.1	XP_044429705.1; XP_044399994.1; XP_044422530.1; XP_044399993.1; XP_044391333.1; XP_044425929.1; XP_044391332.1; XP_044422531.1	0	2	0.5631	0	1	1	857.484	1713.96	1713.95	3.86	0.00331	1.69908e+06	CID (Collision Induced Dissociation)	MS2	2.672	86.3552	23457	Pol_II_1.raw	4.44	0	0.0001605
High	Unambiguous	VQLVQFGILSPDEIR		2	8	XP_044391332.1; XP_044422531.1	XP_044429705.1; XP_044399994.1; XP_044422530.1; XP_044399993.1; XP_044391333.1; XP_044425929.1; XP_044391332.1; XP_044422531.1	0	2	0.5905	0	1	1	857.484	1713.96	1713.95	3.72	0.00318	7.21146e+06	CID (Collision Induced Dissociation)	MS2	0.875	86.4774	23493	Pol_II_1.raw	3.98	0	4.008e-05
High	Unambiguous	VQLVQFGILSPDEIR		2	8	XP_044391332.1; XP_044422531.1	XP_044429705.1; XP_044399994.1; XP_044422530.1; XP_044399993.1; XP_044391333.1; XP_044425929.1; XP_044391332.1; XP_044422531.1	0	3	0.383	0	1	1	571.99	1713.96	1713.95	2.03	0.00116	5314518	CID (Collision Induced Dissociation)	MS2	1.321	86.667	23552	Pol_II_1.raw	3.76	0	0.0006955
High	Unambiguous	VQLVQFGILSPDEIR		2	8	XP_044391332.1; XP_044422531.1	XP_044429705.1; XP_044399994.1; XP_044422530.1; XP_044399993.1; XP_044391333.1; XP_044425929.1; XP_044391332.1; XP_044422531.1	0	3	0.4096	0	1	1	571.991	1713.96	1713.95	3.1	0.00177	4.96355e+06	CID (Collision Induced Dissociation)	MS2	0.774	87.7389	23870	Pol_II_1.raw	3.32	0	0.002301
High	Unambiguous	INHEFDDDLScIFNDDNADKLILR	C11(Carbamidomethyl)	3	8	XP_044327129.1; XP_044444971.1; XP_044422531.1	XP_044327129.1; XP_044429705.1; XP_044444971.1; XP_044335362.1; XP_044422530.1; XP_044459984.1; XP_044444970.1; XP_044422531.1	1	4	0.5263	0	1	1	723.844	2892.35	2892.35	1.93	0.00139	2.07221e+06	CID (Collision Induced Dissociation)	MS2	4.084	88.8408	24202	Pol_II_1.raw	3.99	0	1.812e-05
High	Unambiguous	INHEFDDDLSCIFNDDNADKLILR		3	8	XP_044327129.1; XP_044444971.1; XP_044422531.1	XP_044327129.1; XP_044429705.1; XP_044444971.1; XP_044335362.1; XP_044422530.1; XP_044459984.1; XP_044444970.1; XP_044422531.1	1	3	0.5609	0	1	1	945.784	2835.34	2835.33	4.05	0.00383	788644	CID (Collision Induced Dissociation)	MS2	3.224	88.8477	24205	Pol_II_1.raw	4.76	0	0.001438
High	Unambiguous	INHEFDDDLSCIFNDDNADKLILR		3	8	XP_044327129.1; XP_044444971.1; XP_044422531.1	XP_044327129.1; XP_044429705.1; XP_044444971.1; XP_044335362.1; XP_044422530.1; XP_044459984.1; XP_044444970.1; XP_044422531.1	1	3	0.5039	0	1	1	945.784	2835.34	2835.33	4.63	0.00438	991732	CID (Collision Induced Dissociation)	MS2	2.919	88.8961	24218	Pol_II_1.raw	5.14	0	1.05e-06
High	Unambiguous	INHEFDDDLScIFNDDNADKLILR	C11(Carbamidomethyl)	3	8	XP_044327129.1; XP_044444971.1; XP_044422531.1	XP_044327129.1; XP_044429705.1; XP_044444971.1; XP_044335362.1; XP_044422530.1; XP_044459984.1; XP_044444970.1; XP_044422531.1	1	4	0.4608	0	1	1	723.845	2892.36	2892.35	4.21	0.00304	1.32932e+06	CID (Collision Induced Dissociation)	MS2	2.972	88.9709	24242	Pol_II_1.raw	3.95	0	0.0003715
High	Unambiguous	SYYEMPDEDIDPDKISPWLLR		2	5	XP_044444971.1; XP_044422531.1	XP_044429705.1; XP_044444971.1; XP_044422530.1; XP_044444970.1; XP_044422531.1	1	3	0.4913	0	1	1	861.412	2582.22	2582.21	4.02	0.00346	39153552	CID (Collision Induced Dissociation)	MS2	0.076	89.0626	24266	Pol_II_1.raw	3.44	0	0.0007023
High	Unambiguous	SYYEMPDEDIDPDKISPWLLR		2	5	XP_044444971.1; XP_044422531.1	XP_044429705.1; XP_044444971.1; XP_044422530.1; XP_044444970.1; XP_044422531.1	1	3	0.4742	0	1	1	861.413	2582.22	2582.21	4.52	0.00389	44753888	CID (Collision Induced Dissociation)	MS2	0.068	89.1227	24284	Pol_II_1.raw	2.91	0	0.0001172
High	Unambiguous	ESFEWVIGEIESR		4	11	XP_044327129.1; XP_044444971.1; XP_044391332.1; XP_044422531.1	XP_044327129.1; XP_044429705.1; XP_044399994.1; XP_044444971.1; XP_044422530.1; XP_044399993.1; XP_044391333.1; XP_044459984.1; XP_044444970.1; XP_044391332.1; XP_044422531.1	0	2	0.5144	0	1	1	790.887	1580.77	1580.76	4.46	0.00352	2.53729e+06	CID (Collision Induced Dissociation)	MS2	1.014	89.1276	24286	Pol_II_1.raw	4.16	0	0.0003287
High	Unambiguous	LTKESFEWVIGEIESR		3	7	XP_044327129.1; XP_044444971.1; XP_044422531.1	XP_044327129.1; XP_044429705.1; XP_044444971.1; XP_044422530.1; XP_044459984.1; XP_044444970.1; XP_044422531.1	1	3	0.3662	0	1	1	641.668	1922.99	1922.99	2.5	0.00161	18796292	CID (Collision Induced Dissociation)	MS2	0.189	87.8586	23906	Pol_II_1.raw	3.96	0	0.0001947
High	Unambiguous	INHEFDDDLScIFNDDNADKLILR	C11(Carbamidomethyl)	3	8	XP_044327129.1; XP_044444971.1; XP_044422531.1	XP_044327129.1; XP_044429705.1; XP_044444971.1; XP_044335362.1; XP_044422530.1; XP_044459984.1; XP_044444970.1; XP_044422531.1	1	4	0.2466	0	1	1	723.845	2892.36	2892.35	3.28	0.00237	23633230	CID (Collision Induced Dissociation)	MS2	1.179	87.8636	23908	Pol_II_1.raw	4.46	0	2.521e-05
High	Unambiguous	SYYEMPDEDIDPDKISPWLLR		2	5	XP_044444971.1; XP_044422531.1	XP_044429705.1; XP_044444971.1; XP_044422530.1; XP_044444970.1; XP_044422531.1	1	2	0.5574	0	1	1	1291.61	2582.21	2582.21	-0.18	-0.00023	768529	CID (Collision Induced Dissociation)	MS2	5.221	87.8866	23918	Pol_II_1.raw	3.66	0	0.001572
High	Unambiguous	LTKESFEWVIGEIESR		3	7	XP_044327129.1; XP_044444971.1; XP_044422531.1	XP_044327129.1; XP_044429705.1; XP_044444971.1; XP_044422530.1; XP_044459984.1; XP_044444970.1; XP_044422531.1	1	3	0.4176	0	1	1	641.668	1922.99	1922.99	2.6	0.00167	15564405	CID (Collision Induced Dissociation)	MS2	0.231	87.9183	23924	Pol_II_1.raw	4.43	0	0.0003387
High	Unambiguous	SYYEMPDEDIDPDKISPWLLR		2	5	XP_044444971.1; XP_044422531.1	XP_044429705.1; XP_044444971.1; XP_044422530.1; XP_044444970.1; XP_044422531.1	1	2	0.5348	0	1	1	1291.61	2582.22	2582.21	3.13	0.00404	1.25872e+06	CID (Collision Induced Dissociation)	MS2	2.413	87.9231	23926	Pol_II_1.raw	4.02	0	0.001433
High	Unambiguous	INHEFDDDLScIFNDDNADKLILR	C11(Carbamidomethyl)	3	8	XP_044327129.1; XP_044444971.1; XP_044422531.1	XP_044327129.1; XP_044429705.1; XP_044444971.1; XP_044335362.1; XP_044422530.1; XP_044459984.1; XP_044444970.1; XP_044422531.1	1	4	0.3692	0	1	1	723.845	2892.36	2892.35	3.45	0.00249	17963022	CID (Collision Induced Dissociation)	MS2	1.25	87.9445	23935	Pol_II_1.raw	3.9	0	0.0002596
High	Unambiguous	SYYEMPDEDIDPDKISPWLLR		2	5	XP_044444971.1; XP_044422531.1	XP_044429705.1; XP_044444971.1; XP_044422530.1; XP_044444970.1; XP_044422531.1	1	2	0.6011	0	1	2	1291.61	2582.22	2582.21	2.94	0.0038	2339357	CID (Collision Induced Dissociation)	MS2	2.739	87.9787	23942	Pol_II_1.raw	3.56	0	0.0004863
High	Unambiguous	GLTPQEFFFHAMGGR		3	8	XP_044327129.1; XP_044444971.1; XP_044422531.1	XP_044327129.1; XP_044429705.1; XP_044444971.1; XP_044422530.1; XP_044399993.1; XP_044459984.1; XP_044444970.1; XP_044422531.1	0	2	0.5161	0	1	1	847.912	1694.82	1694.81	3.86	0.00327	1.02687e+06	CID (Collision Induced Dissociation)	MS2	6.664	83.977	22740	Pol_II_1.raw	3.1	0	0.0016
High	Unambiguous	GLTPQEFFFHAMGGR		3	8	XP_044327129.1; XP_044444971.1; XP_044422531.1	XP_044327129.1; XP_044429705.1; XP_044444971.1; XP_044422530.1; XP_044399993.1; XP_044459984.1; XP_044444970.1; XP_044422531.1	0	2	0.6667	0	1	1	847.912	1694.82	1694.81	3.42	0.0029	1.2123e+06	CID (Collision Induced Dissociation)	MS2	4.275	84.0373	22758	Pol_II_1.raw	3.81	0	0.0003911
High	Unambiguous	LNLSVTSPYNADFDGDEMNMHVPQSFETR		3	10	XP_044327129.1; XP_044444971.1; XP_044422531.1	XP_044327129.1; XP_044429705.1; XP_044399994.1; XP_044444971.1; XP_044422530.1; XP_044399993.1; XP_044391333.1; XP_044459984.1; XP_044444970.1; XP_044422531.1	0	2	0.6934	0	1	1	1657.74	3314.48	3314.47	1.5	0.00248	898391	CID (Collision Induced Dissociation)	MS2	3.251	82.7229	22365	Pol_II_1.raw	3.49	0	0.002519
High	Unambiguous	DTLIEKDVFMNILMWWEDFDGK		4	11	XP_044327129.1; XP_044444971.1; XP_044391332.1; XP_044422531.1	XP_044327129.1; XP_044429705.1; XP_044399994.1; XP_044444971.1; XP_044422530.1; XP_044399993.1; XP_044391333.1; XP_044459984.1; XP_044444970.1; XP_044391332.1; XP_044422531.1	1	3	0.3165	0	1	1	915.772	2745.3	2745.29	2.99	0.00274	922292	CID (Collision Induced Dissociation)	MS2	1.626	116.667	32601	Pol_II_1.raw	2.78	0	0.003056
High	Unambiguous	KTLGTSTGSLIHVIWEEVGPDAARK		2	5	XP_044444971.1; XP_044422531.1	XP_044429705.1; XP_044444971.1; XP_044422530.1; XP_044444970.1; XP_044422531.1	2	4	0.6909	0	1	1	667.116	2665.44	2665.43	3.76	0.00251	3005340	CID (Collision Induced Dissociation)	MS2	3.131	83.072	22468	Pol_II_1.raw	5.5	0	8.67e-05
High	Unambiguous	KTLGTSTGSLIHVIWEEVGPDAARK		2	5	XP_044444971.1; XP_044422531.1	XP_044429705.1; XP_044444971.1; XP_044422530.1; XP_044444970.1; XP_044422531.1	2	4	0.4867	0	1	1	667.115	2665.44	2665.43	2.57	0.00171	2.23591e+06	CID (Collision Induced Dissociation)	MS2	2.373	83.2557	22523	Pol_II_1.raw	3.76	0	0.0001911
High	Unambiguous	DTLIEKDVFMNILMWWEDFDGK		4	11	XP_044327129.1; XP_044444971.1; XP_044391332.1; XP_044422531.1	XP_044327129.1; XP_044429705.1; XP_044399994.1; XP_044444971.1; XP_044422530.1; XP_044399993.1; XP_044391333.1; XP_044459984.1; XP_044444970.1; XP_044391332.1; XP_044422531.1	1	3	0.511	0	1	1	915.772	2745.3	2745.29	3.26	0.00298	718438	CID (Collision Induced Dissociation)	MS2	1.913	116.559	32570	Pol_II_1.raw	3.64	0	0.001157
High	Unambiguous	LNLSVTSPYNADFDGDEMNMHVPQSFETR		3	10	XP_044327129.1; XP_044444971.1; XP_044422531.1	XP_044327129.1; XP_044429705.1; XP_044399994.1; XP_044444971.1; XP_044422530.1; XP_044399993.1; XP_044391333.1; XP_044459984.1; XP_044444970.1; XP_044422531.1	0	4	0.4932	0	1	1	829.377	3314.49	3314.47	4.03	0.00334	4.13674e+06	CID (Collision Induced Dissociation)	MS2	3.98	83.4522	22585	Pol_II_1.raw	5.9	0	2.767e-08
High	Unambiguous	LNLSVTSPYNADFDGDEMNMHVPQSFETR		3	10	XP_044327129.1; XP_044444971.1; XP_044422531.1	XP_044327129.1; XP_044429705.1; XP_044399994.1; XP_044444971.1; XP_044422530.1; XP_044399993.1; XP_044391333.1; XP_044459984.1; XP_044444970.1; XP_044422531.1	0	4	0.6178	0	1	1	829.376	3314.48	3314.47	3.29	0.00273	4154200	CID (Collision Induced Dissociation)	MS2	2.828	83.4964	22596	Pol_II_1.raw	6.07	0	1.207e-07
High	Unambiguous	LNLSVTSPYNADFDGDEMNMHVPQSFETR		3	10	XP_044327129.1; XP_044444971.1; XP_044422531.1	XP_044327129.1; XP_044429705.1; XP_044399994.1; XP_044444971.1; XP_044422530.1; XP_044399993.1; XP_044391333.1; XP_044459984.1; XP_044444970.1; XP_044422531.1	0	3	0.223	0	1	1	1105.5	3314.48	3314.47	1.25	0.00139	875288	CID (Collision Induced Dissociation)	MS2	4.33	85.1904	23110	Pol_II_1.raw	2.96	0	0.0009846
High	Unambiguous	cIVSPQANRPVMGIVQDTLLGCR	C1(Carbamidomethyl)	4	9	XP_044327129.1; XP_044444971.1; XP_044391332.1; XP_044422531.1	XP_044327129.1; XP_044429705.1; XP_044444971.1; XP_044422530.1; XP_044399993.1; XP_044459984.1; XP_044444970.1; XP_044391332.1; XP_044422531.1	0	2	0.472	0	1	1	1264.16	2527.3	2527.29	3.98	0.00503	856615	CID (Collision Induced Dissociation)	MS2	5.553	85.3746	23166	Pol_II_1.raw	2.5	0	0.002942
High	Unambiguous	cIVSPQANRPVMGIVQDTLLGCR	C1(Carbamidomethyl)	4	9	XP_044327129.1; XP_044444971.1; XP_044391332.1; XP_044422531.1	XP_044327129.1; XP_044429705.1; XP_044444971.1; XP_044422530.1; XP_044399993.1; XP_044459984.1; XP_044444970.1; XP_044391332.1; XP_044422531.1	0	3	0.5641	0	1	1	843.105	2527.3	2527.29	2.46	0.00207	7804292	CID (Collision Induced Dissociation)	MS2	0.357	85.3984	23169	Pol_II_1.raw	5.62	0	7.811e-06
High	Unambiguous	cIVSPQANRPVMGIVQDTLLGCR	C1(Carbamidomethyl)	4	9	XP_044327129.1; XP_044444971.1; XP_044391332.1; XP_044422531.1	XP_044327129.1; XP_044429705.1; XP_044444971.1; XP_044422530.1; XP_044399993.1; XP_044459984.1; XP_044444970.1; XP_044391332.1; XP_044422531.1	0	3	0.5179	0	1	1	843.105	2527.3	2527.29	2.46	0.00207	7804292	CID (Collision Induced Dissociation)	MS2	0.396	85.4249	23180	Pol_II_1.raw	5.02	0	2.372e-05
High	Unambiguous	cIVSPQANRPVMGIVQDTLLGCR	C1(Carbamidomethyl)	4	9	XP_044327129.1; XP_044444971.1; XP_044391332.1; XP_044422531.1	XP_044327129.1; XP_044429705.1; XP_044444971.1; XP_044422530.1; XP_044399993.1; XP_044459984.1; XP_044444970.1; XP_044391332.1; XP_044422531.1	0	3	0.4881	0	1	1	843.106	2527.3	2527.29	3.83	0.00323	10385435	CID (Collision Induced Dissociation)	MS2	0.325	85.4578	23187	Pol_II_1.raw	5.45	0	1.308e-07
High	Unambiguous	cIVSPQANRPVMGIVQDTLLGCR	C1(Carbamidomethyl)	4	9	XP_044327129.1; XP_044444971.1; XP_044391332.1; XP_044422531.1	XP_044327129.1; XP_044429705.1; XP_044444971.1; XP_044422530.1; XP_044399993.1; XP_044459984.1; XP_044444970.1; XP_044391332.1; XP_044422531.1	0	3	0.5345	0	1	1	843.106	2527.3	2527.29	3.76	0.00317	9254849	CID (Collision Induced Dissociation)	MS2	0.324	85.5762	23222	Pol_II_1.raw	5.07	0	8.25e-05
High	Unambiguous	GLTPQEFFFHAMGGR		3	8	XP_044327129.1; XP_044444971.1; XP_044422531.1	XP_044327129.1; XP_044429705.1; XP_044444971.1; XP_044422530.1; XP_044399993.1; XP_044459984.1; XP_044444970.1; XP_044422531.1	0	2	0.5753	0	1	1	847.911	1694.81	1694.81	2.34	0.00199	7.6692e+06	CID (Collision Induced Dissociation)	MS2	1.63	84.2087	22810	Pol_II_1.raw	3.32	0	0.0003332
High	Unambiguous	RGGcGAQQPNITVDGMK	C4(Carbamidomethyl)	2	5	XP_044444971.1; XP_044422531.1	XP_044429705.1; XP_044444971.1; XP_044422530.1; XP_044444970.1; XP_044422531.1	1	2	0.5561	0	1	1	894.931	1788.86	1788.85	4.15	0.00372	1.72329e+06	CID (Collision Induced Dissociation)	MS2	4.121	34.9126	8140	Pol_II_1.raw	4.01	0	0.0005787
High	Unambiguous	RGGcGAQQPNITVDGMK	C4(Carbamidomethyl)	2	5	XP_044444971.1; XP_044422531.1	XP_044429705.1; XP_044444971.1; XP_044422530.1; XP_044444970.1; XP_044422531.1	1	2	0.6034	0	1	1	894.929	1788.85	1788.85	1.49	0.00134	1.23442e+06	CID (Collision Induced Dissociation)	MS2	6.198	34.8515	8123	Pol_II_1.raw	4.16	0	0.0004269
High	Unambiguous	RGGcGAQQPNITVDGMK	C4(Carbamidomethyl)	2	5	XP_044444971.1; XP_044422531.1	XP_044429705.1; XP_044444971.1; XP_044422530.1; XP_044444970.1; XP_044422531.1	1	2	0.5683	0	1	1	894.931	1788.85	1788.85	3.88	0.00347	258337	CID (Collision Induced Dissociation)	MS2	8.34	34.8016	8111	Pol_II_1.raw	4.17	0	0.0005312
High	Unambiguous	SSDQHLELGYKVER		4	13	XP_044327129.1; XP_044444971.1; XP_044391332.1; XP_044422531.1	XP_044327129.1; XP_044429705.1; XP_044399994.1; XP_044444971.1; XP_044422530.1; XP_044399993.1; XP_044391333.1; XP_044425929.1; XP_044459984.1; XP_044444970.1; XP_044440562.1; XP_044391332.1; XP_044422531.1	1	3	0.5491	0	1	1	554.282	1660.83	1660.83	1.93	0.00107	63430728	CID (Collision Induced Dissociation)	MS2	0.054	35.281	8246	Pol_II_1.raw	3.97	0	0.003985
High	Unambiguous	SSDQHLELGYKVER		4	13	XP_044327129.1; XP_044444971.1; XP_044391332.1; XP_044422531.1	XP_044327129.1; XP_044429705.1; XP_044399994.1; XP_044444971.1; XP_044422530.1; XP_044399993.1; XP_044391333.1; XP_044425929.1; XP_044459984.1; XP_044444970.1; XP_044440562.1; XP_044391332.1; XP_044422531.1	1	2	0.4129	0	1	1	830.92	1660.83	1660.83	2.12	0.00176	1421506	CID (Collision Induced Dissociation)	MS2	4.215	36.1344	8502	Pol_II_1.raw	3.56	0	0.001002
High	Unambiguous	SSDQHLELGYKVER		4	13	XP_044327129.1; XP_044444971.1; XP_044391332.1; XP_044422531.1	XP_044327129.1; XP_044429705.1; XP_044399994.1; XP_044444971.1; XP_044422530.1; XP_044399993.1; XP_044391333.1; XP_044425929.1; XP_044459984.1; XP_044444970.1; XP_044440562.1; XP_044391332.1; XP_044422531.1	1	3	0.5531	0	1	1	554.282	1660.83	1660.83	1.93	0.00107	52698456	CID (Collision Induced Dissociation)	MS2	0.062	35.3409	8264	Pol_II_1.raw	3.2	0	0.001001
High	Unambiguous	IEKGELLSGTLcKK	C12(Carbamidomethyl)	3	9	XP_044327129.1; XP_044444971.1; XP_044422531.1	XP_044327129.1; XP_044429652.1; XP_044429705.1; XP_044444971.1; XP_044422530.1; XP_044459984.1; XP_044444970.1; XP_044440562.1; XP_044422531.1	2	3	0.5945	0	1	1	525.964	1575.88	1575.88	-0.14	-7e-05	3.17753e+06	CID (Collision Induced Dissociation)	MS2	1.483	35.9048	8435	Pol_II_1.raw	3.28	0	5.204e-05
High	Unambiguous	GEIQDESAEDDVFLKK		2	5	XP_044444971.1; XP_044422531.1	XP_044429705.1; XP_044444971.1; XP_044422530.1; XP_044444970.1; XP_044422531.1	1	2	0.5136	0	1	1	911.943	1822.88	1822.87	4.16	0.00379	538692	CID (Collision Induced Dissociation)	MS2	13.4	49.3549	12430	Pol_II_1.raw	4.79	0	2.037e-05
High	Unambiguous	GEIQDESAEDDVFLKK		2	5	XP_044444971.1; XP_044422531.1	XP_044429705.1; XP_044444971.1; XP_044422530.1; XP_044444970.1; XP_044422531.1	1	2	0.5589	0	1	1	911.942	1822.88	1822.87	2.96	0.00269	739316	CID (Collision Induced Dissociation)	MS2	7.809	49.4026	12443	Pol_II_1.raw	5.26	0	8.327e-07
High	Unambiguous	GEIQDESAEDDVFLKK		2	5	XP_044444971.1; XP_044422531.1	XP_044429705.1; XP_044444971.1; XP_044422530.1; XP_044444970.1; XP_044422531.1	1	2	0.4988	0	1	1	911.944	1822.88	1822.87	5.5	0.00501	352185	CID (Collision Induced Dissociation)	MS2	10.31	49.309	12418	Pol_II_1.raw	4.11	0	0.0002412
High	Unambiguous	GGcGAQQPNITVDGmK	C3(Carbamidomethyl); M15(Oxidation)	3	7	XP_044327129.1; XP_044444971.1; XP_044422531.1	XP_044327129.1; XP_044429705.1; XP_044444971.1; XP_044422530.1; XP_044459984.1; XP_044444970.1; XP_044422531.1	0	2	0.6	0	1	1	824.876	1648.75	1648.74	2.36	0.00194	1.11962e+06	CID (Collision Induced Dissociation)	MS2	5.513	31.7824	7226	Pol_II_1.raw	3.6	0	0.0003939
High	Unambiguous	GGcGAQQPNITVDGmK	C3(Carbamidomethyl); M15(Oxidation)	3	7	XP_044327129.1; XP_044444971.1; XP_044422531.1	XP_044327129.1; XP_044429705.1; XP_044444971.1; XP_044422530.1; XP_044459984.1; XP_044444970.1; XP_044422531.1	0	2	0.6	0	1	1	824.876	1648.75	1648.74	2.36	0.00194	1.11962e+06	CID (Collision Induced Dissociation)	MS2	4.636	31.7798	7225	Pol_II_1.raw	4.55	0	5.64e-06
High	Unambiguous	GGcGAQQPNITVDGmK	C3(Carbamidomethyl); M15(Oxidation)	3	7	XP_044327129.1; XP_044444971.1; XP_044422531.1	XP_044327129.1; XP_044429705.1; XP_044444971.1; XP_044422530.1; XP_044459984.1; XP_044444970.1; XP_044422531.1	0	2	0.6602	0	1	1	824.878	1648.75	1648.74	4.73	0.0039	1.83183e+06	CID (Collision Induced Dissociation)	MS2	4.535	31.8444	7244	Pol_II_1.raw	5.18	0	0.0004405
High	Unambiguous	KSDDQDQLPEPVER		2	5	XP_044444971.1; XP_044422531.1	XP_044429705.1; XP_044444971.1; XP_044422530.1; XP_044444970.1; XP_044422531.1	1	2	0.5592	0	1	1	828.399	1655.79	1655.79	2.68	0.00222	7.33706e+06	CID (Collision Induced Dissociation)	MS2	0.934	33.0468	7600	Pol_II_1.raw	4.22	0	0.001894
High	Unambiguous	KSDDQDQLPEPVER		2	5	XP_044444971.1; XP_044422531.1	XP_044429705.1; XP_044444971.1; XP_044422530.1; XP_044444970.1; XP_044422531.1	1	2	0.5726	0	1	1	828.399	1655.79	1655.79	2.16	0.00179	6.80841e+06	CID (Collision Induced Dissociation)	MS2	0.904	32.9875	7582	Pol_II_1.raw	4.68	0	0.0004023
High	Unambiguous	KIcAGGDELEVQDQQDADEPVK	C3(Carbamidomethyl)	2	5	XP_044444971.1; XP_044422531.1	XP_044429705.1; XP_044444971.1; XP_044422530.1; XP_044444970.1; XP_044422531.1	1	3	0.1937	0	1	1	815.382	2444.13	2444.12	2.24	0.00182	6.23306e+06	CID (Collision Induced Dissociation)	MS2	0.745	43.6551	10749	Pol_II_1.raw	5.11	0	1.53e-05
High	Unambiguous	GGcGAQQPNITVDGMK	C3(Carbamidomethyl)	3	7	XP_044327129.1; XP_044444971.1; XP_044422531.1	XP_044327129.1; XP_044429705.1; XP_044444971.1; XP_044422530.1; XP_044459984.1; XP_044444970.1; XP_044422531.1	0	2	0.5934	0	1	1	816.88	1632.75	1632.75	3.9	0.00319	57605740	CID (Collision Induced Dissociation)	MS2	0.102	43.2305	10622	Pol_II_1.raw	4.87	0	0.0001161
High	Unambiguous	GGcGAQQPNITVDGMK	C3(Carbamidomethyl)	3	7	XP_044327129.1; XP_044444971.1; XP_044422531.1	XP_044327129.1; XP_044429705.1; XP_044444971.1; XP_044422530.1; XP_044459984.1; XP_044444970.1; XP_044422531.1	0	2	0.492	0	1	1	816.88	1632.75	1632.75	3.08	0.00251	48440440	CID (Collision Induced Dissociation)	MS2	0.451	43.2903	10640	Pol_II_1.raw	3.11	0	0.004378
High	Unambiguous	GGcGAQQPNITVDGMK	C3(Carbamidomethyl)	3	7	XP_044327129.1; XP_044444971.1; XP_044422531.1	XP_044327129.1; XP_044429705.1; XP_044444971.1; XP_044422530.1; XP_044459984.1; XP_044444970.1; XP_044422531.1	0	2	0.5501	0	1	1	816.879	1632.75	1632.75	2.85	0.00233	45612168	CID (Collision Induced Dissociation)	MS2	0.53	43.3492	10658	Pol_II_1.raw	4.49	0	0.001197
High	Unambiguous	IEKGELLSGTLcK	C12(Carbamidomethyl)	3	10	XP_044327129.1; XP_044444971.1; XP_044422531.1	XP_044327129.1; XP_044429652.1; XP_044429705.1; XP_044444971.1; XP_044422530.1; XP_044425929.1; XP_044459984.1; XP_044444970.1; XP_044440562.1; XP_044422531.1	1	2	0.301	0	1	1	724.397	1447.79	1447.78	2.38	0.00172	675844	CID (Collision Induced Dissociation)	MS2	3.124	44.0311	10864	Pol_II_1.raw	2.89	0	0.001187
High	Unambiguous	IEKGELLSGTLcK	C12(Carbamidomethyl)	3	10	XP_044327129.1; XP_044444971.1; XP_044422531.1	XP_044327129.1; XP_044429652.1; XP_044429705.1; XP_044444971.1; XP_044422530.1; XP_044425929.1; XP_044459984.1; XP_044444970.1; XP_044440562.1; XP_044422531.1	1	2	0.2	0	1	1	724.398	1447.79	1447.78	3.9	0.00282	1.7408e+06	CID (Collision Induced Dissociation)	MS2	2.187	44.0822	10878	Pol_II_1.raw	2.45	0	0.002124
High	Unambiguous	LKELVEYGPHPPPGK		3	12	XP_044327129.1; XP_044444971.1; XP_044422531.1	XP_044327129.1; XP_044429652.1; XP_044429705.1; XP_044399994.1; XP_044444971.1; XP_044422530.1; XP_044391333.1; XP_044425929.1; XP_044459984.1; XP_044444970.1; XP_044440562.1; XP_044422531.1	1	2	0.6298	0	1	1	830.959	1660.91	1660.91	2.63	0.00218	20306068	CID (Collision Induced Dissociation)	MS2	0.304	39.2488	9434	Pol_II_1.raw	4.43	0	0.0001385
High	Unambiguous	ICAGGDELEVQDQQDADEPVKKR		2	5	XP_044444971.1; XP_044422531.1	XP_044429705.1; XP_044444971.1; XP_044422530.1; XP_044444970.1; XP_044422531.1	2	3	0.4721	0	1	1	848.406	2543.2	2543.2	-0.44	-0.00037	298447	CID (Collision Induced Dissociation)	MS2	8.198	39.2782	9447	Pol_II_1.raw	3.77	0	0.0009398
High	Unambiguous	TLPHFTKDDYGPESR		3	9	XP_044327129.1; XP_044444971.1; XP_044422531.1	XP_044327129.1; XP_044429652.1; XP_044429705.1; XP_044444971.1; XP_044422530.1; XP_044459984.1; XP_044444970.1; XP_044440562.1; XP_044422531.1	1	2	0.6466	0	1	1	881.925	1762.84	1762.84	2.17	0.00191	1.04051e+06	CID (Collision Induced Dissociation)	MS2	6.534	39.1407	9403	Pol_II_1.raw	4.16	0	0.0002473
High	Unambiguous	TLPHFTKDDYGPESR		3	9	XP_044327129.1; XP_044444971.1; XP_044422531.1	XP_044327129.1; XP_044429652.1; XP_044429705.1; XP_044444971.1; XP_044422530.1; XP_044459984.1; XP_044444970.1; XP_044440562.1; XP_044422531.1	1	2	0.6378	0	1	1	881.925	1762.84	1762.84	1.89	0.00167	875188	CID (Collision Induced Dissociation)	MS2	8.245	39.0871	9388	Pol_II_1.raw	3.81	0	0.0003999
High	Unambiguous	LKELVEYGPHPPPGK		3	12	XP_044327129.1; XP_044444971.1; XP_044422531.1	XP_044327129.1; XP_044429652.1; XP_044429705.1; XP_044399994.1; XP_044444971.1; XP_044422530.1; XP_044391333.1; XP_044425929.1; XP_044459984.1; XP_044444970.1; XP_044440562.1; XP_044422531.1	1	2	0.6133	0	1	1	830.959	1660.91	1660.91	2.63	0.00218	21992068	CID (Collision Induced Dissociation)	MS2	0.29	39.3097	9452	Pol_II_1.raw	4.06	0	0.0003014
High	Unambiguous	LKELVEYGPHPPPGK		3	12	XP_044327129.1; XP_044444971.1; XP_044422531.1	XP_044327129.1; XP_044429652.1; XP_044429705.1; XP_044399994.1; XP_044444971.1; XP_044422530.1; XP_044391333.1; XP_044425929.1; XP_044459984.1; XP_044444970.1; XP_044440562.1; XP_044422531.1	1	4	0.428	0	1	1	415.982	1660.91	1660.91	1.21	0.0005	42462908	CID (Collision Induced Dissociation)	MS2	0.217	39.488	9507	Pol_II_1.raw	2.36	0	0.0004182
High	Unambiguous	IcAGGDELEVQDQQDADEPVKK	C2(Carbamidomethyl)	2	5	XP_044444971.1; XP_044422531.1	XP_044429705.1; XP_044444971.1; XP_044422530.1; XP_044444970.1; XP_044422531.1	1	2	0.4981	0	1	1	1222.57	2444.13	2444.12	0.99	0.00121	1489087	CID (Collision Induced Dissociation)	MS2	5.954	42.3274	10354	Pol_II_1.raw	5.36	0	1.734e-05
High	Unambiguous	IcAGGDELEVQDQQDADEPVKK	C2(Carbamidomethyl)	2	5	XP_044444971.1; XP_044422531.1	XP_044429705.1; XP_044444971.1; XP_044422530.1; XP_044444970.1; XP_044422531.1	1	2	0.5154	0	1	1	1222.57	2444.13	2444.12	2.59	0.00317	803927	CID (Collision Induced Dissociation)	MS2	8.384	42.0957	10287	Pol_II_1.raw	5.18	0	0.0003086
High	Unambiguous	IcAGGDELEVQDQQDADEPVKK	C2(Carbamidomethyl)	2	5	XP_044444971.1; XP_044422531.1	XP_044429705.1; XP_044444971.1; XP_044422530.1; XP_044444970.1; XP_044422531.1	1	2	0.5724	0	1	1	1222.57	2444.13	2444.12	2.29	0.0028	763063	CID (Collision Induced Dissociation)	MS2	8.711	42.034	10269	Pol_II_1.raw	5.8	0	0.0002439
High	Unambiguous	ICAGGDELEVQDQQDADEPVKK		2	5	XP_044444971.1; XP_044422531.1	XP_044429705.1; XP_044444971.1; XP_044422530.1; XP_044444970.1; XP_044422531.1	1	3	0.332	0	1	1	796.376	2387.11	2387.1	4.07	0.00324	534320	CID (Collision Induced Dissociation)	MS2	7.986	43.015	10562	Pol_II_1.raw	2.44	0	0.002366
High	Unambiguous	ICAGGDELEVQDQQDADEPVKK		2	5	XP_044444971.1; XP_044422531.1	XP_044429705.1; XP_044444971.1; XP_044422530.1; XP_044444970.1; XP_044422531.1	1	3	0.3855	0	1	1	796.374	2387.11	2387.1	2.15	0.00171	659037	CID (Collision Induced Dissociation)	MS2	5.683	43.0688	10577	Pol_II_1.raw	2.62	0	0.0003045
High	Unambiguous	GGcGAQQPNITVDGMK	C3(Carbamidomethyl)	3	7	XP_044327129.1; XP_044444971.1; XP_044422531.1	XP_044327129.1; XP_044429705.1; XP_044444971.1; XP_044422530.1; XP_044459984.1; XP_044444970.1; XP_044422531.1	0	2	0.6384	0	1	1	816.879	1632.75	1632.75	2.85	0.00233	81114296	CID (Collision Induced Dissociation)	MS2	0.072	42.9018	10530	Pol_II_1.raw	4.37	0	4.84e-05
High	Unambiguous	SDDQDQLPEPVER		2	5	XP_044444971.1; XP_044422531.1	XP_044429705.1; XP_044444971.1; XP_044422530.1; XP_044444970.1; XP_044422531.1	0	2	0.5559	0	1	1	764.351	1527.7	1527.69	2.18	0.00166	1.43824e+06	CID (Collision Induced Dissociation)	MS2	5.385	41.78	10192	Pol_II_1.raw	3.49	0	0.001685
High	Unambiguous	SDDQDQLPEPVER		2	5	XP_044444971.1; XP_044422531.1	XP_044429705.1; XP_044444971.1; XP_044422530.1; XP_044444970.1; XP_044422531.1	0	2	0.5785	0	1	1	764.35	1527.69	1527.69	0.18	0.00014	1.54044e+06	CID (Collision Induced Dissociation)	MS2	4.633	41.7208	10175	Pol_II_1.raw	3.25	0	0.0001135
High	Unambiguous	LKELVEYGPHPPPGK		3	12	XP_044327129.1; XP_044444971.1; XP_044422531.1	XP_044327129.1; XP_044429652.1; XP_044429705.1; XP_044399994.1; XP_044444971.1; XP_044422530.1; XP_044391333.1; XP_044425929.1; XP_044459984.1; XP_044444970.1; XP_044440562.1; XP_044422531.1	1	3	0.3459	0	1	1	554.307	1660.91	1660.91	1	0.00055	2.79014e+06	CID (Collision Induced Dissociation)	MS2	0.865	41.5401	10120	Pol_II_1.raw	2.92	0	0.001194
High	Unambiguous	KIcAGGDELEVQDQQDADEPVKK	C3(Carbamidomethyl)	2	5	XP_044444971.1; XP_044422531.1	XP_044429705.1; XP_044444971.1; XP_044422530.1; XP_044444970.1; XP_044422531.1	2	3	0.458	0	1	1	858.08	2572.23	2572.22	2.18	0.00187	1.28036e+06	CID (Collision Induced Dissociation)	MS2	1.199	37.4695	8901	Pol_II_1.raw	3.93	0	6.038e-05
High	Unambiguous	KIcAGGDELEVQDQQDADEPVKK	C3(Carbamidomethyl)	2	5	XP_044444971.1; XP_044422531.1	XP_044429705.1; XP_044444971.1; XP_044422530.1; XP_044444970.1; XP_044422531.1	2	3	0.1227	0	1	1	858.082	2572.23	2572.22	4.1	0.00351	892605	CID (Collision Induced Dissociation)	MS2	1.343	37.3548	8867	Pol_II_1.raw	2.77	0	0.00056
High	Unambiguous	IcAGGDELEVQDQQDADEPVKKR	C2(Carbamidomethyl)	2	5	XP_044444971.1; XP_044422531.1	XP_044429705.1; XP_044444971.1; XP_044422530.1; XP_044444970.1; XP_044422531.1	2	4	0.3893	0	1	1	650.813	2600.23	2600.23	1.8	0.00117	15151355	CID (Collision Induced Dissociation)	MS2	1.646	38.8972	9329	Pol_II_1.raw	4.29	0	0.0001908
High	Unambiguous	IcAGGDELEVQDQQDADEPVKKR	C2(Carbamidomethyl)	2	5	XP_044444971.1; XP_044422531.1	XP_044429705.1; XP_044444971.1; XP_044422530.1; XP_044444970.1; XP_044422531.1	2	4	0.4496	0	1	1	650.813	2600.23	2600.23	1.8	0.00117	18879588	CID (Collision Induced Dissociation)	MS2	1.461	38.8386	9312	Pol_II_1.raw	4.56	0	5.296e-05
High	Unambiguous	LKELVEYGPHPPPGK		3	12	XP_044327129.1; XP_044444971.1; XP_044422531.1	XP_044327129.1; XP_044429652.1; XP_044429705.1; XP_044399994.1; XP_044444971.1; XP_044422530.1; XP_044391333.1; XP_044425929.1; XP_044459984.1; XP_044444970.1; XP_044440562.1; XP_044422531.1	1	3	0.563	0	1	1	554.308	1660.91	1660.91	1.99	0.0011	34389624	CID (Collision Induced Dissociation)	MS2	0.103	38.4721	9200	Pol_II_1.raw	3.57	0	0.001155
High	Unambiguous	IcAGGDELEVQDQQDADEPVKKR	C2(Carbamidomethyl)	2	5	XP_044444971.1; XP_044422531.1	XP_044429705.1; XP_044444971.1; XP_044422530.1; XP_044444970.1; XP_044422531.1	2	3	0.4929	0	1	1	867.415	2600.23	2600.23	1.95	0.00169	5.24227e+06	CID (Collision Induced Dissociation)	MS2	1.692	38.1267	9099	Pol_II_1.raw	4.2	0	1.802e-05
High	Unambiguous	LKELVEYGPHPPPGK		3	12	XP_044327129.1; XP_044444971.1; XP_044422531.1	XP_044327129.1; XP_044429652.1; XP_044429705.1; XP_044399994.1; XP_044444971.1; XP_044422530.1; XP_044391333.1; XP_044425929.1; XP_044459984.1; XP_044444970.1; XP_044440562.1; XP_044422531.1	1	3	0.5201	0	1	1	554.308	1660.91	1660.91	2.22	0.00123	27150386	CID (Collision Induced Dissociation)	MS2	0.123	38.4125	9182	Pol_II_1.raw	3.23	0	0.0006296
High	Unambiguous	ITNDEAPKGEIQDESAEDDVFLKK		2	5	XP_044444971.1; XP_044422531.1	XP_044429705.1; XP_044444971.1; XP_044422530.1; XP_044444970.1; XP_044422531.1	2	4	0.4286	0	1	1	673.581	2691.3	2691.3	1.32	0.00089	4776516	CID (Collision Induced Dissociation)	MS2	3.19	51.712	13136	Pol_II_1.raw	3.57	0	0.0007428
High	Unambiguous	RGGcGAQQPNITVDGmK	C4(Carbamidomethyl); M16(Oxidation)	2	5	XP_044444971.1; XP_044422531.1	XP_044429705.1; XP_044444971.1; XP_044422530.1; XP_044444970.1; XP_044422531.1	1	2	0.6361	0	1	1	902.929	1804.85	1804.84	4.7	0.00424	479989	CID (Collision Induced Dissociation)	MS2	28.067	28.2499	6206	Pol_II_1.raw	3.05	0	0.0004073
High	Unambiguous	KSDDQDQLPEPVERK		2	5	XP_044444971.1; XP_044422531.1	XP_044429705.1; XP_044444971.1; XP_044422530.1; XP_044444970.1; XP_044422531.1	2	2	0.2059	0	1	1	892.448	1783.89	1783.88	3.58	0.0032	457473	CID (Collision Induced Dissociation)	MS2	9.15	27.9513	6118	Pol_II_1.raw	4.08	0	0.001186
High	Unambiguous	SVTHATEIWYDPDPLGTIIEEDVEFVR		2	5	XP_044444971.1; XP_044422531.1	XP_044429705.1; XP_044444971.1; XP_044422530.1; XP_044444970.1; XP_044422531.1	0	3	0.5681	0	1	1	1044.52	3131.53	3131.52	4.27	0.00446	109782	CID (Collision Induced Dissociation)	MS2	23.575	149.539	41369	Pol_II_1.raw	5.14	0	0.0003568
High	Unambiguous	KKSDDQDQLPEPVER		2	5	XP_044444971.1; XP_044422531.1	XP_044429705.1; XP_044444971.1; XP_044422530.1; XP_044444970.1; XP_044422531.1	2	2	0.6868	0	1	1	892.448	1783.89	1783.88	3.58	0.0032	2416011	CID (Collision Induced Dissociation)	MS2	2.801	29.2668	6500	Pol_II_1.raw	4.31	0	0.001747
High	Unambiguous	RGGcGAQQPNITVDGmK	C4(Carbamidomethyl); M16(Oxidation)	2	5	XP_044444971.1; XP_044422531.1	XP_044429705.1; XP_044444971.1; XP_044422530.1; XP_044444970.1; XP_044422531.1	1	2	0.5611	0	1	1	902.928	1804.85	1804.84	3.28	0.00296	321891	CID (Collision Induced Dissociation)	MS2	41.852	27.7716	6066	Pol_II_1.raw	3.03	0	0.0006522
High	Unambiguous	LKVVPGDDAMSIEAQK		3	10	XP_044327129.1; XP_044444971.1; XP_044422531.1	XP_044327129.1; XP_044429705.1; XP_044399994.1; XP_044444971.1; XP_044422530.1; XP_044399993.1; XP_044391333.1; XP_044459984.1; XP_044444970.1; XP_044422531.1	1	3	0.657	0	1	1	567.635	1700.89	1700.89	0.91	0.00052	7.91617e+06	CID (Collision Induced Dissociation)	MS2	0.542	50.0439	12638	Pol_II_1.raw	4.49	0	0.0004094
High	Unambiguous	IcAGGDELEVQDQQDADEPVK	C2(Carbamidomethyl)	2	5	XP_044444971.1; XP_044422531.1	XP_044429705.1; XP_044444971.1; XP_044422530.1; XP_044444970.1; XP_044422531.1	0	2	0.6745	0	1	1	1158.52	2316.03	2316.03	1.89	0.00219	1.60649e+06	CID (Collision Induced Dissociation)	MS2	4.017	49.9379	12608	Pol_II_1.raw	6.36	0	6.868e-07
High	Unambiguous	LKVVPGDDAMSIEAQK		3	10	XP_044327129.1; XP_044444971.1; XP_044422531.1	XP_044327129.1; XP_044429705.1; XP_044399994.1; XP_044444971.1; XP_044422530.1; XP_044399993.1; XP_044391333.1; XP_044459984.1; XP_044444970.1; XP_044422531.1	1	3	0.5971	0	1	1	567.635	1700.89	1700.89	1.23	0.0007	7867179	CID (Collision Induced Dissociation)	MS2	0.532	49.9846	12620	Pol_II_1.raw	4.07	0	2.227e-05
High	Unambiguous	ICAGGDELEVQDQQDADEPVK		2	5	XP_044444971.1; XP_044422531.1	XP_044429705.1; XP_044444971.1; XP_044422530.1; XP_044444970.1; XP_044422531.1	0	2	0.5321	0	1	1	1130.01	2259.01	2259.01	1.49	0.00169	248132	CID (Collision Induced Dissociation)	MS2	12.262	50.4916	12777	Pol_II_1.raw	6.07	0	3.71e-06
High	Unambiguous	IcAGGDELEVQDQQDADEPVK	C2(Carbamidomethyl)	2	5	XP_044444971.1; XP_044422531.1	XP_044429705.1; XP_044444971.1; XP_044422530.1; XP_044444970.1; XP_044422531.1	0	2	0.6094	0	1	1	1158.52	2316.03	2316.03	1.89	0.00219	1.60649e+06	CID (Collision Induced Dissociation)	MS2	2.822	49.9354	12607	Pol_II_1.raw	6.35	0	8.068e-06
High	Unambiguous	KSSDQHLELGYKVER		4	13	XP_044327129.1; XP_044444971.1; XP_044391332.1; XP_044422531.1	XP_044327129.1; XP_044429705.1; XP_044399994.1; XP_044444971.1; XP_044422530.1; XP_044399993.1; XP_044391333.1; XP_044425929.1; XP_044459984.1; XP_044444970.1; XP_044440562.1; XP_044391332.1; XP_044422531.1	2	2	0.534	0	1	1	894.968	1788.93	1788.92	2.59	0.00231	896567	CID (Collision Induced Dissociation)	MS2	8.587	31.1037	7028	Pol_II_1.raw	4.85	0	1.189e-05
High	Unambiguous	NSLGDVIQFLYGEDGMDAVWIESQKLDSLK		3	7	XP_044327129.1; XP_044444971.1; XP_044422531.1	XP_044327129.1; XP_044429705.1; XP_044444971.1; XP_044422530.1; XP_044459984.1; XP_044444970.1; XP_044422531.1	1	3	0.58	0	1	1	1124.23	3370.67	3370.65	4.58	0.00515	85870.7	CID (Collision Induced Dissociation)	MS2	22.39	149.517	41361	Pol_II_1.raw	4.69	0	7.42e-06
High	Unambiguous	KSSDQHLELGYKVER		4	13	XP_044327129.1; XP_044444971.1; XP_044391332.1; XP_044422531.1	XP_044327129.1; XP_044429705.1; XP_044399994.1; XP_044444971.1; XP_044422530.1; XP_044399993.1; XP_044391333.1; XP_044425929.1; XP_044459984.1; XP_044444970.1; XP_044440562.1; XP_044391332.1; XP_044422531.1	2	2	0.5358	0	1	1	894.97	1788.93	1788.92	5.32	0.00476	383905	CID (Collision Induced Dissociation)	MS2	21.686	30.9251	6980	Pol_II_1.raw	4.05	0	0.0001548
High	Unambiguous	IcAGGDELEVQDQQDADEPVK	C2(Carbamidomethyl)	2	5	XP_044444971.1; XP_044422531.1	XP_044429705.1; XP_044444971.1; XP_044422530.1; XP_044444970.1; XP_044422531.1	0	2	0.6702	0	1	1	1158.52	2316.04	2316.03	3.15	0.00365	1.42878e+06	CID (Collision Induced Dissociation)	MS2	4.317	49.8817	12590	Pol_II_1.raw	6.61	0	6.427e-07
High	Unambiguous	IcAGGDELEVQDQQDADEPVK	C2(Carbamidomethyl)	2	5	XP_044444971.1; XP_044422531.1	XP_044429705.1; XP_044444971.1; XP_044422530.1; XP_044444970.1; XP_044422531.1	0	2	0.6416	0	1	1	1158.52	2316.04	2316.03	3.15	0.00365	1.42878e+06	CID (Collision Induced Dissociation)	MS2	3.455	49.8792	12589	Pol_II_1.raw	6.39	0	1.553e-06
High	Unambiguous	QMSVVVIEHAETMER		2	5	XP_044444971.1; XP_044422531.1	XP_044429705.1; XP_044444971.1; XP_044422530.1; XP_044444970.1; XP_044422531.1	0	2	0.5524	0	1	1	879.931	1758.85	1758.85	1.76	0.00155	2485837	CID (Collision Induced Dissociation)	MS2	1.973	58.3992	15124	Pol_II_1.raw	3.53	0.0002958	0.006025
High	Unambiguous	GSFINISQMTAcVGQQNVEGK	C12(Carbamidomethyl)	4	11	XP_044327129.1; XP_044444971.1; XP_044391332.1; XP_044422531.1	XP_044327129.1; XP_044429705.1; XP_044399994.1; XP_044444971.1; XP_044422530.1; XP_044399993.1; XP_044391333.1; XP_044459984.1; XP_044444970.1; XP_044391332.1; XP_044422531.1	0	3	0.3604	0	1	1	756.699	2268.08	2268.07	3.13	0.00236	908014	CID (Collision Induced Dissociation)	MS2	1.824	76.2033	20422	Pol_II_1.raw	3.08	0.0002958	0.0055
High	Unambiguous	cIVSPQANRPVMGIVQDTLLGcR	C1(Carbamidomethyl); C22(Carbamidomethyl)	4	9	XP_044327129.1; XP_044444971.1; XP_044391332.1; XP_044422531.1	XP_044327129.1; XP_044429705.1; XP_044444971.1; XP_044422530.1; XP_044399993.1; XP_044459984.1; XP_044444970.1; XP_044391332.1; XP_044422531.1	0	2	0.2073	0	1	1	1292.66	2584.32	2584.32	1.73	0.00224	1129581	CID (Collision Induced Dissociation)	MS2	3.815	82.4168	22272	Pol_II_1.raw	2.46	0.0002958	0.005649
High	Unambiguous	VVISFDGSYVNYR		3	10	XP_044327129.1; XP_044444971.1; XP_044422531.1	XP_044327129.1; XP_044429705.1; XP_044399994.1; XP_044444971.1; XP_044335362.1; XP_044422530.1; XP_044391333.1; XP_044459984.1; XP_044444970.1; XP_044422531.1	0	2	0.6154	0	1	1	759.884	1518.76	1518.76	1.85	0.0014	15220466	CID (Collision Induced Dissociation)	MS2	0.598	66.5417	17553	Pol_II_1.raw	3.9	0.0002958	0.006126
High	Unambiguous	GLTPQEFFFHAMGGR		3	8	XP_044327129.1; XP_044444971.1; XP_044422531.1	XP_044327129.1; XP_044429705.1; XP_044444971.1; XP_044422530.1; XP_044399993.1; XP_044459984.1; XP_044444970.1; XP_044422531.1	0	3	0.4145	0	1	1	565.61	1694.82	1694.81	3.06	0.00173	82148696	CID (Collision Induced Dissociation)	MS2	0.047	84.8577	23006	Pol_II_1.raw	1.52	0.0002958	0.005747
High	Unambiguous	NATLFFNILLR		2	5	XP_044444971.1; XP_044422531.1	XP_044429705.1; XP_044444971.1; XP_044422530.1; XP_044444970.1; XP_044422531.1	0	2	0.4065	0	1	1	661.387	1321.77	1321.76	3.37	0.00223	2.09446e+06	CID (Collision Induced Dissociation)	MS2	2.517	96.9289	26643	Pol_II_1.raw	2.78	0.0002958	0.005867
High	Unambiguous	TMMESFENRVNQVLNK		3	9	XP_044327129.1; XP_044444971.1; XP_044422531.1	XP_044327129.1; XP_044429705.1; XP_044399994.1; XP_044444971.1; XP_044422530.1; XP_044391333.1; XP_044459984.1; XP_044444970.1; XP_044422531.1	1	2	0.5092	0	1	1	970.475	1939.94	1939.94	3.72	0.0036	13597763	CID (Collision Induced Dissociation)	MS2	0.462	76.5451	20522	Pol_II_1.raw	4.36	0.0002958	0.005431
High	Unambiguous	KIEGNMLTEMALR		3	8	XP_044327129.1; XP_044444971.1; XP_044422531.1	XP_044327129.1; XP_044429705.1; XP_044444971.1; XP_044335362.1; XP_044422530.1; XP_044459984.1; XP_044444970.1; XP_044422531.1	1	2	0.4681	0	1	1	753.397	1505.79	1505.78	2.9	0.00218	936938	CID (Collision Induced Dissociation)	MS2	2.981	64.1598	16837	Pol_II_1.raw	3.76	0.0002958	0.005561
High	Unambiguous	RISDEDcLLLGLNPK	C7(Carbamidomethyl)	2	5	XP_044444971.1; XP_044422531.1	XP_044429705.1; XP_044444971.1; XP_044422530.1; XP_044444970.1; XP_044422531.1	1	3	0.3739	0	1	1	581.644	1742.92	1742.91	3.4	0.00198	10673969	CID (Collision Induced Dissociation)	MS2	0.264	65.5801	17264	Pol_II_1.raw	2.38	0.0002958	0.005756
High	Unambiguous	DGGMmSPmLSPNFR	M5(Oxidation); M8(Oxidation)	2	5	XP_044444971.1; XP_044422531.1	XP_044429705.1; XP_044444971.1; XP_044422530.1; XP_044444970.1; XP_044422531.1	0	2	0.1407	0	1	1	786.339	1571.67	1571.67	3.8	0.00299	313225	CID (Collision Induced Dissociation)	MS2	8.259	54.43	13950	Pol_II_1.raw	2.7	0.0002958	0.006189
High	Unambiguous	KIEGNmLTEMALR	M6(Oxidation)	3	8	XP_044327129.1; XP_044444971.1; XP_044422531.1	XP_044327129.1; XP_044429705.1; XP_044444971.1; XP_044335362.1; XP_044422530.1; XP_044459984.1; XP_044444970.1; XP_044422531.1	1	3	0.1983	0	1	1	507.931	1521.78	1521.78	1.73	0.00088	476644	CID (Collision Induced Dissociation)	MS2	9.235	50.6191	12816	Pol_II_1.raw	2.42	0.0002958	0.005655
High	Unambiguous	SLLDELRVVISFDGSYVNYR		3	10	XP_044327129.1; XP_044444971.1; XP_044422531.1	XP_044327129.1; XP_044429705.1; XP_044399994.1; XP_044444971.1; XP_044335362.1; XP_044422530.1; XP_044391333.1; XP_044459984.1; XP_044444970.1; XP_044422531.1	1	3	0.3885	0	1	1	782.412	2345.22	2345.21	3.49	0.00273	1.41102e+06	CID (Collision Induced Dissociation)	MS2	1.524	106.347	29490	Pol_II_1.raw	3.14	0.0004707	0.01239
High	Unambiguous	NSLGDVIQFLYGEDGMDAVWIESQKLDSLK		3	7	XP_044327129.1; XP_044444971.1; XP_044422531.1	XP_044327129.1; XP_044429705.1; XP_044444971.1; XP_044422530.1; XP_044459984.1; XP_044444970.1; XP_044422531.1	1	2	0.5816	0	1	1	1685.84	3370.67	3370.65	5	0.00843	935470	CID (Collision Induced Dissociation)	MS2	8.939	108.77	30216	Pol_II_1.raw	2.94	0.0004707	0.007098
High	Unambiguous	AEVLELMMVPK		4	10	XP_044327129.1; XP_044444971.1; XP_044391332.1; XP_044422531.1	XP_044327129.1; XP_044429705.1; XP_044399994.1; XP_044444971.1; XP_044422530.1; XP_044391333.1; XP_044459984.1; XP_044444970.1; XP_044391332.1; XP_044422531.1	0	2	0.4411	0	1	1	630.343	1259.68	1259.67	4.52	0.00285	2.74235e+06	CID (Collision Induced Dissociation)	MS2	0.905	78.9735	21245	Pol_II_1.raw	2.63	0.0004707	0.0196
High	Unambiguous	LKELVEYGPHPPPGK		3	12	XP_044327129.1; XP_044444971.1; XP_044422531.1	XP_044327129.1; XP_044429652.1; XP_044429705.1; XP_044399994.1; XP_044444971.1; XP_044422530.1; XP_044391333.1; XP_044425929.1; XP_044459984.1; XP_044444970.1; XP_044440562.1; XP_044422531.1	1	3	0.4126	0	1	1	554.307	1660.91	1660.91	1.11	0.00062	2.82574e+06	CID (Collision Induced Dissociation)	MS2	1.14	41.5968	10137	Pol_II_1.raw	3.49	0.0004707	0.008956
High	Unambiguous	EGLIDTAVK		4	11	XP_044327129.1; XP_044444971.1; XP_044391332.1; XP_044422531.1	XP_044327129.1; XP_044429705.1; XP_044399994.1; XP_044444971.1; XP_044422530.1; XP_044399993.1; XP_044391333.1; XP_044459984.1; XP_044444970.1; XP_044391332.1; XP_044422531.1	0	2	0.4054	0	1	1	473.266	945.525	945.525	-0.33	-0.00015	37033508	CID (Collision Induced Dissociation)	MS2	0.134	39.486	9506	Pol_II_1.raw	2.22	0.0004707	0.01989
High	Unambiguous	SEDDLTHQLAMIIR		4	11	XP_044327129.1; XP_044444971.1; XP_044391332.1; XP_044422531.1	XP_044327129.1; XP_044429705.1; XP_044399994.1; XP_044444971.1; XP_044422530.1; XP_044399993.1; XP_044391333.1; XP_044459984.1; XP_044444970.1; XP_044391332.1; XP_044422531.1	0	2	0.3559	0	1	1	821.421	1641.84	1641.83	5.27	0.00432	52850076	CID (Collision Induced Dissociation)	MS2	0.048	78.9665	21242	Pol_II_1.raw	2.95	0.0004707	0.006668
High	Unambiguous	LKELVEYGPHPPPGK		3	12	XP_044327129.1; XP_044444971.1; XP_044422531.1	XP_044327129.1; XP_044429652.1; XP_044429705.1; XP_044399994.1; XP_044444971.1; XP_044422530.1; XP_044391333.1; XP_044425929.1; XP_044459984.1; XP_044444970.1; XP_044440562.1; XP_044422531.1	1	4	0.3967	0	1	1	415.983	1660.91	1660.91	1.8	0.00075	38031876	CID (Collision Induced Dissociation)	MS2	0.165	39.5473	9525	Pol_II_1.raw	2.42	0.0004707	0.0093
High	Unambiguous	NSLGDVIQFLYGEDGMDAVWIESQK		3	7	XP_044327129.1; XP_044444971.1; XP_044422531.1	XP_044327129.1; XP_044429705.1; XP_044444971.1; XP_044422530.1; XP_044459984.1; XP_044444970.1; XP_044422531.1	0	2	0.5707	0	1	1	1407.67	2814.34	2814.33	2.97	0.00418	710902	CID (Collision Induced Dissociation)	MS2	3.252	107.619	29866	Pol_II_1.raw	3.75	0.0004707	0.006733
High	Unambiguous	GSFINISQMTACVGQQNVEGK		4	11	XP_044327129.1; XP_044444971.1; XP_044391332.1; XP_044422531.1	XP_044327129.1; XP_044429705.1; XP_044399994.1; XP_044444971.1; XP_044422530.1; XP_044399993.1; XP_044391333.1; XP_044459984.1; XP_044444970.1; XP_044391332.1; XP_044422531.1	0	3	0.2841	0	1	1	737.693	2211.06	2211.05	4.55	0.00335	958876	CID (Collision Induced Dissociation)	MS2	2.251	78.5602	21125	Pol_II_1.raw	2.71	0.0004707	0.01745
High	Unambiguous	TMMESFENR		3	9	XP_044327129.1; XP_044444971.1; XP_044422531.1	XP_044327129.1; XP_044429705.1; XP_044399994.1; XP_044444971.1; XP_044422530.1; XP_044391333.1; XP_044459984.1; XP_044444970.1; XP_044422531.1	0	1	0.4435	0	1	1	1144.48	1144.48	1144.48	1.32	0.00151	709403	CID (Collision Induced Dissociation)	MS2	10.297	39.2618	9440	Pol_II_1.raw	2.39	0.0004707	0.01363
High	Unambiguous	TMMESFENRVNQVLNK		3	9	XP_044327129.1; XP_044444971.1; XP_044422531.1	XP_044327129.1; XP_044429705.1; XP_044399994.1; XP_044444971.1; XP_044422530.1; XP_044391333.1; XP_044459984.1; XP_044444970.1; XP_044422531.1	1	2	0.5434	0	1	1	970.476	1939.94	1939.94	3.9	0.00379	22374986	CID (Collision Induced Dissociation)	MS2	0.288	76.4849	20504	Pol_II_1.raw	4.38	0.0004707	0.009466
High	Unambiguous	SEDDLTHQLAMIIR		4	11	XP_044327129.1; XP_044444971.1; XP_044391332.1; XP_044422531.1	XP_044327129.1; XP_044429705.1; XP_044399994.1; XP_044444971.1; XP_044422530.1; XP_044399993.1; XP_044391333.1; XP_044459984.1; XP_044444970.1; XP_044391332.1; XP_044422531.1	0	3	0.3871	0	1	1	547.948	1641.83	1641.83	2.58	0.00141	7.181e+06	CID (Collision Induced Dissociation)	MS2	0.524	78.1765	21008	Pol_II_1.raw	3.41	0.0004707	0.008932
High	Unambiguous	TMMESFENR		3	9	XP_044327129.1; XP_044444971.1; XP_044422531.1	XP_044327129.1; XP_044429705.1; XP_044399994.1; XP_044444971.1; XP_044422530.1; XP_044391333.1; XP_044459984.1; XP_044444970.1; XP_044422531.1	0	2	0.4944	0	1	1	572.742	1144.48	1144.48	1.25	0.00072	20673322	CID (Collision Induced Dissociation)	MS2	0.247	40.329	9758	Pol_II_1.raw	2.69	0.0004707	0.01799
High	Unambiguous	TMMESFENR		3	9	XP_044327129.1; XP_044444971.1; XP_044422531.1	XP_044327129.1; XP_044429705.1; XP_044399994.1; XP_044444971.1; XP_044422530.1; XP_044391333.1; XP_044459984.1; XP_044444970.1; XP_044422531.1	0	2	0.4709	0	1	1	572.742	1144.48	1144.48	1.25	0.00072	4292655	CID (Collision Induced Dissociation)	MS2	1.145	39.1361	9401	Pol_II_1.raw	2.23	0.0004707	0.01218
High	Unambiguous	QMSVVVIEHAETMER		2	5	XP_044444971.1; XP_044422531.1	XP_044429705.1; XP_044444971.1; XP_044422530.1; XP_044444970.1; XP_044422531.1	0	3	0.1722	0	1	1	586.957	1758.86	1758.85	2.24	0.00131	706423	CID (Collision Induced Dissociation)	MS2	4.605	109.376	30402	Pol_II_1.raw	1.8	0.0004707	0.01568
High	Unambiguous	GLTPQEFFFHAMGGR		3	8	XP_044327129.1; XP_044444971.1; XP_044422531.1	XP_044327129.1; XP_044429705.1; XP_044444971.1; XP_044422530.1; XP_044399993.1; XP_044459984.1; XP_044444970.1; XP_044422531.1	0	2	0.5193	0	1	1	847.913	1694.82	1694.81	4.22	0.00357	980014	CID (Collision Induced Dissociation)	MS2	1.708	87.133	23693	Pol_II_1.raw	3.62	0.0004707	0.01037
High	Unambiguous	NATLFFNILLR		2	5	XP_044444971.1; XP_044422531.1	XP_044429705.1; XP_044444971.1; XP_044422530.1; XP_044444970.1; XP_044422531.1	0	1	0.4215	0	1	1	1321.76	1321.76	1321.76	1.21	0.0016	1351493	CID (Collision Induced Dissociation)	MS2	2.304	97.4691	26809	Pol_II_1.raw	2.61	0.0004707	0.01875
High	Unambiguous	NATLFFNILLR		2	5	XP_044444971.1; XP_044422531.1	XP_044429705.1; XP_044444971.1; XP_044422530.1; XP_044444970.1; XP_044422531.1	0	1	0.3251	0	1	1	1321.76	1321.76	1321.76	1.12	0.00148	1.02514e+06	CID (Collision Induced Dissociation)	MS2	5.141	97.4196	26795	Pol_II_1.raw	2.43	0.0004707	0.01198
High	Unambiguous	KKSDDQDQLPEPVER		2	5	XP_044444971.1; XP_044422531.1	XP_044429705.1; XP_044444971.1; XP_044422530.1; XP_044444970.1; XP_044422531.1	2	2	0.6154	0	1	1	892.447	1783.89	1783.88	2.63	0.00234	2429565	CID (Collision Induced Dissociation)	MS2	3.243	29.328	6518	Pol_II_1.raw	4.03	0.0004707	0.006729
High	Unambiguous	NATLFFNILLR		2	5	XP_044444971.1; XP_044422531.1	XP_044429705.1; XP_044444971.1; XP_044422530.1; XP_044444970.1; XP_044422531.1	0	2	0.4291	0	1	1	661.387	1321.77	1321.76	3.74	0.00247	1.18905e+06	CID (Collision Induced Dissociation)	MS2	4.347	96.8909	26634	Pol_II_1.raw	2.47	0.0004707	0.01074
High	Unambiguous	SSDQHLELGYK		4	13	XP_044327129.1; XP_044444971.1; XP_044391332.1; XP_044422531.1	XP_044327129.1; XP_044429705.1; XP_044399994.1; XP_044444971.1; XP_044422530.1; XP_044399993.1; XP_044391333.1; XP_044425929.1; XP_044459984.1; XP_044444970.1; XP_044440562.1; XP_044391332.1; XP_044422531.1	0	2	0.3527	0	1	1	638.814	1276.62	1276.62	2.82	0.0018	6.20076e+06	CID (Collision Induced Dissociation)	MS2	0.682	31.8335	7239	Pol_II_1.raw	2.24	0.0004707	0.01414
High	Unambiguous	SSDQHLELGYK		4	13	XP_044327129.1; XP_044444971.1; XP_044391332.1; XP_044422531.1	XP_044327129.1; XP_044429705.1; XP_044399994.1; XP_044444971.1; XP_044422530.1; XP_044399993.1; XP_044391333.1; XP_044425929.1; XP_044459984.1; XP_044444970.1; XP_044440562.1; XP_044391332.1; XP_044422531.1	0	2	0.3602	0	1	1	638.814	1276.62	1276.62	2.34	0.0015	7037124	CID (Collision Induced Dissociation)	MS2	0.594	31.769	7220	Pol_II_1.raw	2.36	0.0004707	0.01443
High	Unambiguous	ILADEDDTKFK		1	2	XP_044422531.1	XP_044422530.1; XP_044422531.1	1	3	0.6367	0	1	1	432.223	1294.65	1294.65	1.89	0.00082	39151876	CID (Collision Induced Dissociation)	MS2	0.107	32.6216	7472	Pol_II_1.raw	2.56	0.0004707	0.01907
High	Unambiguous	ILADEDDTKFK		1	2	XP_044422531.1	XP_044422530.1; XP_044422531.1	1	3	0.4726	0	1	1	432.223	1294.66	1294.65	2.25	0.00097	29943184	CID (Collision Induced Dissociation)	MS2	0.127	32.5661	7456	Pol_II_1.raw	2.01	0.0004707	0.008402
High	Unambiguous	AEFDNVFRYELDDENWRPTYMLPDHVDDLK		2	5	XP_044444971.1; XP_044422531.1	XP_044429705.1; XP_044444971.1; XP_044422530.1; XP_044444970.1; XP_044422531.1	1	4	0.3285	0	1	1	936.436	3742.72	3742.71	3.06	0.00286	1.42693e+06	CID (Collision Induced Dissociation)	MS2	6.199	89.5028	24399	Pol_II_1.raw	3.47	0.0004707	0.007283
High	Unambiguous	AEFDNVFRYELDDENWRPTYMLPDHVDDLK		2	5	XP_044444971.1; XP_044422531.1	XP_044429705.1; XP_044444971.1; XP_044422530.1; XP_044444970.1; XP_044422531.1	1	3	0.3598	0	1	1	1248.25	3742.74	3742.71	6.7	0.00835	330754	CID (Collision Induced Dissociation)	MS2	2.307	89.8497	24501	Pol_II_1.raw	3.28	0.0004707	0.01525
High	Unambiguous	LNLSVTSPYNADFDGDEMNMHVPQSFETR		3	10	XP_044327129.1; XP_044444971.1; XP_044422531.1	XP_044327129.1; XP_044429705.1; XP_044399994.1; XP_044444971.1; XP_044422530.1; XP_044399993.1; XP_044391333.1; XP_044459984.1; XP_044444970.1; XP_044422531.1	0	3	0.3108	0	1	1	1105.5	3314.49	3314.47	5.56	0.00615	349797	CID (Collision Induced Dissociation)	MS2	2.042	81.9843	22142	Pol_II_1.raw	3.25	0.0004707	0.01941
High	Unambiguous	LNLSVTSPYNADFDGDEMNMHVPQSFETR		3	10	XP_044327129.1; XP_044444971.1; XP_044422531.1	XP_044327129.1; XP_044429705.1; XP_044399994.1; XP_044444971.1; XP_044422530.1; XP_044399993.1; XP_044391333.1; XP_044459984.1; XP_044444970.1; XP_044422531.1	0	3	0.5191	0	1	1	1105.5	3314.49	3314.47	4.46	0.00493	2219263	CID (Collision Induced Dissociation)	MS2	1.326	82.1056	22179	Pol_II_1.raw	3.41	0.0004707	0.009038
High	Unambiguous	KSDDQDQLPEPVERK		2	5	XP_044444971.1; XP_044422531.1	XP_044429705.1; XP_044444971.1; XP_044422530.1; XP_044444970.1; XP_044422531.1	2	3	0.2555	0	1	1	595.3	1783.89	1783.88	2.17	0.00129	4.79104e+06	CID (Collision Induced Dissociation)	MS2	0.27	27.6756	6034	Pol_II_1.raw	3.17	0.0004707	0.01654
High	Unambiguous	FLQSLVAPGEMIGCVAAQSIGEPATQMTLNTFHYAGVSAK		3	8	XP_044327129.1; XP_044444971.1; XP_044422531.1	XP_044327129.1; XP_044429705.1; XP_044444971.1; XP_044422530.1; XP_044399993.1; XP_044459984.1; XP_044444970.1; XP_044422531.1	0	3	0.3226	0	1	1	1380.02	4138.06	4138.04	3.05	0.0042	664515	CID (Collision Induced Dissociation)	MS2	2.031	105.33	29182	Pol_II_1.raw	3.1	0.0004707	0.01924
High	Unambiguous	FLQSLVAPGEMIGCVAAQSIGEPATQMTLNTFHYAGVSAK		3	8	XP_044327129.1; XP_044444971.1; XP_044422531.1	XP_044327129.1; XP_044429705.1; XP_044444971.1; XP_044422530.1; XP_044399993.1; XP_044459984.1; XP_044444970.1; XP_044422531.1	0	4	0.3263	0	1	1	1035.27	4138.06	4138.04	2.7	0.0028	2770667	CID (Collision Induced Dissociation)	MS2	2.764	105.627	29271	Pol_II_1.raw	2.85	0.0004707	0.009298
High	Unambiguous	GLTPQEFFFHAMGGR		3	8	XP_044327129.1; XP_044444971.1; XP_044422531.1	XP_044327129.1; XP_044429705.1; XP_044444971.1; XP_044422530.1; XP_044399993.1; XP_044459984.1; XP_044444970.1; XP_044422531.1	0	2	0.5449	0	1	1	847.913	1694.82	1694.81	4.36	0.0037	4.05687e+06	CID (Collision Induced Dissociation)	MS2	2.962	84.168	22800	Pol_II_1.raw	3.45	0.0004707	0.01553
High	Unambiguous	SSDQHLELGYKVER		4	13	XP_044327129.1; XP_044444971.1; XP_044391332.1; XP_044422531.1	XP_044327129.1; XP_044429705.1; XP_044399994.1; XP_044444971.1; XP_044422530.1; XP_044399993.1; XP_044391333.1; XP_044425929.1; XP_044459984.1; XP_044444970.1; XP_044440562.1; XP_044391332.1; XP_044422531.1	1	2	0.4655	0	1	1	830.92	1660.83	1660.83	2.05	0.0017	1.50403e+06	CID (Collision Induced Dissociation)	MS2	4.051	36.194	8520	Pol_II_1.raw	3.48	0.0004707	0.006676
High	Unambiguous	IEKGELLSGTLcKK	C12(Carbamidomethyl)	3	9	XP_044327129.1; XP_044444971.1; XP_044422531.1	XP_044327129.1; XP_044429652.1; XP_044429705.1; XP_044444971.1; XP_044422530.1; XP_044459984.1; XP_044444970.1; XP_044440562.1; XP_044422531.1	2	4	0.1417	0	1	1	394.726	1575.88	1575.88	2.02	0.0008	3.59925e+06	CID (Collision Induced Dissociation)	MS2	5.85	36.15	8509	Pol_II_1.raw	2.47	0.0004707	0.01502
High	Unambiguous	FARPDWMILQVLPIPPPPVRPSVMMDTSSR		1	2	XP_044422531.1	XP_044422530.1; XP_044422531.1	0	4	0.2048	0	1	1	859.207	3433.81	3433.79	3.35	0.00288	14311772	CID (Collision Induced Dissociation)	MS2	2.041	100.753	27795	Pol_II_1.raw	2.49	0.0004707	0.01834
High	Unambiguous	IEKGELLSGTLcKK	C12(Carbamidomethyl)	3	9	XP_044327129.1; XP_044444971.1; XP_044422531.1	XP_044327129.1; XP_044429652.1; XP_044429705.1; XP_044444971.1; XP_044422530.1; XP_044459984.1; XP_044444970.1; XP_044440562.1; XP_044422531.1	2	3	0.3785	0	1	1	525.964	1575.88	1575.88	0.44	0.00023	7.51085e+06	CID (Collision Induced Dissociation)	MS2	0.496	36.005	8462	Pol_II_1.raw	2.14	0.0004707	0.01205
High	Unambiguous	IEKGELLSGTLcKK	C12(Carbamidomethyl)	3	9	XP_044327129.1; XP_044444971.1; XP_044422531.1	XP_044327129.1; XP_044429652.1; XP_044429705.1; XP_044444971.1; XP_044422530.1; XP_044459984.1; XP_044444970.1; XP_044440562.1; XP_044422531.1	2	3	0.3727	0	1	1	525.964	1575.88	1575.88	0.09	5e-05	4.90775e+06	CID (Collision Induced Dissociation)	MS2	0.522	35.945	8444	Pol_II_1.raw	2.2	0.0004707	0.01145
High	Unambiguous	FARPDWMILQVLPIPPPPVRPSVMMDTSSR		1	2	XP_044422531.1	XP_044422530.1; XP_044422531.1	0	3	0.4929	0	1	1	1145.27	3433.81	3433.79	3.69	0.00423	983798	CID (Collision Induced Dissociation)	MS2	1.356	99.9175	27547	Pol_II_1.raw	4.2	0.0004707	0.01861
High	Unambiguous	RISDEDcLLLGLNPK	C7(Carbamidomethyl)	2	5	XP_044444971.1; XP_044422531.1	XP_044429705.1; XP_044444971.1; XP_044422530.1; XP_044444970.1; XP_044422531.1	1	2	0.4812	0	1	1	871.96	1742.91	1742.91	1.55	0.00136	1.42186e+06	CID (Collision Induced Dissociation)	MS2	3.112	64.7511	17014	Pol_II_1.raw	4.26	0.0004707	0.009801
High	Unambiguous	RISDEDcLLLGLNPK	C7(Carbamidomethyl)	2	5	XP_044444971.1; XP_044422531.1	XP_044429705.1; XP_044444971.1; XP_044422530.1; XP_044444970.1; XP_044422531.1	1	3	0.3502	0	1	1	581.643	1742.91	1742.91	2.46	0.00143	12084066	CID (Collision Induced Dissociation)	MS2	0.256	65.5198	17246	Pol_II_1.raw	3.17	0.0004707	0.01096
High	Unambiguous	QMSVVVIEHAETMER		2	5	XP_044444971.1; XP_044422531.1	XP_044429705.1; XP_044444971.1; XP_044422530.1; XP_044444970.1; XP_044422531.1	0	3	0.1841	0	1	1	586.956	1758.85	1758.85	1.83	0.00107	2.49137e+06	CID (Collision Induced Dissociation)	MS2	1.42	59.3008	15393	Pol_II_1.raw	2.01	0.0004707	0.01644
High	Unambiguous	LSMADIAEK		3	8	XP_044327129.1; XP_044444971.1; XP_044422531.1	XP_044327129.1; XP_044429705.1; XP_044444971.1; XP_044335362.1; XP_044422530.1; XP_044459984.1; XP_044444970.1; XP_044422531.1	0	1	0.3846	0	1	1	977.498	977.498	977.497	0.98	0.00096	533957	CID (Collision Induced Dissociation)	MS2	25.921	44.8783	11114	Pol_II_1.raw	1.95	0.0004707	0.006526
High	Unambiguous	LSMADIAEK		3	8	XP_044327129.1; XP_044444971.1; XP_044422531.1	XP_044327129.1; XP_044429705.1; XP_044444971.1; XP_044335362.1; XP_044422530.1; XP_044459984.1; XP_044444970.1; XP_044422531.1	0	1	0.3543	0	1	1	977.501	977.501	977.497	3.67	0.00358	1.25048e+06	CID (Collision Induced Dissociation)	MS2	9.583	44.9268	11126	Pol_II_1.raw	1.75	0.0004707	0.01519
High	Unambiguous	LSMADIAEK		3	8	XP_044327129.1; XP_044444971.1; XP_044422531.1	XP_044327129.1; XP_044429705.1; XP_044444971.1; XP_044335362.1; XP_044422530.1; XP_044459984.1; XP_044444970.1; XP_044422531.1	0	2	0.3796	0	1	1	489.253	977.499	977.497	1.84	0.0009	34750596	CID (Collision Induced Dissociation)	MS2	0.164	45.1061	11180	Pol_II_1.raw	2.16	0.0004707	0.01826
High	Unambiguous	HLNDGDFVLFNR		3	10	XP_044327129.1; XP_044444971.1; XP_044422531.1	XP_044327129.1; XP_044429652.1; XP_044429705.1; XP_044444971.1; XP_044422530.1; XP_044425929.1; XP_044459984.1; XP_044444970.1; XP_044440562.1; XP_044422531.1	0	3	0.1357	0	1	1	482.91	1446.72	1446.71	2.34	0.00113	852362	CID (Collision Induced Dissociation)	MS2	5.755	61.5007	16049	Pol_II_1.raw	2.21	0.0004707	0.01193
High	Unambiguous	HLAILCDTMTYR		4	11	XP_044327129.1; XP_044444971.1; XP_044391332.1; XP_044422531.1	XP_044327129.1; XP_044429705.1; XP_044399994.1; XP_044444971.1; XP_044335362.1; XP_044422530.1; XP_044399993.1; XP_044391333.1; XP_044444970.1; XP_044391332.1; XP_044422531.1	0	3	0.3626	0	1	1	479.573	1436.7	1436.7	0.55	0.00026	1.14238e+06	CID (Collision Induced Dissociation)	MS2	5.139	60.3976	15719	Pol_II_1.raw	2.62	0.0004707	0.008905
High	Unambiguous	KIEGNmLTEMALR	M6(Oxidation)	3	8	XP_044327129.1; XP_044444971.1; XP_044422531.1	XP_044327129.1; XP_044429705.1; XP_044444971.1; XP_044335362.1; XP_044422530.1; XP_044459984.1; XP_044444970.1; XP_044422531.1	1	3	0.0853	0	1	1	507.931	1521.78	1521.78	1.73	0.00088	420920	CID (Collision Induced Dissociation)	MS2	9.904	50.4942	12778	Pol_II_1.raw	2.11	0.0004707	0.01027
High	Unambiguous	IPFGFVDR		3	9	XP_044327129.1; XP_044444971.1; XP_044422531.1	XP_044327129.1; XP_044429652.1; XP_044429705.1; XP_044444971.1; XP_044422530.1; XP_044459984.1; XP_044444970.1; XP_044440562.1; XP_044422531.1	0	2	0.4846	0	1	1	475.759	950.511	950.509	1.37	0.00065	21224602	CID (Collision Induced Dissociation)	MS2	0.265	61.0004	15896	Pol_II_1.raw	2.6	0.0004707	0.01215
High	Unambiguous	IPFGFVDR		3	9	XP_044327129.1; XP_044444971.1; XP_044422531.1	XP_044327129.1; XP_044429652.1; XP_044429705.1; XP_044444971.1; XP_044422530.1; XP_044459984.1; XP_044444970.1; XP_044440562.1; XP_044422531.1	0	2	0.5228	0	1	1	475.759	950.51	950.509	1.11	0.00053	22196098	CID (Collision Induced Dissociation)	MS2	0.264	60.9403	15878	Pol_II_1.raw	2.41	0.0004707	0.01434
High	Unambiguous	HLAILCDTMTYR		4	11	XP_044327129.1; XP_044444971.1; XP_044391332.1; XP_044422531.1	XP_044327129.1; XP_044429705.1; XP_044399994.1; XP_044444971.1; XP_044335362.1; XP_044422530.1; XP_044399993.1; XP_044391333.1; XP_044444970.1; XP_044391332.1; XP_044422531.1	0	3	0.3308	0	1	1	479.574	1436.71	1436.7	2.52	0.00121	500545	CID (Collision Induced Dissociation)	MS2	7.487	60.3572	15710	Pol_II_1.raw	2.66	0.0004707	0.0159
High	Unambiguous	RISDEDCLLLGLNPK		2	5	XP_044444971.1; XP_044422531.1	XP_044429705.1; XP_044444971.1; XP_044422530.1; XP_044444970.1; XP_044422531.1	1	2	0.4611	0	1	1	843.451	1685.89	1685.89	3.19	0.00269	806157	CID (Collision Induced Dissociation)	MS2	5.623	68.9977	18281	Pol_II_1.raw	3.86	0.0004707	0.007539
High	Unambiguous	KIEGNMLTEMALR		3	8	XP_044327129.1; XP_044444971.1; XP_044422531.1	XP_044327129.1; XP_044429705.1; XP_044444971.1; XP_044335362.1; XP_044422530.1; XP_044459984.1; XP_044444970.1; XP_044422531.1	1	3	0.2177	0	1	1	502.601	1505.79	1505.78	4.25	0.00213	679504	CID (Collision Induced Dissociation)	MS2	7.635	69.1278	18322	Pol_II_1.raw	2.48	0.0004707	0.01203
High	Unambiguous	KIEGNmLTEMALR	M6(Oxidation)	3	8	XP_044327129.1; XP_044444971.1; XP_044422531.1	XP_044327129.1; XP_044429705.1; XP_044444971.1; XP_044335362.1; XP_044422530.1; XP_044459984.1; XP_044444970.1; XP_044422531.1	1	2	0.2054	0	1	1	761.394	1521.78	1521.78	2.92	0.00222	1.67008e+06	CID (Collision Induced Dissociation)	MS2	2.918	51.3859	13036	Pol_II_1.raw	3.31	0.0004707	0.0129
High	Unambiguous	TPSLSVFLKPEVSK		3	9	XP_044444971.1; XP_044391332.1; XP_044422531.1	XP_044429705.1; XP_044399994.1; XP_044444971.1; XP_044422530.1; XP_044399993.1; XP_044391333.1; XP_044444970.1; XP_044391332.1; XP_044422531.1	0	2	0.4111	0	1	1	766.443	1531.88	1531.87	3.87	0.00297	659949	CID (Collision Induced Dissociation)	MS2	8.933	68.3399	18083	Pol_II_1.raw	2.87	0.0004707	0.01293
High	Unambiguous	NVQCALEYTTLR		4	11	XP_044327129.1; XP_044444971.1; XP_044391332.1; XP_044422531.1	XP_044327129.1; XP_044429705.1; XP_044399994.1; XP_044444971.1; XP_044422530.1; XP_044399993.1; XP_044391333.1; XP_044459984.1; XP_044444970.1; XP_044391332.1; XP_044422531.1	0	1	0.4938	0	1	1	1410.7	1410.7	1410.7	0.18	0.00026	538446	CID (Collision Induced Dissociation)	MS2	21.35	60.052	15620	Pol_II_1.raw	2.41	0.0004707	0.01615
High	Unambiguous	NVQcALEYTTLR	C4(Carbamidomethyl)	4	11	XP_044327129.1; XP_044444971.1; XP_044391332.1; XP_044422531.1	XP_044327129.1; XP_044429705.1; XP_044399994.1; XP_044444971.1; XP_044422530.1; XP_044399993.1; XP_044391333.1; XP_044459984.1; XP_044444970.1; XP_044391332.1; XP_044422531.1	0	2	0.5611	0	1	1	734.369	1467.73	1467.73	3.3	0.00242	19516924	CID (Collision Induced Dissociation)	MS2	0.279	56.8273	14656	Pol_II_1.raw	3.6	0.0004707	0.01087
High	Unambiguous	GGcGAQQPNITVDGMK	C3(Carbamidomethyl)	3	7	XP_044327129.1; XP_044444971.1; XP_044422531.1	XP_044327129.1; XP_044429705.1; XP_044444971.1; XP_044422530.1; XP_044459984.1; XP_044444970.1; XP_044422531.1	0	3	0.4317	0	1	1	544.922	1632.75	1632.75	2.7	0.00147	6.16452e+06	CID (Collision Induced Dissociation)	MS2	0.597	43.2328	10623	Pol_II_1.raw	2.78	0.0004707	0.01928
High	Unambiguous	SPMSATPYRDGGMMSPMLSPNFR		2	5	XP_044444971.1; XP_044422531.1	XP_044429705.1; XP_044444971.1; XP_044422530.1; XP_044444970.1; XP_044422531.1	1	2	0.374	0	1	1	1265.58	2530.15	2530.13	6.08	0.00769	824678	CID (Collision Induced Dissociation)	MS2	4.705	71.6457	19071	Pol_II_1.raw	2.54	0.0004707	0.01637
High	Unambiguous	RISDEDcLLLGLNPK	C7(Carbamidomethyl)	2	5	XP_044444971.1; XP_044422531.1	XP_044429705.1; XP_044444971.1; XP_044422530.1; XP_044444970.1; XP_044422531.1	1	2	0.455	0	1	1	871.96	1742.91	1742.91	1.27	0.00111	1.04029e+06	CID (Collision Induced Dissociation)	MS2	4.765	64.6963	16998	Pol_II_1.raw	3.78	0.0004707	0.009568
High	Unambiguous	GGcGAQQPNITVDGMK	C3(Carbamidomethyl)	3	7	XP_044327129.1; XP_044444971.1; XP_044422531.1	XP_044327129.1; XP_044429705.1; XP_044444971.1; XP_044422530.1; XP_044459984.1; XP_044444970.1; XP_044422531.1	0	2	0.4069	0	1	1	816.88	1632.75	1632.75	3.3	0.0027	40169500	CID (Collision Induced Dissociation)	MS2	1.679	42.4607	10394	Pol_II_1.raw	3.17	0.0004707	0.006968
High	Unambiguous	QMSVVVIEHAETMER		2	5	XP_044444971.1; XP_044422531.1	XP_044429705.1; XP_044444971.1; XP_044422530.1; XP_044444970.1; XP_044422531.1	0	3	0.0944	0	1	1	586.957	1758.86	1758.85	2.66	0.00156	162738	CID (Collision Induced Dissociation)	MS2	21.477	127.273	35780	Pol_II_1.raw	1.8	0.0004707	0.01098
High	Unambiguous	SSDQHLELGYKVER		4	13	XP_044327129.1; XP_044444971.1; XP_044391332.1; XP_044422531.1	XP_044327129.1; XP_044429705.1; XP_044399994.1; XP_044444971.1; XP_044422530.1; XP_044399993.1; XP_044391333.1; XP_044425929.1; XP_044459984.1; XP_044444970.1; XP_044440562.1; XP_044391332.1; XP_044422531.1	1	3	0.3704	0	1	1	554.282	1660.83	1660.83	1.93	0.00107	7.67839e+06	CID (Collision Induced Dissociation)	MS2	0.484	34.4796	8012	Pol_II_1.raw	2.7	0.0006829	0.02153
High	Unambiguous	ELVEYGPHPPPGK		3	12	XP_044327129.1; XP_044444971.1; XP_044422531.1	XP_044327129.1; XP_044429652.1; XP_044429705.1; XP_044399994.1; XP_044444971.1; XP_044422530.1; XP_044391333.1; XP_044425929.1; XP_044459984.1; XP_044444970.1; XP_044440562.1; XP_044422531.1	0	2	0.4011	0	1	1	710.369	1419.73	1419.73	2.87	0.00203	511007	CID (Collision Induced Dissociation)	MS2	14.789	34.0022	7879	Pol_II_1.raw	3.49	0.0006829	0.02352
High	Unambiguous	YELDDENWRPTYMLPDHVDDLK		2	5	XP_044444971.1; XP_044422531.1	XP_044429705.1; XP_044444971.1; XP_044422530.1; XP_044444970.1; XP_044422531.1	0	2	0.496	0	1	1	1382.64	2764.28	2764.26	9.36	0.01293	62887.9	CID (Collision Induced Dissociation)	MS2	36.12	75.7752	20294	Pol_II_1.raw	2.48	0.0006829	0.02219
High	Unambiguous	TPSLSVFLKPEVSK		3	9	XP_044444971.1; XP_044391332.1; XP_044422531.1	XP_044429705.1; XP_044399994.1; XP_044444971.1; XP_044422530.1; XP_044399993.1; XP_044391333.1; XP_044444970.1; XP_044391332.1; XP_044422531.1	0	2	0.4744	0	1	1	766.443	1531.88	1531.87	3.47	0.00266	1245602	CID (Collision Induced Dissociation)	MS2	3.117	64.8769	17054	Pol_II_1.raw	2.93	0.0006829	0.0218
High	Unambiguous	AEFDNVFR		3	8	XP_044444971.1; XP_044391332.1; XP_044422531.1	XP_044429705.1; XP_044399994.1; XP_044444971.1; XP_044422530.1; XP_044399993.1; XP_044444970.1; XP_044391332.1; XP_044422531.1	0	2	0.5307	0	1	1	499.241	997.475	997.474	1.26	0.00063	4.87115e+06	CID (Collision Induced Dissociation)	MS2	1.025	52.2933	13307	Pol_II_1.raw	2.28	0.0006829	0.02401
High	Unambiguous	EGLIDTAVK		4	11	XP_044327129.1; XP_044444971.1; XP_044391332.1; XP_044422531.1	XP_044327129.1; XP_044429705.1; XP_044399994.1; XP_044444971.1; XP_044422530.1; XP_044399993.1; XP_044391333.1; XP_044459984.1; XP_044444970.1; XP_044391332.1; XP_044422531.1	0	1	0.4	0	1	1	945.528	945.528	945.525	2.53	0.00239	12286448	CID (Collision Induced Dissociation)	MS2	0.966	39.8475	9615	Pol_II_1.raw	2.25	0.0006829	0.02052
High	Unambiguous	RISDEDCLLLGLNPK		2	5	XP_044444971.1; XP_044422531.1	XP_044429705.1; XP_044444971.1; XP_044422530.1; XP_044444970.1; XP_044422531.1	1	3	0.2862	0	1	1	562.635	1685.89	1685.89	1.04	0.00059	791677	CID (Collision Induced Dissociation)	MS2	1.829	69.1678	18332	Pol_II_1.raw	2.9	0.0006829	0.02238
High	Rejected	KSDDQDQLPEPVERK		2	5	XP_044444971.1; XP_044422531.1	XP_044429705.1; XP_044444971.1; XP_044422530.1; XP_044444970.1; XP_044422531.1	2	2		0.0453	2	2	892.448	1783.89	1783.88	4.06	0.00362	858882	CID (Collision Induced Dissociation)	MS2	6.977	27.9981	6130	Pol_II_1.raw	4	0.0006829	0.02131
High	Unambiguous	TMMESFENR		3	9	XP_044327129.1; XP_044444971.1; XP_044422531.1	XP_044327129.1; XP_044429705.1; XP_044399994.1; XP_044444971.1; XP_044422530.1; XP_044391333.1; XP_044459984.1; XP_044444970.1; XP_044422531.1	0	2	0.4799	0	1	1	572.742	1144.48	1144.48	1.36	0.00078	20577798	CID (Collision Induced Dissociation)	MS2	0.278	40.2687	9740	Pol_II_1.raw	2.98	0.0006829	0.02307
High	Unambiguous	TmMESFENRVNQVLNK	M2(Oxidation)	3	9	XP_044327129.1; XP_044444971.1; XP_044422531.1	XP_044327129.1; XP_044429705.1; XP_044399994.1; XP_044444971.1; XP_044422530.1; XP_044391333.1; XP_044459984.1; XP_044444970.1; XP_044422531.1	1	2	0.4808	0	1	2	978.473	1955.94	1955.93	3.29	0.00322	1.23178e+06	CID (Collision Induced Dissociation)	MS2	3.685	63.1255	16530	Pol_II_1.raw	3.39	0.0006829	0.02068
High	Unambiguous	TMmESFENRVNQVLNK	M3(Oxidation)	3	9	XP_044327129.1; XP_044444971.1; XP_044422531.1	XP_044327129.1; XP_044429705.1; XP_044399994.1; XP_044444971.1; XP_044422530.1; XP_044391333.1; XP_044459984.1; XP_044444970.1; XP_044422531.1	1	2	0.4808	0	1	1	978.473	1955.94	1955.93	3.29	0.00322	1.23178e+06	CID (Collision Induced Dissociation)	MS2	3.685	63.1255	16530	Pol_II_1.raw	3.39	0.0006829	0.02067
High	Unambiguous	SDDQDQLPEPVERK		2	5	XP_044444971.1; XP_044422531.1	XP_044429705.1; XP_044444971.1; XP_044422530.1; XP_044444970.1; XP_044422531.1	1	3	0.3843	0	1	1	552.601	1655.79	1655.79	1.71	0.00094	6582318	CID (Collision Induced Dissociation)	MS2	0.45	31.9726	7283	Pol_II_1.raw	2.81	0.0008635	0.02568
High	Unambiguous	AEVLELMmVPK	M8(Oxidation)	4	10	XP_044327129.1; XP_044444971.1; XP_044391332.1; XP_044422531.1	XP_044327129.1; XP_044429705.1; XP_044399994.1; XP_044444971.1; XP_044422530.1; XP_044391333.1; XP_044459984.1; XP_044444970.1; XP_044391332.1; XP_044422531.1	0	2	0.107	0	1	1	638.342	1275.68	1275.67	5.87	0.00374	1.0013e+06	CID (Collision Induced Dissociation)	MS2	2.053	64.8792	17055	Pol_II_1.raw	2.71	0.0008635	0.02862
High	Unambiguous	IKTPSLSVFLKPEVSK		3	9	XP_044444971.1; XP_044391332.1; XP_044422531.1	XP_044429705.1; XP_044399994.1; XP_044444971.1; XP_044422530.1; XP_044399993.1; XP_044391333.1; XP_044444970.1; XP_044391332.1; XP_044422531.1	1	3	0.2043	0	1	1	591.69	1773.06	1773.05	2.02	0.0012	28104766	CID (Collision Induced Dissociation)	MS2	0.118	65.8804	17354	Pol_II_1.raw	2.35	0.0008635	0.02874
High	Unambiguous	GFVENSYLR		3	8	XP_044327129.1; XP_044444971.1; XP_044422531.1	XP_044327129.1; XP_044429705.1; XP_044444971.1; XP_044422530.1; XP_044399993.1; XP_044459984.1; XP_044444970.1; XP_044422531.1	0	2	0.4099	0	1	1	542.775	1084.54	1084.54	0.32	0.00017	1.37752e+06	CID (Collision Induced Dissociation)	MS2	4.512	48.1427	12081	Pol_II_1.raw	2.83	0.0008635	0.02673
High	Unambiguous	SPMSATPYRDGGMMSPMLSPNFR		2	5	XP_044444971.1; XP_044422531.1	XP_044429705.1; XP_044444971.1; XP_044422530.1; XP_044444970.1; XP_044422531.1	1	2	0.5226	0	1	1	1265.58	2530.14	2530.13	3.28	0.00415	974466	CID (Collision Induced Dissociation)	MS2	4.646	71.883	19143	Pol_II_1.raw	3.1	0.0008635	0.02424
High	Unambiguous	GHLMAITR		4	12	XP_044327129.1; XP_044444971.1; XP_044391332.1; XP_044422531.1	XP_044327129.1; XP_044429705.1; XP_044399994.1; XP_044444971.1; XP_044335362.1; XP_044422530.1; XP_044399993.1; XP_044391333.1; XP_044459984.1; XP_044444970.1; XP_044391332.1; XP_044422531.1	0	3	0.1865	0	1	1	300.169	898.494	898.493	1.23	0.00037	360450	CID (Collision Induced Dissociation)	MS2	11.106	27.507	5988	Pol_II_1.raw	1.93	0.0008635	0.02629
High	Unambiguous	SPMSATPYRDGGMMSPMLSPNFR		2	5	XP_044444971.1; XP_044422531.1	XP_044429705.1; XP_044444971.1; XP_044422530.1; XP_044444970.1; XP_044422531.1	1	2	0.52	0	1	1	1265.57	2530.14	2530.13	3.09	0.00391	891461	CID (Collision Induced Dissociation)	MS2	5.227	71.7195	19095	Pol_II_1.raw	3	0.0008635	0.02514
High	Unambiguous	GGcGAQQPNITVDGMK	C3(Carbamidomethyl)	3	7	XP_044327129.1; XP_044444971.1; XP_044422531.1	XP_044327129.1; XP_044429705.1; XP_044444971.1; XP_044422530.1; XP_044459984.1; XP_044444970.1; XP_044422531.1	0	2	0.4031	0	1	1	816.88	1632.75	1632.75	3.45	0.00282	47002732	CID (Collision Induced Dissociation)	MS2	1.172	42.5115	10409	Pol_II_1.raw	3.2	0.0008635	0.02587
High	Unambiguous	VNQVLNK		4	11	XP_044327129.1; XP_044444971.1; XP_044391332.1; XP_044422531.1	XP_044327129.1; XP_044429705.1; XP_044399994.1; XP_044444971.1; XP_044422530.1; XP_044399993.1; XP_044391333.1; XP_044459984.1; XP_044444970.1; XP_044391332.1; XP_044422531.1	0	2	0.1232	0	1	1	407.743	814.479	814.478	1.28	0.00052	21296.5	CID (Collision Induced Dissociation)	MS2	50	19.0605	3666	Pol_II_1.raw	2.11	0.0008635	0.02686
High	Unambiguous	AEVLELMMVPK		4	10	XP_044327129.1; XP_044444971.1; XP_044391332.1; XP_044422531.1	XP_044327129.1; XP_044429705.1; XP_044399994.1; XP_044444971.1; XP_044422530.1; XP_044391333.1; XP_044459984.1; XP_044444970.1; XP_044391332.1; XP_044422531.1	0	1	0.1497	0	1	1	1259.68	1259.68	1259.67	2.84	0.00358	1.55372e+06	CID (Collision Induced Dissociation)	MS2	6.2	76.1404	20403	Pol_II_1.raw	1.67	0.0008635	0.03208
High	Unambiguous	NSLGDVIQFLYGEDGMDAVWIESQKLDSLK		3	7	XP_044327129.1; XP_044444971.1; XP_044422531.1	XP_044327129.1; XP_044429705.1; XP_044444971.1; XP_044422530.1; XP_044459984.1; XP_044444970.1; XP_044422531.1	1	2	0.6156	0	1	1	1685.83	3370.66	3370.65	2.83	0.00477	1.07758e+06	CID (Collision Induced Dissociation)	MS2	2.269	109.231	30355	Pol_II_1.raw	3.72	0.0008635	0.03221
High	Unambiguous	HLAILcDTMTYR	C6(Carbamidomethyl)	4	11	XP_044327129.1; XP_044444971.1; XP_044391332.1; XP_044422531.1	XP_044327129.1; XP_044429705.1; XP_044399994.1; XP_044444971.1; XP_044335362.1; XP_044422530.1; XP_044399993.1; XP_044391333.1; XP_044444970.1; XP_044391332.1; XP_044422531.1	0	2	0.5495	0	1	1	747.368	1493.73	1493.72	3.59	0.00268	508008	CID (Collision Induced Dissociation)	MS2	8.662	60.241	15676	Pol_II_1.raw	2.93	0.0008635	0.02765
High	Unambiguous	NVFEAEVQK		2	5	XP_044444971.1; XP_044422531.1	XP_044429705.1; XP_044444971.1; XP_044422530.1; XP_044444970.1; XP_044422531.1	0	1	0.2017	0	1	1	1063.54	1063.54	1063.54	2.77	0.00295	1.03412e+06	CID (Collision Induced Dissociation)	MS2	13.503	35.5433	8327	Pol_II_1.raw	2.33	0.0008635	0.02839
High	Unambiguous	AEFDNVFR		3	8	XP_044444971.1; XP_044391332.1; XP_044422531.1	XP_044429705.1; XP_044399994.1; XP_044444971.1; XP_044422530.1; XP_044399993.1; XP_044444970.1; XP_044391332.1; XP_044422531.1	0	1	0.3538	0	1	1	997.476	997.476	997.474	2.62	0.00261	509678	CID (Collision Induced Dissociation)	MS2	19.954	51.0263	12934	Pol_II_1.raw	1.3	0.0008635	0.03267
High	Unambiguous	IPFGFVDR		3	9	XP_044327129.1; XP_044444971.1; XP_044422531.1	XP_044327129.1; XP_044429652.1; XP_044429705.1; XP_044444971.1; XP_044422530.1; XP_044459984.1; XP_044444970.1; XP_044440562.1; XP_044422531.1	0	2	0.4009	0	1	1	475.759	950.511	950.509	1.5	0.00071	26697706	CID (Collision Induced Dissociation)	MS2	0.197	60.6955	15806	Pol_II_1.raw	2.32	0.0008635	0.0292
High	Unambiguous	IPFGFVDR		3	9	XP_044327129.1; XP_044444971.1; XP_044422531.1	XP_044327129.1; XP_044429652.1; XP_044429705.1; XP_044444971.1; XP_044422530.1; XP_044459984.1; XP_044444970.1; XP_044440562.1; XP_044422531.1	0	2	0.3827	0	1	1	475.759	950.51	950.509	0.53	0.00025	24799972	CID (Collision Induced Dissociation)	MS2	0.209	60.6355	15788	Pol_II_1.raw	1.96	0.0008635	0.03136
High	Unambiguous	KICAGGDELEVQDQQDADEPVK		2	5	XP_044444971.1; XP_044422531.1	XP_044429705.1; XP_044444971.1; XP_044422530.1; XP_044444970.1; XP_044422531.1	1	3	0.186	0	1	1	796.374	2387.11	2387.1	1.39	0.0011	505323	CID (Collision Induced Dissociation)	MS2	2.73	46.0828	11473	Pol_II_1.raw	2.15	0.0008635	0.02671
High	Unambiguous	INETIGTAKNEVK		2	5	XP_044444971.1; XP_044422531.1	XP_044429705.1; XP_044444971.1; XP_044422530.1; XP_044444970.1; XP_044422531.1	1	3	0.3333	0	1	1	472.929	1416.77	1416.77	1.81	0.00086	13954558	CID (Collision Induced Dissociation)	MS2	0.189	28.1623	6177	Pol_II_1.raw	2.37	0.0008635	0.02674
High	Unambiguous	QMSVVVIEHAETMER		2	5	XP_044444971.1; XP_044422531.1	XP_044429705.1; XP_044444971.1; XP_044422530.1; XP_044444970.1; XP_044422531.1	0	3	0.1444	0	1	1	586.957	1758.86	1758.85	2.24	0.00131	309838	CID (Collision Induced Dissociation)	MS2	10.632	126.663	35598	Pol_II_1.raw	1.87	0.001072	0.0345
High	Unambiguous	GLTPQEFFFHAMGGR		3	8	XP_044327129.1; XP_044444971.1; XP_044422531.1	XP_044327129.1; XP_044429705.1; XP_044444971.1; XP_044422530.1; XP_044399993.1; XP_044459984.1; XP_044444970.1; XP_044422531.1	0	2	0.291	0	1	1	847.911	1694.81	1694.81	2.27	0.00193	1.1566e+06	CID (Collision Induced Dissociation)	MS2	1.391	87.0768	23676	Pol_II_1.raw	2.44	0.001072	0.03344
High	Unambiguous	SSDQHLELGYK		4	13	XP_044327129.1; XP_044444971.1; XP_044391332.1; XP_044422531.1	XP_044327129.1; XP_044429705.1; XP_044399994.1; XP_044444971.1; XP_044422530.1; XP_044399993.1; XP_044391333.1; XP_044425929.1; XP_044459984.1; XP_044444970.1; XP_044440562.1; XP_044391332.1; XP_044422531.1	0	3	0.4261	0	1	1	426.212	1276.62	1276.62	2.57	0.00109	6236058	CID (Collision Induced Dissociation)	MS2	0.606	32.2007	7346	Pol_II_1.raw	2.3	0.001271	0.03763
High	Selected	KKSDDQDQLPEPVER		2	5	XP_044444971.1; XP_044422531.1	XP_044429705.1; XP_044444971.1; XP_044422530.1; XP_044444970.1; XP_044422531.1	2	2	0.0453	0	1	1	892.448	1783.89	1783.88	4.06	0.00362	858882	CID (Collision Induced Dissociation)	MS2	6.977	27.9981	6130	Pol_II_1.raw	4.19	0.001271	0.03609
High	Unambiguous	GLTPQEFFFHAMGGR		3	8	XP_044327129.1; XP_044444971.1; XP_044422531.1	XP_044327129.1; XP_044429705.1; XP_044444971.1; XP_044422530.1; XP_044399993.1; XP_044459984.1; XP_044444970.1; XP_044422531.1	0	3	0.3248	0	1	1	565.61	1694.82	1694.81	3.16	0.00179	88966224	CID (Collision Induced Dissociation)	MS2	0.046	84.9178	23024	Pol_II_1.raw	1.57	0.001271	0.03755
High	Unambiguous	TPSLSVFLKPEVSK		3	9	XP_044444971.1; XP_044391332.1; XP_044422531.1	XP_044429705.1; XP_044399994.1; XP_044444971.1; XP_044422530.1; XP_044399993.1; XP_044391333.1; XP_044444970.1; XP_044391332.1; XP_044422531.1	0	3	0.4863	0	1	1	511.297	1531.88	1531.87	1.57	0.0008	1925739	CID (Collision Induced Dissociation)	MS2	2.341	64.8068	17031	Pol_II_1.raw	2.55	0.001271	0.03792
High	Unambiguous	LSmADIAEK	M3(Oxidation)	3	8	XP_044327129.1; XP_044444971.1; XP_044422531.1	XP_044327129.1; XP_044429705.1; XP_044444971.1; XP_044335362.1; XP_044422530.1; XP_044459984.1; XP_044444970.1; XP_044422531.1	0	2	0.0755	0	1	1	497.25	993.492	993.492	0.05	3e-05	545856	CID (Collision Induced Dissociation)	MS2	2.758	45.3773	11265	Pol_II_1.raw	1.59	0.001459	0.04283
High	Unambiguous	RIPFGFVDR		3	9	XP_044327129.1; XP_044444971.1; XP_044422531.1	XP_044327129.1; XP_044429652.1; XP_044429705.1; XP_044444971.1; XP_044422530.1; XP_044459984.1; XP_044444970.1; XP_044440562.1; XP_044422531.1	1	2	0.3439	0	1	1	553.81	1106.61	1106.61	1.75	0.00097	19003452	CID (Collision Induced Dissociation)	MS2	0.28	55.8604	14366	Pol_II_1.raw	2.21	0.001459	0.04052
High	Unambiguous	GGcGAQQPNITVDGMK	C3(Carbamidomethyl)	3	7	XP_044327129.1; XP_044444971.1; XP_044422531.1	XP_044327129.1; XP_044429705.1; XP_044444971.1; XP_044422530.1; XP_044459984.1; XP_044444970.1; XP_044422531.1	0	3	0.3568	0	1	1	544.922	1632.75	1632.75	2.14	0.00116	5.32285e+06	CID (Collision Induced Dissociation)	MS2	0.729	43.2926	10641	Pol_II_1.raw	2.13	0.001459	0.04065
High	Unambiguous	cSFEETVDILLDAAVYAESDYLR	C1(Carbamidomethyl)	3	10	XP_044327129.1; XP_044444971.1; XP_044422531.1	XP_044327129.1; XP_044429705.1; XP_044399994.1; XP_044444971.1; XP_044335362.1; XP_044422530.1; XP_044391333.1; XP_044459984.1; XP_044444970.1; XP_044422531.1	0	3	0.3172	0	1	1	893.758	2679.26	2679.25	3.59	0.00321	248648	CID (Collision Induced Dissociation)	MS2	8.603	126.737	35622	Pol_II_1.raw	2.9	0.001459	0.03841
High	Unambiguous	DGGMMSPMLSPNFR		2	5	XP_044444971.1; XP_044422531.1	XP_044429705.1; XP_044444971.1; XP_044422530.1; XP_044444970.1; XP_044422531.1	0	2	0.5193	0	1	1	770.343	1539.68	1539.68	1.87	0.00144	3.14281e+06	CID (Collision Induced Dissociation)	MS2	1.204	70.357	18686	Pol_II_1.raw	2.85	0.001459	0.04294
High	Unambiguous	LSMADIAEK		3	8	XP_044327129.1; XP_044444971.1; XP_044422531.1	XP_044327129.1; XP_044429705.1; XP_044444971.1; XP_044335362.1; XP_044422530.1; XP_044459984.1; XP_044444970.1; XP_044422531.1	0	2	0.3846	0	1	1	489.253	977.499	977.497	1.41	0.00069	25747786	CID (Collision Induced Dissociation)	MS2	0.225	45.0471	11162	Pol_II_1.raw	2.08	0.001459	0.04018
High	Unambiguous	SDDQDQLPEPVER		2	5	XP_044444971.1; XP_044422531.1	XP_044429705.1; XP_044444971.1; XP_044422530.1; XP_044444970.1; XP_044422531.1	0	2	0.449	0	1	1	764.352	1527.7	1527.69	2.66	0.00203	853861	CID (Collision Induced Dissociation)	MS2	5.856	38.6112	9245	Pol_II_1.raw	2.94	0.001459	0.04152
High	Unambiguous	LREIINVAK		4	11	XP_044327129.1; XP_044444971.1; XP_044391332.1; XP_044422531.1	XP_044327129.1; XP_044429705.1; XP_044399994.1; XP_044444971.1; XP_044422530.1; XP_044399993.1; XP_044391333.1; XP_044459984.1; XP_044444970.1; XP_044391332.1; XP_044422531.1	1	3	0.0601	0	1	1	352.558	1055.66	1055.66	2.47	0.00087	2.00741e+06	CID (Collision Induced Dissociation)	MS2	0.657	34.23	7942	Pol_II_1.raw	1.83	0.001655	0.04442
High	Unambiguous	SSDQHLELGYKVER		4	13	XP_044327129.1; XP_044444971.1; XP_044391332.1; XP_044422531.1	XP_044327129.1; XP_044429705.1; XP_044399994.1; XP_044444971.1; XP_044422530.1; XP_044399993.1; XP_044391333.1; XP_044425929.1; XP_044459984.1; XP_044444970.1; XP_044440562.1; XP_044391332.1; XP_044422531.1	1	3	0.3484	0	1	1	554.283	1660.83	1660.83	2.92	0.00162	4477543	CID (Collision Induced Dissociation)	MS2	0.757	34.4181	7995	Pol_II_1.raw	2.87	0.001655	0.0444
High	Unambiguous	EGLIDTAVK		4	11	XP_044327129.1; XP_044444971.1; XP_044391332.1; XP_044422531.1	XP_044327129.1; XP_044429705.1; XP_044399994.1; XP_044444971.1; XP_044422530.1; XP_044399993.1; XP_044391333.1; XP_044459984.1; XP_044444970.1; XP_044391332.1; XP_044422531.1	0	2	0.3982	0	1	1	473.266	945.525	945.525	0.12	6e-05	35203456	CID (Collision Induced Dissociation)	MS2	0.141	39.5453	9524	Pol_II_1.raw	2.26	0.001836	0.04694
High	Unambiguous	SDDQDQLPEPVER		2	5	XP_044444971.1; XP_044422531.1	XP_044429705.1; XP_044444971.1; XP_044422530.1; XP_044444970.1; XP_044422531.1	0	2	0.6047	0	1	1	764.353	1527.7	1527.69	3.94	0.00301	1.68654e+06	CID (Collision Induced Dissociation)	MS2	3.93	38.6637	9260	Pol_II_1.raw	3.39	0.001836	0.04843
High	Unambiguous	SSDQHLELGYK		4	13	XP_044327129.1; XP_044444971.1; XP_044391332.1; XP_044422531.1	XP_044327129.1; XP_044429705.1; XP_044399994.1; XP_044444971.1; XP_044422530.1; XP_044399993.1; XP_044391333.1; XP_044425929.1; XP_044459984.1; XP_044444970.1; XP_044440562.1; XP_044391332.1; XP_044422531.1	0	3	0.41	0	1	1	426.211	1276.62	1276.62	1.93	0.00082	5.19731e+06	CID (Collision Induced Dissociation)	MS2	0.75	32.2661	7367	Pol_II_1.raw	2	0.001836	0.0454
High	Unambiguous	TTSNHLIEVIEVLGIEAVR		4	11	XP_044327129.1; XP_044444971.1; XP_044391332.1; XP_044422531.1	XP_044327129.1; XP_044429705.1; XP_044444971.1; XP_044335362.1; XP_044422530.1; XP_044399993.1; XP_044391333.1; XP_044459984.1; XP_044444970.1; XP_044391332.1; XP_044422531.1	0	3	0.2894	0	1	1	698.393	2093.17	2093.16	2.7	0.00188	1.33838e+06	CID (Collision Induced Dissociation)	MS2	1.458	99.1684	27321	Pol_II_1.raw	2.73	0.001836	0.04648
High	Unambiguous	NVTLGVPR		4	11	XP_044327129.1; XP_044444971.1; XP_044391332.1; XP_044422531.1	XP_044327129.1; XP_044429705.1; XP_044399994.1; XP_044444971.1; XP_044422530.1; XP_044399993.1; XP_044391333.1; XP_044459984.1; XP_044444970.1; XP_044391332.1; XP_044422531.1	0	1	0.1207	0	1	1	855.508	855.508	855.505	4.02	0.00344	3.22838e+06	CID (Collision Induced Dissociation)	MS2	3.529	37.1105	8791	Pol_II_1.raw	2.32	0.001836	0.0479
High	Unambiguous	QMSVVVIEHAETMER		2	5	XP_044444971.1; XP_044422531.1	XP_044429705.1; XP_044444971.1; XP_044422530.1; XP_044444970.1; XP_044422531.1	0	2	0.369	0	1	1	879.931	1758.85	1758.85	2.04	0.0018	716718	CID (Collision Induced Dissociation)	MS2	5.456	64.9425	17075	Pol_II_1.raw	2.9	0.001992	0.05625
High	Unambiguous	TLGTSTGSLIHVIWEEVGPDAARK		2	5	XP_044444971.1; XP_044422531.1	XP_044429705.1; XP_044444971.1; XP_044422530.1; XP_044444970.1; XP_044422531.1	1	4	0.1709	0	1	1	635.091	2537.34	2537.34	2.6	0.00165	12690377	CID (Collision Induced Dissociation)	MS2	2.034	91.1217	24885	Pol_II_1.raw	1.99	0.001992	0.05459
High	Unambiguous	HLAILcDTMTYR	C6(Carbamidomethyl)	4	11	XP_044327129.1; XP_044444971.1; XP_044391332.1; XP_044422531.1	XP_044327129.1; XP_044429705.1; XP_044399994.1; XP_044444971.1; XP_044335362.1; XP_044422530.1; XP_044399993.1; XP_044391333.1; XP_044444970.1; XP_044391332.1; XP_044422531.1	0	2	0.5096	0	1	1	747.368	1493.73	1493.72	3.43	0.00256	628238	CID (Collision Induced Dissociation)	MS2	4.266	60.0992	15632	Pol_II_1.raw	3.14	0.001992	0.05377
High	Unambiguous	NSLGDVIQFLYGEDGMDAVWIESQKLDSLK		3	7	XP_044327129.1; XP_044444971.1; XP_044422531.1	XP_044327129.1; XP_044429705.1; XP_044444971.1; XP_044422530.1; XP_044459984.1; XP_044444970.1; XP_044422531.1	1	2	0.61	0	1	1	1685.84	3370.66	3370.65	3.85	0.00648	908964	CID (Collision Induced Dissociation)	MS2	1.779	109.128	30325	Pol_II_1.raw	3.41	0.001992	0.05719
High	Unambiguous	SYYEMPDEDIDPDK		3	9	XP_044444971.1; XP_044391332.1; XP_044422531.1	XP_044429705.1; XP_044399994.1; XP_044444971.1; XP_044422530.1; XP_044399993.1; XP_044391333.1; XP_044444970.1; XP_044391332.1; XP_044422531.1	0	2	0.4964	0	1	1	858.855	1716.7	1716.69	5.32	0.00457	729688	CID (Collision Induced Dissociation)	MS2	18.027	56.8457	14664	Pol_II_1.raw	2.74	0.001992	0.05539
High	Unambiguous	GFVENSYLR		3	8	XP_044327129.1; XP_044444971.1; XP_044422531.1	XP_044327129.1; XP_044429705.1; XP_044444971.1; XP_044422530.1; XP_044399993.1; XP_044459984.1; XP_044444970.1; XP_044422531.1	0	1	0.2	0	1	1	1084.54	1084.54	1084.54	0.95	0.00103	2.97615e+06	CID (Collision Induced Dissociation)	MS2	4.566	48.0757	12062	Pol_II_1.raw	2	0.001992	0.05208
High	Unambiguous	RIPFGFVDR		3	9	XP_044327129.1; XP_044444971.1; XP_044422531.1	XP_044327129.1; XP_044429652.1; XP_044429705.1; XP_044444971.1; XP_044422530.1; XP_044459984.1; XP_044444970.1; XP_044440562.1; XP_044422531.1	1	2	0.3371	0	1	1	553.81	1106.61	1106.61	2.41	0.00133	20136500	CID (Collision Induced Dissociation)	MS2	0.258	55.9219	14384	Pol_II_1.raw	2.67	0.001992	0.05019
High	Unambiguous	IEKGELLSGTLcK	C12(Carbamidomethyl)	3	10	XP_044327129.1; XP_044444971.1; XP_044422531.1	XP_044327129.1; XP_044429652.1; XP_044429705.1; XP_044444971.1; XP_044422530.1; XP_044425929.1; XP_044459984.1; XP_044444970.1; XP_044440562.1; XP_044422531.1	1	3	0.3371	0	1	1	483.266	1447.78	1447.78	0.52	0.00025	856178	CID (Collision Induced Dissociation)	MS2	3.005	43.8615	10816	Pol_II_1.raw	2.64	0.001992	0.05662
High	Unambiguous	TMMESFENR		3	9	XP_044327129.1; XP_044444971.1; XP_044422531.1	XP_044327129.1; XP_044429705.1; XP_044399994.1; XP_044444971.1; XP_044422530.1; XP_044391333.1; XP_044459984.1; XP_044444970.1; XP_044422531.1	0	1	0.4861	0	1	1	1144.48	1144.48	1144.48	3.77	0.00431	1.13758e+06	CID (Collision Induced Dissociation)	MS2	7.775	39.3161	9455	Pol_II_1.raw	2.16	0.001992	0.05188
High	Unambiguous	RPSDMHPMEIVEAIDKLQER		2	5	XP_044444971.1; XP_044422531.1	XP_044429705.1; XP_044444971.1; XP_044422530.1; XP_044444970.1; XP_044422531.1	1	4	0.1444	0	1	1	599.306	2394.2	2394.19	4.14	0.00248	33386358	CID (Collision Induced Dissociation)	MS2	1.648	76.208	20424	Pol_II_1.raw	1.87	0.001992	0.05384
High	Unambiguous	TMMESFENRVNQVLNK		3	9	XP_044327129.1; XP_044444971.1; XP_044422531.1	XP_044327129.1; XP_044429705.1; XP_044399994.1; XP_044444971.1; XP_044422530.1; XP_044391333.1; XP_044459984.1; XP_044444970.1; XP_044422531.1	1	3	0.0759	0	1	1	647.318	1939.94	1939.94	1.82	0.00118	4.27355e+06	CID (Collision Induced Dissociation)	MS2	0.654	77.5186	20810	Pol_II_1.raw	1.45	0.002169	0.05852
High	Unambiguous	QMSVVVIEHAETMER		2	5	XP_044444971.1; XP_044422531.1	XP_044429705.1; XP_044444971.1; XP_044422530.1; XP_044444970.1; XP_044422531.1	0	3	0.2217	0	1	1	586.957	1758.86	1758.85	2.24	0.00131	5.92971e+06	CID (Collision Induced Dissociation)	MS2	0.585	58.219	15070	Pol_II_1.raw	2.21	0.002336	0.06764
High	Unambiguous	ILADEDDTKFK		1	2	XP_044422531.1	XP_044422530.1; XP_044422531.1	1	3	0.5174	0	1	1	432.224	1294.66	1294.65	3.02	0.0013	37822164	CID (Collision Induced Dissociation)	MS2	0.105	33.3437	7688	Pol_II_1.raw	2.3	0.002336	0.06622
High	Unambiguous	SPMSATPYRDGGmMSPMLSPNFR	M13(Oxidation)	2	5	XP_044444971.1; XP_044422531.1	XP_044429705.1; XP_044444971.1; XP_044422530.1; XP_044444970.1; XP_044422531.1	1	3	0.0427	0	1	1	849.384	2546.14	2546.13	2.81	0.00238	657710	CID (Collision Induced Dissociation)	MS2	3.271	64.6631	16991	Pol_II_1.raw	3.51	0.002336	0.0681
High	Unambiguous	EGLIDTAVK		4	11	XP_044327129.1; XP_044444971.1; XP_044391332.1; XP_044422531.1	XP_044327129.1; XP_044429705.1; XP_044399994.1; XP_044444971.1; XP_044422530.1; XP_044399993.1; XP_044391333.1; XP_044459984.1; XP_044444970.1; XP_044391332.1; XP_044422531.1	0	2	0.2095	0	1	1	473.268	945.528	945.525	3.55	0.00168	1275409	CID (Collision Induced Dissociation)	MS2	1.813	42.6323	10446	Pol_II_1.raw	1.48	0.002336	0.06654
High	Unambiguous	SPMSATPYRDGGMMSPmLSPNFR	M17(Oxidation)	2	5	XP_044444971.1; XP_044422531.1	XP_044429705.1; XP_044444971.1; XP_044422530.1; XP_044444970.1; XP_044422531.1	1	3	0.0088	0	1	1	849.381	2546.13	2546.13	-0.79	-0.00067	392340	CID (Collision Induced Dissociation)	MS2	3.189	64.7103	17004	Pol_II_1.raw	3.41	0.002336	0.06574
High	Unambiguous	GFVENSYLR		3	8	XP_044327129.1; XP_044444971.1; XP_044422531.1	XP_044327129.1; XP_044429705.1; XP_044444971.1; XP_044422530.1; XP_044399993.1; XP_044459984.1; XP_044444970.1; XP_044422531.1	0	2	0.316	0	1	1	542.776	1084.54	1084.54	2.46	0.00133	677753	CID (Collision Induced Dissociation)	MS2	15.33	48.0253	12050	Pol_II_1.raw	2.12	0.002497	0.07378
High	Unambiguous	AMEDImVK	M6(Oxidation)	4	11	XP_044327129.1; XP_044444971.1; XP_044391332.1; XP_044422531.1	XP_044327129.1; XP_044429705.1; XP_044399994.1; XP_044444971.1; XP_044422530.1; XP_044399993.1; XP_044391333.1; XP_044459984.1; XP_044444970.1; XP_044391332.1; XP_044422531.1	0	2	0.2187	0	1	1	476.728	952.449	952.448	1.27	0.0006	698917	CID (Collision Induced Dissociation)	MS2	6.938	40.7162	9877	Pol_II_1.raw	1.92	0.002497	0.07221
High	Unambiguous	LINLIR		3	7	XP_044327129.1; XP_044444971.1; XP_044422531.1	XP_044327129.1; XP_044429705.1; XP_044444971.1; XP_044422530.1; XP_044459984.1; XP_044444970.1; XP_044422531.1	0	2		0	2	3	371.253	741.499	741.498	0.69	0.00025	869481	CID (Collision Induced Dissociation)	MS2	6.394	48.9896	12318	Pol_II_1.raw	2.23	0.002497	0.07577
High	Unambiguous	QMSVVVIEHAETMER		2	5	XP_044444971.1; XP_044422531.1	XP_044429705.1; XP_044444971.1; XP_044422530.1; XP_044444970.1; XP_044422531.1	0	3	0.1705	0	1	1	586.957	1758.86	1758.85	2.24	0.00131	3.57305e+06	CID (Collision Induced Dissociation)	MS2	1.187	59.2377	15374	Pol_II_1.raw	2.17	0.002497	0.07183
High	Unambiguous	GSFINISQMTAcVGQQNVEGKR	C12(Carbamidomethyl)	4	11	XP_044327129.1; XP_044444971.1; XP_044391332.1; XP_044422531.1	XP_044327129.1; XP_044429705.1; XP_044399994.1; XP_044444971.1; XP_044422530.1; XP_044399993.1; XP_044391333.1; XP_044459984.1; XP_044444970.1; XP_044391332.1; XP_044422531.1	1	3	0.086	0	1	1	808.732	2424.18	2424.18	2.68	0.00217	3.33543e+06	CID (Collision Induced Dissociation)	MS2	1.372	69.5211	18436	Pol_II_1.raw	2.21	0.002497	0.07462
High	Unambiguous	KIEGNMLTEMALR		3	8	XP_044327129.1; XP_044444971.1; XP_044422531.1	XP_044327129.1; XP_044429705.1; XP_044444971.1; XP_044335362.1; XP_044422530.1; XP_044459984.1; XP_044444970.1; XP_044422531.1	1	3	0.3125	0	1	1	502.6	1505.78	1505.78	1.76	0.00088	1.07427e+06	CID (Collision Induced Dissociation)	MS2	1.081	63.9082	16762	Pol_II_1.raw	1.76	0.002667	0.07681
High	Unambiguous	GGcGAQQPNITVDGMK	C3(Carbamidomethyl)	3	7	XP_044327129.1; XP_044444971.1; XP_044422531.1	XP_044327129.1; XP_044429705.1; XP_044444971.1; XP_044422530.1; XP_044459984.1; XP_044444970.1; XP_044422531.1	0	3	0.1651	0	1	1	544.922	1632.75	1632.75	2.14	0.00116	6.19097e+06	CID (Collision Induced Dissociation)	MS2	1.096	43.1816	10609	Pol_II_1.raw	2.18	0.002667	0.07958
High	Unambiguous	AEVLELmMVPK	M7(Oxidation)	4	10	XP_044327129.1; XP_044444971.1; XP_044391332.1; XP_044422531.1	XP_044327129.1; XP_044429705.1; XP_044399994.1; XP_044444971.1; XP_044422530.1; XP_044391333.1; XP_044459984.1; XP_044444970.1; XP_044391332.1; XP_044422531.1	0	2		0.0422	2	2	638.339	1275.67	1275.67	1.56	0.001	761540	CID (Collision Induced Dissociation)	MS2	2.315	64.7799	17027	Pol_II_1.raw	2.27	0.002667	0.07687
High	Unambiguous	ISDEDcLLLGLNPK	C6(Carbamidomethyl)	2	5	XP_044444971.1; XP_044422531.1	XP_044429705.1; XP_044444971.1; XP_044422530.1; XP_044444970.1; XP_044422531.1	0	3	0.3991	0	1	1	529.609	1586.81	1586.81	2.26	0.0012	1.16721e+06	CID (Collision Induced Dissociation)	MS2	2.437	71.3997	18997	Pol_II_1.raw	2.23	0.002667	0.07821
High	Unambiguous	GSFINISQMTACVGQQNVEGK		4	11	XP_044327129.1; XP_044444971.1; XP_044391332.1; XP_044422531.1	XP_044327129.1; XP_044429705.1; XP_044399994.1; XP_044444971.1; XP_044422530.1; XP_044399993.1; XP_044391333.1; XP_044459984.1; XP_044444970.1; XP_044391332.1; XP_044422531.1	0	3	0.1667	0	1	1	737.692	2211.06	2211.05	3.48	0.00256	1.90585e+06	CID (Collision Induced Dissociation)	MS2	1.305	78.7408	21178	Pol_II_1.raw	3.12	0.003043	0.08118
High	Unambiguous	RIPFGFVDR		3	9	XP_044327129.1; XP_044444971.1; XP_044422531.1	XP_044327129.1; XP_044429652.1; XP_044429705.1; XP_044444971.1; XP_044422530.1; XP_044459984.1; XP_044444970.1; XP_044440562.1; XP_044422531.1	1	3	0.3787	0	1	1	369.542	1106.61	1106.61	1.21	0.00045	575353	CID (Collision Induced Dissociation)	MS2	1.829	55.0815	14137	Pol_II_1.raw	1.69	0.003227	0.08187
High	Unambiguous	HLNDGDFVLFNR		3	10	XP_044327129.1; XP_044444971.1; XP_044422531.1	XP_044327129.1; XP_044429652.1; XP_044429705.1; XP_044444971.1; XP_044422530.1; XP_044425929.1; XP_044459984.1; XP_044444970.1; XP_044440562.1; XP_044422531.1	0	3	0.067	0	1	1	482.91	1446.71	1446.71	1.77	0.00085	737395	CID (Collision Induced Dissociation)	MS2	4.962	64.6521	16986	Pol_II_1.raw	2.24	0.003586	0.08495
High	Unambiguous	SPMSATPYRDGGMmSPMLSPNFR	M14(Oxidation)	2	5	XP_044444971.1; XP_044422531.1	XP_044429705.1; XP_044444971.1; XP_044422530.1; XP_044444970.1; XP_044422531.1	1	3		0.0088	2	2	849.381	2546.13	2546.13	-0.79	-0.00067	392340	CID (Collision Induced Dissociation)	MS2	3.189	64.7103	17004	Pol_II_1.raw	3.38	0.003586	0.08708
High	Unambiguous	SEDDLTHQLAmIIR	M11(Oxidation)	4	11	XP_044327129.1; XP_044444971.1; XP_044391332.1; XP_044422531.1	XP_044327129.1; XP_044429705.1; XP_044399994.1; XP_044444971.1; XP_044422530.1; XP_044399993.1; XP_044391333.1; XP_044459984.1; XP_044444970.1; XP_044391332.1; XP_044422531.1	0	3	0.2353	0	1	1	553.279	1657.82	1657.82	1.5	0.00083	1.52898e+06	CID (Collision Induced Dissociation)	MS2	2.783	79.6946	21458	Pol_II_1.raw	2.21	0.003586	0.08668
High	Unambiguous	SPMSATPYRDGGMmSPMLSPNFR	M14(Oxidation)	2	5	XP_044444971.1; XP_044422531.1	XP_044429705.1; XP_044444971.1; XP_044422530.1; XP_044444970.1; XP_044422531.1	1	3		0.0427	2	2	849.384	2546.14	2546.13	2.81	0.00238	657710	CID (Collision Induced Dissociation)	MS2	3.271	64.6631	16991	Pol_II_1.raw	3.36	0.003586	0.08417
High	Unambiguous	AEFDNVFR		3	8	XP_044444971.1; XP_044391332.1; XP_044422531.1	XP_044429705.1; XP_044399994.1; XP_044444971.1; XP_044422530.1; XP_044399993.1; XP_044444970.1; XP_044391332.1; XP_044422531.1	0	1	0.2715	0	1	1	997.477	997.477	997.474	3.35	0.00334	445024	CID (Collision Induced Dissociation)	MS2	19.399	50.9835	12924	Pol_II_1.raw	1.51	0.003763	0.08731
High	Selected	QMSVVVIEHAETMER		2	5	XP_044444971.1; XP_044422531.1	XP_044429705.1; XP_044444971.1; XP_044422530.1; XP_044444970.1; XP_044422531.1	0	3	0	0	1	1	586.958	1758.86	1758.85	4.53	0.00266	349482	CID (Collision Induced Dissociation)	MS2	17.51	122.082	34233	Pol_II_1.raw	1.9	0.003763	0.08943
High	Unambiguous	NVFEAEVQK		2	5	XP_044444971.1; XP_044422531.1	XP_044429705.1; XP_044444971.1; XP_044422530.1; XP_044444970.1; XP_044422531.1	0	1	0.308	0	1	1	1063.54	1063.54	1063.54	2.08	0.00222	570106	CID (Collision Induced Dissociation)	MS2	24.493	35.4188	8289	Pol_II_1.raw	2.24	0.003763	0.08737
High	Unambiguous	AEVLELMmVPK	M8(Oxidation)	4	10	XP_044327129.1; XP_044444971.1; XP_044391332.1; XP_044422531.1	XP_044327129.1; XP_044429705.1; XP_044399994.1; XP_044444971.1; XP_044422530.1; XP_044391333.1; XP_044459984.1; XP_044444970.1; XP_044391332.1; XP_044422531.1	0	2	0.0422	0	1	1	638.339	1275.67	1275.67	1.56	0.001	761540	CID (Collision Induced Dissociation)	MS2	2.315	64.7799	17027	Pol_II_1.raw	2.37	0.003915	0.094
High	Unambiguous	TMMESFENRVNQVLNK		3	9	XP_044327129.1; XP_044444971.1; XP_044422531.1	XP_044327129.1; XP_044429705.1; XP_044399994.1; XP_044444971.1; XP_044422530.1; XP_044391333.1; XP_044459984.1; XP_044444970.1; XP_044422531.1	1	3	0.2438	0	1	1	647.319	1939.94	1939.94	2.39	0.00154	7.92558e+06	CID (Collision Induced Dissociation)	MS2	0.534	77.4603	20793	Pol_II_1.raw	2.01	0.003915	0.09662
High	Unambiguous	EGLIDTAVK		4	11	XP_044327129.1; XP_044444971.1; XP_044391332.1; XP_044422531.1	XP_044327129.1; XP_044429705.1; XP_044399994.1; XP_044444971.1; XP_044422530.1; XP_044399993.1; XP_044391333.1; XP_044459984.1; XP_044444970.1; XP_044391332.1; XP_044422531.1	0	1	0.3682	0	1	1	945.528	945.528	945.525	3.24	0.00306	14025288	CID (Collision Induced Dissociation)	MS2	0.89	39.7879	9597	Pol_II_1.raw	2.2	0.004047	0.1018
High	Unambiguous	SPMSATPYR		2	5	XP_044444971.1; XP_044422531.1	XP_044429705.1; XP_044444971.1; XP_044422530.1; XP_044444970.1; XP_044422531.1	0	1	0.3676	0	1	1	1009.48	1009.48	1009.48	6.32	0.00638	521539	CID (Collision Induced Dissociation)	MS2	26.702	28.2476	6205	Pol_II_1.raw	2.04	0.004047	0.1034
High	Selected	QMSVVVIEHAETMER		2	5	XP_044444971.1; XP_044422531.1	XP_044429705.1; XP_044444971.1; XP_044422530.1; XP_044444970.1; XP_044422531.1	0	3		0.0204	2	2	586.957	1758.86	1758.85	3.07	0.0018	412547	CID (Collision Induced Dissociation)	MS2	4.083	96.0571	26378	Pol_II_1.raw	1.92	0.004047	0.106
High	Unambiguous	VLNVLKR		4	12	XP_044327129.1; XP_044444971.1; XP_044391332.1; XP_044422531.1	XP_044327129.1; XP_044429652.1; XP_044429705.1; XP_044399994.1; XP_044444971.1; XP_044422530.1; XP_044399993.1; XP_044391333.1; XP_044459984.1; XP_044444970.1; XP_044391332.1; XP_044422531.1	1	2	0.1098	0	1	1	421.285	841.564	841.562	2.05	0.00086	4141958	CID (Collision Induced Dissociation)	MS2	0.896	30.9035	6970	Pol_II_1.raw	1.64	0.004047	0.09774
High	Unambiguous	EGLIDTAVK		4	11	XP_044327129.1; XP_044444971.1; XP_044391332.1; XP_044422531.1	XP_044327129.1; XP_044429705.1; XP_044399994.1; XP_044444971.1; XP_044422530.1; XP_044399993.1; XP_044391333.1; XP_044459984.1; XP_044444970.1; XP_044391332.1; XP_044422531.1	0	2	0.2606	0	1	1	473.269	945.531	945.525	5.93	0.00281	1.50832e+06	CID (Collision Induced Dissociation)	MS2	1.994	42.6916	10463	Pol_II_1.raw	1.42	0.004576	0.1095
High	Unambiguous	SVTHATEIWYDPDPLGTIIEEDVEFVR		2	5	XP_044444971.1; XP_044422531.1	XP_044429705.1; XP_044444971.1; XP_044422530.1; XP_044444970.1; XP_044422531.1	0	3	0.2391	0	1	1	1044.51	3131.53	3131.52	2.75	0.00287	280230	CID (Collision Induced Dissociation)	MS2	6.478	122.371	34319	Pol_II_1.raw	2.97	0.005102	0.1138
High	Unambiguous	ILADEDDTKFK		1	2	XP_044422531.1	XP_044422530.1; XP_044422531.1	1	3	0.4343	0	1	1	432.223	1294.66	1294.65	2.6	0.00112	33893964	CID (Collision Induced Dissociation)	MS2	0.117	33.4038	7706	Pol_II_1.raw	1.75	0.005102	0.1138
High	Unambiguous	LNLSVTSPYNADFDGDEMNMHVPQSFETR		3	10	XP_044327129.1; XP_044444971.1; XP_044422531.1	XP_044327129.1; XP_044429705.1; XP_044399994.1; XP_044444971.1; XP_044422530.1; XP_044399993.1; XP_044391333.1; XP_044459984.1; XP_044444970.1; XP_044422531.1	0	2	0.5439	0	1	1	1657.74	3314.48	3314.47	1.35	0.00224	631266	CID (Collision Induced Dissociation)	MS2	4.183	82.804	22392	Pol_II_1.raw	2.96	0.005444	0.1172
High	Unambiguous	NVTLGVPR		4	11	XP_044327129.1; XP_044444971.1; XP_044391332.1; XP_044422531.1	XP_044327129.1; XP_044429705.1; XP_044399994.1; XP_044444971.1; XP_044422530.1; XP_044399993.1; XP_044391333.1; XP_044459984.1; XP_044444970.1; XP_044391332.1; XP_044422531.1	0	1	0.202	0	1	1	855.506	855.506	855.505	1.52	0.0013	1.13817e+06	CID (Collision Induced Dissociation)	MS2	11.534	36.9855	8756	Pol_II_1.raw	1.98	0.005444	0.1169
High	Unambiguous	QMSVVVIEHAETMER		2	5	XP_044444971.1; XP_044422531.1	XP_044429705.1; XP_044444971.1; XP_044422530.1; XP_044444970.1; XP_044422531.1	0	3	0.1667	0	1	1	586.957	1758.86	1758.85	2.55	0.0015	146924	CID (Collision Induced Dissociation)	MS2	17.6	127.196	35756	Pol_II_1.raw	1.98	0.006475	0.124
High	Unambiguous	RIPFGFVDR		3	9	XP_044327129.1; XP_044444971.1; XP_044422531.1	XP_044327129.1; XP_044429652.1; XP_044429705.1; XP_044444971.1; XP_044422530.1; XP_044459984.1; XP_044444970.1; XP_044440562.1; XP_044422531.1	1	2	0.1495	0	1	1	553.811	1106.61	1106.61	3.07	0.0017	23892104	CID (Collision Induced Dissociation)	MS2	0.439	55.8018	14349	Pol_II_1.raw	2.14	0.006475	0.1249
High	Unambiguous	NATLFFNILLR		2	5	XP_044444971.1; XP_044422531.1	XP_044429705.1; XP_044444971.1; XP_044422530.1; XP_044444970.1; XP_044422531.1	0	2	0.1606	0	1	1	661.389	1321.77	1321.76	6.23	0.00412	1.09996e+06	CID (Collision Induced Dissociation)	MS2	3.399	100.424	27697	Pol_II_1.raw	2.18	0.006779	0.1334
High	Unambiguous	NSLGDVIQFLYGEDGMDAVWIESQK		3	7	XP_044327129.1; XP_044444971.1; XP_044422531.1	XP_044327129.1; XP_044429705.1; XP_044444971.1; XP_044422530.1; XP_044459984.1; XP_044444970.1; XP_044422531.1	0	3	0.2587	0	1	1	938.784	2814.34	2814.33	2.45	0.0023	2.12107e+06	CID (Collision Induced Dissociation)	MS2	1.179	107.499	29829	Pol_II_1.raw	2.86	0.006779	0.1322
High	Unambiguous	SPMSATPYR		2	5	XP_044444971.1; XP_044422531.1	XP_044429705.1; XP_044444971.1; XP_044422530.1; XP_044444970.1; XP_044422531.1	0	1	0.3515	0	1	1	1009.48	1009.48	1009.48	2.99	0.00302	855674	CID (Collision Induced Dissociation)	MS2	16.275	28.3021	6220	Pol_II_1.raw	2.02	0.007094	0.1416
High	Unambiguous	VQLVQFGILSPDEIR		2	8	XP_044391332.1; XP_044422531.1	XP_044429705.1; XP_044399994.1; XP_044422530.1; XP_044399993.1; XP_044391333.1; XP_044425929.1; XP_044391332.1; XP_044422531.1	0	3	0.3333	0	1	1	571.991	1713.96	1713.95	3.21	0.00183	9199627	CID (Collision Induced Dissociation)	MS2	0.709	86.7763	23584	Pol_II_1.raw	3.18	0.007094	0.1413
High	Selected	NSLGDVIQFLYGEDGMDAVWIESQKLDSLK		3	7	XP_044327129.1; XP_044444971.1; XP_044422531.1	XP_044327129.1; XP_044429705.1; XP_044444971.1; XP_044422530.1; XP_044459984.1; XP_044444970.1; XP_044422531.1	1	4		0.0101	2	2	843.422	3370.67	3370.65	4.31	0.00363	2.67443e+06	CID (Collision Induced Dissociation)	MS2	1.279	110.117	30622	Pol_II_1.raw	1.97	0.007246	0.146
High	Unambiguous	IKTPSLSVFLKPEVSK		3	9	XP_044444971.1; XP_044391332.1; XP_044422531.1	XP_044429705.1; XP_044399994.1; XP_044444971.1; XP_044422530.1; XP_044399993.1; XP_044391333.1; XP_044444970.1; XP_044391332.1; XP_044422531.1	1	3	0.2713	0	1	1	591.69	1773.06	1773.05	2.44	0.00144	24834008	CID (Collision Induced Dissociation)	MS2	0.143	65.9408	17372	Pol_II_1.raw	2.58	0.007246	0.1466
High	Unambiguous	IEKGELLSGTLcK	C12(Carbamidomethyl)	3	10	XP_044327129.1; XP_044444971.1; XP_044422531.1	XP_044327129.1; XP_044429652.1; XP_044429705.1; XP_044444971.1; XP_044422530.1; XP_044425929.1; XP_044459984.1; XP_044444970.1; XP_044440562.1; XP_044422531.1	1	3	0.0829	0	1	1	483.267	1447.79	1447.78	1.91	0.00092	618510	CID (Collision Induced Dissociation)	MS2	2.252	43.726	10772	Pol_II_1.raw	2.05	0.007927	0.1501
High	Unambiguous	QMSVVVIEHAETMER		2	5	XP_044444971.1; XP_044422531.1	XP_044429705.1; XP_044444971.1; XP_044422530.1; XP_044444970.1; XP_044422531.1	0	3	0.1744	0	1	1	586.957	1758.86	1758.85	2.35	0.00138	1.2469e+06	CID (Collision Induced Dissociation)	MS2	2.557	87.6909	23857	Pol_II_1.raw	1.95	0.008068	0.1598
High	Unambiguous	LKVVPGDDAMSIEAQK		3	10	XP_044327129.1; XP_044444971.1; XP_044422531.1	XP_044327129.1; XP_044429705.1; XP_044399994.1; XP_044444971.1; XP_044422530.1; XP_044399993.1; XP_044391333.1; XP_044459984.1; XP_044444970.1; XP_044422531.1	1	2	0.4635	0	1	1	850.95	1700.89	1700.89	2.57	0.00218	722370	CID (Collision Induced Dissociation)	MS2	7.192	51.7763	13155	Pol_II_1.raw	2.74	0.008068	0.1581
High	Unambiguous	NVQCALEYTTLR		4	11	XP_044327129.1; XP_044444971.1; XP_044391332.1; XP_044422531.1	XP_044327129.1; XP_044429705.1; XP_044399994.1; XP_044444971.1; XP_044422530.1; XP_044399993.1; XP_044391333.1; XP_044459984.1; XP_044444970.1; XP_044391332.1; XP_044422531.1	0	3	0.1397	0	1	1	470.907	1410.71	1410.7	1.22	0.00058	424445	CID (Collision Induced Dissociation)	MS2	21.076	60.6042	15783	Pol_II_1.raw	2.29	0.008068	0.1554
High	Selected	SEDDLTHQLAmIIR	M11(Oxidation)	4	11	XP_044327129.1; XP_044444971.1; XP_044391332.1; XP_044422531.1	XP_044327129.1; XP_044429705.1; XP_044399994.1; XP_044444971.1; XP_044422530.1; XP_044399993.1; XP_044391333.1; XP_044459984.1; XP_044444970.1; XP_044391332.1; XP_044422531.1	0	2	0.048	0	1	1	829.417	1657.83	1657.82	3.42	0.00284	1.88135e+06	CID (Collision Induced Dissociation)	MS2	2.024	74.2322	19838	Pol_II_1.raw	2.29	0.008397	0.1612
High	Unambiguous	SEDDLTHQLAmIIR	M11(Oxidation)	4	11	XP_044327129.1; XP_044444971.1; XP_044391332.1; XP_044422531.1	XP_044327129.1; XP_044429705.1; XP_044399994.1; XP_044444971.1; XP_044422530.1; XP_044399993.1; XP_044391333.1; XP_044459984.1; XP_044444970.1; XP_044391332.1; XP_044422531.1	0	3	0.3213	0	1	1	553.28	1657.83	1657.82	2.72	0.0015	887837	CID (Collision Induced Dissociation)	MS2	4.562	79.5244	21409	Pol_II_1.raw	2.21	0.008695	0.1723
High	XP_044398982.1	DNA-directed RNA polymerase II subunit RPB2 [Triticum aestivum]	0	356.307	76.8223	67	286	67	1	1221	138.2	7.15	953.9	67
Confidence	PSM Ambiguity	Annotated Sequence	Modifications	# Protein Groups	# Proteins	Master Protein Accessions	Protein Accessions	# Missed Cleavages	Charge	DeltaScore	DeltaCn	Rank	Search Engine Rank	m/z [Da]	MH+ [Da]	Theo. MH+ [Da]	DeltaM [ppm]	Deltam/z [Da]	Intensity	Activation Type	MS Order	Ion Inject Time [ms]	RT [min]	First Scan	Spectrum File	XCorr	Percolator q-Value	Percolator PEP
High	Unambiguous	HSESGMVDQVLLTTNADGLR		1	1	XP_044398982.1	XP_044398982.1	0	3	0.3775	0	1	1	715.022	2143.05	2143.04	2.97	0.00213	4.07093e+06	CID (Collision Induced Dissociation)	MS2	0.736	69.4562	18416	Pol_II_1.raw	4.08	0	0.0002953
High	Unambiguous	HSESGMVDQVLLTTNADGLR		1	1	XP_044398982.1	XP_044398982.1	0	2	0.6009	0	1	1	1072.03	2143.05	2143.04	2.47	0.00264	2.25561e+06	CID (Collision Induced Dissociation)	MS2	2.731	69.161	18329	Pol_II_1.raw	4.56	0	0.0002709
High	Unambiguous	LRNLTYSAPLYVDVSYR		1	1	XP_044398982.1	XP_044398982.1	1	3	0.6196	0	1	1	677.364	2030.08	2030.07	3.96	0.00268	15300212	CID (Collision Induced Dissociation)	MS2	0.228	68.9762	18272	Pol_II_1.raw	4.39	0	6.328e-05
High	Unambiguous	LRNLTYSAPLYVDVSYR		1	1	XP_044398982.1	XP_044398982.1	1	3	0.5802	0	1	1	677.363	2030.08	2030.07	2.24	0.00152	13437092	CID (Collision Induced Dissociation)	MS2	0.267	69.0385	18291	Pol_II_1.raw	3.93	0	0.0001696
High	Unambiguous	HSESGMVDQVLLTTNADGLR		1	1	XP_044398982.1	XP_044398982.1	0	2	0.608	0	1	1	1072.03	2143.05	2143.04	2.13	0.00228	1.63372e+06	CID (Collision Induced Dissociation)	MS2	2.405	69.1025	18311	Pol_II_1.raw	4.77	0	0.001184
High	Unambiguous	HSESGMVDQVLLTTNADGLR		1	1	XP_044398982.1	XP_044398982.1	0	2	0.6268	0	1	1	1072.03	2143.05	2143.04	3.38	0.00362	1212048	CID (Collision Induced Dissociation)	MS2	5.984	66.0729	17414	Pol_II_1.raw	4.77	0	0.0006458
High	Unambiguous	HSESGMVDQVLLTTNADGLR		1	1	XP_044398982.1	XP_044398982.1	0	3	0.4013	0	1	1	715.022	2143.05	2143.04	3.57	0.00255	8623629	CID (Collision Induced Dissociation)	MS2	0.319	66.3099	17485	Pol_II_1.raw	3.09	0	0.001674
High	Unambiguous	HSESGMVDQVLLTTNADGLR		1	1	XP_044398982.1	XP_044398982.1	0	3	0.5581	0	1	1	715.022	2143.05	2143.04	3.74	0.00267	10158681	CID (Collision Induced Dissociation)	MS2	0.251	66.3602	17499	Pol_II_1.raw	3.87	0	0.0002062
High	Unambiguous	HSESGMVDQVLLTTNADGLR		1	1	XP_044398982.1	XP_044398982.1	0	2	0.5287	0	1	1	1072.03	2143.05	2143.04	3.72	0.00399	10551126	CID (Collision Induced Dissociation)	MS2	1.474	67.9372	17967	Pol_II_1.raw	4.01	0	0.00414
High	Unambiguous	HSESGMVDQVLLTTNADGLR		1	1	XP_044398982.1	XP_044398982.1	0	2	0.582	0	1	1	1072.03	2143.05	2143.04	2.58	0.00277	7.00184e+06	CID (Collision Induced Dissociation)	MS2	2.028	68.0033	17987	Pol_II_1.raw	4.33	0	0.0003742
High	Unambiguous	LRNLTYSAPLYVDVSYR		1	1	XP_044398982.1	XP_044398982.1	1	2	0.5494	0	1	1	1015.54	2030.08	2030.07	5.68	0.00576	779244	CID (Collision Induced Dissociation)	MS2	5.341	68.3257	18077	Pol_II_1.raw	4.35	0	0.0006343
High	Unambiguous	LRNLTYSAPLYVDVSYR		1	1	XP_044398982.1	XP_044398982.1	1	2	0.6102	0	1	1	1015.54	2030.08	2030.07	4.42	0.00448	1.04861e+06	CID (Collision Induced Dissociation)	MS2	4.467	68.3926	18098	Pol_II_1.raw	4.49	0	0.001341
High	Unambiguous	NLTYSAPLYVDVSYR		1	1	XP_044398982.1	XP_044398982.1	0	2	0.5604	0	1	1	880.95	1760.89	1760.89	4.32	0.00381	3.72211e+06	CID (Collision Induced Dissociation)	MS2	1.265	74.3549	19874	Pol_II_1.raw	3.64	0	0.001583
High	Unambiguous	FGEMERDcMIAHGAAFFLK	C8(Carbamidomethyl)	1	1	XP_044398982.1	XP_044398982.1	1	4	0.545	0	1	1	558.263	2230.03	2230.02	3.33	0.00186	24203874	CID (Collision Induced Dissociation)	MS2	4.493	76.5663	20531	Pol_II_1.raw	3.78	0	0.0002089
High	Unambiguous	FGEMERDcMIAHGAAFFLK	C8(Carbamidomethyl)	1	1	XP_044398982.1	XP_044398982.1	1	2	0.4555	0	1	1	1115.52	2230.04	2230.02	5.37	0.00598	1140514	CID (Collision Induced Dissociation)	MS2	4.778	76.7426	20582	Pol_II_1.raw	3.82	0	0.00152
High	Unambiguous	FGEMERDcMIAHGAAFFLK	C8(Carbamidomethyl)	1	1	XP_044398982.1	XP_044398982.1	1	2	0.5482	0	1	1	1115.52	2230.03	2230.02	4.38	0.00489	922453	CID (Collision Induced Dissociation)	MS2	6.393	76.7941	20596	Pol_II_1.raw	3.32	0	0.001623
High	Unambiguous	FGEMERDcMIAHGAAFFLK	C8(Carbamidomethyl)	1	1	XP_044398982.1	XP_044398982.1	1	3	0.3568	0	1	1	744.016	2230.03	2230.02	4.38	0.00325	8788259	CID (Collision Induced Dissociation)	MS2	0.364	77.1531	20702	Pol_II_1.raw	4.26	0	1.33e-05
High	Unambiguous	FGEMERDcMIAHGAAFFLK	C8(Carbamidomethyl)	1	1	XP_044398982.1	XP_044398982.1	1	3	0.4513	0	1	1	744.016	2230.03	2230.02	3.64	0.0027	8618298	CID (Collision Induced Dissociation)	MS2	0.466	77.215	20721	Pol_II_1.raw	3.9	0	0.0002162
High	Unambiguous	FGEMERDcMIAHGAAFFLK	C8(Carbamidomethyl)	1	1	XP_044398982.1	XP_044398982.1	1	2	0.5532	0	1	1	1115.52	2230.04	2230.02	6.68	0.00745	432443	CID (Collision Induced Dissociation)	MS2	5.572	76.3148	20454	Pol_II_1.raw	3.76	0	0.00133
High	Unambiguous	FGEMERDcMIAHGAAFFLK	C8(Carbamidomethyl)	1	1	XP_044398982.1	XP_044398982.1	1	4	0.5684	0	1	1	558.263	2230.03	2230.02	2.34	0.00131	24879186	CID (Collision Induced Dissociation)	MS2	2.98	76.4415	20493	Pol_II_1.raw	3.73	0	5.379e-05
High	Unambiguous	DcMIAHGAAFFLK	C2(Carbamidomethyl)	1	1	XP_044398982.1	XP_044398982.1	0	3	0.3164	0	1	1	494.241	1480.71	1480.71	1.4	0.00069	2.39068e+06	CID (Collision Induced Dissociation)	MS2	1.195	72.2298	19246	Pol_II_1.raw	1.77	0	0.002506
High	Unambiguous	NLTYSAPLYVDVSYR		1	1	XP_044398982.1	XP_044398982.1	0	2	0.6225	0	1	1	880.949	1760.89	1760.89	3.49	0.00308	16172615	CID (Collision Induced Dissociation)	MS2	0.467	72.3403	19280	Pol_II_1.raw	3.47	0	0.000231
High	Unambiguous	NLTYSAPLYVDVSYR		1	1	XP_044398982.1	XP_044398982.1	0	2	0.5654	0	1	1	880.949	1760.89	1760.89	3.29	0.00289	28978342	CID (Collision Induced Dissociation)	MS2	0.253	72.3984	19298	Pol_II_1.raw	3.06	0	0.0007769
High	Unambiguous	KLTAMIFLGPTYYQR		1	1	XP_044398982.1	XP_044398982.1	1	2	0.6364	0	1	1	901.491	1801.97	1801.97	4.01	0.00362	8.28136e+06	CID (Collision Induced Dissociation)	MS2	0.567	73.8073	19713	Pol_II_1.raw	5.06	0	1.163e-06
High	Unambiguous	KLTAMIFLGPTYYQR		1	1	XP_044398982.1	XP_044398982.1	1	2	0.6795	0	1	1	901.49	1801.97	1801.97	2.73	0.00246	9348129	CID (Collision Induced Dissociation)	MS2	0.551	73.8668	19731	Pol_II_1.raw	4.93	0	4.128e-05
High	Unambiguous	NLTYSAPLYVDVSYR		1	1	XP_044398982.1	XP_044398982.1	0	3	0.5534	0	1	1	587.634	1760.89	1760.89	1.86	0.00109	5938212	CID (Collision Induced Dissociation)	MS2	0.407	72.6417	19370	Pol_II_1.raw	4.21	0	0.0002343
High	Unambiguous	NLTYSAPLYVDVSYR		1	1	XP_044398982.1	XP_044398982.1	0	3	0.5695	0	1	1	587.635	1760.89	1760.89	2.79	0.00164	6621382	CID (Collision Induced Dissociation)	MS2	0.417	72.7018	19388	Pol_II_1.raw	4.46	0	9.488e-06
High	Unambiguous	IFVNGcWVGIHR	C6(Carbamidomethyl)	1	1	XP_044398982.1	XP_044398982.1	0	2	0.5034	0	1	1	729.378	1457.75	1457.75	1.47	0.00107	7.12204e+06	CID (Collision Induced Dissociation)	MS2	0.715	58.7548	15231	Pol_II_1.raw	2.92	0	0.0008019
High	Unambiguous	IFVNGcWVGIHR	C6(Carbamidomethyl)	1	1	XP_044398982.1	XP_044398982.1	0	2	0.5337	0	1	1	729.38	1457.75	1457.75	3.4	0.00248	13443005	CID (Collision Induced Dissociation)	MS2	0.417	58.8121	15248	Pol_II_1.raw	3.26	0	0.0003593
High	Unambiguous	TDIVQVHIPYAcK	C12(Carbamidomethyl)	1	1	XP_044398982.1	XP_044398982.1	0	2	0.5313	0	1	1	772.403	1543.8	1543.79	2.7	0.00209	942848	CID (Collision Induced Dissociation)	MS2	4.058	59.3078	15396	Pol_II_1.raw	3.35	0	0.003373
High	Unambiguous	TDIVQVHIPYAcK	C12(Carbamidomethyl)	1	1	XP_044398982.1	XP_044398982.1	0	2	0.5287	0	1	1	772.402	1543.8	1543.79	1.6	0.00123	1.21574e+06	CID (Collision Induced Dissociation)	MS2	3.478	59.3643	15412	Pol_II_1.raw	3.31	0	0.001666
High	Unambiguous	VAAHMGKEGDATPFTDVTVDNISK		1	1	XP_044398982.1	XP_044398982.1	1	3	0.5931	0	1	1	835.078	2503.22	2503.21	2.45	0.00204	2.27076e+06	CID (Collision Induced Dissociation)	MS2	1.227	55.1893	14168	Pol_II_1.raw	4.94	0	1.167e-05
High	Unambiguous	VAAHMGKEGDATPFTDVTVDNISK		1	1	XP_044398982.1	XP_044398982.1	1	3	0.6074	0	1	1	835.078	2503.22	2503.21	2.74	0.00229	4.22096e+06	CID (Collision Induced Dissociation)	MS2	0.787	55.251	14186	Pol_II_1.raw	5.12	0	2.721e-05
High	Unambiguous	cVDNGKEVNLQFAIK	C1(Carbamidomethyl)	1	1	XP_044398982.1	XP_044398982.1	1	3	0.3816	0	1	1	578.968	1734.89	1734.88	3.51	0.00203	4.72804e+06	CID (Collision Induced Dissociation)	MS2	0.417	55.3118	14204	Pol_II_1.raw	2.83	0	0.003957
High	Unambiguous	GFIEYIDTEEEETTMISMTIR		1	1	XP_044398982.1	XP_044398982.1	0	2	0.5771	0	1	1	1254.58	2508.16	2508.15	3.45	0.00433	228463	CID (Collision Induced Dissociation)	MS2	5.661	122.296	34295	Pol_II_1.raw	4.8	0	0.0001674
High	Unambiguous	QLHNSHWGMMcPAETPEGQAcGLVK	C11(Carbamidomethyl); C21(Carbamidomethyl)	1	1	XP_044398982.1	XP_044398982.1	0	3	0.6194	0	1	1	946.76	2838.27	2838.26	3.2	0.00302	742221	CID (Collision Induced Dissociation)	MS2	2.774	56.6506	14603	Pol_II_1.raw	5.15	0	3.119e-05
High	Unambiguous	QLHNSHWGMMcPAETPEGQAcGLVK	C11(Carbamidomethyl); C21(Carbamidomethyl)	1	1	XP_044398982.1	XP_044398982.1	0	3	0.6029	0	1	1	946.76	2838.26	2838.26	2.16	0.00205	1.11793e+06	CID (Collision Induced Dissociation)	MS2	2.425	56.7074	14619	Pol_II_1.raw	4.86	0	3.517e-06
High	Unambiguous	GFIEYIDTEEEETTMISMTIR		1	1	XP_044398982.1	XP_044398982.1	0	2	0.6253	0	1	1	1254.58	2508.16	2508.15	1.89	0.00238	357224	CID (Collision Induced Dissociation)	MS2	11.182	122.55	34373	Pol_II_1.raw	4.27	0	0.000112
High	Unambiguous	GFIEYIDTEEEETTMISMTIR		1	1	XP_044398982.1	XP_044398982.1	0	2	0.5976	0	1	1	1254.58	2508.15	2508.15	1.02	0.00128	375353	CID (Collision Induced Dissociation)	MS2	6.152	122.438	34340	Pol_II_1.raw	4.25	0	2.074e-05
High	Unambiguous	EGDATPFTDVTVDNISK		1	1	XP_044398982.1	XP_044398982.1	0	2	0.5903	0	1	1	904.933	1808.86	1808.85	2.45	0.00222	944890	CID (Collision Induced Dissociation)	MS2	6.87	62.766	16424	Pol_II_1.raw	3.71	0	0.0003428
High	Unambiguous	EGDATPFTDVTVDNISK		1	1	XP_044398982.1	XP_044398982.1	0	2	0.6416	0	1	1	904.935	1808.86	1808.85	4.75	0.00429	1.52032e+06	CID (Collision Induced Dissociation)	MS2	3.077	62.8257	16441	Pol_II_1.raw	3.85	0	0.000592
High	Unambiguous	QAMGIYVTNYQLR		1	1	XP_044398982.1	XP_044398982.1	0	2	0.4222	0	1	1	778.9	1556.79	1556.79	2.75	0.00214	3.25687e+06	CID (Collision Induced Dissociation)	MS2	1.163	63.2977	16580	Pol_II_1.raw	3.34	0	0.0001229
High	Unambiguous	QAMGIYVTNYQLR		1	1	XP_044398982.1	XP_044398982.1	0	2	0.4286	0	1	1	778.9	1556.79	1556.79	2.83	0.0022	6007959	CID (Collision Induced Dissociation)	MS2	0.72	63.3586	16598	Pol_II_1.raw	3.15	0	0.0006616
High	Unambiguous	EGDATPFTDVTVDNISK		1	1	XP_044398982.1	XP_044398982.1	0	2	0.5941	0	1	1	904.933	1808.86	1808.85	2.66	0.0024	2.44093e+06	CID (Collision Induced Dissociation)	MS2	1.783	65.5222	17247	Pol_II_1.raw	4.04	0	4.369e-05
High	Unambiguous	EGDATPFTDVTVDNISK		1	1	XP_044398982.1	XP_044398982.1	0	2	0.4836	0	1	1	904.934	1808.86	1808.85	3.06	0.00277	3.00472e+06	CID (Collision Induced Dissociation)	MS2	1.463	65.5827	17265	Pol_II_1.raw	3.35	0	0.0001313
High	Unambiguous	QAMGIYVTNYQLR		1	1	XP_044398982.1	XP_044398982.1	0	3	0.3754	0	1	1	519.603	1556.79	1556.79	2.63	0.00136	1.48887e+06	CID (Collision Induced Dissociation)	MS2	1.349	64.2689	16868	Pol_II_1.raw	3.25	0	0.001321
High	Unambiguous	QAMGIYVTNYQLR		1	1	XP_044398982.1	XP_044398982.1	0	3	0.4867	0	1	1	519.602	1556.79	1556.79	2.51	0.0013	1741504	CID (Collision Induced Dissociation)	MS2	1.568	64.3269	16886	Pol_II_1.raw	3.39	0	0.001277
High	Unambiguous	cGLIAIANLK	C1(Carbamidomethyl)	1	1	XP_044398982.1	XP_044398982.1	0	2	0.3294	0	1	1	536.814	1072.62	1072.62	1.71	0.00092	2.41165e+06	CID (Collision Induced Dissociation)	MS2	1.024	64.7491	17013	Pol_II_1.raw	2.55	0	0.002575
High	Unambiguous	SSYcTLFQQSEKDLTELGEcPYDQGGYFVINGSEK	C4(Carbamidomethyl); C20(Carbamidomethyl)	1	1	XP_044398982.1	XP_044398982.1	1	3	0.717	0	1	1	1350.61	4049.82	4049.81	4.15	0.0056	1.40131e+06	CID (Collision Induced Dissociation)	MS2	1.703	95.2178	26122	Pol_II_1.raw	5.3	0	0.0002681
High	Unambiguous	SSYcTLFQQSEKDLTELGEcPYDQGGYFVINGSEK	C4(Carbamidomethyl); C20(Carbamidomethyl)	1	1	XP_044398982.1	XP_044398982.1	1	3	0.5511	0	1	1	1350.6	4049.8	4049.81	-2.36	-0.00319	590856	CID (Collision Induced Dissociation)	MS2	1.487	95.0384	26068	Pol_II_1.raw	4.21	0	0.003955
High	Unambiguous	SSYcTLFQQSEKDLTELGEcPYDQGGYFVINGSEK	C4(Carbamidomethyl); C20(Carbamidomethyl)	1	1	XP_044398982.1	XP_044398982.1	1	3	0.6157	0	1	1	1350.61	4049.81	4049.81	-0.01	-1e-05	831088	CID (Collision Induced Dissociation)	MS2	2.474	95.1313	26100	Pol_II_1.raw	5.36	0	6.702e-05
High	Unambiguous	GTVGMTYTQEDMPWTIEGITPDIIVNPHAIPSR		1	1	XP_044398982.1	XP_044398982.1	0	3	0.6309	0	1	1	1213.94	3639.8	3639.78	3.53	0.00428	1.12544e+06	CID (Collision Induced Dissociation)	MS2	1.98	95.1575	26104	Pol_II_1.raw	5.5	0	5.376e-05
High	Unambiguous	GTVGMTYTQEDMPWTIEGITPDIIVNPHAIPSR		1	1	XP_044398982.1	XP_044398982.1	0	3	0.63	0	1	1	1213.94	3639.8	3639.78	3.53	0.00428	1.12544e+06	CID (Collision Induced Dissociation)	MS2	1.756	95.16	26105	Pol_II_1.raw	6	0	2.224e-05
High	Unambiguous	LLFQELMAmAIAPR	M9(Oxidation)	1	1	XP_044398982.1	XP_044398982.1	0	3	0.1581	0	1	1	540.628	1619.87	1619.86	2.64	0.00142	1.05903e+06	CID (Collision Induced Dissociation)	MS2	3.497	98.4781	27119	Pol_II_1.raw	4.68	0	1.627e-06
High	Unambiguous	ADIPIIIVFR		1	1	XP_044398982.1	XP_044398982.1	0	2	0.629	0	1	1	578.86	1156.71	1156.71	2.58	0.00149	2.36792e+06	CID (Collision Induced Dissociation)	MS2	1.606	90.6288	24735	Pol_II_1.raw	2.48	0	0.001802
High	Unambiguous	ADIPIIIVFR		1	1	XP_044398982.1	XP_044398982.1	0	2	0.5154	0	1	1	578.86	1156.71	1156.71	3.63	0.0021	2.50825e+06	CID (Collision Induced Dissociation)	MS2	1.618	90.6871	24753	Pol_II_1.raw	2.93	0	0.001052
High	Unambiguous	HNPGEAYSETYTHcEIHPSLILGVCASIIPFPDHNQSPR	C14(Carbamidomethyl)	1	1	XP_044398982.1	XP_044398982.1	0	4	0.0927	0	1	1	1097.53	4387.09	4387.07	5.27	0.00578	1.29309e+06	CID (Collision Induced Dissociation)	MS2	5.612	93.3688	25563	Pol_II_1.raw	4.53	0	2.678e-05
High	Unambiguous	RLDLAGPLLGGLFR		1	1	XP_044398982.1	XP_044398982.1	1	3	0.4713	0	1	1	499.97	1497.9	1497.89	3.39	0.00169	2.2623e+06	CID (Collision Induced Dissociation)	MS2	1.427	92.3062	25239	Pol_II_1.raw	2.61	0	0.004732
High	Unambiguous	LLFQELMAMAIAPR		1	1	XP_044398982.1	XP_044398982.1	0	2	0.489	0	1	1	802.443	1603.88	1603.87	5.97	0.00479	1.5547e+06	CID (Collision Induced Dissociation)	MS2	2.71	108.51	30134	Pol_II_1.raw	3.19	0	0.003108
High	Unambiguous	LLFQELMAMAIAPR		1	1	XP_044398982.1	XP_044398982.1	0	2	0.4438	0	1	1	802.442	1603.88	1603.87	4.3	0.00345	1.42109e+06	CID (Collision Induced Dissociation)	MS2	2.213	108.569	30152	Pol_II_1.raw	3.56	0	0.0001106
High	Unambiguous	LLFQELMAMAIAPR		1	1	XP_044398982.1	XP_044398982.1	0	2	0.4882	0	1	1	802.442	1603.88	1603.87	4.3	0.00345	1.42109e+06	CID (Collision Induced Dissociation)	MS2	2.633	108.571	30153	Pol_II_1.raw	2.97	0	0.0005935
High	Unambiguous	LLFQELMAMAIAPR		1	1	XP_044398982.1	XP_044398982.1	0	2	0.3913	0	1	1	802.442	1603.88	1603.87	4.9	0.00393	1.18627e+06	CID (Collision Induced Dissociation)	MS2	2.323	108.632	30172	Pol_II_1.raw	3.22	0	0.0004025
High	Unambiguous	MTIGQLIEcIMGK	C9(Carbamidomethyl)	1	1	XP_044398982.1	XP_044398982.1	0	2	0.5032	0	1	1	747.383	1493.76	1493.75	4.03	0.00301	816664	CID (Collision Induced Dissociation)	MS2	3.939	112.288	31273	Pol_II_1.raw	3.12	0	0.001091
High	Unambiguous	GFIEYIDTEEEETTMISMTIRDLETSR		1	1	XP_044398982.1	XP_044398982.1	1	3	0.4986	0	1	1	1070.5	3209.5	3209.49	3.68	0.00394	1.1935e+06	CID (Collision Induced Dissociation)	MS2	1.241	106.283	29470	Pol_II_1.raw	3.57	0	0.003519
High	Unambiguous	LLFQELMAMAIAPR		1	1	XP_044398982.1	XP_044398982.1	0	1	0.3622	0	1	1	1603.88	1603.88	1603.87	4.57	0.00733	897024	CID (Collision Induced Dissociation)	MS2	4.22	106.362	29496	Pol_II_1.raw	2.54	0	0.0003284
High	Unambiguous	LLFQELmAMAIAPR	M7(Oxidation)	1	1	XP_044398982.1	XP_044398982.1	0	3	0.0304	0	1	1	540.627	1619.87	1619.86	1.05	0.00057	2.87168e+06	CID (Collision Induced Dissociation)	MS2	1.434	106.64	29578	Pol_II_1.raw	4.27	0	0.002398
High	Unambiguous	LLFQELMAmAIAPR	M9(Oxidation)	1	1	XP_044398982.1	XP_044398982.1	0	3		0.0304	2	2	540.627	1619.87	1619.86	1.05	0.00057	2.87168e+06	CID (Collision Induced Dissociation)	MS2	1.434	106.64	29578	Pol_II_1.raw	4.14	0	0.001721
High	Unambiguous	MTIGQLIEcIMGK	C9(Carbamidomethyl)	1	1	XP_044398982.1	XP_044398982.1	0	2	0.4919	0	1	1	747.382	1493.76	1493.75	2.23	0.00167	639556	CID (Collision Induced Dissociation)	MS2	3.596	112.199	31248	Pol_II_1.raw	3.07	0	0.001139
High	Unambiguous	MTIGQLIEcIMGK	C9(Carbamidomethyl)	1	1	XP_044398982.1	XP_044398982.1	0	2	0.6394	0	1	1	747.385	1493.76	1493.75	7.21	0.00539	614308	CID (Collision Induced Dissociation)	MS2	5.049	108.891	30253	Pol_II_1.raw	3.91	0	0.0003953
High	Unambiguous	MTIGQLIEcIMGK	C9(Carbamidomethyl)	1	1	XP_044398982.1	XP_044398982.1	0	2	0.592	0	1	1	747.383	1493.76	1493.75	3.95	0.00295	3.26519e+06	CID (Collision Induced Dissociation)	MS2	1.931	108.925	30260	Pol_II_1.raw	3.75	0	0.0001089
High	Unambiguous	QQLDSFDEFIQNTMQEIVDESADIEIRPESQHNPGR		1	1	XP_044398982.1	XP_044398982.1	0	3	0.5833	0	1	1	1406	4215.97	4215.95	5.24	0.00736	1341276	CID (Collision Induced Dissociation)	MS2	0.642	111.192	30944	Pol_II_1.raw	4.2	0	0.002506
High	Unambiguous	QQLDSFDEFIQNTMQEIVDESADIEIRPESQHNPGR		1	1	XP_044398982.1	XP_044398982.1	0	3	0.6087	0	1	1	1405.99	4215.95	4215.95	0.12	0.00016	1.55128e+06	CID (Collision Induced Dissociation)	MS2	0.747	111.252	30962	Pol_II_1.raw	4.6	0	2.627e-05
High	Unambiguous	MTIGQLIECIMGK		1	1	XP_044398982.1	XP_044398982.1	0	2	0.5984	0	1	1	718.872	1436.74	1436.73	4.09	0.00294	1.66895e+06	CID (Collision Induced Dissociation)	MS2	2.218	111.373	30998	Pol_II_1.raw	3.81	0	0.0001901
High	Unambiguous	MTIGQLIECIMGK		1	1	XP_044398982.1	XP_044398982.1	0	2	0.6309	0	1	1	718.871	1436.74	1436.73	3.07	0.0022	3.75885e+06	CID (Collision Induced Dissociation)	MS2	1.342	111.432	31016	Pol_II_1.raw	3.82	0	0.0001529
High	Unambiguous	QQLDSFDEFIQNTMQEIVDESADIEIRPESQHNPGR		1	1	XP_044398982.1	XP_044398982.1	0	4	0.2797	0	1	1	1054.75	4215.97	4215.95	4.5	0.00474	17850670	CID (Collision Induced Dissociation)	MS2	0.813	111.491	31034	Pol_II_1.raw	3.54	0	0.0001054
High	Unambiguous	ALGFVADKDILEHIcYDFSDTQMMELLRPSLEEAFVIQNQQVALDYIGK	C15(Carbamidomethyl)	1	1	XP_044398982.1	XP_044398982.1	1	4	0.721	0	1	1	1419.21	5673.82	5673.8	4.93	0.007	782535	CID (Collision Induced Dissociation)	MS2	2.145	111.556	31054	Pol_II_1.raw	6.63	0	9.142e-07
High	Unambiguous	MTIGQLIECIMGK		1	1	XP_044398982.1	XP_044398982.1	0	3	0.4566	0	1	1	479.583	1436.73	1436.73	1.72	0.00082	895856	CID (Collision Induced Dissociation)	MS2	7.329	111.563	31057	Pol_II_1.raw	3.57	0	0.0001926
High	Unambiguous	MTIGQLIEcIMGK	C9(Carbamidomethyl)	1	1	XP_044398982.1	XP_044398982.1	0	2	0.5714	0	1	1	747.382	1493.76	1493.75	2.97	0.00221	5397463	CID (Collision Induced Dissociation)	MS2	1.141	108.984	30278	Pol_II_1.raw	3.92	0	4.545e-05
High	Unambiguous	GFIEYIDTEEEETTMISMTIR		1	1	XP_044398982.1	XP_044398982.1	0	2	0.5486	0	1	1	1254.58	2508.14	2508.15	-3.17	-0.00397	835284	CID (Collision Induced Dissociation)	MS2	8.009	109.017	30292	Pol_II_1.raw	4.01	0	0.0002236
High	Unambiguous	MTIGQLIEcIMGK	C9(Carbamidomethyl)	1	1	XP_044398982.1	XP_044398982.1	0	3	0.6138	0	1	1	498.59	1493.75	1493.75	1.51	0.00075	924980	CID (Collision Induced Dissociation)	MS2	6.298	109.119	30321	Pol_II_1.raw	3.47	0	0.0001783
High	Unambiguous	MTIGQLIEcIMGK	C9(Carbamidomethyl)	1	1	XP_044398982.1	XP_044398982.1	0	3	0.5365	0	1	1	498.59	1493.75	1493.75	1.51	0.00075	1243285	CID (Collision Induced Dissociation)	MS2	2.676	109.168	30335	Pol_II_1.raw	3.84	0	0.003146
High	Unambiguous	GFIEYIDTEEEETTMISMTIR		1	1	XP_044398982.1	XP_044398982.1	0	3	0.3842	0	1	1	836.725	2508.16	2508.15	3.76	0.00315	499318	CID (Collision Induced Dissociation)	MS2	4.012	109.35	30391	Pol_II_1.raw	3.8	0	0.0006325
High	Unambiguous	GFIEYIDTEEEETTMISMTIR		1	1	XP_044398982.1	XP_044398982.1	0	3	0.4428	0	1	1	836.727	2508.17	2508.15	6.25	0.00522	448667	CID (Collision Induced Dissociation)	MS2	3.201	109.414	30411	Pol_II_1.raw	4.02	0	0.002521
High	Unambiguous	MTIGQLIEcIMGK	C9(Carbamidomethyl)	1	1	XP_044398982.1	XP_044398982.1	0	1	0.553	0	1	1	1493.76	1493.76	1493.75	3.83	0.00572	1.81812e+06	CID (Collision Induced Dissociation)	MS2	3.656	109.575	30458	Pol_II_1.raw	2.17	0	0.00188
High	Unambiguous	MTIGQLIEcIMGK	C9(Carbamidomethyl)	1	1	XP_044398982.1	XP_044398982.1	0	1	0.492	0	1	1	1493.76	1493.76	1493.75	4.89	0.00731	1.14054e+06	CID (Collision Induced Dissociation)	MS2	7.166	109.639	30478	Pol_II_1.raw	2.5	0	0.003658
High	Unambiguous	GFIEYIDTEEEETTMISMTIR		1	1	XP_044398982.1	XP_044398982.1	0	2	0.6036	0	1	1	1254.58	2508.15	2508.15	0.34	0.00042	704682	CID (Collision Induced Dissociation)	MS2	3.811	111.994	31189	Pol_II_1.raw	3.86	0	0.001523
High	Unambiguous	QLPAGINAIVAIACYSGYNQEDSVIMNQSSIDR		1	1	XP_044398982.1	XP_044398982.1	0	3	0.4494	0	1	1	1180.92	3540.73	3540.71	6.81	0.00804	671637	CID (Collision Induced Dissociation)	MS2	3.051	104.517	28938	Pol_II_1.raw	4.25	0	0.005095
High	Unambiguous	QLPAGINAIVAIACYSGYNQEDSVIMNQSSIDR		1	1	XP_044398982.1	XP_044398982.1	0	3	0.564	0	1	1	1180.91	3540.71	3540.71	1.12	0.00133	906560	CID (Collision Induced Dissociation)	MS2	0.963	104.755	29011	Pol_II_1.raw	5.16	0	1.102e-05
High	Unambiguous	LLFQELMAMAIAPR		1	1	XP_044398982.1	XP_044398982.1	0	2	0.5224	0	1	1	802.444	1603.88	1603.87	6.81	0.00546	990647	CID (Collision Induced Dissociation)	MS2	2.645	105.403	29205	Pol_II_1.raw	3.35	0	0.0008656
High	Unambiguous	LLFQELMAMAIAPR		1	1	XP_044398982.1	XP_044398982.1	0	2	0.4804	0	1	1	802.442	1603.88	1603.87	4.75	0.00381	1.97528e+06	CID (Collision Induced Dissociation)	MS2	2.063	105.445	29216	Pol_II_1.raw	3.31	0	0.0005939
High	Unambiguous	MDTLAYVLYYPQKPLVTTR		1	1	XP_044398982.1	XP_044398982.1	0	2	0.562	0	1	1	1136.61	2272.21	2272.2	3.88	0.00441	922748	CID (Collision Induced Dissociation)	MS2	4.172	81.3494	21954	Pol_II_1.raw	4.11	0	0.0001203
High	Unambiguous	MDTLAYVLYYPQKPLVTTR		1	1	XP_044398982.1	XP_044398982.1	0	2	0.5784	0	1	1	1136.61	2272.21	2272.2	3.88	0.00441	922748	CID (Collision Induced Dissociation)	MS2	7.201	81.3564	21957	Pol_II_1.raw	4.08	0	0.0005635
High	Unambiguous	MDTLAYVLYYPQKPLVTTR		1	1	XP_044398982.1	XP_044398982.1	0	2	0.6572	0	1	1	1136.61	2272.21	2272.2	1.73	0.00197	970806	CID (Collision Induced Dissociation)	MS2	3.875	81.393	21965	Pol_II_1.raw	4.58	0	8.016e-05
High	Unambiguous	MDTLAYVLYYPQKPLVTTR		1	1	XP_044398982.1	XP_044398982.1	0	2	0.5767	0	1	1	1136.61	2272.21	2272.2	1.73	0.00197	970806	CID (Collision Induced Dissociation)	MS2	5.636	81.405	21970	Pol_II_1.raw	4.3	0	0.001219
High	Unambiguous	FGEMERDCMIAHGAAFFLK		1	1	XP_044398982.1	XP_044398982.1	1	3	0.5857	0	1	1	725.007	2173.01	2173	1.73	0.00125	1.01031e+06	CID (Collision Induced Dissociation)	MS2	2.445	79.7652	21480	Pol_II_1.raw	4.2	0	6.627e-06
High	Unambiguous	LTAMIFLGPTYYQR		1	1	XP_044398982.1	XP_044398982.1	0	2	0.5359	0	1	1	837.443	1673.88	1673.87	3.59	0.003	2.55048e+06	CID (Collision Induced Dissociation)	MS2	1.866	82.5985	22327	Pol_II_1.raw	4.59	0	1.635e-05
High	Unambiguous	ADIPIIIVFR		1	1	XP_044398982.1	XP_044398982.1	0	3	0.6014	0	1	1	386.242	1156.71	1156.71	2.49	0.00096	831241	CID (Collision Induced Dissociation)	MS2	5.23	88.8456	24204	Pol_II_1.raw	2.96	0	0.001522
High	Unambiguous	GFIEYIDTEEEETTMISMTIR		1	1	XP_044398982.1	XP_044398982.1	0	2	0.6235	0	1	1	1254.58	2508.15	2508.15	0.73	0.00091	640237	CID (Collision Induced Dissociation)	MS2	4.602	116.28	32488	Pol_II_1.raw	4.25	0	0.0001209
High	Unambiguous	MDTLAYVLYYPQKPLVTTR		1	1	XP_044398982.1	XP_044398982.1	0	3	0.5449	0	1	1	758.076	2272.21	2272.2	3.72	0.00282	10440556	CID (Collision Induced Dissociation)	MS2	0.284	83.1273	22484	Pol_II_1.raw	3.01	0	7.792e-05
High	Unambiguous	MDTLAYVLYYPQKPLVTTR		1	1	XP_044398982.1	XP_044398982.1	0	3	0.6638	0	1	1	758.075	2272.21	2272.2	3.07	0.00233	8645069	CID (Collision Induced Dissociation)	MS2	0.363	83.1874	22502	Pol_II_1.raw	3.48	0	0.0007681
High	Unambiguous	ISFGQIYLSKPmMTEADGETATLFPK	M12(Oxidation)	1	1	XP_044398982.1	XP_044398982.1	0	3	0.0325	0	1	1	964.482	2891.43	2891.42	3.32	0.0032	596404	CID (Collision Induced Dissociation)	MS2	2.688	84.3927	22867	Pol_II_1.raw	5.54	0	8.657e-06
High	Unambiguous	ISFGQIYLSKPMmTEADGETATLFPK	M13(Oxidation)	1	1	XP_044398982.1	XP_044398982.1	0	3		0.0325	2	2	964.482	2891.43	2891.42	3.32	0.0032	596404	CID (Collision Induced Dissociation)	MS2	2.688	84.3927	22867	Pol_II_1.raw	5.36	0	4.351e-05
High	Unambiguous	ISFGQIYLSKPmMTEADGETATLFPK	M12(Oxidation)	1	1	XP_044398982.1	XP_044398982.1	0	3	0.0418	0	1	1	964.482	2891.43	2891.42	3.64	0.00351	1.09634e+06	CID (Collision Induced Dissociation)	MS2	2.824	84.4611	22889	Pol_II_1.raw	4.79	0	0.002197
High	Unambiguous	ISFGQIYLSKPMmTEADGETATLFPK	M13(Oxidation)	1	1	XP_044398982.1	XP_044398982.1	0	3		0.0418	2	2	964.482	2891.43	2891.42	3.64	0.00351	1.09634e+06	CID (Collision Induced Dissociation)	MS2	2.824	84.4611	22889	Pol_II_1.raw	4.59	0	0.002235
High	Unambiguous	MTIGQLIECIMGK		1	1	XP_044398982.1	XP_044398982.1	0	3	0.3743	0	1	1	479.583	1436.73	1436.73	2.36	0.00113	684320	CID (Collision Induced Dissociation)	MS2	13.213	111.633	31080	Pol_II_1.raw	3.42	0	0.0002586
High	Unambiguous	GFIEYIDTEEEETTMISMTIR		1	1	XP_044398982.1	XP_044398982.1	0	2	0.583	0	1	1	1254.59	2508.17	2508.15	5.89	0.00738	213791	CID (Collision Induced Dissociation)	MS2	12.478	126.01	35406	Pol_II_1.raw	4.58	0	0.0002723
High	Unambiguous	GFIEYIDTEEEETTMISMTIR		1	1	XP_044398982.1	XP_044398982.1	0	3	0.6196	0	1	1	836.724	2508.16	2508.15	2.6	0.00217	264102	CID (Collision Induced Dissociation)	MS2	7.883	129.618	36436	Pol_II_1.raw	5.52	0	0.0001703
High	Unambiguous	VSGEDVIIGK		1	1	XP_044398982.1	XP_044398982.1	0	2	0.456	0	1	1	508.785	1016.56	1016.56	1.25	0.00064	49030808	CID (Collision Induced Dissociation)	MS2	0.12	36.0647	8480	Pol_II_1.raw	2.5	0	0.001462
High	Unambiguous	VSGEDVIIGK		1	1	XP_044398982.1	XP_044398982.1	0	2	0.5612	0	1	1	508.786	1016.56	1016.56	1.49	0.00076	51999212	CID (Collision Induced Dissociation)	MS2	0.112	36.1261	8498	Pol_II_1.raw	2.94	0	0.001754
High	Unambiguous	VSGEDVIIGK		1	1	XP_044398982.1	XP_044398982.1	0	2	0.4576	0	1	1	508.785	1016.56	1016.56	0.17	9e-05	10044116	CID (Collision Induced Dissociation)	MS2	1.166	35.8922	8429	Pol_II_1.raw	2.95	0	0.001147
High	Unambiguous	GFIEYIDTEEEETTMISMTIR		1	1	XP_044398982.1	XP_044398982.1	0	2	0.5669	0	1	1	1254.58	2508.15	2508.15	-1.22	-0.00153	166768	CID (Collision Induced Dissociation)	MS2	24.357	129.885	36515	Pol_II_1.raw	4.71	0	1.936e-05
High	Unambiguous	TSPIPQDDAQGQATR		1	1	XP_044398982.1	XP_044398982.1	0	2	0.3453	0	1	1	792.885	1584.76	1584.76	1.41	0.00112	605093	CID (Collision Induced Dissociation)	MS2	7.024	32.4151	7416	Pol_II_1.raw	2.23	0	0.002669
High	Unambiguous	QIDVNTEVGVVR		1	1	XP_044398982.1	XP_044398982.1	0	2	0.5277	0	1	1	664.864	1328.72	1328.72	2.29	0.00152	1873340	CID (Collision Induced Dissociation)	MS2	2.82	49.246	12398	Pol_II_1.raw	3.43	0	0.0008576
High	Unambiguous	QIDVNTEVGVVR		1	1	XP_044398982.1	XP_044398982.1	0	2	0.5444	0	1	1	664.864	1328.72	1328.72	2.84	0.00189	3.15572e+06	CID (Collision Induced Dissociation)	MS2	1.756	49.2813	12406	Pol_II_1.raw	3.49	0	0.003771
High	Unambiguous	SSYcTLFQQSEK	C4(Carbamidomethyl)	1	1	XP_044398982.1	XP_044398982.1	0	2	0.4257	0	1	1	739.334	1477.66	1477.66	-0.99	-0.00073	622943	CID (Collision Induced Dissociation)	MS2	9.802	49.0411	12332	Pol_II_1.raw	3.03	0	0.0008361
High	Unambiguous	YSLATGNWGQANQAGTR		1	1	XP_044398982.1	XP_044398982.1	0	2	0.5314	0	1	1	897.932	1794.86	1794.85	3.03	0.00272	1.21991e+06	CID (Collision Induced Dissociation)	MS2	5.687	49.6337	12512	Pol_II_1.raw	4.14	0	0.0004464
High	Unambiguous	ETPDEGWHDLVAK		1	1	XP_044398982.1	XP_044398982.1	0	2	0.2699	0	1	1	748.857	1496.71	1496.7	3.5	0.00262	483485	CID (Collision Induced Dissociation)	MS2	11.018	49.5945	12503	Pol_II_1.raw	2.89	0	0.004609
High	Unambiguous	RQPNKFAYVGEVR		1	1	XP_044398982.1	XP_044398982.1	2	2	0.3859	0	1	1	782.427	1563.85	1563.84	4.76	0.00372	745260	CID (Collision Induced Dissociation)	MS2	9.696	31.7249	7210	Pol_II_1.raw	2.98	0	0.004008
High	Unambiguous	ALQQRETPDEGWHDLVAK		1	1	XP_044398982.1	XP_044398982.1	1	3	0.4789	0	1	1	698.354	2093.05	2093.04	3.07	0.00214	191622	CID (Collision Induced Dissociation)	MS2	15.889	49.0096	12326	Pol_II_1.raw	3.8	0	1.037e-05
High	Unambiguous	GFIEYIDTEEEETTMISMTIR		1	1	XP_044398982.1	XP_044398982.1	0	2	0.5705	0	1	1	1254.58	2508.16	2508.15	3.65	0.00457	207099	CID (Collision Induced Dissociation)	MS2	19.43	130.695	36751	Pol_II_1.raw	4.47	0	5.488e-05
High	Unambiguous	LLFQELMAMAIAPR		1	1	XP_044398982.1	XP_044398982.1	0	2	0.5359	0	1	1	802.446	1603.88	1603.87	9.4	0.00753	23320.4	CID (Collision Induced Dissociation)	MS2	50	149.38	41323	Pol_II_1.raw	3.34	0	9.614e-05
High	Unambiguous	SVRIPQIGDKFSSR		1	1	XP_044398982.1	XP_044398982.1	2	3	0.5797	0	1	1	530.631	1589.88	1589.88	1.62	0.00086	766784	CID (Collision Induced Dissociation)	MS2	4.667	48.4048	12154	Pol_II_1.raw	4.64	0	6.587e-05
High	Unambiguous	GHDCEEVTETAEYPK		1	1	XP_044398982.1	XP_044398982.1	0	2	0.7222	0	1	1	854.364	1707.72	1707.72	2.54	0.00217	738818	CID (Collision Induced Dissociation)	MS2	8.866	33.4232	7715	Pol_II_1.raw	4.5	0	4.824e-06
High	Unambiguous	SSYcTLFQQSEK	C4(Carbamidomethyl)	1	1	XP_044398982.1	XP_044398982.1	0	2	0.4605	0	1	1	739.337	1477.67	1477.66	2.81	0.00207	254646	CID (Collision Induced Dissociation)	MS2	15.89	48.4142	12158	Pol_II_1.raw	3.54	0	0.000486
High	Unambiguous	SVRIPQIGDKFSSR		1	1	XP_044398982.1	XP_044398982.1	2	3	0.5215	0	1	1	530.633	1589.89	1589.88	6	0.00318	661439	CID (Collision Induced Dissociation)	MS2	5.823	48.4641	12170	Pol_II_1.raw	4.41	0	5.514e-05
High	Unambiguous	GHDCEEVTETAEYPK		1	1	XP_044398982.1	XP_044398982.1	0	2	0.5805	0	1	1	854.364	1707.72	1707.72	2.25	0.00193	596628	CID (Collision Induced Dissociation)	MS2	12.209	33.4856	7733	Pol_II_1.raw	4.41	0	0.000106
High	Unambiguous	GFIEYIDTEEEETTMISMTIR		1	1	XP_044398982.1	XP_044398982.1	0	2	0.6413	0	1	1	1254.59	2508.17	2508.15	5.79	0.00726	320786	CID (Collision Induced Dissociation)	MS2	11.793	125.619	35285	Pol_II_1.raw	4.46	0	1.918e-06
High	Unambiguous	AGVSQVLNR		1	1	XP_044398982.1	XP_044398982.1	0	2	0.4227	0	1	1	472.27	943.533	943.532	0.86	0.0004	5545680	CID (Collision Induced Dissociation)	MS2	0.88	33.2833	7670	Pol_II_1.raw	3.43	0	0.003896
High	Unambiguous	HGSYDKLDDDGLAPPGTR		1	1	XP_044398982.1	XP_044398982.1	1	2	0.5331	0	1	1	957.455	1913.9	1913.9	2.26	0.00216	6285887	CID (Collision Induced Dissociation)	MS2	1.711	40.453	9795	Pol_II_1.raw	3.32	0	0.002268
High	Unambiguous	RQIDVNTEVGVVR		1	1	XP_044398982.1	XP_044398982.1	1	2	0.4478	0	1	1	742.914	1484.82	1484.82	2.43	0.00181	924668	CID (Collision Induced Dissociation)	MS2	2.8	40.5892	9838	Pol_II_1.raw	4.02	0	0.0003691
High	Unambiguous	HGSYDKLDDDGLAPPGTR		1	1	XP_044398982.1	XP_044398982.1	1	3	0.3728	0	1	1	638.639	1913.9	1913.9	2.45	0.00156	2.93053e+06	CID (Collision Induced Dissociation)	MS2	1.03	43.2396	10626	Pol_II_1.raw	4.05	0	0.0002648
High	Unambiguous	HGSYDKLDDDGLAPPGTR		1	1	XP_044398982.1	XP_044398982.1	1	3	0.5288	0	1	1	638.639	1913.9	1913.9	2.06	0.00132	4340465	CID (Collision Induced Dissociation)	MS2	0.815	43.1722	10605	Pol_II_1.raw	3.82	0	4.572e-05
High	Unambiguous	HGSYDKLDDDGLAPPGTR		1	1	XP_044398982.1	XP_044398982.1	1	3	0.4709	0	1	1	638.639	1913.9	1913.9	1.59	0.00101	4211672	CID (Collision Induced Dissociation)	MS2	1.051	43.1407	10600	Pol_II_1.raw	3.61	0	0.000717
High	Unambiguous	RQIDVNTEVGVVR		1	1	XP_044398982.1	XP_044398982.1	1	3	0.4782	0	1	1	495.611	1484.82	1484.82	0.62	0.00031	7989199	CID (Collision Induced Dissociation)	MS2	0.478	41.0513	9974	Pol_II_1.raw	4.12	0	0.000286
High	Unambiguous	HGSYDKLDDDGLAPPGTR		1	1	XP_044398982.1	XP_044398982.1	1	2	0.6174	0	1	1	957.456	1913.9	1913.9	2.71	0.00259	2.86688e+06	CID (Collision Induced Dissociation)	MS2	2.369	42.0201	10263	Pol_II_1.raw	5.07	0	0.0002377
High	Unambiguous	HGSYDKLDDDGLAPPGTR		1	1	XP_044398982.1	XP_044398982.1	1	2	0.6681	0	1	1	957.456	1913.91	1913.9	3.35	0.0032	2.93141e+06	CID (Collision Induced Dissociation)	MS2	2.079	42.0818	10281	Pol_II_1.raw	4.67	0	0.0001551
High	Unambiguous	RQIDVNTEVGVVR		1	1	XP_044398982.1	XP_044398982.1	1	3	0.3821	0	1	1	495.611	1484.82	1484.82	1.23	0.00061	8296401	CID (Collision Induced Dissociation)	MS2	0.437	41.1123	9992	Pol_II_1.raw	4.03	0	0.0008605
High	Unambiguous	LFDQSDAYR		1	1	XP_044398982.1	XP_044398982.1	0	1	0.298	0	1	1	1114.52	1114.52	1114.52	4.48	0.005	3.27846e+06	CID (Collision Induced Dissociation)	MS2	3.643	37.8168	9003	Pol_II_1.raw	2.55	0	0.002263
High	Unambiguous	GFIEYIDTEEEETTMISMTIR		1	1	XP_044398982.1	XP_044398982.1	0	2	0.5799	0	1	1	1254.58	2508.15	2508.15	0.14	0.00018	311643	CID (Collision Induced Dissociation)	MS2	13.227	126.339	35500	Pol_II_1.raw	4.07	0	0.0004323
High	Unambiguous	SMAENQNRPASSMFVR		1	1	XP_044398982.1	XP_044398982.1	0	2	0.4515	0	1	1	912.929	1824.85	1824.85	1.4	0.00127	1.52633e+06	CID (Collision Induced Dissociation)	MS2	3.864	37.1796	8815	Pol_II_1.raw	3.3	0	0.001722
High	Unambiguous	NLALMVYITVGSAANPILEFLEEWGTENFEEISPAVIPQAAK		1	1	XP_044398982.1	XP_044398982.1	0	4	0.5295	0	1	1	1144.59	4575.35	4575.34	3.16	0.00362	377708	CID (Collision Induced Dissociation)	MS2	16.249	126.582	35572	Pol_II_1.raw	4.4	0	0.0004189
High	Unambiguous	GFIEYIDTEEEETTMISMTIR		1	1	XP_044398982.1	XP_044398982.1	0	3	0.5501	0	1	1	836.726	2508.16	2508.15	4.35	0.00363	625801	CID (Collision Induced Dissociation)	MS2	4.071	126.517	35552	Pol_II_1.raw	5.29	0	5.343e-05
High	Unambiguous	GFIEYIDTEEEETTMISMTIR		1	1	XP_044398982.1	XP_044398982.1	0	3	0.5236	0	1	1	836.724	2508.16	2508.15	1.65	0.00138	601454	CID (Collision Induced Dissociation)	MS2	6.721	126.489	35547	Pol_II_1.raw	4.66	0	0.0002599
High	Unambiguous	NLALMVYITVGSAANPILEFLEEWGTENFEEISPAVIPQAAK		1	1	XP_044398982.1	XP_044398982.1	0	4	0.5356	0	1	1	1144.59	4575.36	4575.34	4.12	0.00472	402983	CID (Collision Induced Dissociation)	MS2	12.341	126.522	35554	Pol_II_1.raw	4.91	0	0.003635
High	Unambiguous	GFIEYIDTEEEETTMISMTIR		1	1	XP_044398982.1	XP_044398982.1	0	3	0.4617	0	1	1	836.726	2508.16	2508.15	4.2	0.00351	222209	CID (Collision Induced Dissociation)	MS2	7.685	129.504	36404	Pol_II_1.raw	4.57	0	0.001166
High	Unambiguous	GFIEYIDTEEEETTMISMTIR		1	1	XP_044398982.1	XP_044398982.1	0	3	0.5884	0	1	1	836.725	2508.16	2508.15	2.96	0.00247	390673	CID (Collision Induced Dissociation)	MS2	6.669	129.554	36417	Pol_II_1.raw	4.98	0	3.629e-05
High	Unambiguous	NKTDIVQVHIPYACK		1	1	XP_044398982.1	XP_044398982.1	1	2	0.4814	0	1	1	864.961	1728.91	1728.91	2.08	0.0018	719464	CID (Collision Induced Dissociation)	MS2	5.426	53.9731	13811	Pol_II_1.raw	3.22	0	0.0001918
High	Unambiguous	NKTDIVQVHIPYACK		1	1	XP_044398982.1	XP_044398982.1	1	2	0.5017	0	1	1	864.961	1728.91	1728.91	2.08	0.0018	719464	CID (Collision Induced Dissociation)	MS2	6.037	53.9801	13814	Pol_II_1.raw	2.87	0	0.000987
High	Unambiguous	NKTDIVQVHIPYACK		1	1	XP_044398982.1	XP_044398982.1	1	2	0.5133	0	1	1	864.961	1728.91	1728.91	2.22	0.00192	1.3125e+06	CID (Collision Induced Dissociation)	MS2	4.272	54.0878	13845	Pol_II_1.raw	3	0	9.238e-05
High	Unambiguous	TSPIPQDDAQGQATR		1	1	XP_044398982.1	XP_044398982.1	0	2	0.6353	0	1	1	792.887	1584.77	1584.76	3.34	0.00264	1.53524e+06	CID (Collision Induced Dissociation)	MS2	4.416	28.1665	6179	Pol_II_1.raw	3.4	0	0.0001222
High	Unambiguous	TSPIPQDDAQGQATR		1	1	XP_044398982.1	XP_044398982.1	0	2	0.6276	0	1	1	792.887	1584.77	1584.76	3.18	0.00252	4.24106e+06	CID (Collision Induced Dissociation)	MS2	1.778	28.2244	6195	Pol_II_1.raw	3.92	0	7.853e-05
High	Unambiguous	KGHDCEEVTETAEYPK		1	1	XP_044398982.1	XP_044398982.1	1	2	0.7054	0	1	1	918.413	1835.82	1835.81	3.56	0.00327	1.13482e+06	CID (Collision Induced Dissociation)	MS2	7.305	29.2777	6505	Pol_II_1.raw	4.99	0	0.0001923
High	Unambiguous	KGHDCEEVTETAEYPK		1	1	XP_044398982.1	XP_044398982.1	1	2	0.6413	0	1	1	918.412	1835.82	1835.81	2.3	0.00211	500342	CID (Collision Induced Dissociation)	MS2	11.573	29.1135	6458	Pol_II_1.raw	5.13	0	3.019e-06
High	Unambiguous	MSTNHVYVFKK		1	1	XP_044398982.1	XP_044398982.1	1	2	0.2097	0	1	1	677.353	1353.7	1353.7	-0.06	-4e-05	1.34968e+06	CID (Collision Induced Dissociation)	MS2	3.252	29.212	6484	Pol_II_1.raw	2.67	0	0.005294
High	Unambiguous	NKTDIVQVHIPYACK		1	1	XP_044398982.1	XP_044398982.1	1	2	0.5159	0	1	1	864.96	1728.91	1728.91	1.72	0.00149	505684	CID (Collision Induced Dissociation)	MS2	4.862	53.9137	13793	Pol_II_1.raw	4.09	0	0.0001463
High	Unambiguous	KGHDcEEVTETAEYPK	C5(Carbamidomethyl)	1	1	XP_044398982.1	XP_044398982.1	1	3	0.405	0	1	1	631.617	1892.84	1892.83	2.56	0.00161	8416312	CID (Collision Induced Dissociation)	MS2	0.238	27.0985	5870	Pol_II_1.raw	4	0	0.0009028
High	Unambiguous	KGHDcEEVTETAEYPK	C5(Carbamidomethyl)	1	1	XP_044398982.1	XP_044398982.1	1	3	0.56	0	1	1	631.617	1892.84	1892.83	2.17	0.00137	14126676	CID (Collision Induced Dissociation)	MS2	0.197	27.1594	5888	Pol_II_1.raw	4.5	0	1.474e-06
High	Unambiguous	KAYYFGYIIHR		1	1	XP_044398982.1	XP_044398982.1	1	3	0.0912	0	1	1	477.591	1430.76	1430.76	1.39	0.00066	487513	CID (Collision Induced Dissociation)	MS2	6.135	53.1332	13560	Pol_II_1.raw	3.07	0	0.001278
High	Unambiguous	KAYYFGYIIHR		1	1	XP_044398982.1	XP_044398982.1	1	3	0.4023	0	1	1	477.591	1430.76	1430.76	0.88	0.00042	812289	CID (Collision Induced Dissociation)	MS2	6.095	53.1883	13575	Pol_II_1.raw	4.3	0	3.81e-05
High	Unambiguous	cGLIAIANLKK	C1(Carbamidomethyl)	1	1	XP_044398982.1	XP_044398982.1	1	2	0.4366	0	1	1	600.861	1200.71	1200.71	1.13	0.00068	5374096	CID (Collision Induced Dissociation)	MS2	1.008	52.5274	13376	Pol_II_1.raw	3.55	0	0.000322
High	Unambiguous	EMLPHVGVGEFcETKK	C12(Carbamidomethyl)	1	1	XP_044398982.1	XP_044398982.1	1	3	0.3443	0	1	1	620.972	1860.9	1860.9	1.78	0.00111	1.09928e+06	CID (Collision Induced Dissociation)	MS2	3.418	52.3584	13328	Pol_II_1.raw	1.83	0	0.004382
High	Unambiguous	KGHDcEEVTETAEYPK	C5(Carbamidomethyl)	1	1	XP_044398982.1	XP_044398982.1	1	3	0.5786	0	1	1	631.617	1892.84	1892.83	1.88	0.00119	24985856	CID (Collision Induced Dissociation)	MS2	0.142	27.3517	5942	Pol_II_1.raw	4.77	0	1.118e-05
High	Unambiguous	KGHDcEEVTETAEYPK	C5(Carbamidomethyl)	1	1	XP_044398982.1	XP_044398982.1	1	3	0.572	0	1	1	631.618	1892.84	1892.83	3.14	0.00198	27986754	CID (Collision Induced Dissociation)	MS2	0.128	27.4202	5960	Pol_II_1.raw	4.93	0	0.0001666
High	Unambiguous	EMLPHVGVGEFcETKK	C12(Carbamidomethyl)	1	1	XP_044398982.1	XP_044398982.1	1	2	0.339	0	1	1	930.955	1860.9	1860.9	2.81	0.00261	1.07161e+06	CID (Collision Induced Dissociation)	MS2	2.629	52.538	13381	Pol_II_1.raw	2.95	0	0.003233
High	Unambiguous	ISFGQIYLSKPMMTEADGETATLFPK		1	1	XP_044398982.1	XP_044398982.1	0	3	0.2647	0	1	1	959.152	2875.44	2875.43	5.1	0.00488	110914	CID (Collision Induced Dissociation)	MS2	19.638	149.523	41363	Pol_II_1.raw	4.08	0	0.001625
High	Unambiguous	GHDcEEVTETAEYPK	C4(Carbamidomethyl)	1	1	XP_044398982.1	XP_044398982.1	0	2	0.6295	0	1	1	882.875	1764.74	1764.74	3.09	0.00273	380817	CID (Collision Induced Dissociation)	MS2	12.832	30.7299	6927	Pol_II_1.raw	4.13	0	9.684e-05
High	Unambiguous	GHDcEEVTETAEYPK	C4(Carbamidomethyl)	1	1	XP_044398982.1	XP_044398982.1	0	3	0.4984	0	1	1	588.918	1764.74	1764.74	1.43	0.00084	3.50025e+06	CID (Collision Induced Dissociation)	MS2	0.712	30.7651	6932	Pol_II_1.raw	3.19	0	0.001521
High	Unambiguous	GHDcEEVTETAEYPK	C4(Carbamidomethyl)	1	1	XP_044398982.1	XP_044398982.1	0	2	0.7035	0	1	1	882.874	1764.74	1764.74	1.43	0.00126	617677	CID (Collision Induced Dissociation)	MS2	11.101	30.7788	6938	Pol_II_1.raw	4.52	0	0.0001064
High	Unambiguous	GHDcEEVTETAEYPK	C4(Carbamidomethyl)	1	1	XP_044398982.1	XP_044398982.1	0	3	0.5598	0	1	1	588.919	1764.74	1764.74	1.84	0.00108	5.54712e+06	CID (Collision Induced Dissociation)	MS2	0.542	30.8324	6950	Pol_II_1.raw	3.68	0	0.0004362
High	Unambiguous	YSLATGNWGQANQAGTR		1	1	XP_044398982.1	XP_044398982.1	0	2	0.589	0	1	1	897.932	1794.86	1794.85	2.28	0.00205	2.64435e+06	CID (Collision Induced Dissociation)	MS2	2.472	49.7576	12551	Pol_II_1.raw	4.55	0	0.0002493
High	Unambiguous	YSLATGNWGQANQAGTR		1	1	XP_044398982.1	XP_044398982.1	0	2	0.5509	0	1	1	897.932	1794.86	1794.85	2.9	0.0026	1.50433e+06	CID (Collision Induced Dissociation)	MS2	3.71	49.7075	12536	Pol_II_1.raw	5.01	0	5.401e-06
High	Unambiguous	YSLATGNWGQANQAGTR		1	1	XP_044398982.1	XP_044398982.1	0	2	0.5569	0	1	1	897.932	1794.86	1794.85	2.9	0.0026	1.50433e+06	CID (Collision Induced Dissociation)	MS2	3.36	49.7052	12535	Pol_II_1.raw	5.01	0	1.67e-05
High	Unambiguous	TSPIPQDDAQGQATR		1	1	XP_044398982.1	XP_044398982.1	0	2	0.5374	0	1	1	792.887	1584.77	1584.76	3.03	0.0024	1.73231e+06	CID (Collision Induced Dissociation)	MS2	3.434	31.2834	7080	Pol_II_1.raw	2.94	0	0.0003622
High	Unambiguous	LKHMVDDKIHSR		1	1	XP_044398982.1	XP_044398982.1	2	3	0.5869	0	1	1	493.603	1478.79	1478.79	2.38	0.00117	404322	CID (Collision Induced Dissociation)	MS2	11.205	19.7901	3854	Pol_II_1.raw	3.97	0	0.0005555
High	Unambiguous	LKHMVDDKIHSR		1	1	XP_044398982.1	XP_044398982.1	2	3	0.5806	0	1	1	493.602	1478.79	1478.79	1.82	0.0009	353720	CID (Collision Induced Dissociation)	MS2	11.896	19.7209	3836	Pol_II_1.raw	3.91	0	0.002057
High	Unambiguous	TSPIPQDDAQGQATR		1	1	XP_044398982.1	XP_044398982.1	0	2	0.5303	0	1	1	792.887	1584.77	1584.76	3.95	0.00313	1.19305e+06	CID (Collision Induced Dissociation)	MS2	4.087	31.3613	7105	Pol_II_1.raw	3.47	0	5.84e-05
High	Unambiguous	QIDVNTEVGVVR		1	1	XP_044398982.1	XP_044398982.1	0	2	0.538	0	1	1	664.864	1328.72	1328.72	2.29	0.00152	13392941	CID (Collision Induced Dissociation)	MS2	0.479	50.5831	12800	Pol_II_1.raw	3.16	0	0.00133
High	Unambiguous	KGHDCEEVTETAEYPK		1	1	XP_044398982.1	XP_044398982.1	1	3	0.544	0	1	1	612.61	1835.81	1835.81	1.66	0.00102	3591777	CID (Collision Induced Dissociation)	MS2	0.864	30	6716	Pol_II_1.raw	4.43	0	0.004203
High	Unambiguous	SSYcTLFQQSEK	C4(Carbamidomethyl)	1	1	XP_044398982.1	XP_044398982.1	0	2	0.4854	0	1	1	739.34	1477.67	1477.66	7.35	0.00543	153150	CID (Collision Induced Dissociation)	MS2	23.894	48.4715	12173	Pol_II_1.raw	4.1	0.0002958	0.005874
High	Unambiguous	HSESGMVDQVLLTTNADGLR		1	1	XP_044398982.1	XP_044398982.1	0	3	0.1891	0	1	1	715.023	2143.05	2143.04	4.68	0.00335	997537	CID (Collision Induced Dissociation)	MS2	1.671	70.065	18600	Pol_II_1.raw	2.38	0.0002958	0.006037
High	Unambiguous	RQPNKFAYVGEVR		1	1	XP_044398982.1	XP_044398982.1	2	2	0.4318	0	1	1	782.425	1563.84	1563.84	2.97	0.00232	523906	CID (Collision Induced Dissociation)	MS2	10.553	31.9245	7271	Pol_II_1.raw	3.08	0.0002958	0.006016
High	Unambiguous	IFVNGcWVGIHR	C6(Carbamidomethyl)	1	1	XP_044398982.1	XP_044398982.1	0	2	0.4674	0	1	1	729.379	1457.75	1457.75	2.98	0.00217	9245556	CID (Collision Induced Dissociation)	MS2	0.843	58.6389	15196	Pol_II_1.raw	2.76	0.0002958	0.005417
High	Unambiguous	cGLIAIANLKK	C1(Carbamidomethyl)	1	1	XP_044398982.1	XP_044398982.1	1	2	0.4831	0	1	1	600.861	1200.71	1200.71	1.13	0.00068	18073328	CID (Collision Induced Dissociation)	MS2	0.298	52.0513	13233	Pol_II_1.raw	3.54	0.0002958	0.005558
High	Unambiguous	VSGEDVIIGK		1	1	XP_044398982.1	XP_044398982.1	0	2	0.4542	0	1	1	508.786	1016.56	1016.56	1.73	0.00088	2.56335e+06	CID (Collision Induced Dissociation)	MS2	1.513	39.2598	9439	Pol_II_1.raw	2.84	0.0002958	0.005492
High	Unambiguous	GHDCEEVTETAEYPK		1	1	XP_044398982.1	XP_044398982.1	0	3	0.474	0	1	1	569.911	1707.72	1707.72	1.07	0.00061	1.21069e+06	CID (Collision Induced Dissociation)	MS2	1.854	34.0473	7890	Pol_II_1.raw	3.46	0.0002958	0.006224
High	Unambiguous	GFIEYIDTEEEETTMISMTIRDLETSR		1	1	XP_044398982.1	XP_044398982.1	1	3	0.4545	0	1	1	1070.5	3209.5	3209.49	3	0.00321	2050875	CID (Collision Induced Dissociation)	MS2	1.024	106.34	29487	Pol_II_1.raw	3.3	0.0004707	0.008439
High	Unambiguous	HGSYDKLDDDGLAPPGTR		1	1	XP_044398982.1	XP_044398982.1	1	3	0.439	0	1	1	638.64	1913.9	1913.9	2.73	0.00174	811746	CID (Collision Induced Dissociation)	MS2	1.07	39.9728	9653	Pol_II_1.raw	3.28	0.0004707	0.01241
High	Unambiguous	LLFQELmAMAIAPR	M7(Oxidation)	1	1	XP_044398982.1	XP_044398982.1	0	2	0.1039	0	1	1	810.443	1619.88	1619.86	8.52	0.0069	1.10409e+06	CID (Collision Induced Dissociation)	MS2	3.249	107.09	29706	Pol_II_1.raw	2.31	0.0004707	0.01795
High	Unambiguous	GPVQILTR		1	1	XP_044398982.1	XP_044398982.1	0	2	0.6009	0	1	1	442.272	883.537	883.536	1.47	0.00065	6.06129e+06	CID (Collision Induced Dissociation)	MS2	0.438	41.8971	10226	Pol_II_1.raw	2.18	0.0004707	0.01219
High	Unambiguous	RQIDVNTEVGVVR		1	1	XP_044398982.1	XP_044398982.1	1	2	0.4433	0	1	1	742.914	1484.82	1484.82	2.52	0.00187	1.18773e+06	CID (Collision Induced Dissociation)	MS2	2.54	40.6366	9850	Pol_II_1.raw	3.97	0.0004707	0.006936
High	Unambiguous	MTIGQLIEcIMGK	C9(Carbamidomethyl)	1	1	XP_044398982.1	XP_044398982.1	0	1	0.2402	0	1	1	1493.76	1493.76	1493.75	5.47	0.00817	1.00048e+06	CID (Collision Induced Dissociation)	MS2	3.855	109.421	30414	Pol_II_1.raw	1.79	0.0004707	0.008705
High	Unambiguous	GFIEYIDTEEEETTMISMTIR		1	1	XP_044398982.1	XP_044398982.1	0	3	0.4164	0	1	1	836.724	2508.16	2508.15	2.6	0.00217	606346	CID (Collision Induced Dissociation)	MS2	2.112	116.632	32594	Pol_II_1.raw	3.77	0.0004707	0.009321
High	Unambiguous	GHDCEEVTETAEYPK		1	1	XP_044398982.1	XP_044398982.1	0	3	0.4242	0	1	1	569.911	1707.72	1707.72	1.71	0.00097	1.6592e+06	CID (Collision Induced Dissociation)	MS2	1.652	34.111	7909	Pol_II_1.raw	2.64	0.0004707	0.01283
High	Unambiguous	AGVSQVLNR		1	1	XP_044398982.1	XP_044398982.1	0	1	0.1931	0	1	1	943.535	943.535	943.532	3.52	0.00332	693474	CID (Collision Induced Dissociation)	MS2	15.848	31.0394	7009	Pol_II_1.raw	2.02	0.0004707	0.01728
High	Unambiguous	RLDLAGPLLGGLFR		1	1	XP_044398982.1	XP_044398982.1	1	2	0.5031	0	1	1	749.451	1497.89	1497.89	3.21	0.00241	13024139	CID (Collision Induced Dissociation)	MS2	1.35	91.3442	24951	Pol_II_1.raw	3.2	0.0004707	0.01257
High	Unambiguous	SMAENQNRPASSMFVR		1	1	XP_044398982.1	XP_044398982.1	0	2	0.3109	0	1	1	912.932	1824.86	1824.85	4.61	0.0042	702755	CID (Collision Induced Dissociation)	MS2	4.354	37.1335	8801	Pol_II_1.raw	3.57	0.0004707	0.009351
High	Unambiguous	GFIEYIDTEEEETTMISMTIRDLETSR		1	1	XP_044398982.1	XP_044398982.1	1	3	0.243	0	1	1	1070.51	3209.5	3209.49	5.39	0.00577	124057	CID (Collision Induced Dissociation)	MS2	7.869	129.556	36418	Pol_II_1.raw	2.84	0.0004707	0.01808
High	Unambiguous	VSGEDVIIGK		1	1	XP_044398982.1	XP_044398982.1	0	1	0.2181	0	1	1	1016.56	1016.56	1016.56	2.23	0.00226	12571519	CID (Collision Induced Dissociation)	MS2	1.109	36.6709	8660	Pol_II_1.raw	1.88	0.0004707	0.01903
High	Unambiguous	LFDQSDAYR		1	1	XP_044398982.1	XP_044398982.1	0	2	0.4513	0	1	1	557.763	1114.52	1114.52	1.68	0.00094	27944328	CID (Collision Induced Dissociation)	MS2	0.154	37.9317	9038	Pol_II_1.raw	3.08	0.0004707	0.01533
High	Unambiguous	LFDQSDAYR		1	1	XP_044398982.1	XP_044398982.1	0	2	0.56	0	1	1	557.763	1114.52	1114.52	1.68	0.00094	32041800	CID (Collision Induced Dissociation)	MS2	0.146	37.8738	9020	Pol_II_1.raw	3.25	0.0004707	0.0195
High	Unambiguous	MGTLVKEEFGRPNR		1	1	XP_044398982.1	XP_044398982.1	1	2	0.1333	0	1	1	817.43	1633.85	1633.85	3.25	0.00266	809076	CID (Collision Induced Dissociation)	MS2	11.027	35.2296	8232	Pol_II_1.raw	2.55	0.0004707	0.00785
High	Unambiguous	GFIEYIDTEEEETTMISMTIR		1	1	XP_044398982.1	XP_044398982.1	0	3	0.3837	0	1	1	836.724	2508.16	2508.15	2.3	0.00193	657030	CID (Collision Induced Dissociation)	MS2	3.524	116.214	32467	Pol_II_1.raw	3.31	0.0004707	0.006524
High	Unambiguous	cGLIAIANLKK	C1(Carbamidomethyl)	1	1	XP_044398982.1	XP_044398982.1	1	3	0.2462	0	1	1	400.91	1200.71	1200.71	0.81	0.00033	776053	CID (Collision Induced Dissociation)	MS2	4.149	52.3063	13313	Pol_II_1.raw	2.6	0.0004707	0.01236
High	Unambiguous	HSESGMVDQVLLTTNADGLR		1	1	XP_044398982.1	XP_044398982.1	0	3	0.4686	0	1	1	715.022	2143.05	2143.04	2.63	0.00188	3.35889e+06	CID (Collision Induced Dissociation)	MS2	0.88	69.3931	18398	Pol_II_1.raw	3.03	0.0004707	0.01059
High	Unambiguous	cGLIAIANLKK	C1(Carbamidomethyl)	1	1	XP_044398982.1	XP_044398982.1	1	2	0.5546	0	1	1	600.861	1200.71	1200.71	0.83	0.0005	15053607	CID (Collision Induced Dissociation)	MS2	0.354	52.108	13250	Pol_II_1.raw	3.48	0.0004707	0.01226
High	Unambiguous	cGLIAIANLKK	C1(Carbamidomethyl)	1	1	XP_044398982.1	XP_044398982.1	1	3	0.2471	0	1	1	400.91	1200.71	1200.71	1.42	0.00057	1.16536e+06	CID (Collision Induced Dissociation)	MS2	1.998	52.2366	13290	Pol_II_1.raw	2.55	0.0004707	0.01345
High	Unambiguous	cGLIAIANLKK	C1(Carbamidomethyl)	1	1	XP_044398982.1	XP_044398982.1	1	2	0.4286	0	1	1	600.861	1200.72	1200.71	1.64	0.00098	6604764	CID (Collision Induced Dissociation)	MS2	0.755	52.5873	13394	Pol_II_1.raw	2.87	0.0004707	0.007938
High	Unambiguous	VFIGKVPIMLR		1	1	XP_044398982.1	XP_044398982.1	1	3	0.5137	0	1	1	424.934	1272.79	1272.79	1.07	0.00045	1.33445e+06	CID (Collision Induced Dissociation)	MS2	3.378	66.25	17467	Pol_II_1.raw	2.55	0.0004707	0.008426
High	Unambiguous	VFIGKVPIMLR		1	1	XP_044398982.1	XP_044398982.1	1	3	0.5622	0	1	1	424.934	1272.79	1272.79	2.22	0.00094	1.12135e+06	CID (Collision Induced Dissociation)	MS2	3.526	66.1953	17451	Pol_II_1.raw	2.33	0.0004707	0.01181
High	Unambiguous	HSESGMVDQVLLTTNADGLR		1	1	XP_044398982.1	XP_044398982.1	0	3	0.4304	0	1	1	715.022	2143.05	2143.04	3.74	0.00267	10158681	CID (Collision Induced Dissociation)	MS2	0.287	66.3744	17505	Pol_II_1.raw	3.09	0.0004707	0.007216
High	Unambiguous	QIDVNTEVGVVR		1	1	XP_044398982.1	XP_044398982.1	0	2	0.5625	0	1	1	664.863	1328.72	1328.72	2.11	0.0014	13725559	CID (Collision Induced Dissociation)	MS2	0.496	50.6425	12818	Pol_II_1.raw	3.04	0.0004707	0.01367
High	Unambiguous	LTYASTLSHLR		1	1	XP_044398982.1	XP_044398982.1	0	1	0.285	0	1	1	1261.69	1261.69	1261.69	0.99	0.00125	130282	CID (Collision Induced Dissociation)	MS2	50	47.7303	11970	Pol_II_1.raw	2.14	0.0004707	0.008385
High	Unambiguous	NKTDIVQVHIPYAcK	C14(Carbamidomethyl)	1	1	XP_044398982.1	XP_044398982.1	1	2	0.5054	0	1	1	893.472	1785.94	1785.93	2.71	0.00242	1.35817e+06	CID (Collision Induced Dissociation)	MS2	7.164	51.8823	13184	Pol_II_1.raw	3.72	0.0004707	0.01366
High	Unambiguous	ETPDEGWHDLVAK		1	1	XP_044398982.1	XP_044398982.1	0	2	0.3796	0	1	1	748.856	1496.71	1496.7	2.68	0.00201	623219	CID (Collision Induced Dissociation)	MS2	6.065	49.6407	12515	Pol_II_1.raw	2.74	0.0004707	0.009606
High	Unambiguous	QLHNSHWGMMcPAETPEGQAcGLVK	C11(Carbamidomethyl); C21(Carbamidomethyl)	1	1	XP_044398982.1	XP_044398982.1	0	2	0.5788	0	1	1	1419.64	2838.27	2838.26	5.07	0.0072	522510	CID (Collision Induced Dissociation)	MS2	5.356	57.0956	14740	Pol_II_1.raw	3.49	0.0004707	0.01154
High	Unambiguous	SSYcTLFQQSEK	C4(Carbamidomethyl)	1	1	XP_044398982.1	XP_044398982.1	0	2	0.3322	0	1	1	739.337	1477.67	1477.66	3.05	0.00226	1.799e+06	CID (Collision Induced Dissociation)	MS2	2.494	49.105	12350	Pol_II_1.raw	2.89	0.0004707	0.006542
High	Unambiguous	NLTYSAPLYVDVSYR		1	1	XP_044398982.1	XP_044398982.1	0	2	0.5336	0	1	1	880.949	1760.89	1760.89	2.8	0.00247	4.99134e+06	CID (Collision Induced Dissociation)	MS2	1.049	74.2941	19856	Pol_II_1.raw	2.98	0.0004707	0.007056
High	Unambiguous	GFIEYIDTEEEETTMISMTIR		1	1	XP_044398982.1	XP_044398982.1	0	3	0.5411	0	1	1	836.726	2508.16	2508.15	4.64	0.00388	515490	CID (Collision Induced Dissociation)	MS2	3.542	123.07	34528	Pol_II_1.raw	3.77	0.0004707	0.01546
High	Unambiguous	FAYVGEVR		1	1	XP_044398982.1	XP_044398982.1	0	2	0.2191	0	1	1	470.749	940.49	940.489	1.3	0.00061	4.3116e+06	CID (Collision Induced Dissociation)	MS2	0.832	43.0514	10569	Pol_II_1.raw	1.78	0.0004707	0.009642
High	Unambiguous	LLMCALGR		1	1	XP_044398982.1	XP_044398982.1	0	2	0.4391	0	1	1	438.744	876.481	876.479	1.42	0.00062	451473	CID (Collision Induced Dissociation)	MS2	10.92	55.2167	14180	Pol_II_1.raw	2.3	0.0004707	0.01572
High	Unambiguous	GFIEYIDTEEEETTMISMTIR		1	1	XP_044398982.1	XP_044398982.1	0	3	0.4826	0	1	1	836.724	2508.16	2508.15	1.57	0.00132	922408	CID (Collision Induced Dissociation)	MS2	1.656	119.959	33590	Pol_II_1.raw	3.44	0.0004707	0.009134
High	Unambiguous	LLMcALGR	C4(Carbamidomethyl)	1	1	XP_044398982.1	XP_044398982.1	0	2	0.2675	0	1	1	467.254	933.502	933.501	0.9	0.00042	678019	CID (Collision Induced Dissociation)	MS2	13.134	49.4757	12467	Pol_II_1.raw	2.43	0.0004707	0.019
High	Unambiguous	cGLIAIANLK	C1(Carbamidomethyl)	1	1	XP_044398982.1	XP_044398982.1	0	2	0.3036	0	1	1	536.814	1072.62	1072.62	2.62	0.00141	2.09957e+06	CID (Collision Induced Dissociation)	MS2	0.849	64.8047	17030	Pol_II_1.raw	2.47	0.0004707	0.01006
High	Unambiguous	LLMcALGR	C4(Carbamidomethyl)	1	1	XP_044398982.1	XP_044398982.1	0	2	0.2924	0	1	1	467.255	933.502	933.501	1.23	0.00057	490088	CID (Collision Induced Dissociation)	MS2	14.686	49.4326	12456	Pol_II_1.raw	2.36	0.0004707	0.006412
High	Unambiguous	DcMIAHGAAFFLK	C2(Carbamidomethyl)	1	1	XP_044398982.1	XP_044398982.1	0	3	0.3868	0	1	1	494.242	1480.71	1480.71	2.08	0.00103	4.15041e+06	CID (Collision Induced Dissociation)	MS2	0.925	72.2872	19264	Pol_II_1.raw	2.12	0.0004707	0.01336
High	Unambiguous	LLFQELmAmAIAPR	M7(Oxidation); M9(Oxidation)	1	1	XP_044398982.1	XP_044398982.1	0	3	0.1042	0	1	1	545.959	1635.86	1635.86	1.32	0.00072	1.644e+06	CID (Collision Induced Dissociation)	MS2	1.959	106.645	29580	Pol_II_1.raw	2.88	0.0006829	0.02115
High	Unambiguous	LTYASTLSHLR		1	1	XP_044398982.1	XP_044398982.1	0	2	0.4649	0	1	1	631.35	1261.69	1261.69	2	0.00126	2.34881e+06	CID (Collision Induced Dissociation)	MS2	1.601	49.2233	12388	Pol_II_1.raw	2.28	0.0008635	0.03275
High	Unambiguous	RLDLAGPLLGGLFR		1	1	XP_044398982.1	XP_044398982.1	1	3	0.326	0	1	1	499.969	1497.89	1497.89	1.62	0.00081	13321511	CID (Collision Induced Dissociation)	MS2	0.575	90.5881	24725	Pol_II_1.raw	2.27	0.0008635	0.02548
High	Unambiguous	cGLIAIANLK	C1(Carbamidomethyl)	1	1	XP_044398982.1	XP_044398982.1	0	1	0.1957	0	1	1	1072.62	1072.62	1072.62	3.26	0.0035	551009	CID (Collision Induced Dissociation)	MS2	11.125	64.8971	17063	Pol_II_1.raw	2.35	0.0008635	0.03281
High	Unambiguous	GRGPVQILTR		1	1	XP_044398982.1	XP_044398982.1	1	2	0.4033	0	1	1	548.834	1096.66	1096.66	2.17	0.00119	23897206	CID (Collision Induced Dissociation)	MS2	0.265	33.4059	7707	Pol_II_1.raw	3.05	0.0008635	0.0269
High	Unambiguous	AGVSQVLNR		1	1	XP_044398982.1	XP_044398982.1	0	2	0.4351	0	1	1	472.27	943.533	943.532	1.5	0.00071	7.45463e+06	CID (Collision Induced Dissociation)	MS2	0.655	33.226	7653	Pol_II_1.raw	2.85	0.0008635	0.02436
High	Unambiguous	GFIEYIDTEEEETTMISMTIR		1	1	XP_044398982.1	XP_044398982.1	0	3	0.3022	0	1	1	836.726	2508.16	2508.15	5.08	0.00424	1.08925e+06	CID (Collision Induced Dissociation)	MS2	1.557	105.994	29384	Pol_II_1.raw	2.68	0.0008635	0.02649
High	Unambiguous	QLHNSHWGMMcPAETPEGQAcGLVK	C11(Carbamidomethyl); C21(Carbamidomethyl)	1	1	XP_044398982.1	XP_044398982.1	0	2	0.5773	0	1	1	1419.64	2838.27	2838.26	3.52	0.005	568017	CID (Collision Induced Dissociation)	MS2	7.936	57.2059	14771	Pol_II_1.raw	3.17	0.0008635	0.02771
High	Unambiguous	cSRPLFIVENQR	C1(Carbamidomethyl)	1	1	XP_044398982.1	XP_044398982.1	0	3	0.0859	0	1	1	506.934	1518.79	1518.78	1.88	0.00095	1.33883e+06	CID (Collision Induced Dissociation)	MS2	1.269	43.6638	10753	Pol_II_1.raw	1.98	0.0008635	0.02617
High	Unambiguous	IFVNGcWVGIHR	C6(Carbamidomethyl)	1	1	XP_044398982.1	XP_044398982.1	0	2	0.5362	0	1	1	729.379	1457.75	1457.75	2.56	0.00187	7250555	CID (Collision Induced Dissociation)	MS2	0.927	58.6978	15214	Pol_II_1.raw	2.76	0.0008635	0.03036
High	Unambiguous	GYGAEEEVEGGYAGGGDGEDEEEEARDEEEITQEDAWAVISAYFEEK		1	1	XP_044398982.1	XP_044398982.1	1	4	0.6088	0	1	1	1286.79	5144.15	5144.14	3.22	0.00414	404183	CID (Collision Induced Dissociation)	MS2	31.637	124.286	34889	Pol_II_1.raw	3.63	0.0008635	0.0284
High	Unambiguous	DCMIAHGAAFFLK		1	1	XP_044398982.1	XP_044398982.1	0	2	0.1957	0	1	1	712.349	1423.69	1423.69	2.65	0.00189	1.17663e+06	CID (Collision Induced Dissociation)	MS2	0.908	76.0205	20367	Pol_II_1.raw	2.76	0.0008635	0.02492
High	Unambiguous	KGHDCEEVTETAEYPK		1	1	XP_044398982.1	XP_044398982.1	1	3	0.5875	0	1	1	612.609	1835.81	1835.81	0.96	0.00059	3.69979e+06	CID (Collision Induced Dissociation)	MS2	1.012	29.9357	6698	Pol_II_1.raw	4.17	0.0008635	0.02829
High	Unambiguous	SMAENQNRPASSMFVR		1	1	XP_044398982.1	XP_044398982.1	0	3	0.3816	0	1	1	608.956	1824.85	1824.85	2.79	0.0017	2.73917e+06	CID (Collision Induced Dissociation)	MS2	1.358	37.1153	8793	Pol_II_1.raw	2.28	0.0008635	0.02743
High	Unambiguous	EMLPHVGVGEFcETK	C12(Carbamidomethyl)	1	1	XP_044398982.1	XP_044398982.1	0	2	0.3264	0	1	1	866.907	1732.81	1732.8	2.31	0.002	2.58565e+06	CID (Collision Induced Dissociation)	MS2	1.843	60.3952	15718	Pol_II_1.raw	2.39	0.001072	0.03418
High	Unambiguous	KAYYFGYIIHR		1	1	XP_044398982.1	XP_044398982.1	1	2	0.3423	0	1	1	715.885	1430.76	1430.76	3.19	0.00228	1.47196e+06	CID (Collision Induced Dissociation)	MS2	4.198	54.2312	13890	Pol_II_1.raw	2.22	0.001072	0.03501
High	Unambiguous	ADIPIIIVFR		1	1	XP_044398982.1	XP_044398982.1	0	1	0.5872	0	1	1	1156.71	1156.71	1156.71	2.01	0.00233	1.71455e+06	CID (Collision Induced Dissociation)	MS2	4.259	88.2286	24018	Pol_II_1.raw	1.72	0.001271	0.03775
High	Unambiguous	LFDQSDAYR		1	1	XP_044398982.1	XP_044398982.1	0	1	0.3553	0	1	1	1114.52	1114.52	1114.52	3.61	0.00402	3.28188e+06	CID (Collision Induced Dissociation)	MS2	3.56	37.7568	8985	Pol_II_1.raw	1.97	0.001271	0.03625
High	Unambiguous	VSGEDVIIGK		1	1	XP_044398982.1	XP_044398982.1	0	2	0.464	0	1	1	508.785	1016.56	1016.56	0.83	0.00042	8476808	CID (Collision Induced Dissociation)	MS2	1.017	35.8351	8412	Pol_II_1.raw	2.5	0.001271	0.0369
High	Unambiguous	LLMCALGR		1	1	XP_044398982.1	XP_044398982.1	0	2	0.4404	0	1	1	438.744	876.481	876.479	1.42	0.00062	865914	CID (Collision Induced Dissociation)	MS2	6.784	55.2535	14187	Pol_II_1.raw	2.18	0.001459	0.04257
High	Unambiguous	MTIGQLIEcIMGK	C9(Carbamidomethyl)	1	1	XP_044398982.1	XP_044398982.1	0	1	0.2698	0	1	1	1493.75	1493.75	1493.75	-2.79	-0.00416	889796	CID (Collision Induced Dissociation)	MS2	7.826	109.532	30447	Pol_II_1.raw	1.89	0.001459	0.04015
High	Unambiguous	LTYASTLSHLR		1	1	XP_044398982.1	XP_044398982.1	0	1	0.381	0	1	1	1261.69	1261.69	1261.69	0.7	0.00088	193177	CID (Collision Induced Dissociation)	MS2	46.173	47.6627	11951	Pol_II_1.raw	2.31	0.001459	0.04304
High	Unambiguous	VSGEDVIIGK		1	1	XP_044398982.1	XP_044398982.1	0	1	0.3406	0	1	1	1016.56	1016.56	1016.56	2.05	0.00208	10332311	CID (Collision Induced Dissociation)	MS2	1.281	36.7318	8678	Pol_II_1.raw	2.29	0.001459	0.03916
High	Unambiguous	AGVSQVLNR		1	1	XP_044398982.1	XP_044398982.1	0	1	0.3525	0	1	1	943.538	943.538	943.532	6.17	0.00583	331900	CID (Collision Induced Dissociation)	MS2	41.28	31.0024	7002	Pol_II_1.raw	2.61	0.001655	0.04492
High	Unambiguous	GPVQILTR		1	1	XP_044398982.1	XP_044398982.1	0	2	0.528	0	1	1	442.272	883.537	883.536	1.34	0.00059	4.97807e+06	CID (Collision Induced Dissociation)	MS2	0.572	41.9598	10245	Pol_II_1.raw	2.14	0.001836	0.04736
High	Unambiguous	FAYVGEVR		1	1	XP_044398982.1	XP_044398982.1	0	2	0.4145	0	1	1	470.749	940.49	940.489	1.75	0.00083	3.56782e+06	CID (Collision Induced Dissociation)	MS2	0.932	43.1112	10587	Pol_II_1.raw	1.93	0.001836	0.04545
High	Unambiguous	NKTDIVQVHIPYAcK	C14(Carbamidomethyl)	1	1	XP_044398982.1	XP_044398982.1	1	2	0.5751	0	1	1	893.471	1785.93	1785.93	1.68	0.0015	250357	CID (Collision Induced Dissociation)	MS2	5.981	51.6975	13130	Pol_II_1.raw	3.13	0.001992	0.0511
High	Unambiguous	KMGTLVKEEFGRPNR		1	1	XP_044398982.1	XP_044398982.1	2	4	0.2227	0	1	1	441.242	1761.95	1761.94	2.1	0.00093	7.53788e+06	CID (Collision Induced Dissociation)	MS2	4.271	31.6596	7190	Pol_II_1.raw	2.29	0.001992	0.04992
High	Unambiguous	QAEFAETLHK		1	1	XP_044398982.1	XP_044398982.1	0	2	0.289	0	1	1	587.299	1173.59	1173.59	1.58	0.00093	22217708	CID (Collision Induced Dissociation)	MS2	0.254	30.1262	6752	Pol_II_1.raw	2.18	0.001992	0.05003
High	Unambiguous	QAEFAETLHK		1	1	XP_044398982.1	XP_044398982.1	0	2	0.4681	0	1	1	587.299	1173.59	1173.59	1.06	0.00062	18996760	CID (Collision Induced Dissociation)	MS2	0.272	30.0638	6734	Pol_II_1.raw	1.88	0.001992	0.0574
High	Unambiguous	LTYASTLSHLR		1	1	XP_044398982.1	XP_044398982.1	0	2	0.4292	0	1	1	631.35	1261.69	1261.69	2.09	0.00132	2.39912e+06	CID (Collision Induced Dissociation)	MS2	1.82	49.2792	12405	Pol_II_1.raw	2.19	0.002169	0.06107
High	Unambiguous	DCMIAHGAAFFLK		1	1	XP_044398982.1	XP_044398982.1	0	3	0.3622	0	1	1	475.235	1423.69	1423.69	3.48	0.00165	454640	CID (Collision Induced Dissociation)	MS2	4.231	75.2141	20133	Pol_II_1.raw	1.85	0.002169	0.0587
High	Unambiguous	GRGPVQILTR		1	1	XP_044398982.1	XP_044398982.1	1	3	0.1408	0	1	1	366.225	1096.66	1096.66	2.91	0.00106	45712536	CID (Collision Induced Dissociation)	MS2	0.098	34.507	8024	Pol_II_1.raw	2.84	0.002336	0.06653
High	Unambiguous	FGEMERDcmIAHGAAFFLK	C8(Carbamidomethyl); M9(Oxidation)	1	1	XP_044398982.1	XP_044398982.1	1	3	0.1494	0	1	1	749.345	2246.02	2246.02	1.2	0.0009	937834	CID (Collision Induced Dissociation)	MS2	2.755	72.7898	19418	Pol_II_1.raw	2.41	0.002497	0.06889
High	Unambiguous	GFIEYIDTEEEETTMISMTIRDLETSR		1	1	XP_044398982.1	XP_044398982.1	1	3	0.1374	0	1	1	1070.5	3209.49	3209.49	1.74	0.00186	151629	CID (Collision Induced Dissociation)	MS2	7.152	124.704	35013	Pol_II_1.raw	3.13	0.002497	0.06904
High	Unambiguous	TSPIPQDDAQGQATR		1	1	XP_044398982.1	XP_044398982.1	0	3	0.2275	0	1	1	528.926	1584.76	1584.76	2.02	0.00107	737871	CID (Collision Induced Dissociation)	MS2	1.751	28.3655	6239	Pol_II_1.raw	2.11	0.002497	0.07517
High	Unambiguous	ERLFDQSDAYR		1	1	XP_044398982.1	XP_044398982.1	1	2	0.2308	0	1	1	700.336	1399.66	1399.66	2.98	0.00208	1.89894e+06	CID (Collision Induced Dissociation)	MS2	2.426	36.9785	8753	Pol_II_1.raw	1.95	0.002667	0.07791
High	Unambiguous	KGHDcEEVTETAEYPK	C5(Carbamidomethyl)	1	1	XP_044398982.1	XP_044398982.1	1	3	0.2804	0	1	1	631.616	1892.83	1892.83	0.72	0.00045	514233	CID (Collision Induced Dissociation)	MS2	3.9	30.7168	6921	Pol_II_1.raw	2.71	0.002667	0.07754
High	Unambiguous	RQPNKFAYVGEVR		1	1	XP_044398982.1	XP_044398982.1	2	2	0.414	0	1	1	782.426	1563.85	1563.84	3.98	0.00311	771702	CID (Collision Induced Dissociation)	MS2	9.573	31.8511	7247	Pol_II_1.raw	2.85	0.002667	0.07758
High	Unambiguous	FAYVGEVR		1	1	XP_044398982.1	XP_044398982.1	0	1	0.4259	0	1	1	940.491	940.491	940.489	2.94	0.00276	2.03975e+06	CID (Collision Induced Dissociation)	MS2	6.15	40.7571	9887	Pol_II_1.raw	2.16	0.003414	0.08313
High	Unambiguous	NPDLLVK		1	1	XP_044398982.1	XP_044398982.1	0	2	0.3416	0	1	1	399.74	798.473	798.472	1.82	0.00073	23516466	CID (Collision Induced Dissociation)	MS2	0.212	35.1597	8210	Pol_II_1.raw	2.43	0.003414	0.08384
High	Unambiguous	LTAMIFLGPTYYQR		1	1	XP_044398982.1	XP_044398982.1	0	2	0.2881	0	1	1	837.445	1673.88	1673.87	6.5	0.00544	954566	CID (Collision Induced Dissociation)	MS2	1.593	85.0644	23071	Pol_II_1.raw	3.02	0.003763	0.08729
High	Unambiguous	KAYYFGYIIHR		1	1	XP_044398982.1	XP_044398982.1	1	2	0.0581	0	1	1	715.885	1430.76	1430.76	3.62	0.00259	1.35091e+06	CID (Collision Induced Dissociation)	MS2	4.892	54.2997	13912	Pol_II_1.raw	1.72	0.003915	0.09448
High	Unambiguous	EMLPHVGVGEFcETK	C12(Carbamidomethyl)	1	1	XP_044398982.1	XP_044398982.1	0	3	0.3099	0	1	1	578.274	1732.81	1732.8	2.47	0.00143	1933312	CID (Collision Induced Dissociation)	MS2	1.192	60.7018	15809	Pol_II_1.raw	1.71	0.003915	0.0937
High	Unambiguous	QLPAGINAIVAIACYSGYNQEDSVIMNQSSIDR		1	1	XP_044398982.1	XP_044398982.1	0	3	0.4046	0	1	1	1180.92	3540.74	3540.71	7.23	0.00853	614682	CID (Collision Induced Dissociation)	MS2	6.904	119.847	33557	Pol_II_1.raw	3.51	0.003915	0.09199
High	Unambiguous	GFIEYIDTEEEETTMISMTIRDLETSR		1	1	XP_044398982.1	XP_044398982.1	1	3	0.2509	0	1	1	1070.5	3209.5	3209.49	3	0.00321	114095	CID (Collision Induced Dissociation)	MS2	11.244	128.507	36124	Pol_II_1.raw	2.87	0.004047	0.1073
High	Unambiguous	GFETMYNGHTGR		1	1	XP_044398982.1	XP_044398982.1	0	3	0.4171	0	1	1	457.204	1369.6	1369.6	0.68	0.00031	5.74338e+06	CID (Collision Induced Dissociation)	MS2	0.521	32.5035	7437	Pol_II_1.raw	1.75	0.004047	0.1043
High	Unambiguous	EMLPHVGVGEFcETKK	C12(Carbamidomethyl)	1	1	XP_044398982.1	XP_044398982.1	1	3	0.2963	0	1	1	620.972	1860.9	1860.9	1.98	0.00123	577416	CID (Collision Induced Dissociation)	MS2	4.268	52.3128	13316	Pol_II_1.raw	1.62	0.004047	0.1027
High	Selected	ISFGQIYLSKPmMTEADGETATLFPK	M12(Oxidation)	1	1	XP_044398982.1	XP_044398982.1	0	3		0.0311	2	2	964.482	2891.43	2891.42	3.45	0.00332	761923	CID (Collision Induced Dissociation)	MS2	2.023	89.8753	24512	Pol_II_1.raw	2.49	0.004047	0.1048
High	Unambiguous	VSGEDVIIGK		1	1	XP_044398982.1	XP_044398982.1	0	2	0.2257	0	1	1	508.788	1016.57	1016.56	7.14	0.00363	3799.76	CID (Collision Induced Dissociation)	MS2	50	151.392	41849	Pol_II_1.raw	2.26	0.004756	0.1114
High	Unambiguous	GFIEYIDTEEEETTMISMTIR		1	1	XP_044398982.1	XP_044398982.1	0	3	0.3507	0	1	1	836.725	2508.16	2508.15	3.91	0.00327	907616	CID (Collision Induced Dissociation)	MS2	1.764	119.905	33574	Pol_II_1.raw	2.88	0.005612	0.1194
High	Selected	HSESGMVDQVLLTTNADGLR		1	1	XP_044398982.1	XP_044398982.1	0	3	0.0141	0	1	1	715.022	2143.05	2143.04	2.8	0.002	1.94152e+06	CID (Collision Induced Dissociation)	MS2	1.228	69.9998	18580	Pol_II_1.raw	2.13	0.006146	0.1218
High	Unambiguous	RLDLAGPLLGGLFR		1	1	XP_044398982.1	XP_044398982.1	1	3	0.305	0	1	1	499.969	1497.89	1497.89	2.17	0.00108	16650028	CID (Collision Induced Dissociation)	MS2	0.377	90.6309	24736	Pol_II_1.raw	2.82	0.006146	0.1221
High	Unambiguous	EMLPHVGVGEFcETKK	C12(Carbamidomethyl)	1	1	XP_044398982.1	XP_044398982.1	1	2	0.332	0	1	1	930.955	1860.9	1860.9	2.81	0.00261	1.07161e+06	CID (Collision Induced Dissociation)	MS2	1.889	52.5356	13380	Pol_II_1.raw	2.41	0.006319	0.1231
High	Unambiguous	MSTNHVYVFKK		1	1	XP_044398982.1	XP_044398982.1	1	2	0.3684	0	1	1	677.352	1353.7	1353.7	-0.69	-0.00047	1.15823e+06	CID (Collision Induced Dissociation)	MS2	3.2	29.1604	6470	Pol_II_1.raw	3.04	0.006475	0.1263
High	Unambiguous	EMLPHVGVGEFcETK	C12(Carbamidomethyl)	1	1	XP_044398982.1	XP_044398982.1	0	3	0.1548	0	1	1	578.274	1732.81	1732.8	2.05	0.00118	1.39987e+06	CID (Collision Induced Dissociation)	MS2	1.413	60.7608	15826	Pol_II_1.raw	1.68	0.006475	0.1267
High	Unambiguous	RLDLAGPLLGGLFR		1	1	XP_044398982.1	XP_044398982.1	1	3	0.4823	0	1	1	499.969	1497.89	1497.89	2.53	0.00126	1.48786e+06	CID (Collision Induced Dissociation)	MS2	2.267	92.3646	25257	Pol_II_1.raw	2.26	0.006631	0.1287
High	Unambiguous	GRGPVQILTR		1	1	XP_044398982.1	XP_044398982.1	1	3	0.4704	0	1	1	366.225	1096.66	1096.66	2.66	0.00097	41770944	CID (Collision Induced Dissociation)	MS2	0.106	34.561	8039	Pol_II_1.raw	2.53	0.006779	0.1319
High	Unambiguous	GRGPVQILTR		1	1	XP_044398982.1	XP_044398982.1	1	2	0.332	0	1	1	548.834	1096.66	1096.66	1.84	0.00101	12325045	CID (Collision Induced Dissociation)	MS2	0.477	33.3458	7689	Pol_II_1.raw	2.41	0.008068	0.1578
High	Unambiguous	MGTLVKEEFGRPNR		1	1	XP_044398982.1	XP_044398982.1	1	2	0.1404	0	1	1	817.427	1633.85	1633.85	-1.01	-0.00082	472026	CID (Collision Induced Dissociation)	MS2	13.865	35.1919	8225	Pol_II_1.raw	2.92	0.008556	0.1661
High	Unambiguous	NLALMVYITVGSAANPILEFLEEWGTENFEEISPAVIPQAAK		1	1	XP_044398982.1	XP_044398982.1	0	4	0.2773	0	1	1	1144.59	4575.35	4575.34	3.48	0.00398	1.3207e+06	CID (Collision Induced Dissociation)	MS2	8.636	126.817	35642	Pol_II_1.raw	3.21	0.008556	0.1655
High	XP_044327129.1	DNA-directed RNA polymerase II subunit RPB1-like [Triticum aestivum]	0	304.503	30.1775	52	234	1	1	1859	206.3	6.14	742.17	52
Confidence	PSM Ambiguity	Annotated Sequence	Modifications	# Protein Groups	# Proteins	Master Protein Accessions	Protein Accessions	# Missed Cleavages	Charge	DeltaScore	DeltaCn	Rank	Search Engine Rank	m/z [Da]	MH+ [Da]	Theo. MH+ [Da]	DeltaM [ppm]	Deltam/z [Da]	Intensity	Activation Type	MS Order	Ion Inject Time [ms]	RT [min]	First Scan	Spectrum File	XCorr	Percolator q-Value	Percolator PEP
High	Unambiguous	GSFINISQMTAcVGQQNVEGKR	C12(Carbamidomethyl)	4	11	XP_044327129.1; XP_044444971.1; XP_044391332.1; XP_044422531.1	XP_044327129.1; XP_044429705.1; XP_044399994.1; XP_044444971.1; XP_044422530.1; XP_044399993.1; XP_044391333.1; XP_044459984.1; XP_044444970.1; XP_044391332.1; XP_044422531.1	1	2	0.4941	0	1	1	1212.59	2424.18	2424.18	2.72	0.00329	661081	CID (Collision Induced Dissociation)	MS2	12.805	69.417	18408	Pol_II_1.raw	4.23	0	0.0001609
High	Unambiguous	GSFINISQMTAcVGQQNVEGKR	C12(Carbamidomethyl)	4	11	XP_044327129.1; XP_044444971.1; XP_044391332.1; XP_044422531.1	XP_044327129.1; XP_044429705.1; XP_044399994.1; XP_044444971.1; XP_044422530.1; XP_044399993.1; XP_044391333.1; XP_044459984.1; XP_044444970.1; XP_044391332.1; XP_044422531.1	1	2	0.5501	0	1	1	1212.59	2424.18	2424.18	0.3	0.00036	746851	CID (Collision Induced Dissociation)	MS2	10.716	69.4676	18421	Pol_II_1.raw	4.09	0	4.598e-05
High	Unambiguous	GSFINISQMTAcVGQQNVEGKR	C12(Carbamidomethyl)	4	11	XP_044327129.1; XP_044444971.1; XP_044391332.1; XP_044422531.1	XP_044327129.1; XP_044429705.1; XP_044399994.1; XP_044444971.1; XP_044422530.1; XP_044399993.1; XP_044391333.1; XP_044459984.1; XP_044444970.1; XP_044391332.1; XP_044422531.1	1	3	0.2126	0	1	1	808.732	2424.18	2424.18	2.53	0.00205	5240550	CID (Collision Induced Dissociation)	MS2	1.25	69.5852	18456	Pol_II_1.raw	2.07	0	0.003327
High	Unambiguous	GSFINISQMTAcVGQQNVEGKR	C12(Carbamidomethyl)	4	11	XP_044327129.1; XP_044444971.1; XP_044391332.1; XP_044422531.1	XP_044327129.1; XP_044429705.1; XP_044399994.1; XP_044444971.1; XP_044422530.1; XP_044399993.1; XP_044391333.1; XP_044459984.1; XP_044444970.1; XP_044391332.1; XP_044422531.1	1	2	0.3458	0	1	1	1212.6	2424.18	2424.18	3.62	0.00439	1520540	CID (Collision Induced Dissociation)	MS2	2.936	69.7043	18491	Pol_II_1.raw	4.02	0	0.001302
High	Unambiguous	VVISFDGSYVNYR		3	10	XP_044327129.1; XP_044444971.1; XP_044422531.1	XP_044327129.1; XP_044429705.1; XP_044399994.1; XP_044444971.1; XP_044335362.1; XP_044422530.1; XP_044391333.1; XP_044459984.1; XP_044444970.1; XP_044422531.1	0	2	0.5726	0	1	1	759.885	1518.76	1518.76	3.05	0.00232	5.14034e+06	CID (Collision Induced Dissociation)	MS2	1.045	68.7397	18201	Pol_II_1.raw	3.72	0	0.0006981
High	Unambiguous	VVISFDGSYVNYR		3	10	XP_044327129.1; XP_044444971.1; XP_044422531.1	XP_044327129.1; XP_044429705.1; XP_044399994.1; XP_044444971.1; XP_044335362.1; XP_044422530.1; XP_044391333.1; XP_044459984.1; XP_044444970.1; XP_044422531.1	0	2	0.6116	0	1	1	759.885	1518.76	1518.76	3.05	0.00232	4845618	CID (Collision Induced Dissociation)	MS2	1.239	68.8044	18221	Pol_II_1.raw	3.63	0	0.002893
High	Unambiguous	VVISFDGSYVNYR		3	10	XP_044327129.1; XP_044444971.1; XP_044422531.1	XP_044327129.1; XP_044429705.1; XP_044399994.1; XP_044444971.1; XP_044335362.1; XP_044422530.1; XP_044391333.1; XP_044459984.1; XP_044444970.1; XP_044422531.1	0	2	0.7008	0	1	1	759.885	1518.76	1518.76	2.09	0.00158	9432300	CID (Collision Induced Dissociation)	MS2	0.805	66.4831	17536	Pol_II_1.raw	3.61	0	0.0003952
High	Unambiguous	GSFINISQMTAcVGQQNVEGK	C12(Carbamidomethyl)	4	11	XP_044327129.1; XP_044444971.1; XP_044391332.1; XP_044422531.1	XP_044327129.1; XP_044429705.1; XP_044399994.1; XP_044444971.1; XP_044422530.1; XP_044399993.1; XP_044391333.1; XP_044459984.1; XP_044444970.1; XP_044391332.1; XP_044422531.1	0	2	0.6419	0	1	1	1134.54	2268.08	2268.07	2.92	0.00331	15255254	CID (Collision Induced Dissociation)	MS2	0.403	74.5975	19946	Pol_II_1.raw	5.11	0	6.436e-06
High	Unambiguous	GSFINISQMTAcVGQQNVEGK	C12(Carbamidomethyl)	4	11	XP_044327129.1; XP_044444971.1; XP_044391332.1; XP_044422531.1	XP_044327129.1; XP_044429705.1; XP_044399994.1; XP_044444971.1; XP_044422530.1; XP_044399993.1; XP_044391333.1; XP_044459984.1; XP_044444970.1; XP_044391332.1; XP_044422531.1	0	2	0.6298	0	1	1	1134.55	2268.08	2268.07	3.89	0.00441	13145243	CID (Collision Induced Dissociation)	MS2	0.445	74.6577	19964	Pol_II_1.raw	4.97	0	0.0001062
High	Unambiguous	AEVLELMMVPK		4	10	XP_044327129.1; XP_044444971.1; XP_044391332.1; XP_044422531.1	XP_044327129.1; XP_044429705.1; XP_044399994.1; XP_044444971.1; XP_044422530.1; XP_044391333.1; XP_044459984.1; XP_044444970.1; XP_044391332.1; XP_044422531.1	0	2	0.5281	0	1	1	630.342	1259.68	1259.67	2.2	0.00138	2.62167e+06	CID (Collision Induced Dissociation)	MS2	1.895	75.8917	20327	Pol_II_1.raw	2.31	0	0.004902
High	Unambiguous	AEVLELMMVPK		4	10	XP_044327129.1; XP_044444971.1; XP_044391332.1; XP_044422531.1	XP_044327129.1; XP_044429705.1; XP_044399994.1; XP_044444971.1; XP_044422530.1; XP_044391333.1; XP_044459984.1; XP_044444970.1; XP_044391332.1; XP_044422531.1	0	2	0.4063	0	1	1	630.342	1259.68	1259.67	2.97	0.00187	5.60022e+06	CID (Collision Induced Dissociation)	MS2	0.957	75.9445	20342	Pol_II_1.raw	3.15	0	0.002145
High	Unambiguous	GSFINISQMTAcVGQQNVEGK	C12(Carbamidomethyl)	4	11	XP_044327129.1; XP_044444971.1; XP_044391332.1; XP_044422531.1	XP_044327129.1; XP_044429705.1; XP_044399994.1; XP_044444971.1; XP_044422530.1; XP_044399993.1; XP_044391333.1; XP_044459984.1; XP_044444970.1; XP_044391332.1; XP_044422531.1	0	3	0.3035	0	1	1	756.699	2268.08	2268.07	3.94	0.00298	2.54357e+06	CID (Collision Induced Dissociation)	MS2	1.245	75.9512	20345	Pol_II_1.raw	3.69	0	0.001881
High	Unambiguous	GSFINISQMTAcVGQQNVEGK	C12(Carbamidomethyl)	4	11	XP_044327129.1; XP_044444971.1; XP_044391332.1; XP_044422531.1	XP_044327129.1; XP_044429705.1; XP_044399994.1; XP_044444971.1; XP_044422530.1; XP_044399993.1; XP_044391333.1; XP_044459984.1; XP_044444970.1; XP_044391332.1; XP_044422531.1	0	3	0.4936	0	1	1	756.698	2268.08	2268.07	2.08	0.00157	1764401	CID (Collision Induced Dissociation)	MS2	1.154	76.0109	20363	Pol_II_1.raw	3.91	0	0.0006942
High	Unambiguous	GSFINISQMTAcVGQQNVEGK	C12(Carbamidomethyl)	4	11	XP_044327129.1; XP_044444971.1; XP_044391332.1; XP_044422531.1	XP_044327129.1; XP_044429705.1; XP_044399994.1; XP_044444971.1; XP_044422530.1; XP_044399993.1; XP_044391333.1; XP_044459984.1; XP_044444970.1; XP_044391332.1; XP_044422531.1	0	3	0.4609	0	1	1	756.698	2268.08	2268.07	2.72	0.00206	985389	CID (Collision Induced Dissociation)	MS2	1.458	76.154	20409	Pol_II_1.raw	3.58	0	0.00473
High	Unambiguous	cSFEETVDILLDAAVYAESDYLR	C1(Carbamidomethyl)	3	10	XP_044327129.1; XP_044444971.1; XP_044422531.1	XP_044327129.1; XP_044429705.1; XP_044399994.1; XP_044444971.1; XP_044335362.1; XP_044422530.1; XP_044391333.1; XP_044459984.1; XP_044444970.1; XP_044422531.1	0	2	0.6657	0	1	1	1340.13	2679.26	2679.25	2.87	0.00384	565961	CID (Collision Induced Dissociation)	MS2	2.754	117.961	32989	Pol_II_1.raw	3.53	0	0.0001074
High	Unambiguous	INHEFDDDLScIFNDDNADK	C11(Carbamidomethyl)	3	8	XP_044327129.1; XP_044444971.1; XP_044422531.1	XP_044327129.1; XP_044429705.1; XP_044444971.1; XP_044335362.1; XP_044422530.1; XP_044459984.1; XP_044444970.1; XP_044422531.1	0	3	0.4266	0	1	1	799.671	2397	2396.99	1.91	0.00153	883693	CID (Collision Induced Dissociation)	MS2	2.613	72.6096	19364	Pol_II_1.raw	3.61	0	0.0001563
High	Unambiguous	GSFINISQMTAcVGQQNVEGK	C12(Carbamidomethyl)	4	11	XP_044327129.1; XP_044444971.1; XP_044391332.1; XP_044422531.1	XP_044327129.1; XP_044429705.1; XP_044399994.1; XP_044444971.1; XP_044422530.1; XP_044399993.1; XP_044391333.1; XP_044459984.1; XP_044444970.1; XP_044391332.1; XP_044422531.1	0	2	0.6054	0	1	1	1134.55	2268.08	2268.07	3.78	0.00429	1.96043e+06	CID (Collision Induced Dissociation)	MS2	2.086	74.0489	19784	Pol_II_1.raw	4.84	0	4.214e-06
High	Unambiguous	GSFINISQMTAcVGQQNVEGK	C12(Carbamidomethyl)	4	11	XP_044327129.1; XP_044444971.1; XP_044391332.1; XP_044422531.1	XP_044327129.1; XP_044429705.1; XP_044399994.1; XP_044444971.1; XP_044422530.1; XP_044399993.1; XP_044391333.1; XP_044459984.1; XP_044444970.1; XP_044391332.1; XP_044422531.1	0	2	0.563	0	1	1	1134.54	2268.08	2268.07	3.46	0.00392	2.84545e+06	CID (Collision Induced Dissociation)	MS2	1.486	74.1106	19802	Pol_II_1.raw	4.92	0	1.256e-05
High	Unambiguous	INHEFDDDLScIFNDDNADK	C11(Carbamidomethyl)	3	8	XP_044327129.1; XP_044444971.1; XP_044422531.1	XP_044327129.1; XP_044429705.1; XP_044444971.1; XP_044335362.1; XP_044422530.1; XP_044459984.1; XP_044444970.1; XP_044422531.1	0	3	0.5072	0	1	1	799.671	2397	2396.99	1.84	0.00147	1.78297e+06	CID (Collision Induced Dissociation)	MS2	2.285	72.6505	19374	Pol_II_1.raw	3.47	0	0.001773
High	Unambiguous	cSFEETVDILLDAAVYAESDYLR	C1(Carbamidomethyl)	3	10	XP_044327129.1; XP_044444971.1; XP_044422531.1	XP_044327129.1; XP_044429705.1; XP_044399994.1; XP_044444971.1; XP_044335362.1; XP_044422530.1; XP_044391333.1; XP_044459984.1; XP_044444970.1; XP_044422531.1	0	2	0.6276	0	1	1	1340.13	2679.25	2679.25	0.5	0.00067	366299	CID (Collision Induced Dissociation)	MS2	5.751	117.631	32894	Pol_II_1.raw	3.84	0	5.707e-05
High	Unambiguous	NVQcALEYTTLR	C4(Carbamidomethyl)	4	11	XP_044327129.1; XP_044444971.1; XP_044391332.1; XP_044422531.1	XP_044327129.1; XP_044429705.1; XP_044399994.1; XP_044444971.1; XP_044422530.1; XP_044399993.1; XP_044391333.1; XP_044459984.1; XP_044444970.1; XP_044391332.1; XP_044422531.1	0	2	0.5303	0	1	1	734.369	1467.73	1467.73	2.88	0.00212	2.60994e+06	CID (Collision Induced Dissociation)	MS2	1.984	58.0346	15014	Pol_II_1.raw	3.47	0	0.0007647
High	Unambiguous	HLAILcDTMTYR	C6(Carbamidomethyl)	4	11	XP_044327129.1; XP_044444971.1; XP_044391332.1; XP_044422531.1	XP_044327129.1; XP_044429705.1; XP_044399994.1; XP_044444971.1; XP_044335362.1; XP_044422530.1; XP_044399993.1; XP_044391333.1; XP_044444970.1; XP_044391332.1; XP_044422531.1	0	3	0.4536	0	1	1	498.581	1493.73	1493.72	2.27	0.00113	759088	CID (Collision Induced Dissociation)	MS2	3.834	58.0483	15020	Pol_II_1.raw	3.77	0	0.002394
High	Unambiguous	NVQcALEYTTLR	C4(Carbamidomethyl)	4	11	XP_044327129.1; XP_044444971.1; XP_044391332.1; XP_044422531.1	XP_044327129.1; XP_044429705.1; XP_044399994.1; XP_044444971.1; XP_044422530.1; XP_044399993.1; XP_044391333.1; XP_044459984.1; XP_044444970.1; XP_044391332.1; XP_044422531.1	0	2	0.6202	0	1	1	734.368	1467.73	1467.73	1.64	0.0012	2.81356e+06	CID (Collision Induced Dissociation)	MS2	1.634	58.0961	15032	Pol_II_1.raw	3.66	0	0.001802
High	Unambiguous	HLAILcDTMTYR	C6(Carbamidomethyl)	4	11	XP_044327129.1; XP_044444971.1; XP_044391332.1; XP_044422531.1	XP_044327129.1; XP_044429705.1; XP_044399994.1; XP_044444971.1; XP_044335362.1; XP_044422530.1; XP_044399993.1; XP_044391333.1; XP_044444970.1; XP_044391332.1; XP_044422531.1	0	3	0.4955	0	1	1	498.58	1493.72	1493.72	0.68	0.00034	1.08599e+06	CID (Collision Induced Dissociation)	MS2	3.886	58.1031	15035	Pol_II_1.raw	3.35	0	0.0004379
High	Unambiguous	NVQCALEYTTLR		4	11	XP_044327129.1; XP_044444971.1; XP_044391332.1; XP_044422531.1	XP_044327129.1; XP_044429705.1; XP_044399994.1; XP_044444971.1; XP_044422530.1; XP_044399993.1; XP_044391333.1; XP_044459984.1; XP_044444970.1; XP_044391332.1; XP_044422531.1	0	2	0.4984	0	1	1	705.859	1410.71	1410.7	4.11	0.0029	989332	CID (Collision Induced Dissociation)	MS2	3.756	59.6155	15488	Pol_II_1.raw	3.05	0	0.0034
High	Unambiguous	NVQCALEYTTLR		4	11	XP_044327129.1; XP_044444971.1; XP_044391332.1; XP_044422531.1	XP_044327129.1; XP_044429705.1; XP_044399994.1; XP_044444971.1; XP_044422530.1; XP_044399993.1; XP_044391333.1; XP_044459984.1; XP_044444970.1; XP_044391332.1; XP_044422531.1	0	1	0.4803	0	1	1	1410.71	1410.71	1410.7	3.64	0.00514	568287	CID (Collision Induced Dissociation)	MS2	20.229	59.9271	15582	Pol_II_1.raw	2.29	0	0.00533
High	Unambiguous	HLAILcDTMTYR	C6(Carbamidomethyl)	4	11	XP_044327129.1; XP_044444971.1; XP_044391332.1; XP_044422531.1	XP_044327129.1; XP_044429705.1; XP_044399994.1; XP_044444971.1; XP_044335362.1; XP_044422530.1; XP_044399993.1; XP_044391333.1; XP_044444970.1; XP_044391332.1; XP_044422531.1	0	2	0.6202	0	1	1	747.368	1493.73	1493.72	2.86	0.00213	2.12308e+06	CID (Collision Induced Dissociation)	MS2	2.896	57.063	14726	Pol_II_1.raw	3.87	0	6.152e-05
High	Unambiguous	IEGNmLTEMALR	M5(Oxidation)	3	8	XP_044327129.1; XP_044444971.1; XP_044422531.1	XP_044327129.1; XP_044429705.1; XP_044444971.1; XP_044335362.1; XP_044422530.1; XP_044459984.1; XP_044444970.1; XP_044422531.1	0	2	0.0738	0	1	1	697.344	1393.68	1393.68	0.21	0.00015	592849	CID (Collision Induced Dissociation)	MS2	6.772	57.8008	14947	Pol_II_1.raw	2.98	0	0.0034
High	Unambiguous	HLAILcDTMTYR	C6(Carbamidomethyl)	4	11	XP_044327129.1; XP_044444971.1; XP_044391332.1; XP_044422531.1	XP_044327129.1; XP_044429705.1; XP_044399994.1; XP_044444971.1; XP_044335362.1; XP_044422530.1; XP_044399993.1; XP_044391333.1; XP_044444970.1; XP_044391332.1; XP_044422531.1	0	2	0.5535	0	1	1	747.367	1493.73	1493.72	1.88	0.0014	1.50452e+06	CID (Collision Induced Dissociation)	MS2	3.345	57.0063	14710	Pol_II_1.raw	3.27	0	0.0008378
High	Unambiguous	NVQcALEYTTLR	C4(Carbamidomethyl)	4	11	XP_044327129.1; XP_044444971.1; XP_044391332.1; XP_044422531.1	XP_044327129.1; XP_044429705.1; XP_044399994.1; XP_044444971.1; XP_044422530.1; XP_044399993.1; XP_044391333.1; XP_044459984.1; XP_044444970.1; XP_044391332.1; XP_044422531.1	0	2	0.5956	0	1	1	734.369	1467.73	1467.73	2.8	0.00206	17204832	CID (Collision Induced Dissociation)	MS2	0.334	56.7684	14638	Pol_II_1.raw	4.55	0	0.002408
High	Unambiguous	NVQcALEYTTLR	C4(Carbamidomethyl)	4	11	XP_044327129.1; XP_044444971.1; XP_044391332.1; XP_044422531.1	XP_044327129.1; XP_044429705.1; XP_044399994.1; XP_044444971.1; XP_044422530.1; XP_044399993.1; XP_044391333.1; XP_044459984.1; XP_044444970.1; XP_044391332.1; XP_044422531.1	0	1	0.515	0	1	1	1467.73	1467.73	1467.73	3.02	0.00443	674888	CID (Collision Induced Dissociation)	MS2	16.06	56.8504	14666	Pol_II_1.raw	2.66	0	0.001227
High	Unambiguous	NVQcALEYTTLR	C4(Carbamidomethyl)	4	11	XP_044327129.1; XP_044444971.1; XP_044391332.1; XP_044422531.1	XP_044327129.1; XP_044429705.1; XP_044399994.1; XP_044444971.1; XP_044422530.1; XP_044399993.1; XP_044391333.1; XP_044459984.1; XP_044444970.1; XP_044391332.1; XP_044422531.1	0	1	0.5862	0	1	1	1467.73	1467.73	1467.73	4.93	0.00724	602267	CID (Collision Induced Dissociation)	MS2	14.357	56.9133	14685	Pol_II_1.raw	2.61	0	0.001445
High	Unambiguous	KIEGNMLTEMALR		3	8	XP_044327129.1; XP_044444971.1; XP_044422531.1	XP_044327129.1; XP_044429705.1; XP_044444971.1; XP_044335362.1; XP_044422530.1; XP_044459984.1; XP_044444970.1; XP_044422531.1	1	3	0.3385	0	1	1	502.599	1505.78	1505.78	0.97	0.00049	965417	CID (Collision Induced Dissociation)	MS2	1.469	64.04	16802	Pol_II_1.raw	1.95	0	0.004723
High	Unambiguous	KIEGNMLTEMALR		3	8	XP_044327129.1; XP_044444971.1; XP_044422531.1	XP_044327129.1; XP_044429705.1; XP_044444971.1; XP_044335362.1; XP_044422530.1; XP_044459984.1; XP_044444970.1; XP_044422531.1	1	2	0.4364	0	1	1	753.396	1505.78	1505.78	2.17	0.00164	586619	CID (Collision Induced Dissociation)	MS2	3.613	64.0462	16805	Pol_II_1.raw	3.46	0	0.00117
High	Unambiguous	HLAILCDTMTYR		4	11	XP_044327129.1; XP_044444971.1; XP_044391332.1; XP_044422531.1	XP_044327129.1; XP_044429705.1; XP_044399994.1; XP_044444971.1; XP_044335362.1; XP_044422530.1; XP_044399993.1; XP_044391333.1; XP_044444970.1; XP_044391332.1; XP_044422531.1	0	2	0.664	0	1	1	718.856	1436.7	1436.7	1.51	0.00109	4.16285e+06	CID (Collision Induced Dissociation)	MS2	1.275	60.3906	15716	Pol_II_1.raw	3.75	0	0.00102
High	Unambiguous	HLAILCDTMTYR		4	11	XP_044327129.1; XP_044444971.1; XP_044391332.1; XP_044422531.1	XP_044327129.1; XP_044429705.1; XP_044399994.1; XP_044444971.1; XP_044335362.1; XP_044422530.1; XP_044399993.1; XP_044391333.1; XP_044444970.1; XP_044391332.1; XP_044422531.1	0	2	0.6118	0	1	1	718.856	1436.7	1436.7	1.51	0.00109	5780295	CID (Collision Induced Dissociation)	MS2	1.021	60.451	15734	Pol_II_1.raw	3.4	0	0.001491
High	Unambiguous	KIEGNMLTEMALR		3	8	XP_044327129.1; XP_044444971.1; XP_044422531.1	XP_044327129.1; XP_044429705.1; XP_044444971.1; XP_044335362.1; XP_044422530.1; XP_044459984.1; XP_044444970.1; XP_044422531.1	1	2	0.5505	0	1	1	753.396	1505.78	1505.78	1.85	0.00139	29929812	CID (Collision Induced Dissociation)	MS2	0.178	61.8391	16148	Pol_II_1.raw	4.16	0	0.0009986
High	Unambiguous	KIEGNMLTEMALR		3	8	XP_044327129.1; XP_044444971.1; XP_044422531.1	XP_044327129.1; XP_044429705.1; XP_044444971.1; XP_044335362.1; XP_044422530.1; XP_044459984.1; XP_044444970.1; XP_044422531.1	1	2	0.5718	0	1	1	753.397	1505.79	1505.78	2.98	0.00225	33746136	CID (Collision Induced Dissociation)	MS2	0.159	61.9007	16166	Pol_II_1.raw	4.25	0	0.002192
High	Unambiguous	TTSNHLIEVIEVLGIEAVRR		4	11	XP_044327129.1; XP_044444971.1; XP_044391332.1; XP_044422531.1	XP_044327129.1; XP_044429705.1; XP_044444971.1; XP_044335362.1; XP_044422530.1; XP_044399993.1; XP_044391333.1; XP_044459984.1; XP_044444970.1; XP_044391332.1; XP_044422531.1	1	3	0.494	0	1	1	750.427	2249.27	2249.26	2.98	0.00224	8.21752e+06	CID (Collision Induced Dissociation)	MS2	0.449	96.8082	26606	Pol_II_1.raw	4.15	0	4.836e-05
High	Unambiguous	TTSNHLIEVIEVLGIEAVRR		4	11	XP_044327129.1; XP_044444971.1; XP_044391332.1; XP_044422531.1	XP_044327129.1; XP_044429705.1; XP_044444971.1; XP_044335362.1; XP_044422530.1; XP_044399993.1; XP_044391333.1; XP_044459984.1; XP_044444970.1; XP_044391332.1; XP_044422531.1	1	3	0.4629	0	1	1	750.427	2249.27	2249.26	2.9	0.00218	4408058	CID (Collision Induced Dissociation)	MS2	0.62	96.867	26624	Pol_II_1.raw	3.91	0	0.0001859
High	Unambiguous	ESFEWVIGEIESR		4	11	XP_044327129.1; XP_044444971.1; XP_044391332.1; XP_044422531.1	XP_044327129.1; XP_044429705.1; XP_044399994.1; XP_044444971.1; XP_044422530.1; XP_044399993.1; XP_044391333.1; XP_044459984.1; XP_044444970.1; XP_044391332.1; XP_044422531.1	0	3	0.398	0	1	1	527.592	1580.76	1580.76	2.25	0.00119	1.16798e+06	CID (Collision Induced Dissociation)	MS2	2.899	89.1915	24305	Pol_II_1.raw	2.94	0	0.001327
High	Unambiguous	ESFEWVIGEIESR		4	11	XP_044327129.1; XP_044444971.1; XP_044391332.1; XP_044422531.1	XP_044327129.1; XP_044429705.1; XP_044399994.1; XP_044444971.1; XP_044422530.1; XP_044399993.1; XP_044391333.1; XP_044459984.1; XP_044444970.1; XP_044391332.1; XP_044422531.1	0	2	0.5476	0	1	1	790.885	1580.76	1580.76	2.91	0.0023	23510224	CID (Collision Induced Dissociation)	MS2	0.257	89.5464	24410	Pol_II_1.raw	4.2	0	0.001084
High	Unambiguous	ESFEWVIGEIESR		4	11	XP_044327129.1; XP_044444971.1; XP_044391332.1; XP_044422531.1	XP_044327129.1; XP_044429705.1; XP_044399994.1; XP_044444971.1; XP_044422530.1; XP_044399993.1; XP_044391333.1; XP_044459984.1; XP_044444970.1; XP_044391332.1; XP_044422531.1	0	2	0.5556	0	1	1	790.886	1580.76	1580.76	3.69	0.00291	26519824	CID (Collision Induced Dissociation)	MS2	0.237	89.6058	24428	Pol_II_1.raw	4.41	0	0.0003194
High	Unambiguous	LNLSVTSPYNADFDGDEMNMHVPQSFETRAEVLELMMVPK		3	9	XP_044327129.1; XP_044444971.1; XP_044422531.1	XP_044327129.1; XP_044429705.1; XP_044399994.1; XP_044444971.1; XP_044422530.1; XP_044391333.1; XP_044459984.1; XP_044444970.1; XP_044422531.1	1	4	0.5148	0	1	1	1139.54	4555.15	4555.13	4.12	0.0047	6.33261e+06	CID (Collision Induced Dissociation)	MS2	1.348	99.1964	27326	Pol_II_1.raw	3.71	0	0.001146
High	Unambiguous	NSLGDVIQFLYGEDGMDAVWIESQK		3	7	XP_044327129.1; XP_044444971.1; XP_044422531.1	XP_044327129.1; XP_044429705.1; XP_044444971.1; XP_044422530.1; XP_044459984.1; XP_044444970.1; XP_044422531.1	0	2	0.5288	0	1	1	1407.68	2814.36	2814.33	9.48	0.01334	399416	CID (Collision Induced Dissociation)	MS2	3.932	107.562	29849	Pol_II_1.raw	3.65	0	0.0003423
High	Unambiguous	NSLGDVIQFLYGEDGMDAVWIESQK		3	7	XP_044327129.1; XP_044444971.1; XP_044422531.1	XP_044327129.1; XP_044429705.1; XP_044444971.1; XP_044422530.1; XP_044459984.1; XP_044444970.1; XP_044422531.1	0	2	0.6608	0	1	1	1407.67	2814.34	2814.33	4.53	0.00638	1.31293e+06	CID (Collision Induced Dissociation)	MS2	2.936	107.739	29902	Pol_II_1.raw	3.98	0	2.011e-05
High	Unambiguous	NSLGDVIQFLYGEDGMDAVWIESQK		3	7	XP_044327129.1; XP_044444971.1; XP_044422531.1	XP_044327129.1; XP_044429705.1; XP_044444971.1; XP_044422530.1; XP_044459984.1; XP_044444970.1; XP_044422531.1	0	2	0.601	0	1	1	1407.67	2814.34	2814.33	2.36	0.00333	1.43234e+06	CID (Collision Induced Dissociation)	MS2	1.887	107.798	29920	Pol_II_1.raw	4.01	0	0.0006391
High	Unambiguous	NSLGDVIQFLYGEDGMDAVWIESQKLDSLK		3	7	XP_044327129.1; XP_044444971.1; XP_044422531.1	XP_044327129.1; XP_044429705.1; XP_044444971.1; XP_044422530.1; XP_044459984.1; XP_044444970.1; XP_044422531.1	1	3	0.6036	0	1	1	1124.23	3370.67	3370.65	4.26	0.00478	5.56524e+06	CID (Collision Induced Dissociation)	MS2	0.578	110.413	30710	Pol_II_1.raw	5.02	0	1.025e-05
High	Unambiguous	NSLGDVIQFLYGEDGMDAVWIESQKLDSLK		3	7	XP_044327129.1; XP_044444971.1; XP_044422531.1	XP_044327129.1; XP_044429705.1; XP_044444971.1; XP_044422530.1; XP_044459984.1; XP_044444970.1; XP_044422531.1	1	3	0.6257	0	1	1	1124.23	3370.66	3370.65	3.82	0.0043	4.02065e+06	CID (Collision Induced Dissociation)	MS2	0.64	110.472	30728	Pol_II_1.raw	5.61	0	6.962e-07
High	Unambiguous	LSMADIAEKINHEFDDDLScIFNDDNADKLILR	C20(Carbamidomethyl)	3	8	XP_044327129.1; XP_044444971.1; XP_044422531.1	XP_044327129.1; XP_044429705.1; XP_044444971.1; XP_044335362.1; XP_044422530.1; XP_044459984.1; XP_044444970.1; XP_044422531.1	2	4	0.5269	0	1	1	963.467	3850.85	3850.83	5.03	0.00484	781907	CID (Collision Induced Dissociation)	MS2	5.356	110.493	30737	Pol_II_1.raw	5.58	0	5.829e-05
High	Unambiguous	LSMADIAEKINHEFDDDLSCIFNDDNADKLILR		3	8	XP_044327129.1; XP_044444971.1; XP_044422531.1	XP_044327129.1; XP_044429705.1; XP_044444971.1; XP_044335362.1; XP_044422530.1; XP_044459984.1; XP_044444970.1; XP_044422531.1	2	4	0.6343	0	1	1	949.21	3793.82	3793.8	3.88	0.00368	936045	CID (Collision Induced Dissociation)	MS2	3.083	110.539	30749	Pol_II_1.raw	6.48	0	3.095e-08
High	Unambiguous	LSMADIAEKINHEFDDDLScIFNDDNADKLILR	C20(Carbamidomethyl)	3	8	XP_044327129.1; XP_044444971.1; XP_044422531.1	XP_044327129.1; XP_044429705.1; XP_044444971.1; XP_044335362.1; XP_044422530.1; XP_044459984.1; XP_044444970.1; XP_044422531.1	2	3	0.6888	0	1	1	1284.28	3850.84	3850.83	2.29	0.00294	1.09763e+06	CID (Collision Induced Dissociation)	MS2	1.307	109.227	30353	Pol_II_1.raw	6.94	0	1.517e-05
High	Unambiguous	NSLGDVIQFLYGEDGMDAVWIESQKLDSLK		3	7	XP_044327129.1; XP_044444971.1; XP_044422531.1	XP_044327129.1; XP_044429705.1; XP_044444971.1; XP_044422530.1; XP_044459984.1; XP_044444970.1; XP_044422531.1	1	4	0.4088	0	1	1	843.424	3370.67	3370.65	6.55	0.00552	3.81263e+06	CID (Collision Induced Dissociation)	MS2	1.595	110.053	30602	Pol_II_1.raw	3.4	0	0.0001567
High	Unambiguous	NSLGDVIQFLYGEDGMDAVWIESQKLDSLK		3	7	XP_044327129.1; XP_044444971.1; XP_044422531.1	XP_044327129.1; XP_044429705.1; XP_044444971.1; XP_044422530.1; XP_044459984.1; XP_044444970.1; XP_044422531.1	1	4	0.3164	0	1	1	843.422	3370.67	3370.65	4.31	0.00363	2.67443e+06	CID (Collision Induced Dissociation)	MS2	1.5	110.136	30630	Pol_II_1.raw	3.54	0	0.0003963
High	Unambiguous	NSLGDVIQFLYGEDGMDAVWIESQKLDSLK		3	7	XP_044327129.1; XP_044444971.1; XP_044422531.1	XP_044327129.1; XP_044429705.1; XP_044444971.1; XP_044422530.1; XP_044459984.1; XP_044444970.1; XP_044422531.1	1	3	0.6089	0	1	1	1124.23	3370.67	3370.65	5.02	0.00564	7.8334e+06	CID (Collision Induced Dissociation)	MS2	0.258	110.234	30657	Pol_II_1.raw	5.19	0	2.329e-06
High	Unambiguous	LNLSVTSPYNADFDGDEMNMHVPQSFETRAEVLELMMVPK		3	9	XP_044327129.1; XP_044444971.1; XP_044422531.1	XP_044327129.1; XP_044429705.1; XP_044399994.1; XP_044444971.1; XP_044422530.1; XP_044391333.1; XP_044459984.1; XP_044444970.1; XP_044422531.1	1	4	0.4834	0	1	1	1139.54	4555.15	4555.13	3.8	0.00433	5301596	CID (Collision Induced Dissociation)	MS2	1.904	99.3159	27362	Pol_II_1.raw	3.62	0	0.000726
High	Unambiguous	TTSNHLIEVIEVLGIEAVR		4	11	XP_044327129.1; XP_044444971.1; XP_044391332.1; XP_044422531.1	XP_044327129.1; XP_044429705.1; XP_044444971.1; XP_044335362.1; XP_044422530.1; XP_044399993.1; XP_044391333.1; XP_044459984.1; XP_044444970.1; XP_044391332.1; XP_044422531.1	0	2	0.6317	0	1	1	1047.09	2093.17	2093.16	4.6	0.00482	3644662	CID (Collision Induced Dissociation)	MS2	1.535	99.9127	27545	Pol_II_1.raw	4.67	0	0.0002514
High	Unambiguous	TTSNHLIEVIEVLGIEAVR		4	11	XP_044327129.1; XP_044444971.1; XP_044391332.1; XP_044422531.1	XP_044327129.1; XP_044429705.1; XP_044444971.1; XP_044335362.1; XP_044422530.1; XP_044399993.1; XP_044391333.1; XP_044459984.1; XP_044444970.1; XP_044391332.1; XP_044422531.1	0	2	0.5996	0	1	1	1047.08	2093.16	2093.16	1.22	0.00128	1.80835e+06	CID (Collision Induced Dissociation)	MS2	1.747	99.9668	27561	Pol_II_1.raw	4.67	0	3.971e-05
High	Unambiguous	FLQSLVAPGEMIGCVAAQSIGEPATQMTLNTFHYAGVSAK		3	8	XP_044327129.1; XP_044444971.1; XP_044422531.1	XP_044327129.1; XP_044429705.1; XP_044444971.1; XP_044422530.1; XP_044399993.1; XP_044459984.1; XP_044444970.1; XP_044422531.1	0	3	0.5064	0	1	1	1380.03	4138.07	4138.04	5.79	0.00799	412218	CID (Collision Induced Dissociation)	MS2	2.121	105.301	29177	Pol_II_1.raw	3.93	0	0.0009481
High	Unambiguous	FLQSLVAPGEMIGcVAAQSIGEPATQMTLNTFHYAGVSAK	C14(Carbamidomethyl)	3	8	XP_044327129.1; XP_044444971.1; XP_044422531.1	XP_044327129.1; XP_044429705.1; XP_044444971.1; XP_044422530.1; XP_044399993.1; XP_044459984.1; XP_044444970.1; XP_044422531.1	0	3	0.3223	0	1	1	1399.03	4195.08	4195.07	2.78	0.00388	1.44246e+06	CID (Collision Induced Dissociation)	MS2	2.529	103.526	28643	Pol_II_1.raw	3.01	0	8.668e-05
High	Unambiguous	LNLSVTSPYNADFDGDEMNMHVPQSFETR		3	10	XP_044327129.1; XP_044444971.1; XP_044422531.1	XP_044327129.1; XP_044429705.1; XP_044399994.1; XP_044444971.1; XP_044422530.1; XP_044399993.1; XP_044391333.1; XP_044459984.1; XP_044444970.1; XP_044422531.1	0	3	0.4678	0	1	1	1105.5	3314.49	3314.47	3.69	0.00407	1.49095e+06	CID (Collision Induced Dissociation)	MS2	2.178	82.0486	22162	Pol_II_1.raw	3.57	0	0.001258
High	Unambiguous	SEDDLTHQLAMIIR		4	11	XP_044327129.1; XP_044444971.1; XP_044391332.1; XP_044422531.1	XP_044327129.1; XP_044429705.1; XP_044399994.1; XP_044444971.1; XP_044422530.1; XP_044399993.1; XP_044391333.1; XP_044459984.1; XP_044444970.1; XP_044391332.1; XP_044422531.1	0	3	0.5608	0	1	1	547.949	1641.83	1641.83	3.25	0.00178	2.84882e+06	CID (Collision Induced Dissociation)	MS2	1.024	81.2665	21926	Pol_II_1.raw	4.03	0	1.489e-05
High	Unambiguous	GSFINISQMTACVGQQNVEGK		4	11	XP_044327129.1; XP_044444971.1; XP_044391332.1; XP_044422531.1	XP_044327129.1; XP_044429705.1; XP_044399994.1; XP_044444971.1; XP_044422530.1; XP_044399993.1; XP_044391333.1; XP_044459984.1; XP_044444970.1; XP_044391332.1; XP_044422531.1	0	2	0.5859	0	1	1	1106.03	2211.06	2211.05	2.87	0.00318	692565	CID (Collision Induced Dissociation)	MS2	4.929	78.6292	21147	Pol_II_1.raw	4.95	0	1.546e-06
High	Unambiguous	SEDDLTHQLAMIIR		4	11	XP_044327129.1; XP_044444971.1; XP_044391332.1; XP_044422531.1	XP_044327129.1; XP_044429705.1; XP_044399994.1; XP_044444971.1; XP_044422530.1; XP_044399993.1; XP_044391333.1; XP_044459984.1; XP_044444970.1; XP_044391332.1; XP_044422531.1	0	3	0.5314	0	1	1	547.948	1641.83	1641.83	2.03	0.00111	2.01568e+06	CID (Collision Induced Dissociation)	MS2	1.696	78.2417	21028	Pol_II_1.raw	3.18	0	0.000572
High	Unambiguous	GSFINISQMTACVGQQNVEGK		4	11	XP_044327129.1; XP_044444971.1; XP_044391332.1; XP_044422531.1	XP_044327129.1; XP_044429705.1; XP_044399994.1; XP_044444971.1; XP_044422530.1; XP_044399993.1; XP_044391333.1; XP_044459984.1; XP_044444970.1; XP_044391332.1; XP_044422531.1	0	2	0.5659	0	1	1	1106.03	2211.06	2211.05	1.55	0.00171	1140800	CID (Collision Induced Dissociation)	MS2	3.689	78.7384	21177	Pol_II_1.raw	5.39	0	5.124e-05
High	Unambiguous	SEDDLTHQLAMIIR		4	11	XP_044327129.1; XP_044444971.1; XP_044391332.1; XP_044422531.1	XP_044327129.1; XP_044429705.1; XP_044399994.1; XP_044444971.1; XP_044422530.1; XP_044399993.1; XP_044391333.1; XP_044459984.1; XP_044444970.1; XP_044391332.1; XP_044422531.1	0	2	0.5364	0	1	1	821.42	1641.83	1641.83	3.34	0.00274	31430060	CID (Collision Induced Dissociation)	MS2	0.503	79.4547	21387	Pol_II_1.raw	3.71	0	0.0005914
[truncated: 6,564 more rows]
