# Supplementary material for: A remodeled RNA polymerase II complex catalyzing viroid RNA-templated transcription
Source: PLoS Pathog. 2022 Sep 19;18(9):e1010850. doi: 10.1371/journal.ppat.1010850 (PMC9521916; doi:10.1371/journal.ppat.1010850)
Supplement: S2 Dataset — (XLSX) [file ppat.1010850.s009.xlsx]

## Sheet: Proteins
S2 Dataset. nLC-MS/MS for partially purified Pol II (replicate 2).
Protein FDR Confidence	Accession	Description	Exp. q-value	Sum PEP Score	Coverage	# Peptides	# PSMs	# Unique Peptides	# Protein Groups	# AAs	MW [kDa]	calc. pI	Score Sequest HT	# Peptides Sequest HT
High	XP_044422531.1	DNA-directed RNA polymerase II subunit RPB1-like isoform X2 [Triticum aestivum]	0	365.579	51.4485	83	338	3	1	1864	207.8	6.32	935.17	83
	Identifying Node	PSM Ambiguity	Annotated Sequence	Modifications	# Protein Groups	# Proteins	Master Protein Accessions	Protein Accessions	# Missed Cleavages	Charge	DeltaScore	DeltaCn	Rank	Search Engine Rank	m/z [Da]	MH+ [Da]	Theo. MH+ [Da]	DeltaM [ppm]	Deltam/z [Da]	Intensity	Activation Type	MS Order	Isolation Interference [%]	Ion Inject Time [ms]	RT [min]	First Scan	Spectrum File	XCorr	Percolator q-Value	Percolator PEP
	Sequest HT (A11)	Unambiguous	RPSDMHPMEIVEAIDKLQER		2	5	XP_044444971.1; XP_044422531.1	XP_044429705.1; XP_044444971.1; XP_044422530.1; XP_044444970.1; XP_044422531.1	1	3	0.5591	0	1	1	798.738	2394.2	2394.19	4.27	0.00341	39320228	CID (Collision Induced Dissociation)	MS2	8.14677	0.078	72.4552	19820	Pol_II_2.raw	5.58	0	1.166e-07
	Sequest HT (A11)	Unambiguous	RPSDMHPMEIVEAIDKLQER		2	5	XP_044444971.1; XP_044422531.1	XP_044429705.1; XP_044444971.1; XP_044422530.1; XP_044444970.1; XP_044422531.1	1	3	0.5	0	1	1	798.738	2394.2	2394.19	3.59	0.00286	36437892	CID (Collision Induced Dissociation)	MS2	9.48752	0.08	72.5138	19838	Pol_II_2.raw	4.62	0	8.485e-07
	Sequest HT (A11)	Unambiguous	cIVSPQANRPVMGIVQDTLLGcRK	C1(Carbamidomethyl); C22(Carbamidomethyl)	2	9	XP_044444971.1; XP_044422531.1	XP_044327129.1; XP_044429705.1; XP_044444971.1; XP_044422530.1; XP_044399993.1; XP_044459984.1; XP_044444970.1; XP_044391332.1; XP_044422531.1	1	3	0.2821	0	1	1	904.811	2712.42	2712.41	3.13	0.00283	1.78253e+06	CID (Collision Induced Dissociation)	MS2	31.3452	0.876	72.5756	19857	Pol_II_2.raw	3.12	0	0.01034
	Sequest HT (A11)	Unambiguous	cIVSPQANRPVMGIVQDTLLGcRK	C1(Carbamidomethyl); C22(Carbamidomethyl)	2	9	XP_044444971.1; XP_044422531.1	XP_044327129.1; XP_044429705.1; XP_044444971.1; XP_044422530.1; XP_044399993.1; XP_044459984.1; XP_044444970.1; XP_044391332.1; XP_044422531.1	1	3	0.2361	0	1	1	904.812	2712.42	2712.41	4.08	0.00369	1.57288e+06	CID (Collision Induced Dissociation)	MS2	38.9312	0.853	72.6329	19874	Pol_II_2.raw	3.05	0	0.02079
	Sequest HT (A11)	Unambiguous	GSFINISQMTAcVGQQNVEGK	C12(Carbamidomethyl)	2	11	XP_044444971.1; XP_044422531.1	XP_044327129.1; XP_044429705.1; XP_044399994.1; XP_044444971.1; XP_044422530.1; XP_044399993.1; XP_044391333.1; XP_044459984.1; XP_044444970.1; XP_044391332.1; XP_044422531.1	0	3	0.4591	0	1	1	756.698	2268.08	2268.07	2.56	0.00194	15883685	CID (Collision Induced Dissociation)	MS2	3.51315	0.287	72.8723	19947	Pol_II_2.raw	3.42	0	0.0001165
	Sequest HT (A11)	Unambiguous	GSFINISQMTAcVGQQNVEGK	C12(Carbamidomethyl)	2	11	XP_044444971.1; XP_044422531.1	XP_044327129.1; XP_044429705.1; XP_044399994.1; XP_044444971.1; XP_044422530.1; XP_044399993.1; XP_044391333.1; XP_044459984.1; XP_044444970.1; XP_044391332.1; XP_044422531.1	0	2	0.6195	0	1	1	1134.55	2268.08	2268.07	3.78	0.00429	2119782	CID (Collision Induced Dissociation)	MS2	49.9843	2.019	72.1218	19720	Pol_II_2.raw	3.39	0	6.612e-05
	Sequest HT (A11)	Unambiguous	GSFINISQMTAcVGQQNVEGK	C12(Carbamidomethyl)	2	11	XP_044444971.1; XP_044422531.1	XP_044327129.1; XP_044429705.1; XP_044399994.1; XP_044444971.1; XP_044422530.1; XP_044399993.1; XP_044391333.1; XP_044459984.1; XP_044444970.1; XP_044391332.1; XP_044422531.1	0	2	0.5808	0	1	1	1134.55	2268.09	2268.07	4.96	0.00563	2.48371e+06	CID (Collision Induced Dissociation)	MS2	24.0299	1.317	72.179	19737	Pol_II_2.raw	3.96	0	1.081e-05
	Sequest HT (A11)	Unambiguous	GSFINISQMTAcVGQQNVEGK	C12(Carbamidomethyl)	2	11	XP_044444971.1; XP_044422531.1	XP_044327129.1; XP_044429705.1; XP_044399994.1; XP_044444971.1; XP_044422530.1; XP_044399993.1; XP_044391333.1; XP_044459984.1; XP_044444970.1; XP_044391332.1; XP_044422531.1	0	2	0.574	0	1	1	1134.55	2268.09	2268.07	4.96	0.00563	2.48371e+06	CID (Collision Induced Dissociation)	MS2	24.0299	2.016	72.1838	19739	Pol_II_2.raw	3.38	0	4.038e-05
	Sequest HT (A11)	Unambiguous	GSFINISQMTAcVGQQNVEGK	C12(Carbamidomethyl)	2	11	XP_044444971.1; XP_044422531.1	XP_044327129.1; XP_044429705.1; XP_044399994.1; XP_044444971.1; XP_044422530.1; XP_044399993.1; XP_044391333.1; XP_044459984.1; XP_044444970.1; XP_044391332.1; XP_044422531.1	0	3	0.5301	0	1	1	756.699	2268.08	2268.07	2.97	0.00224	17921018	CID (Collision Induced Dissociation)	MS2	7.67567	0.252	72.9317	19965	Pol_II_2.raw	3.66	0	2.947e-05
	Sequest HT (A11)	Unambiguous	YELDDENWRPTYMLPDHVDDLK		2	5	XP_044444971.1; XP_044422531.1	XP_044429705.1; XP_044444971.1; XP_044422530.1; XP_044444970.1; XP_044422531.1	0	4	0.3198	0	1	1	691.821	2764.26	2764.26	2.68	0.00185	9643401	CID (Collision Induced Dissociation)	MS2	12.9527	1.987	73.7127	20204	Pol_II_2.raw	2.47	0	0.002743
	Sequest HT (A11)	Unambiguous	TMMESFENRVNQVLNK		2	9	XP_044444971.1; XP_044422531.1	XP_044327129.1; XP_044429705.1; XP_044399994.1; XP_044444971.1; XP_044422530.1; XP_044391333.1; XP_044459984.1; XP_044444970.1; XP_044422531.1	1	2	0.4675	0	1	1	970.476	1939.94	1939.94	4.16	0.00403	3.83137e+06	CID (Collision Induced Dissociation)	MS2	7.36378	1.7	73.4123	20112	Pol_II_2.raw	3.23	0	0.002812
	Sequest HT (A11)	Unambiguous	ISDEDcLLLGLNPK	C6(Carbamidomethyl)	2	5	XP_044444971.1; XP_044422531.1	XP_044429705.1; XP_044444971.1; XP_044422530.1; XP_044444970.1; XP_044422531.1	0	2	0.3355	0	1	1	793.913	1586.82	1586.81	5.58	0.00443	1.72879e+06	CID (Collision Induced Dissociation)	MS2	24.4435	2.341	73.0072	19990	Pol_II_2.raw	3.04	0	0.0003994
	Sequest HT (A11)	Unambiguous	AEVLELMMVPK		2	10	XP_044444971.1; XP_044422531.1	XP_044327129.1; XP_044429705.1; XP_044399994.1; XP_044444971.1; XP_044422530.1; XP_044391333.1; XP_044459984.1; XP_044444970.1; XP_044391332.1; XP_044422531.1	0	2	0.5937	0	1	1	630.342	1259.68	1259.67	2.39	0.00151	8826403	CID (Collision Induced Dissociation)	MS2	22.4291	0.608	73.4056	20109	Pol_II_2.raw	3.15	0	0.001632
	Sequest HT (A11)	Unambiguous	GSFINISQMTAcVGQQNVEGK	C12(Carbamidomethyl)	2	11	XP_044444971.1; XP_044422531.1	XP_044327129.1; XP_044429705.1; XP_044399994.1; XP_044444971.1; XP_044422530.1; XP_044399993.1; XP_044391333.1; XP_044459984.1; XP_044444970.1; XP_044391332.1; XP_044422531.1	0	3	0.5633	0	1	1	756.699	2268.08	2268.07	3.45	0.00261	13938347	CID (Collision Induced Dissociation)	MS2	10.5954	0.22	73.285	20072	Pol_II_2.raw	4.03	0	2.134e-05
	Sequest HT (A11)	Unambiguous	GSFINISQMTAcVGQQNVEGK	C12(Carbamidomethyl)	2	11	XP_044444971.1; XP_044422531.1	XP_044327129.1; XP_044429705.1; XP_044399994.1; XP_044444971.1; XP_044422530.1; XP_044399993.1; XP_044391333.1; XP_044459984.1; XP_044444970.1; XP_044391332.1; XP_044422531.1	0	3	0.4205	0	1	1	756.699	2268.08	2268.07	3.69	0.00279	13162289	CID (Collision Induced Dissociation)	MS2	8.53106	0.248	73.3467	20091	Pol_II_2.raw	4.09	0	0.0001017
	Sequest HT (A11)	Unambiguous	AEVLELMMVPK		2	10	XP_044444971.1; XP_044422531.1	XP_044327129.1; XP_044429705.1; XP_044399994.1; XP_044444971.1; XP_044422530.1; XP_044391333.1; XP_044459984.1; XP_044444970.1; XP_044391332.1; XP_044422531.1	0	2	0.5122	0	1	1	630.342	1259.68	1259.67	2.97	0.00187	4.0031e+06	CID (Collision Induced Dissociation)	MS2	55.452	1.2	73.3515	20093	Pol_II_2.raw	2.87	0	0.001256
	Sequest HT (A11)	Unambiguous	TMMESFENRVNQVLNK		2	9	XP_044444971.1; XP_044422531.1	XP_044327129.1; XP_044429705.1; XP_044399994.1; XP_044444971.1; XP_044422530.1; XP_044391333.1; XP_044459984.1; XP_044444970.1; XP_044422531.1	1	2	0.3616	0	1	1	970.474	1939.94	1939.94	1.89	0.00183	2180917	CID (Collision Induced Dissociation)	MS2	11.6689	2.851	73.3677	20100	Pol_II_2.raw	2.71	0	0.01322
	Sequest HT (A11)	Unambiguous	ISDEDcLLLGLNPK	C6(Carbamidomethyl)	2	5	XP_044444971.1; XP_044422531.1	XP_044429705.1; XP_044444971.1; XP_044422530.1; XP_044444970.1; XP_044422531.1	0	2	0.3099	0	1	1	793.911	1586.81	1586.81	3.42	0.00272	102829264	CID (Collision Induced Dissociation)	MS2	25.8554	0.511	69.708	18974	Pol_II_2.raw	2.13	0	0.004967
	Sequest HT (A11)	Unambiguous	ISDEDcLLLGLNPK	C6(Carbamidomethyl)	2	5	XP_044444971.1; XP_044422531.1	XP_044429705.1; XP_044444971.1; XP_044422530.1; XP_044444970.1; XP_044422531.1	0	2	0.4977	0	1	1	793.911	1586.81	1586.81	2.81	0.00223	97758896	CID (Collision Induced Dissociation)	MS2	2.53703	0.067	69.8833	19028	Pol_II_2.raw	4.38	0	1.379e-05
	Sequest HT (A11)	Unambiguous	ISDEDcLLLGLNPK	C6(Carbamidomethyl)	2	5	XP_044444971.1; XP_044422531.1	XP_044429705.1; XP_044444971.1; XP_044422530.1; XP_044444970.1; XP_044422531.1	0	2	0.4235	0	1	1	793.911	1586.82	1586.81	3.81	0.00302	106113240	CID (Collision Induced Dissociation)	MS2	0.947321	0.065	69.9403	19046	Pol_II_2.raw	3.66	0	6.644e-05
	Sequest HT (A11)	Unambiguous	SPMSATPYRDGGMMSPMLSPNFR		2	5	XP_044444971.1; XP_044422531.1	XP_044429705.1; XP_044444971.1; XP_044422530.1; XP_044444970.1; XP_044422531.1	1	2	0.3109	0	1	1	1265.58	2530.14	2530.13	3.96	0.00501	2.01209e+06	CID (Collision Induced Dissociation)	MS2	33.8381	1.573	69.4144	18886	Pol_II_2.raw	2.38	0	0.0198
	Sequest HT (A11)	Unambiguous	SPMSATPYRDGGMMSPMLSPNFR		2	5	XP_044444971.1; XP_044422531.1	XP_044429705.1; XP_044444971.1; XP_044422530.1; XP_044444970.1; XP_044422531.1	1	3	0.4333	0	1	1	844.052	2530.14	2530.13	2.5	0.00211	2.82238e+06	CID (Collision Induced Dissociation)	MS2	70.4888	1.363	68.949	18747	Pol_II_2.raw	3	0	0.002641
	Sequest HT (A11)	Unambiguous	IEGNMLTEMALR		2	8	XP_044444971.1; XP_044422531.1	XP_044327129.1; XP_044429705.1; XP_044444971.1; XP_044335362.1; XP_044422530.1; XP_044459984.1; XP_044444970.1; XP_044422531.1	0	2	0.4766	0	1	1	689.349	1377.69	1377.69	2.63	0.00181	2778794	CID (Collision Induced Dissociation)	MS2	62.6165	0.963	70.1222	19103	Pol_II_2.raw	3.42	0	0.001295
	Sequest HT (A11)	Unambiguous	ISDEDcLLLGLNPK	C6(Carbamidomethyl)	2	5	XP_044444971.1; XP_044422531.1	XP_044429705.1; XP_044444971.1; XP_044422530.1; XP_044444970.1; XP_044422531.1	0	2	0.5224	0	1	1	793.911	1586.81	1586.81	2.81	0.00223	16552206	CID (Collision Induced Dissociation)	MS2	10.8587	0.279	69.2301	18830	Pol_II_2.raw	4.02	0	0.0001647
	Sequest HT (A11)	Unambiguous	SPMSATPYRDGGMMSPMLSPNFR		2	5	XP_044444971.1; XP_044422531.1	XP_044429705.1; XP_044444971.1; XP_044422530.1; XP_044444970.1; XP_044422531.1	1	2	0.4197	0	1	1	1265.58	2530.15	2530.13	4.15	0.00525	1.32674e+06	CID (Collision Induced Dissociation)	MS2	13.8092	2.245	69.2395	18834	Pol_II_2.raw	2.74	0	0.008904
	Sequest HT (A11)	Unambiguous	ISDEDcLLLGLNPK	C6(Carbamidomethyl)	2	5	XP_044444971.1; XP_044422531.1	XP_044429705.1; XP_044444971.1; XP_044422530.1; XP_044444970.1; XP_044422531.1	0	2	0.495	0	1	1	793.911	1586.81	1586.81	2.88	0.00229	25242420	CID (Collision Induced Dissociation)	MS2	6.00741	0.196	69.2893	18848	Pol_II_2.raw	4	0	1.593e-05
	Sequest HT (A11)	Unambiguous	SPMSATPYRDGGMMSPMLSPNFR		2	5	XP_044444971.1; XP_044422531.1	XP_044429705.1; XP_044444971.1; XP_044422530.1; XP_044444970.1; XP_044422531.1	1	2	0.3708	0	1	1	1265.58	2530.15	2530.13	4.44	0.00562	1767320	CID (Collision Induced Dissociation)	MS2	38.7324	1.426	69.3079	18856	Pol_II_2.raw	2.4	0	0.01221
	Sequest HT (A11)	Unambiguous	SPMSATPYRDGGMMSPMLSPNFR		2	5	XP_044444971.1; XP_044422531.1	XP_044429705.1; XP_044444971.1; XP_044422530.1; XP_044444970.1; XP_044422531.1	1	2	0.3964	0	1	1	1265.58	2530.14	2530.13	3.47	0.0044	1.55847e+06	CID (Collision Induced Dissociation)	MS2	30.4842	1.395	69.3588	18870	Pol_II_2.raw	2.75	0	0.01431
	Sequest HT (A11)	Unambiguous	IEGNMLTEMALR		2	8	XP_044444971.1; XP_044422531.1	XP_044327129.1; XP_044429705.1; XP_044444971.1; XP_044335362.1; XP_044422530.1; XP_044459984.1; XP_044444970.1; XP_044422531.1	0	2	0.4126	0	1	1	689.349	1377.69	1377.69	3.61	0.00249	3065612	CID (Collision Induced Dissociation)	MS2	58.8714	1.282	70.1726	19118	Pol_II_2.raw	3.49	0	0.00312
	Sequest HT (A11)	Unambiguous	GSFINISQMTACVGQQNVEGK		2	11	XP_044444971.1; XP_044422531.1	XP_044327129.1; XP_044429705.1; XP_044399994.1; XP_044444971.1; XP_044422530.1; XP_044399993.1; XP_044391333.1; XP_044459984.1; XP_044444970.1; XP_044391332.1; XP_044422531.1	0	2	0.602	0	1	1	1106.04	2211.07	2211.05	6.52	0.00721	1.36252e+06	CID (Collision Induced Dissociation)	MS2	59.5555	4.125	77.5667	21379	Pol_II_2.raw	4.07	0	6.777e-06
	Sequest HT (A11)	Unambiguous	SEDDLTHQLAMIIR		2	11	XP_044444971.1; XP_044422531.1	XP_044327129.1; XP_044429705.1; XP_044399994.1; XP_044444971.1; XP_044422530.1; XP_044399993.1; XP_044391333.1; XP_044459984.1; XP_044444970.1; XP_044391332.1; XP_044422531.1	0	2	0.497	0	1	1	821.419	1641.83	1641.83	3.11	0.00255	74641976	CID (Collision Induced Dissociation)	MS2	20.7137	0.263	76.5956	21081	Pol_II_2.raw	3.36	0	0.002079
	Sequest HT (A11)	Unambiguous	SEDDLTHQLAMIIR		2	11	XP_044444971.1; XP_044422531.1	XP_044327129.1; XP_044429705.1; XP_044399994.1; XP_044444971.1; XP_044422530.1; XP_044399993.1; XP_044391333.1; XP_044459984.1; XP_044444970.1; XP_044391332.1; XP_044422531.1	0	3	0.3237	0	1	1	547.948	1641.83	1641.83	2.03	0.00111	8462065	CID (Collision Induced Dissociation)	MS2	26.8481	0.406	78.9671	21803	Pol_II_2.raw	2.78	0	0.0004106
	Sequest HT (A11)	Unambiguous	LEADRLQLGTEITTTGDNTWPMPVNLKR		2	5	XP_044444971.1; XP_044422531.1	XP_044429705.1; XP_044444971.1; XP_044422530.1; XP_044444970.1; XP_044422531.1	2	3	0.5521	0	1	1	1057.22	3169.64	3169.63	2.79	0.00295	4956019	CID (Collision Induced Dissociation)	MS2	15.977	0.638	79.0214	21819	Pol_II_2.raw	5.85	0	0.0002471
	Sequest HT (A11)	Unambiguous	SEDDLTHQLAMIIR		2	11	XP_044444971.1; XP_044422531.1	XP_044327129.1; XP_044429705.1; XP_044399994.1; XP_044444971.1; XP_044422530.1; XP_044399993.1; XP_044391333.1; XP_044459984.1; XP_044444970.1; XP_044391332.1; XP_044422531.1	0	3	0.5367	0	1	1	547.948	1641.83	1641.83	2.36	0.00129	6.19734e+06	CID (Collision Induced Dissociation)	MS2	28.3233	0.484	79.0375	21826	Pol_II_2.raw	3	0	0.001507
	Sequest HT (A11)	Unambiguous	LEADRLQLGTEITTTGDNTWPMPVNLKR		2	5	XP_044444971.1; XP_044422531.1	XP_044429705.1; XP_044444971.1; XP_044422530.1; XP_044444970.1; XP_044422531.1	2	3	0.459	0	1	1	1057.22	3169.64	3169.63	3.25	0.00344	2.68545e+06	CID (Collision Induced Dissociation)	MS2	11.703	0.594	79.0775	21836	Pol_II_2.raw	3.9	0	0.02097
	Sequest HT (A11)	Unambiguous	LEADRLQLGTEITTTGDNTWPMPVNLKR		2	5	XP_044444971.1; XP_044422531.1	XP_044429705.1; XP_044444971.1; XP_044422530.1; XP_044444970.1; XP_044422531.1	2	3	0.4858	0	1	1	1057.22	3169.64	3169.63	4.18	0.00441	2.41105e+06	CID (Collision Induced Dissociation)	MS2	13.5608	0.732	79.1972	21872	Pol_II_2.raw	4.24	0	0.002959
	Sequest HT (A11)	Unambiguous	LEADRLQLGTEITTTGDNTWPMPVNLKR		2	5	XP_044444971.1; XP_044422531.1	XP_044429705.1; XP_044444971.1; XP_044422530.1; XP_044444970.1; XP_044422531.1	2	3	0.5827	0	1	1	1057.22	3169.64	3169.63	3.37	0.00356	1.79498e+06	CID (Collision Induced Dissociation)	MS2	37.7035	0.761	79.2598	21891	Pol_II_2.raw	5.68	0	6.923e-05
	Sequest HT (A11)	Unambiguous	AEVLELMMVPK		2	10	XP_044444971.1; XP_044422531.1	XP_044327129.1; XP_044429705.1; XP_044399994.1; XP_044444971.1; XP_044422530.1; XP_044391333.1; XP_044459984.1; XP_044444970.1; XP_044391332.1; XP_044422531.1	0	2	0.4855	0	1	1	630.342	1259.68	1259.67	2.88	0.00181	2.9308e+06	CID (Collision Induced Dissociation)	MS2	73.6792	0.968	76.5382	21064	Pol_II_2.raw	3.11	0	0.005887
	Sequest HT (A11)	Unambiguous	LQLGTEITTTGDNTWPMPVNLKR		2	5	XP_044444971.1; XP_044422531.1	XP_044429705.1; XP_044444971.1; XP_044422530.1; XP_044444970.1; XP_044422531.1	1	3	0.2251	0	1	1	862.455	2585.35	2585.34	3.8	0.00328	1429181	CID (Collision Induced Dissociation)	MS2	27.1246	1.313	78.2032	21571	Pol_II_2.raw	2.71	0	0.00887
	Sequest HT (A11)	Unambiguous	YELDDENWRPTYMLPDHVDDLK		2	5	XP_044444971.1; XP_044422531.1	XP_044429705.1; XP_044444971.1; XP_044422530.1; XP_044444970.1; XP_044422531.1	0	2	0.4105	0	1	1	1382.64	2764.26	2764.26	3.17	0.00439	860566	CID (Collision Induced Dissociation)	MS2	39.2071	1.45	74.3105	20388	Pol_II_2.raw	1.9	0	0.01693
	Sequest HT (A11)	Unambiguous	TMMESFENRVNQVLNK		2	9	XP_044444971.1; XP_044422531.1	XP_044327129.1; XP_044429705.1; XP_044399994.1; XP_044444971.1; XP_044422530.1; XP_044391333.1; XP_044459984.1; XP_044444970.1; XP_044422531.1	1	3	0.4545	0	1	1	647.319	1939.94	1939.94	3.05	0.00197	56934508	CID (Collision Induced Dissociation)	MS2	0.500247	0.064	74.5821	20468	Pol_II_2.raw	1.98	0	0.02145
	Sequest HT (A11)	Unambiguous	AEVLELMMVPK		2	10	XP_044444971.1; XP_044422531.1	XP_044327129.1; XP_044429705.1; XP_044399994.1; XP_044444971.1; XP_044422530.1; XP_044391333.1; XP_044459984.1; XP_044444970.1; XP_044391332.1; XP_044422531.1	0	2	0.4637	0	1	1	630.342	1259.68	1259.67	2.97	0.00187	4427707	CID (Collision Induced Dissociation)	MS2	68.2503	0.773	76.4795	21046	Pol_II_2.raw	2.89	0	0.007468
	Sequest HT (A11)	Unambiguous	SEDDLTHQLAMIIR		2	11	XP_044444971.1; XP_044422531.1	XP_044327129.1; XP_044429705.1; XP_044399994.1; XP_044444971.1; XP_044422530.1; XP_044399993.1; XP_044391333.1; XP_044459984.1; XP_044444970.1; XP_044391332.1; XP_044422531.1	0	3	0.4873	0	1	1	547.948	1641.83	1641.83	2.25	0.00123	3.13209e+06	CID (Collision Induced Dissociation)	MS2	21.3585	0.829	75.9356	20882	Pol_II_2.raw	2.75	0	0.0001622
	Sequest HT (A11)	Unambiguous	TPSLSVFLKPEVSK		2	9	XP_044444971.1; XP_044422531.1	XP_044429705.1; XP_044399994.1; XP_044444971.1; XP_044422530.1; XP_044399993.1; XP_044391333.1; XP_044444970.1; XP_044391332.1; XP_044422531.1	0	3	0.6284	0	1	1	511.297	1531.88	1531.87	2.11	0.00108	5.22103e+06	CID (Collision Induced Dissociation)	MS2	7.96178	0.619	61.9451	16598	Pol_II_2.raw	2.61	0	0.002184
	Sequest HT (A11)	Unambiguous	TPSLSVFLKPEVSK		2	9	XP_044444971.1; XP_044422531.1	XP_044429705.1; XP_044399994.1; XP_044444971.1; XP_044422530.1; XP_044399993.1; XP_044391333.1; XP_044444970.1; XP_044391332.1; XP_044422531.1	0	2	0.4983	0	1	1	766.443	1531.88	1531.87	3.79	0.00291	2.02073e+06	CID (Collision Induced Dissociation)	MS2	76.4585	1.433	61.9653	16607	Pol_II_2.raw	2.89	0	0.0003715
	Sequest HT (A11)	Unambiguous	TPSLSVFLKPEVSK		2	9	XP_044444971.1; XP_044422531.1	XP_044429705.1; XP_044399994.1; XP_044444971.1; XP_044422530.1; XP_044399993.1; XP_044391333.1; XP_044444970.1; XP_044391332.1; XP_044422531.1	0	2	0.3913	0	1	1	766.442	1531.88	1531.87	2.76	0.00211	5.06206e+06	CID (Collision Induced Dissociation)	MS2	18.1251	1.18	62.0031	16616	Pol_II_2.raw	2.53	0	0.003794
	Sequest HT (A11)	Unambiguous	RISDEDcLLLGLNPK	C7(Carbamidomethyl)	2	5	XP_044444971.1; XP_044422531.1	XP_044429705.1; XP_044444971.1; XP_044422530.1; XP_044444970.1; XP_044422531.1	1	2	0.4301	0	1	1	871.962	1742.92	1742.91	3.17	0.00276	1.84879e+06	CID (Collision Induced Dissociation)	MS2	50.7259	1.995	62.0812	16642	Pol_II_2.raw	3.79	0	0.003489
	Sequest HT (A11)	Unambiguous	RISDEDcLLLGLNPK	C7(Carbamidomethyl)	2	5	XP_044444971.1; XP_044422531.1	XP_044429705.1; XP_044444971.1; XP_044422530.1; XP_044444970.1; XP_044422531.1	1	2	0.5112	0	1	1	871.962	1742.92	1742.91	3.45	0.003	2.62035e+06	CID (Collision Induced Dissociation)	MS2	27.6465	2.006	62.1255	16654	Pol_II_2.raw	3.56	0	0.004268
	Sequest HT (A11)	Unambiguous	TPSLSVFLKPEVSK		2	9	XP_044444971.1; XP_044422531.1	XP_044429705.1; XP_044399994.1; XP_044444971.1; XP_044422530.1; XP_044399993.1; XP_044391333.1; XP_044444970.1; XP_044391332.1; XP_044422531.1	0	3	0.4731	0	1	1	511.297	1531.88	1531.87	1.99	0.00102	2.74995e+06	CID (Collision Induced Dissociation)	MS2	61.1517	1.328	61.8901	16581	Pol_II_2.raw	1.67	0	0.02103
	Sequest HT (A11)	Unambiguous	SPMSATPYRDGGMMSPmLSPNFR	M17(Oxidation)	2	5	XP_044444971.1; XP_044422531.1	XP_044429705.1; XP_044444971.1; XP_044422530.1; XP_044444970.1; XP_044422531.1	1	3	0.0137	0	1	1	849.384	2546.14	2546.13	2.95	0.00251	3.02048e+06	CID (Collision Induced Dissociation)	MS2	17.2333	1.062	62.774	16853	Pol_II_2.raw	2.92	0	0.005814
	Sequest HT (A11)	Unambiguous	SPMSATPYRDGGMmSPMLSPNFR	M14(Oxidation)	2	5	XP_044444971.1; XP_044422531.1	XP_044429705.1; XP_044444971.1; XP_044422530.1; XP_044444970.1; XP_044422531.1	1	3		0.0137	2	2	849.384	2546.14	2546.13	2.95	0.00251	3.02048e+06	CID (Collision Induced Dissociation)	MS2	17.2333	1.062	62.774	16853	Pol_II_2.raw	2.88	0	0.002529
	Sequest HT (A11)	Unambiguous	DGGMmSPMLSPNFR	M5(Oxidation)	2	5	XP_044444971.1; XP_044422531.1	XP_044429705.1; XP_044444971.1; XP_044422530.1; XP_044444970.1; XP_044422531.1	0	2		0.0035	2	2	778.342	1555.68	1555.67	4.02	0.00313	8.04197e+06	CID (Collision Induced Dissociation)	MS2	38.3791	0.585	59.5562	15860	Pol_II_2.raw	2.84	0	0.003827
	Sequest HT (A11)	Unambiguous	DGGmMSPMLSPNFR	M4(Oxidation)	2	5	XP_044444971.1; XP_044422531.1	XP_044429705.1; XP_044444971.1; XP_044422530.1; XP_044444970.1; XP_044422531.1	0	2	0.0714	0	1	1	778.341	1555.67	1555.67	2.38	0.00185	9271519	CID (Collision Induced Dissociation)	MS2	19.5406	0.575	59.6137	15878	Pol_II_2.raw	3.08	0	0.002335
	Sequest HT (A11)	Unambiguous	RPSDMHPMEIVEAIDK		2	5	XP_044444971.1; XP_044422531.1	XP_044429705.1; XP_044444971.1; XP_044422530.1; XP_044444970.1; XP_044422531.1	0	2	0.5506	0	1	1	934.458	1867.91	1867.9	2.49	0.00233	1.54497e+06	CID (Collision Induced Dissociation)	MS2	21.6638	4.456	59.7686	15930	Pol_II_2.raw	3.16	0	0.0002314
	Sequest HT (A11)	Unambiguous	RPSDMHPMEIVEAIDK		2	5	XP_044444971.1; XP_044422531.1	XP_044429705.1; XP_044444971.1; XP_044422530.1; XP_044444970.1; XP_044422531.1	0	2	0.6392	0	1	1	934.457	1867.91	1867.9	1.45	0.00135	1.08427e+06	CID (Collision Induced Dissociation)	MS2	31.8124	1.882	59.795	15934	Pol_II_2.raw	3.16	0	4.248e-05
	Sequest HT (A11)	Unambiguous	DGGmMSPMLSPNFR	M4(Oxidation)	2	5	XP_044444971.1; XP_044422531.1	XP_044429705.1; XP_044444971.1; XP_044422530.1; XP_044444970.1; XP_044422531.1	0	2	0.0035	0	1	1	778.342	1555.68	1555.67	4.02	0.00313	8.04197e+06	CID (Collision Induced Dissociation)	MS2	38.3791	0.585	59.5562	15860	Pol_II_2.raw	2.85	0	0.003871
	Sequest HT (A11)	Unambiguous	QMSVVVIEHAETMER		2	5	XP_044444971.1; XP_044422531.1	XP_044429705.1; XP_044444971.1; XP_044422530.1; XP_044444970.1; XP_044422531.1	0	2	0.4603	0	1	1	879.933	1758.86	1758.85	3.64	0.0032	2.16622e+06	CID (Collision Induced Dissociation)	MS2	13.5618	3.554	58.7111	15603	Pol_II_2.raw	3.02	0	0.0004137
	Sequest HT (A11)	Unambiguous	KIEGNMLTEMALR		2	8	XP_044444971.1; XP_044422531.1	XP_044327129.1; XP_044429705.1; XP_044444971.1; XP_044335362.1; XP_044422530.1; XP_044459984.1; XP_044444970.1; XP_044422531.1	1	2	0.5953	0	1	1	753.396	1505.78	1505.78	2.09	0.00157	51587228	CID (Collision Induced Dissociation)	MS2	6.59314	0.155	58.9142	15662	Pol_II_2.raw	3.83	0	0.0009056
	Sequest HT (A11)	Unambiguous	KIEGNMLTEMALR		2	8	XP_044444971.1; XP_044422531.1	XP_044327129.1; XP_044429705.1; XP_044444971.1; XP_044335362.1; XP_044422530.1; XP_044459984.1; XP_044444970.1; XP_044422531.1	1	2	0.5516	0	1	1	753.396	1505.79	1505.78	2.58	0.00194	51113780	CID (Collision Induced Dissociation)	MS2	11.1946	0.164	58.9739	15680	Pol_II_2.raw	3.97	0	0.0007642
	Sequest HT (A11)	Unambiguous	KIEGNMLTEMALR		2	8	XP_044444971.1; XP_044422531.1	XP_044327129.1; XP_044429705.1; XP_044444971.1; XP_044335362.1; XP_044422530.1; XP_044459984.1; XP_044444970.1; XP_044422531.1	1	2	0.5144	0	1	1	753.396	1505.79	1505.78	2.5	0.00188	48036920	CID (Collision Induced Dissociation)	MS2	7.4106	0.111	59.0951	15717	Pol_II_2.raw	3.83	0	0.0008516
	Sequest HT (A11)	Unambiguous	KIEGNMLTEMALR		2	8	XP_044444971.1; XP_044422531.1	XP_044327129.1; XP_044429705.1; XP_044444971.1; XP_044335362.1; XP_044422530.1; XP_044459984.1; XP_044444970.1; XP_044422531.1	1	2	0.529	0	1	1	753.396	1505.78	1505.78	2.25	0.0017	37525220	CID (Collision Induced Dissociation)	MS2	7.07404	0.143	59.1504	15734	Pol_II_2.raw	3.97	0	0.0009728
	Sequest HT (A11)	Unambiguous	KIEGNMLTEMALR		2	8	XP_044444971.1; XP_044422531.1	XP_044327129.1; XP_044429705.1; XP_044444971.1; XP_044335362.1; XP_044422530.1; XP_044459984.1; XP_044444970.1; XP_044422531.1	1	2	0.5	0	1	1	753.396	1505.79	1505.78	2.58	0.00194	27157418	CID (Collision Induced Dissociation)	MS2	14.3077	0.201	59.2652	15770	Pol_II_2.raw	3.2	0	0.001134
	Sequest HT (A11)	Unambiguous	KIEGNMLTEMALR		2	8	XP_044444971.1; XP_044422531.1	XP_044327129.1; XP_044429705.1; XP_044444971.1; XP_044335362.1; XP_044422530.1; XP_044459984.1; XP_044444970.1; XP_044422531.1	1	2	0.5101	0	1	1	753.396	1505.79	1505.78	2.58	0.00194	25712992	CID (Collision Induced Dissociation)	MS2	11.6022	0.243	59.3232	15788	Pol_II_2.raw	3.96	0	0.0009563
	Sequest HT (A11)	Unambiguous	RPSDMHPMEIVEAIDK		2	5	XP_044444971.1; XP_044422531.1	XP_044429705.1; XP_044444971.1; XP_044422530.1; XP_044444970.1; XP_044422531.1	0	2	0.5663	0	1	1	934.459	1867.91	1867.9	3.74	0.00349	1.98145e+06	CID (Collision Induced Dissociation)	MS2	18.368	2.823	59.9867	15995	Pol_II_2.raw	3.32	0	4.459e-05
	Sequest HT (A11)	Unambiguous	HLNDGDFVLFNR		2	10	XP_044444971.1; XP_044422531.1	XP_044327129.1; XP_044429652.1; XP_044429705.1; XP_044444971.1; XP_044422530.1; XP_044425929.1; XP_044459984.1; XP_044444970.1; XP_044440562.1; XP_044422531.1	0	2	0.5915	0	1	1	723.862	1446.72	1446.71	2.79	0.00202	18992254	CID (Collision Induced Dissociation)	MS2	20.0886	0.269	60.0844	16022	Pol_II_2.raw	3.06	0	0.0004962
	Sequest HT (A11)	Unambiguous	RPSDMHPMEIVEAIDK		2	5	XP_044444971.1; XP_044422531.1	XP_044429705.1; XP_044444971.1; XP_044422530.1; XP_044444970.1; XP_044422531.1	0	2	0.5826	0	1	1	934.457	1867.91	1867.9	1.91	0.00178	2.16633e+06	CID (Collision Induced Dissociation)	MS2	34.9111	1.888	60.0985	16028	Pol_II_2.raw	3.57	0	0.0002057
	Sequest HT (A11)	Unambiguous	HLNDGDFVLFNR		2	10	XP_044444971.1; XP_044422531.1	XP_044327129.1; XP_044429652.1; XP_044429705.1; XP_044444971.1; XP_044422530.1; XP_044425929.1; XP_044459984.1; XP_044444970.1; XP_044440562.1; XP_044422531.1	0	2	0.5169	0	1	1	723.862	1446.72	1446.71	3.47	0.00251	17019142	CID (Collision Induced Dissociation)	MS2	32.5656	0.283	60.1437	16040	Pol_II_2.raw	2.67	0	0.0008592
	Sequest HT (A11)	Unambiguous	TMmESFENRVNQVLNK	M3(Oxidation)	2	9	XP_044444971.1; XP_044422531.1	XP_044327129.1; XP_044429705.1; XP_044399994.1; XP_044444971.1; XP_044422530.1; XP_044391333.1; XP_044459984.1; XP_044444970.1; XP_044422531.1	1	2	0.5226	0	1	1	978.472	1955.94	1955.93	3.04	0.00297	1.39744e+06	CID (Collision Induced Dissociation)	MS2	20.0261	2.01	60.622	16189	Pol_II_2.raw	2.66	0	0.02283
	Sequest HT (A11)	Unambiguous	TmMESFENRVNQVLNK	M2(Oxidation)	2	9	XP_044444971.1; XP_044422531.1	XP_044327129.1; XP_044429705.1; XP_044399994.1; XP_044444971.1; XP_044422530.1; XP_044391333.1; XP_044459984.1; XP_044444970.1; XP_044422531.1	1	2	0.5226	0	1	2	978.472	1955.94	1955.93	3.04	0.00297	1.39744e+06	CID (Collision Induced Dissociation)	MS2	20.0261	2.01	60.622	16189	Pol_II_2.raw	2.66	0	0.02286
	Sequest HT (A11)	Unambiguous	GSFINISQMTAcVGQQNVEGKR	C12(Carbamidomethyl)	2	11	XP_044444971.1; XP_044422531.1	XP_044327129.1; XP_044429705.1; XP_044399994.1; XP_044444971.1; XP_044422530.1; XP_044399993.1; XP_044391333.1; XP_044459984.1; XP_044444970.1; XP_044391332.1; XP_044422531.1	1	3	0.2792	0	1	1	808.732	2424.18	2424.18	2.31	0.00186	4.21248e+06	CID (Collision Induced Dissociation)	MS2	38.0379	0.696	67.3081	18243	Pol_II_2.raw	2.83	0	0.005925
	Sequest HT (A11)	Unambiguous	GSFINISQMTAcVGQQNVEGKR	C12(Carbamidomethyl)	2	11	XP_044444971.1; XP_044422531.1	XP_044327129.1; XP_044429705.1; XP_044399994.1; XP_044444971.1; XP_044422530.1; XP_044399993.1; XP_044391333.1; XP_044459984.1; XP_044444970.1; XP_044391332.1; XP_044422531.1	1	2	0.5134	0	1	1	1212.6	2424.18	2424.18	3.62	0.00439	2.17309e+06	CID (Collision Induced Dissociation)	MS2	21.0781	1.633	67.3704	18263	Pol_II_2.raw	3.74	0	0.002576
	Sequest HT (A11)	Unambiguous	GSFINISQMTAcVGQQNVEGKR	C12(Carbamidomethyl)	2	11	XP_044444971.1; XP_044422531.1	XP_044327129.1; XP_044429705.1; XP_044399994.1; XP_044444971.1; XP_044422530.1; XP_044399993.1; XP_044391333.1; XP_044459984.1; XP_044444970.1; XP_044391332.1; XP_044422531.1	1	3	0.2121	0	1	1	808.733	2424.18	2424.18	3.44	0.00278	6092215	CID (Collision Induced Dissociation)	MS2	11.7697	0.641	67.3746	18265	Pol_II_2.raw	2.31	0	0.003483
	Sequest HT (A11)	Unambiguous	GSFINISQMTAcVGQQNVEGKR	C12(Carbamidomethyl)	2	11	XP_044444971.1; XP_044422531.1	XP_044327129.1; XP_044429705.1; XP_044399994.1; XP_044444971.1; XP_044422530.1; XP_044399993.1; XP_044391333.1; XP_044459984.1; XP_044444970.1; XP_044391332.1; XP_044422531.1	1	2	0.3185	0	1	1	1212.6	2424.19	2424.18	5.03	0.0061	2.53316e+06	CID (Collision Induced Dissociation)	MS2	18.0828	1.367	67.415	18275	Pol_II_2.raw	2.7	0	0.003427
	Sequest HT (A11)	Unambiguous	GSFINISQMTAcVGQQNVEGKR	C12(Carbamidomethyl)	2	11	XP_044444971.1; XP_044422531.1	XP_044327129.1; XP_044429705.1; XP_044399994.1; XP_044444971.1; XP_044422530.1; XP_044399993.1; XP_044391333.1; XP_044459984.1; XP_044444970.1; XP_044391332.1; XP_044422531.1	1	2	0.4931	0	1	1	1212.6	2424.19	2424.18	5.03	0.0061	2.53316e+06	CID (Collision Induced Dissociation)	MS2	18.0828	2.529	67.4174	18276	Pol_II_2.raw	3.61	0	0.0009911
	Sequest HT (A11)	Unambiguous	GSFINISQMTAcVGQQNVEGKR	C12(Carbamidomethyl)	2	11	XP_044444971.1; XP_044422531.1	XP_044327129.1; XP_044429705.1; XP_044399994.1; XP_044444971.1; XP_044422530.1; XP_044399993.1; XP_044391333.1; XP_044459984.1; XP_044444970.1; XP_044391332.1; XP_044422531.1	1	2	0.5043	0	1	1	1212.6	2424.18	2424.18	3.22	0.0039	2.01486e+06	CID (Collision Induced Dissociation)	MS2	19.6569	1.875	67.4855	18298	Pol_II_2.raw	3.45	0	0.001245
	Sequest HT (A11)	Unambiguous	VVISFDGSYVNYR		2	10	XP_044444971.1; XP_044422531.1	XP_044327129.1; XP_044429705.1; XP_044399994.1; XP_044444971.1; XP_044335362.1; XP_044422530.1; XP_044391333.1; XP_044459984.1; XP_044444970.1; XP_044422531.1	0	2	0.6296	0	1	1	759.885	1518.76	1518.76	2.65	0.00201	10945069	CID (Collision Induced Dissociation)	MS2	7.91972	0.616	66.7611	18075	Pol_II_2.raw	2.97	0	0.001518
	Sequest HT (A11)	Unambiguous	NVFEAEVQKLEADR		2	5	XP_044444971.1; XP_044422531.1	XP_044429705.1; XP_044444971.1; XP_044422530.1; XP_044444970.1; XP_044422531.1	1	2	0.4504	0	1	1	824.423	1647.84	1647.83	3.62	0.00299	3.34815e+06	CID (Collision Induced Dissociation)	MS2	20.179	1.38	68.6984	18668	Pol_II_2.raw	2.42	0	0.01114
	Sequest HT (A11)	Unambiguous	FSAWHAETESGFITPGDTMVR		2	5	XP_044444971.1; XP_044422531.1	XP_044429705.1; XP_044444971.1; XP_044422530.1; XP_044444970.1; XP_044422531.1	0	2	0.651	0	1	1	1170.05	2339.09	2339.08	4.12	0.00482	4744296	CID (Collision Induced Dissociation)	MS2	23.7429	1.701	68.2519	18534	Pol_II_2.raw	3.61	0	0.0001725
	Sequest HT (A11)	Unambiguous	VVISFDGSYVNYR		2	10	XP_044444971.1; XP_044422531.1	XP_044327129.1; XP_044429705.1; XP_044399994.1; XP_044444971.1; XP_044335362.1; XP_044422530.1; XP_044391333.1; XP_044459984.1; XP_044444970.1; XP_044422531.1	0	2	0.5743	0	1	1	759.885	1518.76	1518.76	2.73	0.00207	6.96929e+06	CID (Collision Induced Dissociation)	MS2	4.73927	0.734	66.703	18057	Pol_II_2.raw	3.43	0	0.0004548
	Sequest HT (A11)	Unambiguous	FSAWHAETESGFITPGDTMVR		2	5	XP_044444971.1; XP_044422531.1	XP_044429705.1; XP_044444971.1; XP_044422530.1; XP_044444970.1; XP_044422531.1	0	2	0.5829	0	1	1	1170.05	2339.09	2339.08	5.06	0.00592	4.46956e+06	CID (Collision Induced Dissociation)	MS2	28.5971	1.624	68.1863	18513	Pol_II_2.raw	3.5	0	4.14e-05
	Sequest HT (A11)	Unambiguous	FSAWHAETESGFITPGDTMVR		2	5	XP_044444971.1; XP_044422531.1	XP_044429705.1; XP_044444971.1; XP_044422530.1; XP_044444970.1; XP_044422531.1	0	3	0.2031	0	1	1	780.366	2339.08	2339.08	3.49	0.00272	2944941	CID (Collision Induced Dissociation)	MS2	18.3832	0.833	67.8879	18421	Pol_II_2.raw	2.61	0	0.01631
	Sequest HT (A11)	Unambiguous	VVISFDGSYVNYR		2	10	XP_044444971.1; XP_044422531.1	XP_044327129.1; XP_044429705.1; XP_044399994.1; XP_044444971.1; XP_044335362.1; XP_044422530.1; XP_044391333.1; XP_044459984.1; XP_044444970.1; XP_044422531.1	0	2	0.5368	0	1	1	759.885	1518.76	1518.76	2.73	0.00207	6.96929e+06	CID (Collision Induced Dissociation)	MS2	4.73927	0.642	66.7008	18056	Pol_II_2.raw	3.67	0	0.0007338
	Sequest HT (A11)	Unambiguous	VVISFDGSYVNYR		2	10	XP_044444971.1; XP_044422531.1	XP_044327129.1; XP_044429705.1; XP_044399994.1; XP_044444971.1; XP_044335362.1; XP_044422530.1; XP_044391333.1; XP_044459984.1; XP_044444970.1; XP_044422531.1	0	2	0.6649	0	1	1	759.884	1518.76	1518.76	1.6	0.00122	6.92312e+06	CID (Collision Induced Dissociation)	MS2	21.8514	1.02	64.7282	17455	Pol_II_2.raw	3.7	0	0.0005313
	Sequest HT (A11)	Unambiguous	VVISFDGSYVNYR		2	10	XP_044444971.1; XP_044422531.1	XP_044327129.1; XP_044429705.1; XP_044399994.1; XP_044444971.1; XP_044335362.1; XP_044422530.1; XP_044391333.1; XP_044459984.1; XP_044444970.1; XP_044422531.1	0	2	0.6339	0	1	1	759.884	1518.76	1518.76	1.12	0.00085	4.7103e+06	CID (Collision Induced Dissociation)	MS2	31.8745	1.26	64.6052	17416	Pol_II_2.raw	3.36	0	0.001966
	Sequest HT (A11)	Unambiguous	VVISFDGSYVNYR		2	10	XP_044444971.1; XP_044422531.1	XP_044327129.1; XP_044429705.1; XP_044399994.1; XP_044444971.1; XP_044335362.1; XP_044422530.1; XP_044391333.1; XP_044459984.1; XP_044444970.1; XP_044422531.1	0	2	0.6024	0	1	1	759.885	1518.76	1518.76	3.05	0.00232	7796617	CID (Collision Induced Dissociation)	MS2	19.4395	0.676	66.6445	18039	Pol_II_2.raw	3.27	0	0.001108
	Sequest HT (A11)	Unambiguous	TTSNHLIEVIEVLGIEAVR		2	11	XP_044444971.1; XP_044422531.1	XP_044327129.1; XP_044429705.1; XP_044444971.1; XP_044335362.1; XP_044422530.1; XP_044399993.1; XP_044391333.1; XP_044459984.1; XP_044444970.1; XP_044391332.1; XP_044422531.1	0	3	0.2563	0	1	1	698.393	2093.17	2093.16	2.79	0.00194	2.2145e+06	CID (Collision Induced Dissociation)	MS2	27.3866	1.105	98.0575	27633	Pol_II_2.raw	1.6	0	0.01722
	Sequest HT (A11)	Unambiguous	TTSNHLIEVIEVLGIEAVR		2	11	XP_044444971.1; XP_044422531.1	XP_044327129.1; XP_044429705.1; XP_044444971.1; XP_044335362.1; XP_044422530.1; XP_044399993.1; XP_044391333.1; XP_044459984.1; XP_044444970.1; XP_044391332.1; XP_044422531.1	0	2	0.6225	0	1	1	1047.09	2093.17	2093.16	2.85	0.00298	1.84989e+06	CID (Collision Induced Dissociation)	MS2	80.6443	1.461	98.3098	27712	Pol_II_2.raw	3.55	0	2.321e-06
	Sequest HT (A11)	Unambiguous	FARPDWMILQVLPIPPPPVRPSVMMDTSSR		1	2	XP_044422531.1	XP_044422530.1; XP_044422531.1	0	3	0.5108	0	1	1	1145.27	3433.81	3433.79	3.27	0.00374	2.21253e+06	CID (Collision Induced Dissociation)	MS2	47.1933	0.905	98.8287	27871	Pol_II_2.raw	3.25	0	0.001732
	Sequest HT (A11)	Unambiguous	FARPDWMILQVLPIPPPPVRPSVMMDTSSR		1	2	XP_044422531.1	XP_044422530.1; XP_044422531.1	0	3	0.5433	0	1	1	1145.27	3433.8	3433.79	2.63	0.00301	2.10447e+06	CID (Collision Induced Dissociation)	MS2	36.911	0.901	98.889	27890	Pol_II_2.raw	3.81	0	0.001901
	Sequest HT (A11)	Unambiguous	TTSNHLIEVIEVLGIEAVR		2	11	XP_044444971.1; XP_044422531.1	XP_044327129.1; XP_044429705.1; XP_044444971.1; XP_044335362.1; XP_044422530.1; XP_044399993.1; XP_044391333.1; XP_044459984.1; XP_044444970.1; XP_044391332.1; XP_044422531.1	0	2	0.5389	0	1	1	1047.09	2093.17	2093.16	2.62	0.00274	1.8506e+06	CID (Collision Induced Dissociation)	MS2	84.4651	1.172	98.2513	27694	Pol_II_2.raw	3.6	0	2.958e-05
	Sequest HT (A11)	Unambiguous	SVTHATEIWYDPDPLGTIIEEDVEFVR		2	5	XP_044444971.1; XP_044422531.1	XP_044429705.1; XP_044444971.1; XP_044422530.1; XP_044444970.1; XP_044422531.1	0	2	0.6481	0	1	1	1566.28	3131.55	3131.52	8.27	0.01295	879998	CID (Collision Induced Dissociation)	MS2	18.8417	1.749	102.463	28987	Pol_II_2.raw	3.95	0	0.0032
	Sequest HT (A11)	Unambiguous	TLGTSTGSLIHVIWEEVGPDAAR		2	5	XP_044444971.1; XP_044422531.1	XP_044429705.1; XP_044444971.1; XP_044422530.1; XP_044444970.1; XP_044422531.1	0	2	0.5121	0	1	1	1205.13	2409.25	2409.24	3.91	0.00471	3.02094e+06	CID (Collision Induced Dissociation)	MS2	49.4324	0.941	94.5961	26570	Pol_II_2.raw	3.73	0	0.0005657
	Sequest HT (A11)	Unambiguous	TLGTSTGSLIHVIWEEVGPDAAR		2	5	XP_044444971.1; XP_044422531.1	XP_044429705.1; XP_044444971.1; XP_044422530.1; XP_044444970.1; XP_044422531.1	0	2	0.4559	0	1	1	1205.13	2409.25	2409.24	4.72	0.00569	6237717	CID (Collision Induced Dissociation)	MS2	69.8813	0.649	94.6549	26588	Pol_II_2.raw	3.29	0	0.0004082
	Sequest HT (A11)	Unambiguous	VNKFDESEGFKPDNEWMLDTEGVNLLAVMcHEDVDSTR	C30(Carbamidomethyl)	2	5	XP_044444971.1; XP_044422531.1	XP_044429705.1; XP_044444971.1; XP_044422530.1; XP_044444970.1; XP_044422531.1	1	4	0.5064	0	1	1	1107.51	4427.01	4426.99	3.93	0.00435	5811282	CID (Collision Induced Dissociation)	MS2	11.3032	1.236	93.3577	26192	Pol_II_2.raw	3.93	0	5.843e-07
	Sequest HT (A11)	Unambiguous	VNKFDESEGFKPDNEWMLDTEGVNLLAVMcHEDVDSTR	C30(Carbamidomethyl)	2	5	XP_044444971.1; XP_044422531.1	XP_044429705.1; XP_044444971.1; XP_044422530.1; XP_044444970.1; XP_044422531.1	1	4	0.7097	0	1	1	1107.51	4427	4426.99	2.05	0.00227	3.42028e+06	CID (Collision Induced Dissociation)	MS2	16.7123	1.567	93.4785	26229	Pol_II_2.raw	5.89	0	5.151e-07
	Sequest HT (A11)	Unambiguous	NATLFFNILLR		2	5	XP_044444971.1; XP_044422531.1	XP_044429705.1; XP_044444971.1; XP_044422530.1; XP_044444970.1; XP_044422531.1	0	2	0.3555	0	1	1	661.387	1321.77	1321.76	3.56	0.00235	2438524	CID (Collision Induced Dissociation)	MS2	9.51632	2.235	95.7733	26930	Pol_II_2.raw	3.01	0	0.01513
	Sequest HT (A11)	Unambiguous	TTSNHLIEVIEVLGIEAVRR		2	11	XP_044444971.1; XP_044422531.1	XP_044327129.1; XP_044429705.1; XP_044444971.1; XP_044335362.1; XP_044422530.1; XP_044399993.1; XP_044391333.1; XP_044459984.1; XP_044444970.1; XP_044391332.1; XP_044422531.1	1	3	0.209	0	1	1	750.428	2249.27	2249.26	3.64	0.00273	3.41657e+06	CID (Collision Induced Dissociation)	MS2	25.4655	1.111	96.5357	27164	Pol_II_2.raw	2.68	0	0.01981
	Sequest HT (A11)	Unambiguous	NGAPAHIITEFAQLLQFHIATYFDNDLPGQPR		2	7	XP_044444971.1; XP_044422531.1	XP_044327129.1; XP_044429705.1; XP_044444971.1; XP_044422530.1; XP_044459984.1; XP_044444970.1; XP_044422531.1	0	3	0.5101	0	1	1	1198.95	3594.83	3594.81	4.01	0.00481	2617270	CID (Collision Induced Dissociation)	MS2	25.7491	0.912	112.413	32006	Pol_II_2.raw	3.45	0	0.001477
	Sequest HT (A11)	Unambiguous	NGAPAHIITEFAQLLQFHIATYFDNDLPGQPR		2	7	XP_044444971.1; XP_044422531.1	XP_044327129.1; XP_044429705.1; XP_044444971.1; XP_044422530.1; XP_044459984.1; XP_044444970.1; XP_044422531.1	0	3	0.4879	0	1	1	1198.95	3594.83	3594.81	4.01	0.00481	2617270	CID (Collision Induced Dissociation)	MS2	25.7491	0.897	112.416	32007	Pol_II_2.raw	4.53	0	3.935e-05
	Sequest HT (A11)	Unambiguous	NGAPAHIITEFAQLLQFHIATYFDNDLPGQPR		2	7	XP_044444971.1; XP_044422531.1	XP_044327129.1; XP_044429705.1; XP_044444971.1; XP_044422530.1; XP_044459984.1; XP_044444970.1; XP_044422531.1	0	3	0.5581	0	1	1	1198.95	3594.83	3594.81	5.95	0.00713	1.38101e+06	CID (Collision Induced Dissociation)	MS2	26.6915	0.803	112.472	32024	Pol_II_2.raw	4.3	0	2.261e-05
	Sequest HT (A11)	Unambiguous	NSLGDVIQFLYGEDGMDAVWIESQKLDSLK		2	7	XP_044444971.1; XP_044422531.1	XP_044327129.1; XP_044429705.1; XP_044444971.1; XP_044422530.1; XP_044459984.1; XP_044444970.1; XP_044422531.1	1	4	0.3509	0	1	1	843.423	3370.67	3370.65	5.25	0.00442	2.9638e+06	CID (Collision Induced Dissociation)	MS2	35.2577	1.13	109.63	31160	Pol_II_2.raw	2.85	0	0.0004845
	Sequest HT (A11)	Unambiguous	NSLGDVIQFLYGEDGMDAVWIESQKLDSLK		2	7	XP_044444971.1; XP_044422531.1	XP_044327129.1; XP_044429705.1; XP_044444971.1; XP_044422530.1; XP_044459984.1; XP_044444970.1; XP_044422531.1	1	3	0.3931	0	1	1	1124.22	3370.66	3370.65	2.19	0.00246	1.50671e+06	CID (Collision Induced Dissociation)	MS2	19.7017	0.856	111.165	31628	Pol_II_2.raw	3.46	0	7.473e-05
	Sequest HT (A11)	Unambiguous	SVTHATEIWYDPDPLGTIIEEDVEFVR		2	5	XP_044444971.1; XP_044422531.1	XP_044429705.1; XP_044444971.1; XP_044422530.1; XP_044444970.1; XP_044422531.1	0	3	0.427	0	1	1	1044.52	3131.54	3131.52	5.09	0.00531	142937	CID (Collision Induced Dissociation)	MS2	36.7841	21.506	149.483	42178	Pol_II_2.raw	3.7	0	0.005899
	Sequest HT (A11)	Unambiguous	NSLGDVIQFLYGEDGMDAVWIESQKLDSLK		2	7	XP_044444971.1; XP_044422531.1	XP_044327129.1; XP_044429705.1; XP_044444971.1; XP_044422530.1; XP_044459984.1; XP_044444970.1; XP_044422531.1	1	3	0.3545	0	1	1	1124.23	3370.67	3370.65	6.76	0.00759	60041.3	CID (Collision Induced Dissociation)	MS2	18.2145	31.397	149.489	42180	Pol_II_2.raw	2.99	0	0.0112
	Sequest HT (A11)	Unambiguous	SVTHATEIWYDPDPLGTIIEEDVEFVR		2	5	XP_044444971.1; XP_044422531.1	XP_044429705.1; XP_044444971.1; XP_044422530.1; XP_044444970.1; XP_044422531.1	0	3	0.4384	0	1	1	1044.51	3131.52	3131.52	-0.99	-0.00104	88185.9	CID (Collision Induced Dissociation)	MS2	71.1733	45.652	149.551	42196	Pol_II_2.raw	3.65	0	0.0001307
	Sequest HT (A11)	Unambiguous	SVTHATEIWYDPDPLGTIIEEDVEFVR		2	5	XP_044444971.1; XP_044422531.1	XP_044429705.1; XP_044444971.1; XP_044422530.1; XP_044444970.1; XP_044422531.1	0	3	0.3911	0	1	1	1044.51	3131.52	3131.52	-0.99	-0.00104	88185.9	CID (Collision Induced Dissociation)	MS2	71.1733	50	149.557	42198	Pol_II_2.raw	3.58	0	9.353e-05
	Sequest HT (A11)	Unambiguous	NSLGDVIQFLYGEDGMDAVWIESQKLDSLK		2	7	XP_044444971.1; XP_044422531.1	XP_044327129.1; XP_044429705.1; XP_044444971.1; XP_044422530.1; XP_044459984.1; XP_044444970.1; XP_044422531.1	1	4	0.4419	0	1	1	843.422	3370.67	3370.65	4.31	0.00363	3.78331e+06	CID (Collision Induced Dissociation)	MS2	33.3362	1.138	109.58	31146	Pol_II_2.raw	3.44	0	0.0002752
	Sequest HT (A11)	Unambiguous	SVTHATEIWYDPDPLGTIIEEDVEFVR		2	5	XP_044444971.1; XP_044422531.1	XP_044429705.1; XP_044444971.1; XP_044422530.1; XP_044444970.1; XP_044422531.1	0	3	0.5364	0	1	1	1044.52	3131.53	3131.52	4.03	0.00421	14638996	CID (Collision Induced Dissociation)	MS2	2.45749	0.179	104.102	29486	Pol_II_2.raw	4.4	0	0.0003243
	Sequest HT (A11)	Unambiguous	SVTHATEIWYDPDPLGTIIEEDVEFVR		2	5	XP_044444971.1; XP_044422531.1	XP_044429705.1; XP_044444971.1; XP_044422530.1; XP_044444970.1; XP_044422531.1	0	3	0.477	0	1	1	1044.52	3131.54	3131.52	4.74	0.00494	22915612	CID (Collision Induced Dissociation)	MS2	3.20083	0.115	104.161	29504	Pol_II_2.raw	5.01	0	1.741e-05
	Sequest HT (A11)	Unambiguous	SVTHATEIWYDPDPLGTIIEEDVEFVR		2	5	XP_044444971.1; XP_044422531.1	XP_044429705.1; XP_044444971.1; XP_044422530.1; XP_044444970.1; XP_044422531.1	0	2	0.5591	0	1	1	1566.27	3131.53	3131.52	3.82	0.00599	1.86251e+06	CID (Collision Induced Dissociation)	MS2	13.7689	1.43	104.281	29541	Pol_II_2.raw	3.72	0	0.001789
	Sequest HT (A11)	Unambiguous	SVTHATEIWYDPDPLGTIIEEDVEFVR		2	5	XP_044444971.1; XP_044422531.1	XP_044429705.1; XP_044444971.1; XP_044422530.1; XP_044444970.1; XP_044422531.1	0	2	0.5308	0	1	1	1566.27	3131.53	3131.52	3.82	0.00599	1.86251e+06	CID (Collision Induced Dissociation)	MS2	13.7689	1.679	104.283	29542	Pol_II_2.raw	2.6	0	0.002228
	Sequest HT (A11)	Unambiguous	SVTHATEIWYDPDPLGTIIEEDVEFVR		2	5	XP_044444971.1; XP_044422531.1	XP_044429705.1; XP_044444971.1; XP_044422530.1; XP_044444970.1; XP_044422531.1	0	2	0.5543	0	1	1	1566.28	3131.54	3131.52	7.02	0.01099	1.17344e+06	CID (Collision Induced Dissociation)	MS2	5.40554	1.269	104.347	29562	Pol_II_2.raw	3.41	0	0.0005438
	Sequest HT (A11)	Unambiguous	SVTHATEIWYDPDPLGTIIEEDVEFVR		2	5	XP_044444971.1; XP_044422531.1	XP_044429705.1; XP_044444971.1; XP_044422530.1; XP_044444970.1; XP_044422531.1	0	3	0.6667	0	1	1	1044.52	3131.53	3131.52	4.03	0.00421	12123862	CID (Collision Induced Dissociation)	MS2	3.59964	0.218	104.396	29576	Pol_II_2.raw	5.19	0	1.314e-06
	Sequest HT (A11)	Unambiguous	SVTHATEIWYDPDPLGTIIEEDVEFVR		2	5	XP_044444971.1; XP_044422531.1	XP_044429705.1; XP_044444971.1; XP_044422530.1; XP_044444970.1; XP_044422531.1	0	2	0.5889	0	1	1	1566.27	3131.53	3131.52	2.73	0.00428	1068413	CID (Collision Induced Dissociation)	MS2	68.7647	2.833	104.543	29624	Pol_II_2.raw	2.87	0	0.01246
	Sequest HT (A11)	Unambiguous	SVTHATEIWYDPDPLGTIIEEDVEFVR		2	5	XP_044444971.1; XP_044422531.1	XP_044429705.1; XP_044444971.1; XP_044422530.1; XP_044444970.1; XP_044422531.1	0	3	0.5859	0	1	1	1044.52	3131.54	3131.52	4.62	0.00482	17107412	CID (Collision Induced Dissociation)	MS2	6.16768	0.141	104.34	29559	Pol_II_2.raw	4.54	0	3.963e-06
	Sequest HT (A11)	Unambiguous	NSLGDVIQFLYGEDGMDAVWIESQK		2	7	XP_044444971.1; XP_044422531.1	XP_044327129.1; XP_044429705.1; XP_044444971.1; XP_044422530.1; XP_044459984.1; XP_044444970.1; XP_044422531.1	0	2	0.4657	0	1	1	1407.68	2814.35	2814.33	6.27	0.00882	1.17157e+06	CID (Collision Induced Dissociation)	MS2	74.9364	2.467	107.482	30516	Pol_II_2.raw	2.77	0	0.001801
	Sequest HT (A11)	Unambiguous	NSLGDVIQFLYGEDGMDAVWIESQKLDSLK		2	7	XP_044444971.1; XP_044422531.1	XP_044327129.1; XP_044429705.1; XP_044444971.1; XP_044422530.1; XP_044459984.1; XP_044444970.1; XP_044422531.1	1	3	0.5339	0	1	1	1124.23	3370.66	3370.65	2.95	0.00332	2.96073e+06	CID (Collision Induced Dissociation)	MS2	21.2173	1.108	108.132	30710	Pol_II_2.raw	3.84	0	0.000129
	Sequest HT (A11)	Unambiguous	NSLGDVIQFLYGEDGmDAVWIESQKLDSLK	M16(Oxidation)	2	7	XP_044444971.1; XP_044422531.1	XP_044327129.1; XP_044429705.1; XP_044444971.1; XP_044422530.1; XP_044459984.1; XP_044444970.1; XP_044422531.1	1	3	0.223	0	1	1	1129.55	3386.64	3386.65	-1.04	-0.00117	42756.8	CID (Collision Induced Dissociation)	MS2	13.3133	49.644	108.915	30948	Pol_II_2.raw	2.78	0	0.003446
	Sequest HT (A11)	Unambiguous	NSLGDVIQFLYGEDGMDAVWIESQKLDSLK		2	7	XP_044444971.1; XP_044422531.1	XP_044327129.1; XP_044429705.1; XP_044444971.1; XP_044422530.1; XP_044459984.1; XP_044444970.1; XP_044422531.1	1	3	0.5328	0	1	1	1124.23	3370.67	3370.65	6.1	0.00686	1.76724e+06	CID (Collision Induced Dissociation)	MS2	29.3027	0.857	108.084	30697	Pol_II_2.raw	3.96	0	0.0009285
	Sequest HT (A11)	Unambiguous	SVTHATEIWYDPDPLGTIIEEDVEFVR		2	5	XP_044444971.1; XP_044422531.1	XP_044429705.1; XP_044444971.1; XP_044422530.1; XP_044444970.1; XP_044422531.1	0	3	0.3923	0	1	1	1044.52	3131.53	3131.52	3.92	0.00409	1071176	CID (Collision Induced Dissociation)	MS2	31.8226	2.156	107.477	30514	Pol_II_2.raw	3.39	0	0.0002392
	Sequest HT (A11)	Unambiguous	GLTPQEFFFHAMGGR		2	8	XP_044444971.1; XP_044422531.1	XP_044327129.1; XP_044429705.1; XP_044444971.1; XP_044422530.1; XP_044399993.1; XP_044459984.1; XP_044444970.1; XP_044422531.1	0	3	0.2485	0	1	1	565.61	1694.82	1694.81	3.38	0.00191	169310272	CID (Collision Induced Dissociation)	MS2	1.76656	0.02	82.9632	23024	Pol_II_2.raw	1.65	0	0.02399
	Sequest HT (A11)	Unambiguous	GLTPQEFFFHAMGGR		2	8	XP_044444971.1; XP_044422531.1	XP_044327129.1; XP_044429705.1; XP_044444971.1; XP_044422530.1; XP_044399993.1; XP_044459984.1; XP_044444970.1; XP_044422531.1	0	3	0.2093	0	1	1	565.611	1694.82	1694.81	4.79	0.0027	174652192	CID (Collision Induced Dissociation)	MS2	1.6998	0.02	82.9038	23006	Pol_II_2.raw	1.29	0	0.004195
	Sequest HT (A11)	Unambiguous	LTKESFEWVIGEIESR		2	7	XP_044444971.1; XP_044422531.1	XP_044327129.1; XP_044429705.1; XP_044444971.1; XP_044422530.1; XP_044459984.1; XP_044444970.1; XP_044422531.1	1	2	0.6717	0	1	1	961.999	1922.99	1922.99	2.58	0.00248	1.85995e+06	CID (Collision Induced Dissociation)	MS2	34.5105	1.122	85.613	23835	Pol_II_2.raw	3.96	0	7.274e-05
	Sequest HT (A11)	Unambiguous	LTKESFEWVIGEIESR		2	7	XP_044444971.1; XP_044422531.1	XP_044327129.1; XP_044429705.1; XP_044444971.1; XP_044422530.1; XP_044459984.1; XP_044444970.1; XP_044422531.1	1	2	0.685	0	1	1	962.001	1923	1922.99	4.92	0.00473	7296835	CID (Collision Induced Dissociation)	MS2	18.8063	0.771	85.7876	23888	Pol_II_2.raw	4.19	0	0.0001158
	Sequest HT (A11)	Unambiguous	INHEFDDDLScIFNDDNADKLILR	C11(Carbamidomethyl)	2	8	XP_044444971.1; XP_044422531.1	XP_044327129.1; XP_044429705.1; XP_044444971.1; XP_044335362.1; XP_044422530.1; XP_044459984.1; XP_044444970.1; XP_044422531.1	1	4	0.2742	0	1	1	723.845	2892.36	2892.35	4.21	0.00304	31705934	CID (Collision Induced Dissociation)	MS2	5.36113	2.66	85.8057	23896	Pol_II_2.raw	3.1	0	0.01257
	Sequest HT (A11)	Unambiguous	LTKESFEWVIGEIESR		2	7	XP_044444971.1; XP_044422531.1	XP_044327129.1; XP_044429705.1; XP_044444971.1; XP_044422530.1; XP_044459984.1; XP_044444970.1; XP_044422531.1	1	2	0.7052	0	1	1	962.001	1922.99	1922.99	4.61	0.00443	5565299	CID (Collision Induced Dissociation)	MS2	21.9462	0.842	85.8455	23906	Pol_II_2.raw	5.19	0	0.0001604
	Sequest HT (A11)	Unambiguous	INHEFDDDLScIFNDDNADKLILR	C11(Carbamidomethyl)	2	8	XP_044444971.1; XP_044422531.1	XP_044327129.1; XP_044429705.1; XP_044444971.1; XP_044335362.1; XP_044422530.1; XP_044459984.1; XP_044444970.1; XP_044422531.1	1	3	0.5671	0	1	1	964.791	2892.36	2892.35	3.96	0.00382	56773228	CID (Collision Induced Dissociation)	MS2	1.96982	0.046	85.9603	23942	Pol_II_2.raw	4.92	0	9.931e-06
	Sequest HT (A11)	Unambiguous	VQLVQFGILSPDEIR		1	8	XP_044422531.1	XP_044429705.1; XP_044399994.1; XP_044422530.1; XP_044399993.1; XP_044391333.1; XP_044425929.1; XP_044391332.1; XP_044422531.1	0	2	0.5941	0	1	1	857.484	1713.96	1713.95	4.29	0.00367	2.0064e+06	CID (Collision Induced Dissociation)	MS2	19.6496	1.861	84.6746	23548	Pol_II_2.raw	4.09	0	0.0001559
	Sequest HT (A11)	Unambiguous	VQLVQFGILSPDEIR		1	8	XP_044422531.1	XP_044429705.1; XP_044399994.1; XP_044422530.1; XP_044399993.1; XP_044391333.1; XP_044425929.1; XP_044391332.1; XP_044422531.1	0	2	0.5603	0	1	1	857.484	1713.96	1713.95	4.29	0.00367	2.0064e+06	CID (Collision Induced Dissociation)	MS2	19.6496	2.075	84.6838	23552	Pol_II_2.raw	3.07	0	0.001157
	Sequest HT (A11)	Unambiguous	VQLVQFGILSPDEIR		1	8	XP_044422531.1	XP_044429705.1; XP_044399994.1; XP_044422530.1; XP_044399993.1; XP_044391333.1; XP_044425929.1; XP_044391332.1; XP_044422531.1	0	2	0.5684	0	1	1	857.484	1713.96	1713.95	3.93	0.00337	5648292	CID (Collision Induced Dissociation)	MS2	21.0106	1.005	84.731	23565	Pol_II_2.raw	3.29	0	0.002579
	Sequest HT (A11)	Unambiguous	VQLVQFGILSPDEIR		1	8	XP_044422531.1	XP_044429705.1; XP_044399994.1; XP_044422530.1; XP_044399993.1; XP_044391333.1; XP_044425929.1; XP_044391332.1; XP_044422531.1	0	2	0.6047	0	1	1	857.484	1713.96	1713.95	3.93	0.00337	15010031	CID (Collision Induced Dissociation)	MS2	26.4089	1.072	84.8461	23600	Pol_II_2.raw	3.87	0	0.0006643
	Sequest HT (A11)	Unambiguous	GLTPQEFFFHAMGGR		2	8	XP_044444971.1; XP_044422531.1	XP_044327129.1; XP_044429705.1; XP_044444971.1; XP_044422530.1; XP_044399993.1; XP_044459984.1; XP_044444970.1; XP_044422531.1	0	2	0.3546	0	1	1	847.912	1694.82	1694.81	3.06	0.0026	1.88682e+06	CID (Collision Induced Dissociation)	MS2	49.2133	2.072	85.0264	23655	Pol_II_2.raw	2.51	0	0.02409
	Sequest HT (A11)	Unambiguous	INHEFDDDLScIFNDDNADKLILR	C11(Carbamidomethyl)	2	8	XP_044444971.1; XP_044422531.1	XP_044327129.1; XP_044429705.1; XP_044444971.1; XP_044335362.1; XP_044422530.1; XP_044459984.1; XP_044444970.1; XP_044422531.1	1	3	0.5407	0	1	1	964.791	2892.36	2892.35	3.77	0.00363	55938744	CID (Collision Induced Dissociation)	MS2	2.85622	0.047	86.0185	23960	Pol_II_2.raw	4.92	0	3.308e-06
	Sequest HT (A11)	Unambiguous	cIVSPQANRPVMGIVQDTLLGcR	C1(Carbamidomethyl); C22(Carbamidomethyl)	2	9	XP_044444971.1; XP_044422531.1	XP_044327129.1; XP_044429705.1; XP_044444971.1; XP_044422530.1; XP_044399993.1; XP_044459984.1; XP_044444970.1; XP_044391332.1; XP_044422531.1	0	2	0.4708	0	1	1	1292.66	2584.32	2584.32	2.11	0.00272	1.47419e+06	CID (Collision Induced Dissociation)	MS2	28.2942	1.976	80.1548	22166	Pol_II_2.raw	2.4	0	0.00238
	Sequest HT (A11)	Unambiguous	cIVSPQANRPVMGIVQDTLLGcR	C1(Carbamidomethyl); C22(Carbamidomethyl)	2	9	XP_044444971.1; XP_044422531.1	XP_044327129.1; XP_044429705.1; XP_044444971.1; XP_044422530.1; XP_044399993.1; XP_044459984.1; XP_044444970.1; XP_044391332.1; XP_044422531.1	0	2	0.3724	0	1	1	1292.67	2584.33	2584.32	4.57	0.0059	2252745	CID (Collision Induced Dissociation)	MS2	15.2602	1.841	80.3849	22236	Pol_II_2.raw	1.96	0	0.01731
	Sequest HT (A11)	Unambiguous	LNLSVTSPYNADFDGDEMNMHVPQSFETR		2	10	XP_044444971.1; XP_044422531.1	XP_044327129.1; XP_044429705.1; XP_044399994.1; XP_044444971.1; XP_044422530.1; XP_044399993.1; XP_044391333.1; XP_044459984.1; XP_044444970.1; XP_044422531.1	0	3	0.3245	0	1	1	1105.5	3314.49	3314.47	4.9	0.00541	1496313	CID (Collision Induced Dissociation)	MS2	28.5891	1.339	80.5518	22286	Pol_II_2.raw	3.02	0	0.0167
	Sequest HT (A11)	Unambiguous	GLTPQEFFFHAMGGR		2	8	XP_044444971.1; XP_044422531.1	XP_044327129.1; XP_044429705.1; XP_044444971.1; XP_044422530.1; XP_044399993.1; XP_044459984.1; XP_044444970.1; XP_044422531.1	0	2	0.4577	0	1	1	847.912	1694.82	1694.81	3.42	0.0029	2764254	CID (Collision Induced Dissociation)	MS2	68.3937	1.494	81.8546	22685	Pol_II_2.raw	2.6	0	0.007163
	Sequest HT (A11)	Unambiguous	GLTPQEFFFHAMGGR		2	8	XP_044444971.1; XP_044422531.1	XP_044327129.1; XP_044429705.1; XP_044444971.1; XP_044422530.1; XP_044399993.1; XP_044459984.1; XP_044444970.1; XP_044422531.1	0	2	0.5096	0	1	1	847.912	1694.82	1694.81	3.86	0.00327	5294571	CID (Collision Induced Dissociation)	MS2	22.434	1.005	81.9089	22701	Pol_II_2.raw	2.61	0	0.00947
	Sequest HT (A11)	Unambiguous	LNLSVTSPYNADFDGDEMNMHVPQSFETR		2	10	XP_044444971.1; XP_044422531.1	XP_044327129.1; XP_044429705.1; XP_044399994.1; XP_044444971.1; XP_044422530.1; XP_044399993.1; XP_044391333.1; XP_044459984.1; XP_044444970.1; XP_044422531.1	0	2	0.5697	0	1	1	1657.75	3314.49	3314.47	4.96	0.00822	1.55134e+06	CID (Collision Induced Dissociation)	MS2	56.8372	2.41	81.5211	22586	Pol_II_2.raw	2.44	0	0.02135
	Sequest HT (A11)	Unambiguous	INHEFDDDLScIFNDDNADKLILR	C11(Carbamidomethyl)	2	8	XP_044444971.1; XP_044422531.1	XP_044327129.1; XP_044429705.1; XP_044444971.1; XP_044335362.1; XP_044422530.1; XP_044459984.1; XP_044444970.1; XP_044422531.1	1	2	0.6649	0	1	1	1446.69	2892.38	2892.35	9.74	0.01409	881216	CID (Collision Induced Dissociation)	MS2	10.5395	2.747	86.028	23964	Pol_II_2.raw	3.76	0	0.000963
	Sequest HT (A11)	Unambiguous	INHEFDDDLScIFNDDNADKLILR	C11(Carbamidomethyl)	2	8	XP_044444971.1; XP_044422531.1	XP_044327129.1; XP_044429705.1; XP_044444971.1; XP_044335362.1; XP_044422530.1; XP_044459984.1; XP_044444970.1; XP_044422531.1	1	4	0.3262	0	1	1	723.845	2892.36	2892.35	3.7	0.00268	44576852	CID (Collision Induced Dissociation)	MS2	2.55905	1.363	86.0328	23966	Pol_II_2.raw	3.28	0	7.214e-05
	Sequest HT (A11)	Unambiguous	TLGTSTGSLIHVIWEEVGPDAARK		2	5	XP_044444971.1; XP_044422531.1	XP_044429705.1; XP_044444971.1; XP_044422530.1; XP_044444970.1; XP_044422531.1	1	3	0.3704	0	1	1	846.452	2537.34	2537.34	2.17	0.00184	8.18602e+06	CID (Collision Induced Dissociation)	MS2	17.1701	0.325	90.067	25185	Pol_II_2.raw	2.97	0	0.0008506
	Sequest HT (A11)	Unambiguous	ESFEWVIGEIESR		2	11	XP_044444971.1; XP_044422531.1	XP_044327129.1; XP_044429705.1; XP_044399994.1; XP_044444971.1; XP_044422530.1; XP_044399993.1; XP_044391333.1; XP_044459984.1; XP_044444970.1; XP_044391332.1; XP_044422531.1	0	2	0.3475	0	1	1	790.885	1580.76	1580.76	2.91	0.0023	10456297	CID (Collision Induced Dissociation)	MS2	51.9124	0.577	90.2583	25245	Pol_II_2.raw	2.36	0	0.001231
	Sequest HT (A11)	Unambiguous	TLGTSTGSLIHVIWEEVGPDAARK		2	5	XP_044444971.1; XP_044422531.1	XP_044429705.1; XP_044444971.1; XP_044422530.1; XP_044444970.1; XP_044422531.1	1	3	0.3483	0	1	1	846.452	2537.34	2537.34	1.67	0.00141	8920906	CID (Collision Induced Dissociation)	MS2	15.1761	0.334	90.0082	25167	Pol_II_2.raw	2.9	0	0.005208
	Sequest HT (A11)	Unambiguous	VNKFDESEGFKPDNEWMLDTEGVNLLAVMcHEDVDSTR	C30(Carbamidomethyl)	2	5	XP_044444971.1; XP_044422531.1	XP_044429705.1; XP_044444971.1; XP_044422530.1; XP_044444970.1; XP_044422531.1	1	4	0.4699	0	1	1	1107.51	4427.01	4426.99	5.14	0.00569	11379888	CID (Collision Induced Dissociation)	MS2	16.9674	1.033	92.8851	26048	Pol_II_2.raw	4.15	0	8.949e-05
	Sequest HT (A11)	Unambiguous	VNKFDESEGFKPDNEWMLDTEGVNLLAVMcHEDVDSTR	C30(Carbamidomethyl)	2	5	XP_044444971.1; XP_044422531.1	XP_044429705.1; XP_044444971.1; XP_044422530.1; XP_044444970.1; XP_044422531.1	1	4	0.6759	0	1	1	1107.51	4427	4426.99	3.16	0.00349	6767322	CID (Collision Induced Dissociation)	MS2	9.68693	1.279	93.1948	26144	Pol_II_2.raw	5.77	0	1.928e-07
	Sequest HT (A11)	Unambiguous	VNKFDESEGFKPDNEWMLDTEGVNLLAVMcHEDVDSTR	C30(Carbamidomethyl)	2	5	XP_044444971.1; XP_044422531.1	XP_044429705.1; XP_044444971.1; XP_044422530.1; XP_044444970.1; XP_044422531.1	1	4	0.5568	0	1	1	1107.51	4427.01	4426.99	3.71	0.0041	9034171	CID (Collision Induced Dissociation)	MS2	7.23791	1.458	92.8408	26036	Pol_II_2.raw	5.19	0	4.469e-06
	Sequest HT (A11)	Unambiguous	SYYEMPDEDIDPDKISPWLLR		2	5	XP_044444971.1; XP_044422531.1	XP_044429705.1; XP_044444971.1; XP_044422530.1; XP_044444970.1; XP_044422531.1	1	2	0.5564	0	1	2	1291.61	2582.22	2582.21	1.62	0.00209	1875666	CID (Collision Induced Dissociation)	MS2	11.4041	1.92	86.8543	24218	Pol_II_2.raw	2.75	0	0.001004
	Sequest HT (A11)	Unambiguous	SYYEMPDEDIDPDKISPWLLR		2	5	XP_044444971.1; XP_044422531.1	XP_044429705.1; XP_044444971.1; XP_044422530.1; XP_044444970.1; XP_044422531.1	1	2	0.6066	0	1	2	1291.61	2582.22	2582.21	3.42	0.00441	3254942	CID (Collision Induced Dissociation)	MS2	24.5786	1.08	86.9017	24231	Pol_II_2.raw	2.72	0	0.0007649
	Sequest HT (A11)	Unambiguous	INHEFDDDLScIFNDDNADKLILR	C11(Carbamidomethyl)	2	8	XP_044444971.1; XP_044422531.1	XP_044327129.1; XP_044429705.1; XP_044444971.1; XP_044335362.1; XP_044422530.1; XP_044459984.1; XP_044444970.1; XP_044422531.1	1	4	0.3619	0	1	1	723.845	2892.36	2892.35	4.46	0.00323	47958916	CID (Collision Induced Dissociation)	MS2	3.55596	0.972	86.1505	24003	Pol_II_2.raw	3.62	0	2.212e-05
	Sequest HT (A11)	Unambiguous	SYYEMPDEDIDPDKISPWLLR		2	5	XP_044444971.1; XP_044422531.1	XP_044429705.1; XP_044444971.1; XP_044422530.1; XP_044444970.1; XP_044422531.1	1	2	0.5786	0	1	1	1291.61	2582.22	2582.21	1.62	0.00209	1875666	CID (Collision Induced Dissociation)	MS2	11.4041	1.564	86.8424	24213	Pol_II_2.raw	3.37	0	0.0003123
	Sequest HT (A11)	Unambiguous	SYYEMPDEDIDPDKISPWLLR		2	5	XP_044444971.1; XP_044422531.1	XP_044429705.1; XP_044444971.1; XP_044422530.1; XP_044444970.1; XP_044422531.1	1	2	0.5665	0	1	2	1291.61	2582.22	2582.21	3.13	0.00404	1.01669e+06	CID (Collision Induced Dissociation)	MS2	32.2451	1.663	86.7855	24196	Pol_II_2.raw	3.16	0	0.005684
	Sequest HT (A11)	Unambiguous	AEFDNVFRYELDDENWRPTYMLPDHVDDLK		2	5	XP_044444971.1; XP_044422531.1	XP_044429705.1; XP_044444971.1; XP_044422530.1; XP_044444970.1; XP_044422531.1	1	4	0.392	0	1	1	936.437	3742.73	3742.71	3.9	0.00365	9374944	CID (Collision Induced Dissociation)	MS2	6.91843	3.084	88.8857	24828	Pol_II_2.raw	3.01	0	0.01875
	Sequest HT (A11)	Unambiguous	ESFEWVIGEIESR		2	11	XP_044444971.1; XP_044422531.1	XP_044327129.1; XP_044429705.1; XP_044399994.1; XP_044444971.1; XP_044422530.1; XP_044399993.1; XP_044391333.1; XP_044459984.1; XP_044444970.1; XP_044391332.1; XP_044422531.1	0	2	0.4027	0	1	1	790.886	1580.76	1580.76	3.3	0.00261	3.47643e+06	CID (Collision Induced Dissociation)	MS2	22.4756	1.102	87.8057	24501	Pol_II_2.raw	2.98	0	0.002467
	Sequest HT (A11)	Unambiguous	VQLVQFGILSPDEIR		1	8	XP_044422531.1	XP_044429705.1; XP_044399994.1; XP_044422530.1; XP_044399993.1; XP_044391333.1; XP_044425929.1; XP_044391332.1; XP_044422531.1	0	2	0.5593	0	1	1	857.484	1713.96	1713.95	4.36	0.00373	1.79804e+06	CID (Collision Induced Dissociation)	MS2	84.4644	1.136	87.8079	24502	Pol_II_2.raw	3.88	0	0.0003002
	Sequest HT (A11)	Unambiguous	VQLVQFGILSPDEIR		1	8	XP_044422531.1	XP_044429705.1; XP_044399994.1; XP_044422530.1; XP_044399993.1; XP_044391333.1; XP_044425929.1; XP_044391332.1; XP_044422531.1	0	2	0.4037	0	1	1	857.484	1713.96	1713.95	4.36	0.00373	1.79804e+06	CID (Collision Induced Dissociation)	MS2	78.2701	1.588	87.8126	24504	Pol_II_2.raw	2.7	0	0.0004182
	Sequest HT (A11)	Unambiguous	ESFEWVIGEIESR		2	11	XP_044444971.1; XP_044422531.1	XP_044327129.1; XP_044429705.1; XP_044399994.1; XP_044444971.1; XP_044422530.1; XP_044399993.1; XP_044391333.1; XP_044459984.1; XP_044444970.1; XP_044391332.1; XP_044422531.1	0	2	0.4577	0	1	1	790.886	1580.76	1580.76	3.15	0.00249	4.41822e+06	CID (Collision Induced Dissociation)	MS2	22.5019	1.274	87.8651	24519	Pol_II_2.raw	3.19	0	0.0007956
	Sequest HT (A11)	Unambiguous	VQLVQFGILSPDEIR		1	8	XP_044422531.1	XP_044429705.1; XP_044399994.1; XP_044422530.1; XP_044399993.1; XP_044391333.1; XP_044425929.1; XP_044391332.1; XP_044422531.1	0	2	0.323	0	1	1	857.484	1713.96	1713.95	3.93	0.00337	1340499	CID (Collision Induced Dissociation)	MS2	77.9181	2.165	87.8937	24531	Pol_II_2.raw	2.57	0	0.0239
	Sequest HT (A11)	Unambiguous	ESFEWVIGEIESR		2	11	XP_044444971.1; XP_044422531.1	XP_044327129.1; XP_044429705.1; XP_044399994.1; XP_044444971.1; XP_044422530.1; XP_044399993.1; XP_044391333.1; XP_044459984.1; XP_044444970.1; XP_044391332.1; XP_044422531.1	0	2	0.4765	0	1	1	790.886	1580.76	1580.76	3.3	0.00261	8.16711e+06	CID (Collision Induced Dissociation)	MS2	8.99888	0.69	87.9272	24538	Pol_II_2.raw	3.4	0	0.0004203
	Sequest HT (A11)	Unambiguous	INHEFDDDLScIFNDDNADKLILR	C11(Carbamidomethyl)	2	8	XP_044444971.1; XP_044422531.1	XP_044327129.1; XP_044429705.1; XP_044444971.1; XP_044335362.1; XP_044422530.1; XP_044459984.1; XP_044444970.1; XP_044422531.1	1	3	0.0513	0	1	1	964.791	2892.36	2892.35	4.02	0.00388	1.62878e+06	CID (Collision Induced Dissociation)	MS2	89.6959	0.873	88.0445	24573	Pol_II_2.raw	2.34	0	0.01053
	Sequest HT (A11)	Selected	INHEFDDDLScIFNDDNADKLILR	C11(Carbamidomethyl)	2	8	XP_044444971.1; XP_044422531.1	XP_044327129.1; XP_044429705.1; XP_044444971.1; XP_044335362.1; XP_044422530.1; XP_044459984.1; XP_044444970.1; XP_044422531.1	1	3		0	2	2	964.792	2892.36	2892.35	5.48	0.00528	1.34234e+06	CID (Collision Induced Dissociation)	MS2	89.9983	1.028	88.1281	24601	Pol_II_2.raw	1.47	0	0.01785
	Sequest HT (A11)	Unambiguous	IcAGGDELEVQDQQDADEPVK	C2(Carbamidomethyl)	2	5	XP_044444971.1; XP_044422531.1	XP_044429705.1; XP_044444971.1; XP_044422530.1; XP_044444970.1; XP_044422531.1	0	2	0.6898	0	1	1	1158.52	2316.04	2316.03	2.73	0.00316	2.24094e+06	CID (Collision Induced Dissociation)	MS2	39.7957	1.689	46.5392	11801	Pol_II_2.raw	5.19	0	6.353e-07
	Sequest HT (A11)	Unambiguous	IcAGGDELEVQDQQDADEPVK	C2(Carbamidomethyl)	2	5	XP_044444971.1; XP_044422531.1	XP_044429705.1; XP_044444971.1; XP_044422530.1; XP_044444970.1; XP_044422531.1	0	3	0.5534	0	1	1	772.683	2316.03	2316.03	1.99	0.00153	1.82258e+06	CID (Collision Induced Dissociation)	MS2	20.5128	1.777	46.7556	11868	Pol_II_2.raw	5.24	0	1.784e-06
	Sequest HT (A11)	Unambiguous	IcAGGDELEVQDQQDADEPVK	C2(Carbamidomethyl)	2	5	XP_044444971.1; XP_044422531.1	XP_044429705.1; XP_044444971.1; XP_044422530.1; XP_044444970.1; XP_044422531.1	0	3	0.5329	0	1	1	772.684	2316.04	2316.03	3.17	0.00245	2635853	CID (Collision Induced Dissociation)	MS2	5.54218	1.934	46.7145	11857	Pol_II_2.raw	5.16	0	1.114e-06
	Sequest HT (A11)	Unambiguous	IcAGGDELEVQDQQDADEPVK	C2(Carbamidomethyl)	2	5	XP_044444971.1; XP_044422531.1	XP_044429705.1; XP_044444971.1; XP_044422530.1; XP_044444970.1; XP_044422531.1	0	2	0.6917	0	1	1	1158.52	2316.04	2316.03	4.52	0.00524	1.9721e+06	CID (Collision Induced Dissociation)	MS2	76.2116	1.653	46.4929	11788	Pol_II_2.raw	5.32	0	1.33e-06
	Sequest HT (A11)	Unambiguous	LKELVEYGPHPPPGK		2	12	XP_044444971.1; XP_044422531.1	XP_044327129.1; XP_044429652.1; XP_044429705.1; XP_044399994.1; XP_044444971.1; XP_044422530.1; XP_044391333.1; XP_044425929.1; XP_044459984.1; XP_044444970.1; XP_044440562.1; XP_044422531.1	1	2	0.5164	0	1	1	830.959	1660.91	1660.91	3.36	0.00279	2.22766e+06	CID (Collision Induced Dissociation)	MS2	13.017	4.286	35.0027	8235	Pol_II_2.raw	4.26	0	0.001898
	Sequest HT (A11)	Unambiguous	LKELVEYGPHPPPGK		2	12	XP_044444971.1; XP_044422531.1	XP_044327129.1; XP_044429652.1; XP_044429705.1; XP_044399994.1; XP_044444971.1; XP_044422530.1; XP_044391333.1; XP_044425929.1; XP_044459984.1; XP_044444970.1; XP_044440562.1; XP_044422531.1	1	2	0.5355	0	1	1	830.96	1660.91	1660.91	3.8	0.00316	3187352	CID (Collision Induced Dissociation)	MS2	26.7773	1.561	35.0488	8247	Pol_II_2.raw	3.66	0	0.003614
	Sequest HT (A11)	Unambiguous	IcAGGDELEVQDQQDADEPVKKR	C2(Carbamidomethyl)	2	5	XP_044444971.1; XP_044422531.1	XP_044429705.1; XP_044444971.1; XP_044422530.1; XP_044444970.1; XP_044422531.1	2	3	0.3613	0	1	1	867.417	2600.24	2600.23	3.99	0.00346	7.87126e+06	CID (Collision Induced Dissociation)	MS2	0	0.693	35.2418	8308	Pol_II_2.raw	1.91	0	0.004332
	Sequest HT (A11)	Unambiguous	LKELVEYGPHPPPGK		2	12	XP_044444971.1; XP_044422531.1	XP_044327129.1; XP_044429652.1; XP_044429705.1; XP_044399994.1; XP_044444971.1; XP_044422530.1; XP_044391333.1; XP_044425929.1; XP_044459984.1; XP_044444970.1; XP_044440562.1; XP_044422531.1	1	2	0.5879	0	1	1	830.96	1660.91	1660.91	3.8	0.00316	7379982	CID (Collision Induced Dissociation)	MS2	9.97979	0.871	35.1652	8282	Pol_II_2.raw	3.98	0	0.001444
	Sequest HT (A11)	Unambiguous	LKELVEYGPHPPPGK		2	12	XP_044444971.1; XP_044422531.1	XP_044327129.1; XP_044429652.1; XP_044429705.1; XP_044399994.1; XP_044444971.1; XP_044422530.1; XP_044391333.1; XP_044425929.1; XP_044459984.1; XP_044444970.1; XP_044440562.1; XP_044422531.1	1	2	0.5873	0	1	1	830.959	1660.91	1660.91	2.55	0.00212	3.54614e+06	CID (Collision Induced Dissociation)	MS2	15.5328	1.275	35.1047	8264	Pol_II_2.raw	3.15	0	0.0009093
	Sequest HT (A11)	Unambiguous	LKELVEYGPHPPPGK		2	12	XP_044444971.1; XP_044422531.1	XP_044327129.1; XP_044429652.1; XP_044429705.1; XP_044399994.1; XP_044444971.1; XP_044422530.1; XP_044391333.1; XP_044425929.1; XP_044459984.1; XP_044444970.1; XP_044440562.1; XP_044422531.1	1	2	0.613	0	1	1	830.959	1660.91	1660.91	2.55	0.00212	3.54614e+06	CID (Collision Induced Dissociation)	MS2	15.5328	1.412	35.107	8265	Pol_II_2.raw	3.85	0	0.0007552
	Sequest HT (A11)	Unambiguous	KIcAGGDELEVQDQQDADEPVKK	C3(Carbamidomethyl)	2	5	XP_044444971.1; XP_044422531.1	XP_044429705.1; XP_044444971.1; XP_044422530.1; XP_044444970.1; XP_044422531.1	2	3	0.4874	0	1	1	858.08	2572.23	2572.22	2.6	0.00223	1.42511e+06	CID (Collision Induced Dissociation)	MS2	54.6064	4.188	34.5768	8109	Pol_II_2.raw	4.37	0	0.0004003
	Sequest HT (A11)	Unambiguous	KIcAGGDELEVQDQQDADEPVKK	C3(Carbamidomethyl)	2	5	XP_044444971.1; XP_044422531.1	XP_044429705.1; XP_044444971.1; XP_044422530.1; XP_044444970.1; XP_044422531.1	2	3	0.4615	0	1	1	858.079	2572.22	2572.22	1.18	0.00101	846607	CID (Collision Induced Dissociation)	MS2	65.5056	5.357	34.534	8098	Pol_II_2.raw	4.29	0	0.0002416
	Sequest HT (A11)	Unambiguous	RGGcGAQQPNITVDGMK	C4(Carbamidomethyl)	2	5	XP_044444971.1; XP_044422531.1	XP_044429705.1; XP_044444971.1; XP_044422530.1; XP_044444970.1; XP_044422531.1	1	2	0.5251	0	1	1	894.933	1788.86	1788.85	5.59	0.005	1.64098e+06	CID (Collision Induced Dissociation)	MS2	0	3.446	32.2604	7420	Pol_II_2.raw	2.99	0	0.0002114
	Sequest HT (A11)	Unambiguous	TLPHFTKDDYGPESR		2	9	XP_044444971.1; XP_044422531.1	XP_044327129.1; XP_044429652.1; XP_044429705.1; XP_044444971.1; XP_044422530.1; XP_044459984.1; XP_044444970.1; XP_044440562.1; XP_044422531.1	1	3	0.2083	0	1	1	588.286	1762.84	1762.84	2.47	0.00145	6.75912e+06	CID (Collision Induced Dissociation)	MS2	49.8189	0.368	37.9525	9130	Pol_II_2.raw	1.92	0	0.0203
	Sequest HT (A11)	Unambiguous	TMMESFENR		2	9	XP_044444971.1; XP_044422531.1	XP_044327129.1; XP_044429705.1; XP_044399994.1; XP_044444971.1; XP_044422530.1; XP_044391333.1; XP_044459984.1; XP_044444970.1; XP_044422531.1	0	2	0.4932	0	1	1	572.744	1144.48	1144.48	3.28	0.00188	38541972	CID (Collision Induced Dissociation)	MS2	10.2561	0.14	37.3594	8948	Pol_II_2.raw	2.21	0	0.02127
	Sequest HT (A11)	Unambiguous	IcAGGDELEVQDQQDADEPVKK	C2(Carbamidomethyl)	2	5	XP_044444971.1; XP_044422531.1	XP_044429705.1; XP_044444971.1; XP_044422530.1; XP_044444970.1; XP_044422531.1	1	2	0.4701	0	1	1	1222.57	2444.13	2444.12	2.49	0.00304	1.17597e+06	CID (Collision Induced Dissociation)	MS2	33.9481	2.088	38.8431	9408	Pol_II_2.raw	4.85	0	2.683e-05
	Sequest HT (A11)	Unambiguous	IcAGGDELEVQDQQDADEPVKK	C2(Carbamidomethyl)	2	5	XP_044444971.1; XP_044422531.1	XP_044429705.1; XP_044444971.1; XP_044422530.1; XP_044444970.1; XP_044422531.1	1	2	0.5755	0	1	1	1222.57	2444.13	2444.12	4.09	0.005	1.94665e+06	CID (Collision Induced Dissociation)	MS2	32.9322	2.52	38.8843	9418	Pol_II_2.raw	4.57	0	3.762e-05
	Sequest HT (A11)	Unambiguous	GGcGAQQPNITVDGMK	C3(Carbamidomethyl)	2	7	XP_044444971.1; XP_044422531.1	XP_044327129.1; XP_044429705.1; XP_044444971.1; XP_044422530.1; XP_044459984.1; XP_044444970.1; XP_044422531.1	0	2	0.5802	0	1	1	816.88	1632.75	1632.75	3.3	0.0027	79176912	CID (Collision Induced Dissociation)	MS2	0.843633	0.117	39.1712	9507	Pol_II_2.raw	3.24	0	0.003435
	Sequest HT (A11)	Unambiguous	VVPGDDAMSIEAQK		2	10	XP_044444971.1; XP_044422531.1	XP_044327129.1; XP_044429705.1; XP_044399994.1; XP_044444971.1; XP_044422530.1; XP_044399993.1; XP_044391333.1; XP_044459984.1; XP_044444970.1; XP_044422531.1	0	1	0.4462	0	1	1	1459.71	1459.71	1459.71	2.84	0.00415	1.04746e+06	CID (Collision Induced Dissociation)	MS2	27.6743	7.549	40.2365	9838	Pol_II_2.raw	2.6	0	0.0007507
	Sequest HT (A11)	Unambiguous	VVPGDDAMSIEAQK		2	10	XP_044444971.1; XP_044422531.1	XP_044327129.1; XP_044429705.1; XP_044399994.1; XP_044444971.1; XP_044422530.1; XP_044399993.1; XP_044391333.1; XP_044459984.1; XP_044444970.1; XP_044422531.1	0	1	0.5	0	1	1	1459.72	1459.72	1459.71	4.26	0.00622	1.5045e+06	CID (Collision Induced Dissociation)	MS2	54.671	3.294	40.2878	9853	Pol_II_2.raw	2.4	0	0.0003086
	Sequest HT (A11)	Unambiguous	GGcGAQQPNITVDGMK	C3(Carbamidomethyl)	2	7	XP_044444971.1; XP_044422531.1	XP_044327129.1; XP_044429705.1; XP_044444971.1; XP_044422530.1; XP_044459984.1; XP_044444970.1; XP_044422531.1	0	2	0.5226	0	1	1	816.88	1632.75	1632.75	3.3	0.0027	4.31999e+06	CID (Collision Induced Dissociation)	MS2	36.1363	1.25	38.4194	9273	Pol_II_2.raw	2.66	0	0.008267
	Sequest HT (A11)	Unambiguous	GGcGAQQPNITVDGMK	C3(Carbamidomethyl)	2	7	XP_044444971.1; XP_044422531.1	XP_044327129.1; XP_044429705.1; XP_044444971.1; XP_044422530.1; XP_044459984.1; XP_044444970.1; XP_044422531.1	0	2	0.5291	0	1	1	816.879	1632.75	1632.75	2.78	0.00227	2.44722e+06	CID (Collision Induced Dissociation)	MS2	38.1269	1.751	38.3716	9260	Pol_II_2.raw	2.23	0	0.006748
	Sequest HT (A11)	Unambiguous	AMEDIMVK		2	11	XP_044444971.1; XP_044422531.1	XP_044327129.1; XP_044429705.1; XP_044399994.1; XP_044444971.1; XP_044422530.1; XP_044399993.1; XP_044391333.1; XP_044459984.1; XP_044444970.1; XP_044391332.1; XP_044422531.1	0	2	0.4043	0	1	1	468.731	936.455	936.453	2.38	0.00111	51798412	CID (Collision Induced Dissociation)	MS2	5.50319	0.106	37.1238	8876	Pol_II_2.raw	2.35	0	0.02276
	Sequest HT (A11)	Unambiguous	KIcAGGDELEVQDQQDADEPVK	C3(Carbamidomethyl)	2	5	XP_044444971.1; XP_044422531.1	XP_044429705.1; XP_044444971.1; XP_044422530.1; XP_044444970.1; XP_044422531.1	1	3	0.3225	0	1	1	815.382	2444.13	2444.12	2.54	0.00207	5.02473e+06	CID (Collision Induced Dissociation)	MS2	1.04695	0.55	41.4977	10226	Pol_II_2.raw	5.24	0	1.656e-06
	Sequest HT (A11)	Unambiguous	TLPHFTKDDYGPESR		2	9	XP_044444971.1; XP_044422531.1	XP_044327129.1; XP_044429652.1; XP_044429705.1; XP_044444971.1; XP_044422530.1; XP_044459984.1; XP_044444970.1; XP_044440562.1; XP_044422531.1	1	2	0.6517	0	1	1	881.926	1762.84	1762.84	2.44	0.00215	1.06904e+06	CID (Collision Induced Dissociation)	MS2	11.2215	4.598	35.6138	8423	Pol_II_2.raw	3.33	0	0.000383
	Sequest HT (A11)	Unambiguous	TLPHFTKDDYGPESR		2	9	XP_044444971.1; XP_044422531.1	XP_044327129.1; XP_044429652.1; XP_044429705.1; XP_044444971.1; XP_044422530.1; XP_044459984.1; XP_044444970.1; XP_044440562.1; XP_044422531.1	1	2	0.5962	0	1	1	881.926	1762.84	1762.84	3	0.00264	2578797	CID (Collision Induced Dissociation)	MS2	0	2.956	35.6468	8429	Pol_II_2.raw	3.17	0	0.003302
	Sequest HT (A11)	Unambiguous	TLPHFTKDDYGPESR		2	9	XP_044444971.1; XP_044422531.1	XP_044327129.1; XP_044429652.1; XP_044429705.1; XP_044444971.1; XP_044422530.1; XP_044459984.1; XP_044444970.1; XP_044440562.1; XP_044422531.1	1	2	0.6923	0	1	1	881.926	1762.84	1762.84	2.44	0.00215	1.06904e+06	CID (Collision Induced Dissociation)	MS2	11.2215	3.953	35.5856	8411	Pol_II_2.raw	3.12	0	0.00157
	Sequest HT (A11)	Unambiguous	LKELVEYGPHPPPGK		2	12	XP_044444971.1; XP_044422531.1	XP_044327129.1; XP_044429652.1; XP_044429705.1; XP_044399994.1; XP_044444971.1; XP_044422530.1; XP_044391333.1; XP_044425929.1; XP_044459984.1; XP_044444970.1; XP_044440562.1; XP_044422531.1	1	4	0.2284	0	1	1	415.984	1660.91	1660.91	4.89	0.00203	154595600	CID (Collision Induced Dissociation)	MS2	4.69287	0.429	35.5817	8409	Pol_II_2.raw	1.97	0	0.004278
	Sequest HT (A11)	Unambiguous	GGcGAQQPNITVDGMK	C3(Carbamidomethyl)	2	7	XP_044444971.1; XP_044422531.1	XP_044327129.1; XP_044429705.1; XP_044444971.1; XP_044422530.1; XP_044459984.1; XP_044444970.1; XP_044422531.1	0	2	0.5083	0	1	1	816.88	1632.75	1632.75	3.53	0.00288	1.3065e+06	CID (Collision Induced Dissociation)	MS2	11.4478	2.576	36.0644	8556	Pol_II_2.raw	3.01	0	0.001367
	Sequest HT (A11)	Unambiguous	TLPHFTKDDYGPESR		2	9	XP_044444971.1; XP_044422531.1	XP_044327129.1; XP_044429652.1; XP_044429705.1; XP_044444971.1; XP_044422530.1; XP_044459984.1; XP_044444970.1; XP_044440562.1; XP_044422531.1	1	2	0.5801	0	1	1	881.926	1762.84	1762.84	2.72	0.0024	8470267	CID (Collision Induced Dissociation)	MS2	9.08906	2.358	35.908	8511	Pol_II_2.raw	3.31	0	0.003004
	Sequest HT (A11)	Unambiguous	TLPHFTKDDYGPESR		2	9	XP_044444971.1; XP_044422531.1	XP_044327129.1; XP_044429652.1; XP_044429705.1; XP_044444971.1; XP_044422530.1; XP_044459984.1; XP_044444970.1; XP_044440562.1; XP_044422531.1	1	4	0.3147	0	1	1	441.466	1762.84	1762.84	1.39	0.00061	36517744	CID (Collision Induced Dissociation)	MS2	7.17959	1.221	35.8927	8504	Pol_II_2.raw	1.97	0	0.01015
	Sequest HT (A11)	Unambiguous	LKELVEYGPHPPPGK		2	12	XP_044444971.1; XP_044422531.1	XP_044327129.1; XP_044429652.1; XP_044429705.1; XP_044399994.1; XP_044444971.1; XP_044422530.1; XP_044391333.1; XP_044425929.1; XP_044459984.1; XP_044444970.1; XP_044440562.1; XP_044422531.1	1	4	0.2041	0	1	1	415.984	1660.92	1660.91	5.77	0.0024	173882400	CID (Collision Induced Dissociation)	MS2	5.2392	0.35	35.524	8392	Pol_II_2.raw	1.96	0	0.004428
	Sequest HT (A11)	Unambiguous	LKELVEYGPHPPPGK		2	12	XP_044444971.1; XP_044422531.1	XP_044327129.1; XP_044429652.1; XP_044429705.1; XP_044399994.1; XP_044444971.1; XP_044422530.1; XP_044391333.1; XP_044425929.1; XP_044459984.1; XP_044444970.1; XP_044440562.1; XP_044422531.1	1	3	0.5565	0	1	1	554.308	1660.91	1660.91	2.99	0.00165	129729360	CID (Collision Induced Dissociation)	MS2	3.18565	0.03	35.4608	8372	Pol_II_2.raw	3.45	0	0.001042
	Sequest HT (A11)	Unambiguous	IcAGGDELEVQDQQDADEPVKKR	C2(Carbamidomethyl)	2	5	XP_044444971.1; XP_044422531.1	XP_044429705.1; XP_044444971.1; XP_044422530.1; XP_044444970.1; XP_044422531.1	2	3	0.4982	0	1	1	867.416	2600.23	2600.23	2.79	0.00242	13980750	CID (Collision Induced Dissociation)	MS2	1.37165	0.565	35.2932	8323	Pol_II_2.raw	2.85	0	0.0002495
	Sequest HT (A11)	Unambiguous	LKELVEYGPHPPPGK		2	12	XP_044444971.1; XP_044422531.1	XP_044327129.1; XP_044429652.1; XP_044429705.1; XP_044399994.1; XP_044444971.1; XP_044422530.1; XP_044391333.1; XP_044425929.1; XP_044459984.1; XP_044444970.1; XP_044440562.1; XP_044422531.1	1	3	0.4907	0	1	1	554.309	1660.91	1660.91	4.53	0.00251	143632656	CID (Collision Induced Dissociation)	MS2	2.86424	0.028	35.5195	8390	Pol_II_2.raw	3.22	0	0.0004634
	Sequest HT (A11)	Unambiguous	FPYSPAEVAK		2	8	XP_044444971.1; XP_044422531.1	XP_044429652.1; XP_044429705.1; XP_044444971.1; XP_044422530.1; XP_044425929.1; XP_044444970.1; XP_044440562.1; XP_044422531.1	0	1	0.5121	0	1	1	1108.57	1108.57	1108.57	4.23	0.00468	3.5498e+06	CID (Collision Induced Dissociation)	MS2	62.506	2.338	43.4366	10829	Pol_II_2.raw	2.48	0	0.01627
	Sequest HT (A11)	Unambiguous	AMEDIMVK		2	11	XP_044444971.1; XP_044422531.1	XP_044327129.1; XP_044429705.1; XP_044399994.1; XP_044444971.1; XP_044422530.1; XP_044399993.1; XP_044391333.1; XP_044459984.1; XP_044444970.1; XP_044391332.1; XP_044422531.1	0	2	0.2658	0	1	1	468.731	936.455	936.453	2.05	0.00096	48550560	CID (Collision Induced Dissociation)	MS2	9.03458	0.1	36.9514	8823	Pol_II_2.raw	2.37	0	0.01906
	Sequest HT (A11)	Unambiguous	AMEDIMVK		2	11	XP_044444971.1; XP_044422531.1	XP_044327129.1; XP_044429705.1; XP_044399994.1; XP_044444971.1; XP_044422530.1; XP_044399993.1; XP_044391333.1; XP_044459984.1; XP_044444970.1; XP_044391332.1; XP_044422531.1	0	2	0.2152	0	1	1	468.731	936.455	936.453	1.79	0.00084	48041300	CID (Collision Induced Dissociation)	MS2	26.0094	0.256	36.8354	8789	Pol_II_2.raw	2.37	0	0.01787
	Sequest HT (A11)	Unambiguous	KIcAGGDELEVQDQQDADEPVK	C3(Carbamidomethyl)	2	5	XP_044444971.1; XP_044422531.1	XP_044429705.1; XP_044444971.1; XP_044422530.1; XP_044444970.1; XP_044422531.1	1	2	0.476	0	1	1	1222.57	2444.13	2444.12	3.79	0.00463	1.66167e+06	CID (Collision Induced Dissociation)	MS2	60.8064	3.674	41.8065	10326	Pol_II_2.raw	4.58	0	1.029e-05
	Sequest HT (A11)	Unambiguous	AMEDIMVK		2	11	XP_044444971.1; XP_044422531.1	XP_044327129.1; XP_044429705.1; XP_044399994.1; XP_044444971.1; XP_044422530.1; XP_044399993.1; XP_044391333.1; XP_044459984.1; XP_044444970.1; XP_044391332.1; XP_044422531.1	0	2	0.3373	0	1	1	468.731	936.455	936.453	2.12	0.00099	58522980	CID (Collision Induced Dissociation)	MS2	7.37366	0.092	37.0103	8841	Pol_II_2.raw	2.52	0	0.00755
	Sequest HT (A11)	Unambiguous	KIcAGGDELEVQDQQDADEPVK	C3(Carbamidomethyl)	2	5	XP_044444971.1; XP_044422531.1	XP_044429705.1; XP_044444971.1; XP_044422530.1; XP_044444970.1; XP_044422531.1	1	3	0.4112	0	1	1	815.382	2444.13	2444.12	2.46	0.00201	7133784	CID (Collision Induced Dissociation)	MS2	3.07262	0.684	41.5592	10246	Pol_II_2.raw	5.91	0	1.709e-06
	Sequest HT (A11)	Unambiguous	KIcAGGDELEVQDQQDADEPVK	C3(Carbamidomethyl)	2	5	XP_044444971.1; XP_044422531.1	XP_044429705.1; XP_044444971.1; XP_044422530.1; XP_044444970.1; XP_044422531.1	1	2	0.3295	0	1	1	1222.57	2444.13	2444.12	3.79	0.00463	1849747	CID (Collision Induced Dissociation)	MS2	0	4.275	41.5767	10254	Pol_II_2.raw	4.31	0	0.0002757
	Sequest HT (A11)	Unambiguous	KIcAGGDELEVQDQQDADEPVK	C3(Carbamidomethyl)	2	5	XP_044444971.1; XP_044422531.1	XP_044429705.1; XP_044444971.1; XP_044422530.1; XP_044444970.1; XP_044422531.1	1	2	0.5074	0	1	1	1222.57	2444.14	2444.12	4.79	0.00585	1.31e+06	CID (Collision Induced Dissociation)	MS2	0	4.126	41.9261	10364	Pol_II_2.raw	4.73	0	0.0001053
	Sequest HT (A11)	Unambiguous	TMMESFENR		2	9	XP_044444971.1; XP_044422531.1	XP_044327129.1; XP_044429705.1; XP_044399994.1; XP_044444971.1; XP_044422530.1; XP_044391333.1; XP_044459984.1; XP_044444970.1; XP_044422531.1	0	1	0.375	0	1	1	1144.48	1144.48	1144.48	3.02	0.00346	1.45386e+06	CID (Collision Induced Dissociation)	MS2	51.2794	4.614	36.6092	8721	Pol_II_2.raw	1.68	0	0.009948
	Sequest HT (A11)	Unambiguous	KIcAGGDELEVQDQQDADEPVK	C3(Carbamidomethyl)	2	5	XP_044444971.1; XP_044422531.1	XP_044429705.1; XP_044444971.1; XP_044422530.1; XP_044444970.1; XP_044422531.1	1	2	0.4431	0	1	1	1222.57	2444.14	2444.12	4.99	0.0061	771052	CID (Collision Induced Dissociation)	MS2	0	3.605	41.9686	10375	Pol_II_2.raw	5.01	0	4.424e-06
	Sequest HT (A11)	Unambiguous	TMMESFENR		2	9	XP_044444971.1; XP_044422531.1	XP_044327129.1; XP_044429705.1; XP_044399994.1; XP_044444971.1; XP_044422530.1; XP_044391333.1; XP_044459984.1; XP_044444970.1; XP_044422531.1	0	1	0.4432	0	1	1	1144.48	1144.48	1144.48	1.64	0.00187	1149809	CID (Collision Induced Dissociation)	MS2	63.0962	4.419	36.5701	8712	Pol_II_2.raw	1.85	0	0.003975
	Sequest HT (A11)	Unambiguous	KIcAGGDELEVQDQQDADEPVK	C3(Carbamidomethyl)	2	5	XP_044444971.1; XP_044422531.1	XP_044429705.1; XP_044444971.1; XP_044422530.1; XP_044444970.1; XP_044422531.1	1	2	0.4928	0	1	1	1222.57	2444.13	2444.12	1.99	0.00243	1.44755e+06	CID (Collision Induced Dissociation)	MS2	40.6459	2.689	42.0235	10391	Pol_II_2.raw	4.87	0	2.221e-05
	Sequest HT (A11)	Unambiguous	INETIGTAKNEVK		2	5	XP_044444971.1; XP_044422531.1	XP_044429705.1; XP_044444971.1; XP_044422530.1; XP_044444970.1; XP_044422531.1	1	2	0.4309	0	1	1	708.89	1416.77	1416.77	2.62	0.00186	483111	CID (Collision Induced Dissociation)	MS2	72.3342	6.691	28.0822	6188	Pol_II_2.raw	3.11	0	0.02125
	Sequest HT (A11)	Unambiguous	KKSDDQDQLPEPVER		2	5	XP_044444971.1; XP_044422531.1	XP_044429705.1; XP_044444971.1; XP_044422530.1; XP_044444970.1; XP_044422531.1	2	3	0.3454	0	1	1	595.3	1783.89	1783.88	2.69	0.0016	29564900	CID (Collision Induced Dissociation)	MS2	3.27998	0.139	28.4817	6302	Pol_II_2.raw	1.94	0	0.007336
	Sequest HT (A11)	Unambiguous	LREIINVAKK		2	11	XP_044444971.1; XP_044422531.1	XP_044327129.1; XP_044429705.1; XP_044399994.1; XP_044444971.1; XP_044422530.1; XP_044399993.1; XP_044391333.1; XP_044459984.1; XP_044444970.1; XP_044391332.1; XP_044422531.1	2	3	0.504	0	1	1	395.257	1183.76	1183.75	2.85	0.00113	1.128e+06	CID (Collision Induced Dissociation)	MS2	43.8704	2.36	27.6365	6053	Pol_II_2.raw	2.52	0	0.00804
	Sequest HT (A11)	Unambiguous	LREIINVAKK		2	11	XP_044444971.1; XP_044422531.1	XP_044327129.1; XP_044429705.1; XP_044399994.1; XP_044444971.1; XP_044422530.1; XP_044399993.1; XP_044391333.1; XP_044459984.1; XP_044444970.1; XP_044391332.1; XP_044422531.1	2	3	0.5604	0	1	1	395.257	1183.76	1183.75	3.94	0.00155	1.87064e+06	CID (Collision Induced Dissociation)	MS2	25.5396	2.076	27.6927	6069	Pol_II_2.raw	2.98	0	0.009913
	Sequest HT (A11)	Unambiguous	KKSDDQDQLPEPVER		2	5	XP_044444971.1; XP_044422531.1	XP_044429705.1; XP_044444971.1; XP_044422530.1; XP_044444970.1; XP_044422531.1	2	2	0.659	0	1	1	892.448	1783.89	1783.88	3.31	0.00295	700419	CID (Collision Induced Dissociation)	MS2	62.0043	7.272	27.7567	6089	Pol_II_2.raw	3.46	0	0.001021
	Sequest HT (A11)	Unambiguous	INETIGTAKNEVK		2	5	XP_044444971.1; XP_044422531.1	XP_044429705.1; XP_044444971.1; XP_044422530.1; XP_044444970.1; XP_044422531.1	1	2	0.4524	0	1	1	708.89	1416.77	1416.77	2.02	0.00143	655646	CID (Collision Induced Dissociation)	MS2	28.6082	6.542	28.0173	6169	Pol_II_2.raw	3.47	0	0.006827
	Sequest HT (A11)	Unambiguous	QMSVVVIEHAETMER		2	5	XP_044444971.1; XP_044422531.1	XP_044429705.1; XP_044444971.1; XP_044422530.1; XP_044444970.1; XP_044422531.1	0	3	0.103	0	1	1	586.956	1758.85	1758.85	1.1	0.00064	6.89577e+06	CID (Collision Induced Dissociation)	MS2	14.817	0.629	56.5322	14924	Pol_II_2.raw	1.65	0	0.008309
	Sequest HT (A11)	Selected	ITNDEAPKGEIQDESAEDDVFLK		2	5	XP_044444971.1; XP_044422531.1	XP_044429705.1; XP_044444971.1; XP_044422530.1; XP_044444970.1; XP_044422531.1	1	3	0.037	0	1	1	855.076	2563.21	2563.2	3.51	0.003	2951535	CID (Collision Induced Dissociation)	MS2	80.9145	0.849	54.9784	14440	Pol_II_2.raw	2.7	0	0.001272
	Sequest HT (A11)	Unambiguous	QMSVVVIEHAETMER		2	5	XP_044444971.1; XP_044422531.1	XP_044429705.1; XP_044444971.1; XP_044422530.1; XP_044444970.1; XP_044422531.1	0	2	0.598	0	1	1	879.932	1758.86	1758.85	2.74	0.00241	7902859	CID (Collision Induced Dissociation)	MS2	9.67234	0.931	55.0894	14474	Pol_II_2.raw	3.06	0	9.357e-05
	Sequest HT (A11)	Unambiguous	VRITNDEAPKGEIQDESAEDDVFLK		2	5	XP_044444971.1; XP_044422531.1	XP_044429705.1; XP_044444971.1; XP_044422530.1; XP_044444970.1; XP_044422531.1	2	3	0.3757	0	1	1	940.134	2818.39	2818.37	4.76	0.00447	653352	CID (Collision Induced Dissociation)	MS2	25.9462	2.662	54.7038	14358	Pol_II_2.raw	3.7	0	0.009831
	Sequest HT (A11)	Unambiguous	VRITNDEAPKGEIQDESAEDDVFLK		2	5	XP_044444971.1; XP_044422531.1	XP_044429705.1; XP_044444971.1; XP_044422530.1; XP_044444970.1; XP_044422531.1	2	3	0.3934	0	1	1	940.133	2818.39	2818.37	3.92	0.00368	1.14969e+06	CID (Collision Induced Dissociation)	MS2	17.0419	2.009	54.7624	14376	Pol_II_2.raw	3.33	0	0.02067
	Sequest HT (A11)	Unambiguous	KKSDDQDQLPEPVER		2	5	XP_044444971.1; XP_044422531.1	XP_044429705.1; XP_044444971.1; XP_044422530.1; XP_044444970.1; XP_044422531.1	2	2	0.6012	0	1	1	892.448	1783.89	1783.88	3.65	0.00326	968312	CID (Collision Induced Dissociation)	MS2	0	7.577	28.7997	6399	Pol_II_2.raw	3.26	0	0.002332
	Sequest HT (A11)	Unambiguous	KKSDDQDQLPEPVER		2	5	XP_044444971.1; XP_044422531.1	XP_044429705.1; XP_044444971.1; XP_044422530.1; XP_044444970.1; XP_044422531.1	2	2	0.622	0	1	1	892.447	1783.89	1783.88	2.28	0.00204	845586	CID (Collision Induced Dissociation)	MS2	16.2594	7.355	28.7378	6380	Pol_II_2.raw	3.36	0	0.003856
	Sequest HT (A11)	Unambiguous	QMSVVVIEHAETMER		2	5	XP_044444971.1; XP_044422531.1	XP_044429705.1; XP_044444971.1; XP_044422530.1; XP_044444970.1; XP_044422531.1	0	2	0.5848	0	1	1	879.932	1758.86	1758.85	3.5	0.00308	6.36069e+06	CID (Collision Induced Dissociation)	MS2	14.258	0.972	55.1479	14492	Pol_II_2.raw	2.89	0	0.0002155
	Sequest HT (A11)	Unambiguous	IEGNmLTEMALR	M5(Oxidation)	2	8	XP_044444971.1; XP_044422531.1	XP_044327129.1; XP_044429705.1; XP_044444971.1; XP_044335362.1; XP_044422530.1; XP_044459984.1; XP_044444970.1; XP_044422531.1	0	2	0.342	0	1	1	697.346	1393.68	1393.68	2.49	0.00173	2546830	CID (Collision Induced Dissociation)	MS2	76.01	1.088	55.1548	14495	Pol_II_2.raw	2.69	0	0.0006377
	Sequest HT (A11)	Unambiguous	IEGNmLTEMALR	M5(Oxidation)	2	8	XP_044444971.1; XP_044422531.1	XP_044327129.1; XP_044429705.1; XP_044444971.1; XP_044335362.1; XP_044422530.1; XP_044459984.1; XP_044444970.1; XP_044422531.1	0	2	0.3223	0	1	1	697.346	1393.68	1393.68	1.87	0.00131	2.08401e+06	CID (Collision Induced Dissociation)	MS2	78.7195	1.18	55.212	14513	Pol_II_2.raw	2.73	0	0.0009899
	Sequest HT (A11)	Unambiguous	QMSVVVIEHAETMER		2	5	XP_044444971.1; XP_044422531.1	XP_044429705.1; XP_044444971.1; XP_044422530.1; XP_044444970.1; XP_044422531.1	0	2	0.4724	0	1	1	879.932	1758.86	1758.85	3.29	0.00289	3.08145e+06	CID (Collision Induced Dissociation)	MS2	12.3547	2.044	58.2291	15449	Pol_II_2.raw	3.26	0	0.00181
	Sequest HT (A11)	Unambiguous	NVQCALEYTTLR		2	11	XP_044444971.1; XP_044422531.1	XP_044327129.1; XP_044429705.1; XP_044399994.1; XP_044444971.1; XP_044422530.1; XP_044399993.1; XP_044391333.1; XP_044459984.1; XP_044444970.1; XP_044391332.1; XP_044422531.1	0	2	0.2684	0	1	1	705.859	1410.71	1410.7	4.54	0.0032	1.88087e+06	CID (Collision Induced Dissociation)	MS2	70.9007	1.802	57.25	15145	Pol_II_2.raw	1.9	0	0.00901
	Sequest HT (A11)	Unambiguous	IPFGFVDR		2	9	XP_044444971.1; XP_044422531.1	XP_044327129.1; XP_044429652.1; XP_044429705.1; XP_044444971.1; XP_044422530.1; XP_044459984.1; XP_044444970.1; XP_044440562.1; XP_044422531.1	0	2	0.5385	0	1	1	475.759	950.511	950.509	1.82	0.00086	39734280	CID (Collision Induced Dissociation)	MS2	2.00234	0.142	57.4685	15212	Pol_II_2.raw	1.95	0	0.01869
	Sequest HT (A11)	Unambiguous	GGcGAQQPNITVDGmK	C3(Carbamidomethyl); M15(Oxidation)	2	7	XP_044444971.1; XP_044422531.1	XP_044327129.1; XP_044429705.1; XP_044444971.1; XP_044422530.1; XP_044459984.1; XP_044444970.1; XP_044422531.1	0	2	0.6319	0	1	1	824.877	1648.75	1648.74	3.47	0.00286	11291914	CID (Collision Induced Dissociation)	MS2	1.88245	0.661	31.1057	7077	Pol_II_2.raw	3.07	0	0.0003739
	Sequest HT (A11)	Unambiguous	RIPFGFVDR		2	9	XP_044444971.1; XP_044422531.1	XP_044327129.1; XP_044429652.1; XP_044429705.1; XP_044444971.1; XP_044422530.1; XP_044459984.1; XP_044444970.1; XP_044440562.1; XP_044422531.1	1	2	0.2473	0	1	1	553.809	1106.61	1106.61	0.87	0.00048	58343480	CID (Collision Induced Dissociation)	MS2	6.84152	0.17	51.3383	13304	Pol_II_2.raw	2.75	0	0.01107
	Sequest HT (A11)	Unambiguous	GGcGAQQPNITVDGmK	C3(Carbamidomethyl); M15(Oxidation)	2	7	XP_044444971.1; XP_044422531.1	XP_044327129.1; XP_044429705.1; XP_044444971.1; XP_044422530.1; XP_044459984.1; XP_044444970.1; XP_044422531.1	0	2	0.6229	0	1	1	824.877	1648.75	1648.74	3.25	0.00268	14049553	CID (Collision Induced Dissociation)	MS2	1.28631	0.501	31.0423	7058	Pol_II_2.raw	3.5	0	0.0005984
	Sequest HT (A11)	Unambiguous	ILADEDDTKFK		1	2	XP_044422531.1	XP_044422530.1; XP_044422531.1	1	2	0.4474	0	1	1	647.831	1294.66	1294.65	2.26	0.00146	17605496	CID (Collision Induced Dissociation)	MS2	8.25046	0.307	31.2898	7130	Pol_II_2.raw	3.04	0	0.001942
	Sequest HT (A11)	Unambiguous	RIPFGFVDR		2	9	XP_044444971.1; XP_044422531.1	XP_044327129.1; XP_044429652.1; XP_044429705.1; XP_044444971.1; XP_044422530.1; XP_044459984.1; XP_044444970.1; XP_044440562.1; XP_044422531.1	1	2	0.2273	0	1	1	553.81	1106.61	1106.61	1.09	0.0006	51996240	CID (Collision Induced Dissociation)	MS2	7.45359	0.188	51.3961	13322	Pol_II_2.raw	2.64	0	0.006053
	Sequest HT (A11)	Unambiguous	SSDQHLELGYKVER		2	13	XP_044444971.1; XP_044422531.1	XP_044327129.1; XP_044429705.1; XP_044399994.1; XP_044444971.1; XP_044422530.1; XP_044399993.1; XP_044391333.1; XP_044425929.1; XP_044459984.1; XP_044444970.1; XP_044440562.1; XP_044391332.1; XP_044422531.1	1	2	0.3023	0	1	1	830.924	1660.84	1660.83	6.53	0.00542	1.83164e+06	CID (Collision Induced Dissociation)	MS2	21.4483	4.549	31.9821	7339	Pol_II_2.raw	2.58	0	0.02409
	Sequest HT (A11)	Unambiguous	IKIMPYSTFR		2	10	XP_044444971.1; XP_044422531.1	XP_044429705.1; XP_044399994.1; XP_044444971.1; XP_044422530.1; XP_044399993.1; XP_044391333.1; XP_044459984.1; XP_044444970.1; XP_044391332.1; XP_044422531.1	1	3	0.4798	0	1	1	419.234	1255.69	1255.69	1.53	0.00064	6975053	CID (Collision Induced Dissociation)	MS2	15.2624	0.633	49.8458	12838	Pol_II_2.raw	2.23	0	0.02082
	Sequest HT (A11)	Unambiguous	KSDDQDQLPEPVER		2	5	XP_044444971.1; XP_044422531.1	XP_044429705.1; XP_044444971.1; XP_044422530.1; XP_044444970.1; XP_044422531.1	1	2	0.3233	0	1	1	828.4	1655.79	1655.79	3.56	0.00295	1.15515e+06	CID (Collision Induced Dissociation)	MS2	68.401	3.528	31.9755	7336	Pol_II_2.raw	2.66	0	0.01181
	Sequest HT (A11)	Unambiguous	IKIMPYSTFR		2	10	XP_044444971.1; XP_044422531.1	XP_044429705.1; XP_044399994.1; XP_044444971.1; XP_044422530.1; XP_044399993.1; XP_044391333.1; XP_044459984.1; XP_044444970.1; XP_044391332.1; XP_044422531.1	1	3	0.3729	0	1	1	419.234	1255.69	1255.69	1.31	0.00055	6.56182e+06	CID (Collision Induced Dissociation)	MS2	13.9184	0.56	49.8989	12854	Pol_II_2.raw	1.77	0	0.003726
	Sequest HT (A11)	Unambiguous	SSDQHLELGYKVER		2	13	XP_044444971.1; XP_044422531.1	XP_044327129.1; XP_044429705.1; XP_044399994.1; XP_044444971.1; XP_044422530.1; XP_044399993.1; XP_044391333.1; XP_044425929.1; XP_044459984.1; XP_044444970.1; XP_044440562.1; XP_044391332.1; XP_044422531.1	1	2	0.3378	0	1	1	830.924	1660.84	1660.83	6.53	0.00542	1.83164e+06	CID (Collision Induced Dissociation)	MS2	21.4483	2.099	31.9601	7329	Pol_II_2.raw	2.96	0	0.02104
	Sequest HT (A11)	Unambiguous	SSDQHLELGYKVER		2	13	XP_044444971.1; XP_044422531.1	XP_044327129.1; XP_044429705.1; XP_044399994.1; XP_044444971.1; XP_044422530.1; XP_044399993.1; XP_044391333.1; XP_044425929.1; XP_044459984.1; XP_044444970.1; XP_044440562.1; XP_044391332.1; XP_044422531.1	1	2	0.4981	0	1	1	830.923	1660.84	1660.83	5.5	0.00457	3.20425e+06	CID (Collision Induced Dissociation)	MS2	46.5439	2.155	32.0324	7352	Pol_II_2.raw	2.67	0	0.004965
	Sequest HT (A11)	Unambiguous	ITNDEAPKGEIQDESAEDDVFLKK		2	5	XP_044444971.1; XP_044422531.1	XP_044429705.1; XP_044444971.1; XP_044422530.1; XP_044444970.1; XP_044422531.1	2	3	0.4147	0	1	1	897.774	2691.31	2691.3	3.39	0.00304	4922007	CID (Collision Induced Dissociation)	MS2	27.1385	0.45	49.7282	12801	Pol_II_2.raw	2.58	0	0.001655
	Sequest HT (A11)	Unambiguous	RGGcGAQQPNITVDGMK	C4(Carbamidomethyl)	2	5	XP_044444971.1; XP_044422531.1	XP_044429705.1; XP_044444971.1; XP_044422530.1; XP_044444970.1; XP_044422531.1	1	2	0.5018	0	1	1	894.931	1788.86	1788.85	3.95	0.00353	1535998	CID (Collision Induced Dissociation)	MS2	12.1958	4.674	32.2088	7406	Pol_II_2.raw	2.75	0	1.16e-05
	Sequest HT (A11)	Unambiguous	ITNDEAPKGEIQDESAEDDVFLKK		2	5	XP_044444971.1; XP_044422531.1	XP_044429705.1; XP_044444971.1; XP_044422530.1; XP_044444970.1; XP_044422531.1	2	3	0.3772	0	1	1	897.774	2691.31	2691.3	2.51	0.00225	6.66379e+06	CID (Collision Induced Dissociation)	MS2	24.4848	0.411	49.6686	12782	Pol_II_2.raw	2.81	0	0.001381
	Sequest HT (A11)	Unambiguous	ITNDEAPKGEIQDESAEDDVFLKK		2	5	XP_044444971.1; XP_044422531.1	XP_044429705.1; XP_044444971.1; XP_044422530.1; XP_044444970.1; XP_044422531.1	2	3	0.5157	0	1	1	897.774	2691.31	2691.3	2.51	0.00225	6.66379e+06	CID (Collision Induced Dissociation)	MS2	24.4848	0.49	49.6754	12785	Pol_II_2.raw	3.18	0	0.001711
	Sequest HT (A11)	Unambiguous	ILADEDDTKFK		1	2	XP_044422531.1	XP_044422530.1; XP_044422531.1	1	2	0.5222	0	1	1	647.831	1294.66	1294.65	2.44	0.00158	14183096	CID (Collision Induced Dissociation)	MS2	7.54779	0.377	31.3506	7148	Pol_II_2.raw	3.16	0	0.0007486
	Sequest HT (A11)	Unambiguous	KSDDQDQLPEPVER		2	5	XP_044444971.1; XP_044422531.1	XP_044429705.1; XP_044444971.1; XP_044422530.1; XP_044444970.1; XP_044422531.1	1	2	0.5197	0	1	1	828.4	1655.79	1655.79	2.82	0.00234	1.35244e+06	CID (Collision Induced Dissociation)	MS2	39.5065	4.062	31.7889	7279	Pol_II_2.raw	3.56	0	0.0002397
	Sequest HT (A11)	Unambiguous	KSSDQHLELGYKVER		2	13	XP_044444971.1; XP_044422531.1	XP_044327129.1; XP_044429705.1; XP_044399994.1; XP_044444971.1; XP_044422530.1; XP_044399993.1; XP_044391333.1; XP_044425929.1; XP_044459984.1; XP_044444970.1; XP_044440562.1; XP_044391332.1; XP_044422531.1	2	2	0.527	0	1	1	894.969	1788.93	1788.92	4.22	0.00378	741387	CID (Collision Induced Dissociation)	MS2	30.8614	4.466	29.6539	6651	Pol_II_2.raw	3.15	0	0.01233
	Sequest HT (A11)	Unambiguous	HLAILcDTMTYR	C6(Carbamidomethyl)	2	11	XP_044444971.1; XP_044422531.1	XP_044327129.1; XP_044429705.1; XP_044399994.1; XP_044444971.1; XP_044335362.1; XP_044422530.1; XP_044399993.1; XP_044391333.1; XP_044444970.1; XP_044391332.1; XP_044422531.1	0	2	0.5164	0	1	1	747.367	1493.73	1493.72	2.37	0.00177	2.8544e+06	CID (Collision Induced Dissociation)	MS2	14.7359	2.198	53.9354	14116	Pol_II_2.raw	3.04	0	0.0006007
	Sequest HT (A11)	Unambiguous	HLAILcDTMTYR	C6(Carbamidomethyl)	2	11	XP_044444971.1; XP_044422531.1	XP_044327129.1; XP_044429705.1; XP_044399994.1; XP_044444971.1; XP_044335362.1; XP_044422530.1; XP_044399993.1; XP_044391333.1; XP_044444970.1; XP_044391332.1; XP_044422531.1	0	2	0.5097	0	1	1	747.367	1493.73	1493.72	2.53	0.00189	3.92946e+06	CID (Collision Induced Dissociation)	MS2	27.1543	1.261	53.9945	14134	Pol_II_2.raw	3.1	0	0.001092
	Sequest HT (A11)	Unambiguous	KSSDQHLELGYKVER		2	13	XP_044444971.1; XP_044422531.1	XP_044327129.1; XP_044429705.1; XP_044399994.1; XP_044444971.1; XP_044422530.1; XP_044399993.1; XP_044391333.1; XP_044425929.1; XP_044459984.1; XP_044444970.1; XP_044440562.1; XP_044391332.1; XP_044422531.1	2	2	0.3778	0	1	1	894.969	1788.93	1788.92	4.22	0.00378	741387	CID (Collision Induced Dissociation)	MS2	30.8614	5.721	29.6676	6657	Pol_II_2.raw	2.7	0	0.005931
	Sequest HT (A11)	Unambiguous	NVQcALEYTTLR	C4(Carbamidomethyl)	2	11	XP_044444971.1; XP_044422531.1	XP_044327129.1; XP_044429705.1; XP_044399994.1; XP_044444971.1; XP_044422530.1; XP_044399993.1; XP_044391333.1; XP_044459984.1; XP_044444970.1; XP_044391332.1; XP_044422531.1	0	2	0.5579	0	1	1	734.369	1467.73	1467.73	3.05	0.00224	28446338	CID (Collision Induced Dissociation)	MS2	5.53669	0.192	54.3936	14258	Pol_II_2.raw	3.28	0	0.001473
	Sequest HT (A11)	Unambiguous	NVQcALEYTTLR	C4(Carbamidomethyl)	2	11	XP_044444971.1; XP_044422531.1	XP_044327129.1; XP_044429705.1; XP_044399994.1; XP_044444971.1; XP_044422530.1; XP_044399993.1; XP_044391333.1; XP_044459984.1; XP_044444970.1; XP_044391332.1; XP_044422531.1	0	2	0.6242	0	1	1	734.368	1467.73	1467.73	1.89	0.00138	23715314	CID (Collision Induced Dissociation)	MS2	6.48777	0.234	54.4502	14276	Pol_II_2.raw	3.22	0	0.002486
	Sequest HT (A11)	Unambiguous	HLAILcDTMTYR	C6(Carbamidomethyl)	2	11	XP_044444971.1; XP_044422531.1	XP_044327129.1; XP_044429705.1; XP_044399994.1; XP_044444971.1; XP_044335362.1; XP_044422530.1; XP_044399993.1; XP_044391333.1; XP_044444970.1; XP_044391332.1; XP_044422531.1	0	3	0.2727	0	1	1	498.581	1493.73	1493.72	2.52	0.00125	1.68199e+06	CID (Collision Induced Dissociation)	MS2	50.657	2.715	54.1392	14183	Pol_II_2.raw	2.31	0	0.01791
	Sequest HT (A11)	Unambiguous	KSSDQHLELGYKVER		2	13	XP_044444971.1; XP_044422531.1	XP_044327129.1; XP_044429705.1; XP_044399994.1; XP_044444971.1; XP_044422530.1; XP_044399993.1; XP_044391333.1; XP_044425929.1; XP_044459984.1; XP_044444970.1; XP_044440562.1; XP_044391332.1; XP_044422531.1	2	2	0.3485	0	1	1	894.97	1788.93	1788.92	4.7	0.00421	595344	CID (Collision Induced Dissociation)	MS2	53.8788	10.399	29.7815	6688	Pol_II_2.raw	3.07	0	0.001421
	Sequest HT (A11)	Unambiguous	RIPFGFVDR		2	9	XP_044444971.1; XP_044422531.1	XP_044327129.1; XP_044429652.1; XP_044429705.1; XP_044444971.1; XP_044422530.1; XP_044459984.1; XP_044444970.1; XP_044440562.1; XP_044422531.1	1	2	0.2573	0	1	1	553.81	1106.61	1106.61	1.53	0.00085	4403572	CID (Collision Induced Dissociation)	MS2	33.1758	0.891	53.0129	13831	Pol_II_2.raw	2.41	0	0.0065
	Sequest HT (A11)	Unambiguous	AMEDIMVK		2	11	XP_044444971.1; XP_044422531.1	XP_044327129.1; XP_044429705.1; XP_044399994.1; XP_044444971.1; XP_044422530.1; XP_044399993.1; XP_044391333.1; XP_044459984.1; XP_044444970.1; XP_044391332.1; XP_044422531.1	0	2	0.3855	0	1	1	468.731	936.455	936.453	2.44	0.00114	52745348	CID (Collision Induced Dissociation)	MS2	10.2433	0.1	37.0659	8858	Pol_II_2.raw	2.49	0.000306	0.02686
	Sequest HT (A11)	Unambiguous	SSDQHLELGYK		2	13	XP_044444971.1; XP_044422531.1	XP_044327129.1; XP_044429705.1; XP_044399994.1; XP_044444971.1; XP_044422530.1; XP_044399993.1; XP_044391333.1; XP_044425929.1; XP_044459984.1; XP_044444970.1; XP_044440562.1; XP_044391332.1; XP_044422531.1	0	3	0.3941	0	1	1	426.211	1276.62	1276.62	1.57	0.00067	5543007	CID (Collision Induced Dissociation)	MS2	29.3014	0.55	30.3772	6862	Pol_II_2.raw	2.03	0.000306	0.02589
	Sequest HT (A11)	Unambiguous	KKSDDQDQLPEPVER		2	5	XP_044444971.1; XP_044422531.1	XP_044429705.1; XP_044444971.1; XP_044422530.1; XP_044444970.1; XP_044422531.1	2	3	0.3381	0	1	1	595.301	1783.89	1783.88	2.79	0.00166	34333408	CID (Collision Induced Dissociation)	MS2	1.6977	0.122	28.4215	6284	Pol_II_2.raw	2.78	0.000306	0.02752
	Sequest HT (A11)	Unambiguous	SSDQHLELGYKVER		2	13	XP_044444971.1; XP_044422531.1	XP_044327129.1; XP_044429705.1; XP_044399994.1; XP_044444971.1; XP_044422530.1; XP_044399993.1; XP_044391333.1; XP_044425929.1; XP_044459984.1; XP_044444970.1; XP_044440562.1; XP_044391332.1; XP_044422531.1	1	2	0.415	0	1	1	830.924	1660.84	1660.83	6.53	0.00542	1.83164e+06	CID (Collision Induced Dissociation)	MS2	21.4483	2.57	31.9644	7331	Pol_II_2.raw	2.94	0.000306	0.02767
	Sequest HT (A11)	Unambiguous	TMMESFENRVNQVLNK		2	9	XP_044444971.1; XP_044422531.1	XP_044327129.1; XP_044429705.1; XP_044399994.1; XP_044444971.1; XP_044422530.1; XP_044391333.1; XP_044459984.1; XP_044444970.1; XP_044422531.1	1	3	0.5094	0	1	1	647.319	1939.94	1939.94	3.14	0.00203	23660352	CID (Collision Induced Dissociation)	MS2	5.35982	0.262	73.5216	20144	Pol_II_2.raw	2.12	0.000306	0.0262
	Sequest HT (A11)	Unambiguous	FSAWHAETESGFITPGDTMVR		2	5	XP_044444971.1; XP_044422531.1	XP_044429705.1; XP_044444971.1; XP_044422530.1; XP_044444970.1; XP_044422531.1	0	3	0.3688	0	1	1	780.367	2339.09	2339.08	3.96	0.00308	1744103	CID (Collision Induced Dissociation)	MS2	18.706	1.25	67.8306	18403	Pol_II_2.raw	3.01	0.000306	0.02503
	Sequest HT (A11)	Unambiguous	LKVVPGDDAMSIEAQK		2	10	XP_044444971.1; XP_044422531.1	XP_044327129.1; XP_044429705.1; XP_044399994.1; XP_044444971.1; XP_044422530.1; XP_044399993.1; XP_044391333.1; XP_044459984.1; XP_044444970.1; XP_044422531.1	1	3	0.5166	0	1	1	567.636	1700.89	1700.89	2.95	0.00167	1929548	CID (Collision Induced Dissociation)	MS2	31.9005	1.419	48.1541	12310	Pol_II_2.raw	2.71	0.000306	0.02677
	Sequest HT (A11)	Unambiguous	ISDEDCLLLGLNPK		2	5	XP_044444971.1; XP_044422531.1	XP_044429705.1; XP_044444971.1; XP_044422530.1; XP_044444970.1; XP_044422531.1	0	2	0.2158	0	1	1	765.399	1529.79	1529.79	1.62	0.00124	1.91363e+06	CID (Collision Induced Dissociation)	MS2	72.6148	1.759	75.4916	20749	Pol_II_2.raw	2.41	0.000306	0.02753
	Sequest HT (A11)	Unambiguous	YELDDENWRPTYMLPDHVDDLK		2	5	XP_044444971.1; XP_044422531.1	XP_044429705.1; XP_044444971.1; XP_044422530.1; XP_044444970.1; XP_044422531.1	0	2	0.5076	0	1	1	1382.64	2764.27	2764.26	3.62	0.005	1.70321e+06	CID (Collision Induced Dissociation)	MS2	11.7329	2.884	74.435	20427	Pol_II_2.raw	1.97	0.000306	0.0269
	Sequest HT (A11)	Unambiguous	SPMSATPYRDGGMMSPMLSPNFR		2	5	XP_044444971.1; XP_044422531.1	XP_044429705.1; XP_044444971.1; XP_044422530.1; XP_044444970.1; XP_044422531.1	1	2	0.3038	0	1	1	1265.58	2530.15	2530.13	4.25	0.00537	1.12336e+06	CID (Collision Induced Dissociation)	MS2	21.5729	1.934	69.1774	18815	Pol_II_2.raw	2.6	0.0006025	0.03014
	Sequest HT (A11)	Unambiguous	KAEFDNVFR		2	7	XP_044444971.1; XP_044422531.1	XP_044429705.1; XP_044399994.1; XP_044444971.1; XP_044422530.1; XP_044399993.1; XP_044444970.1; XP_044422531.1	1	2	0.301	0	1	1	563.29	1125.57	1125.57	3.94	0.00222	5.74359e+06	CID (Collision Induced Dissociation)	MS2	71.2667	0.5	37.7161	9057	Pol_II_2.raw	1.96	0.0006025	0.02958
	Sequest HT (A11)	Unambiguous	SYYEMPDEDIDPDKISPWLLR		2	5	XP_044444971.1; XP_044422531.1	XP_044429705.1; XP_044444971.1; XP_044422530.1; XP_044444970.1; XP_044422531.1	1	3	0.0898	0	1	2	861.412	2582.22	2582.21	3.24	0.00279	2959465	CID (Collision Induced Dissociation)	MS2	14.1977	0.638	89.4692	25004	Pol_II_2.raw	1.67	0.0006025	0.03012
	Sequest HT (A11)	Selected	YELDDENWRPTYMLPDHVDDLK		2	5	XP_044444971.1; XP_044422531.1	XP_044429705.1; XP_044444971.1; XP_044422530.1; XP_044444970.1; XP_044422531.1	0	3	0.0123	0	1	1	922.091	2764.26	2764.26	1.25	0.00115	1.54539e+06	CID (Collision Induced Dissociation)	MS2	55.4857	3.914	76.7518	21132	Pol_II_2.raw	1.63	0.0006025	0.03092
	Sequest HT (A11)	Unambiguous	TMMESFENRVNQVLNK		2	9	XP_044444971.1; XP_044422531.1	XP_044327129.1; XP_044429705.1; XP_044399994.1; XP_044444971.1; XP_044422530.1; XP_044391333.1; XP_044459984.1; XP_044444970.1; XP_044422531.1	1	3	0.4785	0	1	1	647.319	1939.94	1939.94	2.77	0.00179	9628759	CID (Collision Induced Dissociation)	MS2	7.13377	0.379	73.467	20128	Pol_II_2.raw	2.09	0.0006025	0.03053
	Sequest HT (A11)	Unambiguous	ITNDEAPKGEIQDESAEDDVFLKK		2	5	XP_044444971.1; XP_044422531.1	XP_044429705.1; XP_044444971.1; XP_044422530.1; XP_044444970.1; XP_044422531.1	2	3	0.3759	0	1	1	897.774	2691.31	2691.3	3.39	0.00304	4922007	CID (Collision Induced Dissociation)	MS2	27.1385	0.502	49.7372	12805	Pol_II_2.raw	2.82	0.0008331	0.03962
	Sequest HT (A11)	Unambiguous	AEVLELMmVPK	M8(Oxidation)	2	10	XP_044444971.1; XP_044422531.1	XP_044327129.1; XP_044429705.1; XP_044399994.1; XP_044444971.1; XP_044422530.1; XP_044391333.1; XP_044459984.1; XP_044444970.1; XP_044391332.1; XP_044422531.1	0	2	0.0711	0	1	1	638.339	1275.67	1275.67	1.85	0.00118	1.91687e+06	CID (Collision Induced Dissociation)	MS2	72.9217	1.536	74.0667	20312	Pol_II_2.raw	2.53	0.0008331	0.03258
	Sequest HT (A11)	Unambiguous	YELDDENWRPTYMLPDHVDDLK		2	5	XP_044444971.1; XP_044422531.1	XP_044429705.1; XP_044444971.1; XP_044422530.1; XP_044444970.1; XP_044422531.1	0	2	0.48	0	1	1	1382.63	2764.25	2764.26	-0.45	-0.00062	1.0345e+06	CID (Collision Induced Dissociation)	MS2	27.7479	1.81	74.3644	20404	Pol_II_2.raw	2	0.0008331	0.04252
	Sequest HT (A11)	Unambiguous	TMMESFENRVNQVLNK		2	9	XP_044444971.1; XP_044422531.1	XP_044327129.1; XP_044429705.1; XP_044399994.1; XP_044444971.1; XP_044422530.1; XP_044391333.1; XP_044459984.1; XP_044444970.1; XP_044422531.1	1	3	0.4372	0	1	1	647.319	1939.94	1939.94	2.77	0.00179	45231932	CID (Collision Induced Dissociation)	MS2	0.997701	0.077	74.6416	20486	Pol_II_2.raw	2.15	0.0008331	0.03528
	Sequest HT (A11)	Unambiguous	NVFEAEVQK		2	5	XP_044444971.1; XP_044422531.1	XP_044429705.1; XP_044444971.1; XP_044422530.1; XP_044444970.1; XP_044422531.1	0	1	0.2353	0	1	1	1063.54	1063.54	1063.54	2.54	0.00271	1.64192e+06	CID (Collision Induced Dissociation)	MS2	0	8.504	33.1852	7692	Pol_II_2.raw	1.87	0.0008331	0.04548
	Sequest HT (A11)	Unambiguous	NVFEAEVQK		2	5	XP_044444971.1; XP_044422531.1	XP_044429705.1; XP_044444971.1; XP_044422530.1; XP_044444970.1; XP_044422531.1	0	2	0.2737	0	1	1	532.276	1063.54	1063.54	1.78	0.00095	43970644	CID (Collision Induced Dissociation)	MS2	30.1655	0.225	33.4799	7780	Pol_II_2.raw	1.9	0.0008331	0.03679
	Sequest HT (A11)	Unambiguous	IPFGFVDR		2	9	XP_044444971.1; XP_044422531.1	XP_044327129.1; XP_044429652.1; XP_044429705.1; XP_044444971.1; XP_044422530.1; XP_044459984.1; XP_044444970.1; XP_044440562.1; XP_044422531.1	0	2	0.1897	0	1	1	475.759	950.511	950.509	1.95	0.00092	39462020	CID (Collision Induced Dissociation)	MS2	2.57385	0.138	57.4151	15195	Pol_II_2.raw	1.74	0.0008331	0.0353
	Sequest HT (A11)	Unambiguous	TMmESFENRVNQVLNK	M3(Oxidation)	2	9	XP_044444971.1; XP_044422531.1	XP_044327129.1; XP_044429705.1; XP_044399994.1; XP_044444971.1; XP_044422530.1; XP_044391333.1; XP_044459984.1; XP_044444970.1; XP_044422531.1	1	2	0.0054	0	1	1	978.471	1955.94	1955.93	2.04	0.002	2.02703e+06	CID (Collision Induced Dissociation)	MS2	51.7192	1.699	60.9241	16283	Pol_II_2.raw	1.84	0.0008331	0.03299
	Sequest HT (A11)	Unambiguous	TmMESFENRVNQVLNK	M2(Oxidation)	2	9	XP_044444971.1; XP_044422531.1	XP_044327129.1; XP_044429705.1; XP_044399994.1; XP_044444971.1; XP_044422530.1; XP_044391333.1; XP_044459984.1; XP_044444970.1; XP_044422531.1	1	2		0.0054	2	2	978.471	1955.94	1955.93	2.04	0.002	2.02703e+06	CID (Collision Induced Dissociation)	MS2	51.7192	1.699	60.9241	16283	Pol_II_2.raw	1.83	0.0008331	0.03313
	Sequest HT (A11)	Selected	HLNDGDFVLFNR		2	10	XP_044444971.1; XP_044422531.1	XP_044327129.1; XP_044429652.1; XP_044429705.1; XP_044444971.1; XP_044422530.1; XP_044425929.1; XP_044459984.1; XP_044444970.1; XP_044440562.1; XP_044422531.1	0	3		0.0407	2	2	482.91	1446.72	1446.71	1.96	0.00095	3.03918e+06	CID (Collision Induced Dissociation)	MS2	14.0394	1.376	58.583	15561	Pol_II_2.raw	2.12	0.0008331	0.04468
	Sequest HT (A11)	Unambiguous	TMmESFENRVNQVLNK	M3(Oxidation)	2	9	XP_044444971.1; XP_044422531.1	XP_044327129.1; XP_044429705.1; XP_044399994.1; XP_044444971.1; XP_044422530.1; XP_044391333.1; XP_044459984.1; XP_044444970.1; XP_044422531.1	1	2	0.3605	0	1	1	978.472	1955.94	1955.93	3.1	0.00303	1.03671e+06	CID (Collision Induced Dissociation)	MS2	0	3.457	60.5885	16182	Pol_II_2.raw	2.58	0.0008331	0.04844
	Sequest HT (A11)	Unambiguous	GSFINISQMTAcVGQQNVEGKR	C12(Carbamidomethyl)	2	11	XP_044444971.1; XP_044422531.1	XP_044327129.1; XP_044429705.1; XP_044399994.1; XP_044444971.1; XP_044422530.1; XP_044399993.1; XP_044391333.1; XP_044459984.1; XP_044444970.1; XP_044391332.1; XP_044422531.1	1	2	0.1859	0	1	1	1212.6	2424.19	2424.18	5.03	0.0061	2.95876e+06	CID (Collision Induced Dissociation)	MS2	63.5822	1.648	68.2071	18522	Pol_II_2.raw	1.56	0.0008331	0.03793
	Sequest HT (A11)	Unambiguous	NATLFFNILLR		2	5	XP_044444971.1; XP_044422531.1	XP_044429705.1; XP_044444971.1; XP_044422530.1; XP_044444970.1; XP_044422531.1	0	2	0.3833	0	1	1	661.387	1321.77	1321.76	3.09	0.00204	2775845	CID (Collision Induced Dissociation)	MS2	45.0661	2.205	98.8194	27867	Pol_II_2.raw	2.27	0.0008331	0.03362
	Sequest HT (A11)	Unambiguous	NVFEAEVQKLEADR		2	5	XP_044444971.1; XP_044422531.1	XP_044429705.1; XP_044444971.1; XP_044422530.1; XP_044444970.1; XP_044422531.1	1	2	0.2675	0	1	1	824.423	1647.84	1647.83	2.88	0.00238	3.8039e+06	CID (Collision Induced Dissociation)	MS2	16.0245	1.536	68.7582	18687	Pol_II_2.raw	2.28	0.0008331	0.03446
	Sequest HT (A11)	Unambiguous	ESFEWVIGEIESR		2	11	XP_044444971.1; XP_044422531.1	XP_044327129.1; XP_044429705.1; XP_044399994.1; XP_044444971.1; XP_044422530.1; XP_044399993.1; XP_044391333.1; XP_044459984.1; XP_044444970.1; XP_044391332.1; XP_044422531.1	0	3	0.0874	0	1	1	527.592	1580.76	1580.76	1.32	0.0007	1.5349e+06	CID (Collision Induced Dissociation)	MS2	63.3775	2.287	88.047	24574	Pol_II_2.raw	1.83	0.0008331	0.03746
	Sequest HT (A11)	Unambiguous	VVPGDDAMSIEAQK		2	10	XP_044444971.1; XP_044422531.1	XP_044327129.1; XP_044429705.1; XP_044399994.1; XP_044444971.1; XP_044422530.1; XP_044399993.1; XP_044391333.1; XP_044459984.1; XP_044444970.1; XP_044422531.1	0	2	0.3	0	1	1	730.361	1459.71	1459.71	3.29	0.0024	2.72069e+06	CID (Collision Induced Dissociation)	MS2	57.3765	1.867	42.1382	10425	Pol_II_2.raw	1.2	0.0008331	0.04845
	Sequest HT (A11)	Unambiguous	IEKGELLSGTLcK	C12(Carbamidomethyl)	2	10	XP_044444971.1; XP_044422531.1	XP_044327129.1; XP_044429652.1; XP_044429705.1; XP_044444971.1; XP_044422530.1; XP_044425929.1; XP_044459984.1; XP_044444970.1; XP_044440562.1; XP_044422531.1	1	3	0.3116	0	1	1	483.267	1447.79	1447.78	2.41	0.00116	1.23686e+06	CID (Collision Induced Dissociation)	MS2	61.3032	2.842	39.8241	9712	Pol_II_2.raw	2.15	0.0008331	0.04093
	Sequest HT (A11)	Unambiguous	LQLGTEITTTGDNTWPMPVNLKR		2	5	XP_044444971.1; XP_044422531.1	XP_044429705.1; XP_044444971.1; XP_044422530.1; XP_044444970.1; XP_044422531.1	1	3	0.125	0	1	1	862.454	2585.35	2585.34	3.17	0.00273	2885655	CID (Collision Induced Dissociation)	MS2	21.2418	1.743	78.1404	21551	Pol_II_2.raw	2.48	0.0008331	0.03209
	Sequest HT (A11)	Unambiguous	IEKGELLSGTLcK	C12(Carbamidomethyl)	2	10	XP_044444971.1; XP_044422531.1	XP_044327129.1; XP_044429652.1; XP_044429705.1; XP_044444971.1; XP_044422530.1; XP_044425929.1; XP_044459984.1; XP_044444970.1; XP_044440562.1; XP_044422531.1	1	3	0.3862	0	1	1	483.266	1447.78	1447.78	1.08	0.00052	1.10515e+06	CID (Collision Induced Dissociation)	MS2	29.5063	2.96	39.8954	9735	Pol_II_2.raw	1.89	0.0008331	0.03514
	Sequest HT (A11)	Unambiguous	LNLSVTSPYNADFDGDEMNMHVPQSFETR		2	10	XP_044444971.1; XP_044422531.1	XP_044327129.1; XP_044429705.1; XP_044399994.1; XP_044444971.1; XP_044422530.1; XP_044399993.1; XP_044391333.1; XP_044459984.1; XP_044444970.1; XP_044422531.1	0	3	0.2439	0	1	1	1105.5	3314.48	3314.47	3.57	0.00395	1.15115e+06	CID (Collision Induced Dissociation)	MS2	54.3786	1.53	80.5161	22278	Pol_II_2.raw	2.05	0.0008331	0.04294
	Sequest HT (A11)	Unambiguous	TMMESFENR		2	9	XP_044444971.1; XP_044422531.1	XP_044327129.1; XP_044429705.1; XP_044399994.1; XP_044444971.1; XP_044422530.1; XP_044391333.1; XP_044459984.1; XP_044444970.1; XP_044422531.1	0	2	0.534	0	1	1	572.743	1144.48	1144.48	1.78	0.00102	8646045	CID (Collision Induced Dissociation)	MS2	27.1837	0.6	38.2416	9219	Pol_II_2.raw	2.06	0.0008331	0.03578
	Sequest HT (A11)	Unambiguous	TMMESFENR		2	9	XP_044444971.1; XP_044422531.1	XP_044327129.1; XP_044429705.1; XP_044399994.1; XP_044444971.1; XP_044422530.1; XP_044391333.1; XP_044459984.1; XP_044444970.1; XP_044422531.1	0	2	0.495	0	1	1	572.743	1144.48	1144.48	2.64	0.00151	7264348	CID (Collision Induced Dissociation)	MS2	31.267	0.611	38.1921	9204	Pol_II_2.raw	2	0.0008331	0.0333
	Sequest HT (A11)	Unambiguous	cIVSPQANRPVMGIVQDTLLGcR	C1(Carbamidomethyl); C22(Carbamidomethyl)	2	9	XP_044444971.1; XP_044422531.1	XP_044327129.1; XP_044429705.1; XP_044444971.1; XP_044422530.1; XP_044399993.1; XP_044459984.1; XP_044444970.1; XP_044391332.1; XP_044422531.1	0	2	0.5131	0	1	1	1292.66	2584.32	2584.32	2.11	0.00272	1.47419e+06	CID (Collision Induced Dissociation)	MS2	28.2942	2.559	80.1714	22173	Pol_II_2.raw	1.91	0.0008331	0.03822
	Sequest HT (A11)	Rejected	FARPDWmILQVLPIPPPPVRPSVMMDTSSR	M7(Oxidation)	1	2	XP_044422531.1	XP_044422530.1; XP_044422531.1	0	4		0.0054	2	2	863.205	3449.8	3449.79	2.12	0.00183	4.04763e+06	CID (Collision Induced Dissociation)	MS2	10.7884	2.325	99.3098	28021	Pol_II_2.raw	1.85	0.001061	0.06549
	Sequest HT (A11)	Unambiguous	DGGMMSPMLSPNFR		2	5	XP_044444971.1; XP_044422531.1	XP_044429705.1; XP_044444971.1; XP_044422530.1; XP_044444970.1; XP_044422531.1	0	2	0.4739	0	1	1	770.344	1539.68	1539.68	3.85	0.00297	3146666	CID (Collision Induced Dissociation)	MS2	68.0188	1.254	68.3468	18560	Pol_II_2.raw	2.11	0.001061	0.05999
	Sequest HT (A11)	Unambiguous	NATLFFNILLR		2	5	XP_044444971.1; XP_044422531.1	XP_044429705.1; XP_044444971.1; XP_044422530.1; XP_044444970.1; XP_044422531.1	0	2	0.3265	0	1	1	661.387	1321.77	1321.76	2.72	0.0018	2975408	CID (Collision Induced Dissociation)	MS2	56.0118	1.647	98.8823	27887	Pol_II_2.raw	2.45	0.001061	0.05375
	Sequest HT (A11)	Unambiguous	NVQcALEYTTLR	C4(Carbamidomethyl)	2	11	XP_044444971.1; XP_044422531.1	XP_044327129.1; XP_044429705.1; XP_044399994.1; XP_044444971.1; XP_044422530.1; XP_044399993.1; XP_044391333.1; XP_044459984.1; XP_044444970.1; XP_044391332.1; XP_044422531.1	0	1	0.3351	0	1	1	1467.73	1467.73	1467.73	3.35	0.00492	2.03356e+06	CID (Collision Induced Dissociation)	MS2	14.6536	4.549	53.8186	14080	Pol_II_2.raw	1.85	0.001061	0.05051
	Sequest HT (A11)	Unambiguous	GLTPQEFFFHAMGGR		2	8	XP_044444971.1; XP_044422531.1	XP_044327129.1; XP_044429705.1; XP_044444971.1; XP_044422530.1; XP_044399993.1; XP_044459984.1; XP_044444970.1; XP_044422531.1	0	2	0.2348	0	1	1	847.912	1694.82	1694.81	4	0.00339	1.80724e+06	CID (Collision Induced Dissociation)	MS2	59.1771	1.732	84.9694	23638	Pol_II_2.raw	2.64	0.001061	0.04931
	Sequest HT (A11)	Unambiguous	HLAILcDTMTYR	C6(Carbamidomethyl)	2	11	XP_044444971.1; XP_044422531.1	XP_044327129.1; XP_044429705.1; XP_044399994.1; XP_044444971.1; XP_044335362.1; XP_044422530.1; XP_044399993.1; XP_044391333.1; XP_044444970.1; XP_044391332.1; XP_044422531.1	0	3	0.3674	0	1	1	498.581	1493.73	1493.72	2.7	0.00135	2.77642e+06	CID (Collision Induced Dissociation)	MS2	55.6306	1.479	54.1633	14186	Pol_II_2.raw	2.15	0.001061	0.06751
	Sequest HT (A11)	Unambiguous	cIVSPQANRPVMGIVQDTLLGcR	C1(Carbamidomethyl); C22(Carbamidomethyl)	2	9	XP_044444971.1; XP_044422531.1	XP_044327129.1; XP_044429705.1; XP_044444971.1; XP_044422530.1; XP_044399993.1; XP_044459984.1; XP_044444970.1; XP_044391332.1; XP_044422531.1	0	2	0.3286	0	1	1	1292.67	2584.33	2584.32	6.45	0.00834	1423512	CID (Collision Induced Dissociation)	MS2	44.7213	2.696	80.1095	22154	Pol_II_2.raw	2.1	0.001061	0.05212
	Sequest HT (A11)	Unambiguous	RSLLDELR		2	12	XP_044444971.1; XP_044422531.1	XP_044327129.1; XP_044429705.1; XP_044399994.1; XP_044444971.1; XP_044335362.1; XP_044422530.1; XP_044399993.1; XP_044391333.1; XP_044459984.1; XP_044444970.1; XP_044391332.1; XP_044422531.1	1	2	0.1143	0	1	1	501.292	1001.58	1001.57	3.01	0.00151	5701328	CID (Collision Induced Dissociation)	MS2	63.719	0.834	48.0128	12261	Pol_II_2.raw	2.45	0.001061	0.0595
	Sequest HT (A11)	Unambiguous	TLGTSTGSLIHVIWEEVGPDAARK		2	5	XP_044444971.1; XP_044422531.1	XP_044429705.1; XP_044444971.1; XP_044422530.1; XP_044444970.1; XP_044422531.1	1	4	0.1462	0	1	1	635.091	2537.34	2537.34	2.22	0.00141	4.96649e+06	CID (Collision Induced Dissociation)	MS2	18.0535	2.029	89.2476	24939	Pol_II_2.raw	1.71	0.001061	0.05692
	Sequest HT (A11)	Unambiguous	SPMSATPYRDGGMmSPMLSPNFR	M14(Oxidation)	2	5	XP_044444971.1; XP_044422531.1	XP_044429705.1; XP_044444971.1; XP_044422530.1; XP_044444970.1; XP_044422531.1	1	3	0.1013	0	1	1	849.385	2546.14	2546.13	4.46	0.00379	2.39276e+06	CID (Collision Induced Dissociation)	MS2	17.3435	0.988	62.7223	16838	Pol_II_2.raw	2.27	0.001304	0.07018
	Sequest HT (A11)	Unambiguous	AEVLELMmVPK	M8(Oxidation)	2	10	XP_044444971.1; XP_044422531.1	XP_044327129.1; XP_044429705.1; XP_044399994.1; XP_044444971.1; XP_044422530.1; XP_044391333.1; XP_044459984.1; XP_044444970.1; XP_044391332.1; XP_044422531.1	0	2	0.0591	0	1	1	638.341	1275.68	1275.67	5.3	0.00338	2.03269e+06	CID (Collision Induced Dissociation)	MS2	72.8656	1.452	62.5519	16787	Pol_II_2.raw	2.2	0.001304	0.07246
	Sequest HT (A11)	Unambiguous	VQLVQFGILSPDEIR		1	8	XP_044422531.1	XP_044429705.1; XP_044399994.1; XP_044422530.1; XP_044399993.1; XP_044391333.1; XP_044425929.1; XP_044391332.1; XP_044422531.1	0	3	0.2429	0	1	1	571.991	1713.96	1713.95	3.21	0.00183	2.06861e+06	CID (Collision Induced Dissociation)	MS2	18.9782	2.058	84.8507	23602	Pol_II_2.raw	2.47	0.001304	0.07592
	Sequest HT (A11)	Unambiguous	AEFDNVFRYELDDENWRPTYMLPDHVDDLK		2	5	XP_044444971.1; XP_044422531.1	XP_044429705.1; XP_044444971.1; XP_044422530.1; XP_044444970.1; XP_044422531.1	1	4	0.1111	0	1	1	936.437	3742.73	3742.71	3.84	0.00359	11213802	CID (Collision Induced Dissociation)	MS2	11.6018	1.897	88.8307	24812	Pol_II_2.raw	2.34	0.001304	0.07307
	Sequest HT (A11)	Unambiguous	SSDQHLELGYK		2	13	XP_044444971.1; XP_044422531.1	XP_044327129.1; XP_044429705.1; XP_044399994.1; XP_044444971.1; XP_044422530.1; XP_044399993.1; XP_044391333.1; XP_044425929.1; XP_044459984.1; XP_044444970.1; XP_044440562.1; XP_044391332.1; XP_044422531.1	0	3	0.1208	0	1	1	426.211	1276.62	1276.62	2	0.00085	3.48376e+06	CID (Collision Induced Dissociation)	MS2	31.8501	0.883	30.4384	6880	Pol_II_2.raw	1.49	0.001304	0.07092
	Sequest HT (A11)	Unambiguous	DGGMMSPMLSPNFR		2	5	XP_044444971.1; XP_044422531.1	XP_044429705.1; XP_044444971.1; XP_044422530.1; XP_044444970.1; XP_044422531.1	0	2	0.3125	0	1	1	770.345	1539.68	1539.68	4.25	0.00327	5.75613e+06	CID (Collision Induced Dissociation)	MS2	59.3125	0.872	68.4079	18579	Pol_II_2.raw	2.88	0.001304	0.07371
	Sequest HT (A11)	Unambiguous	NATLFFNILLR		2	5	XP_044444971.1; XP_044422531.1	XP_044429705.1; XP_044444971.1; XP_044422530.1; XP_044444970.1; XP_044422531.1	0	2	0.3182	0	1	1	661.387	1321.77	1321.76	3.74	0.00247	1.61359e+06	CID (Collision Induced Dissociation)	MS2	8.88955	4.191	95.7359	26921	Pol_II_2.raw	1.98	0.001304	0.06998
	Sequest HT (A11)	Unambiguous	GFVENSYLR		2	8	XP_044444971.1; XP_044422531.1	XP_044327129.1; XP_044429705.1; XP_044444971.1; XP_044422530.1; XP_044399993.1; XP_044459984.1; XP_044444970.1; XP_044422531.1	0	2	0.3966	0	1	1	542.776	1084.54	1084.54	2.46	0.00133	31091104	CID (Collision Induced Dissociation)	MS2	5.67829	0.178	44.6215	11198	Pol_II_2.raw	2.37	0.001304	0.07662
	Sequest HT (A11)	Unambiguous	EGLIDTAVK		2	11	XP_044444971.1; XP_044422531.1	XP_044327129.1; XP_044429705.1; XP_044399994.1; XP_044444971.1; XP_044422530.1; XP_044399993.1; XP_044391333.1; XP_044459984.1; XP_044444970.1; XP_044391332.1; XP_044422531.1	0	1	0.3211	0	1	1	945.528	945.528	945.525	2.78	0.00263	17656688	CID (Collision Induced Dissociation)	MS2	12.5262	0.679	36.6546	8733	Pol_II_2.raw	1.9	0.001549	0.07913
	Sequest HT (A11)	Unambiguous	ILADEDDTKFK		1	2	XP_044422531.1	XP_044422530.1; XP_044422531.1	1	3	0.3526	0	1	1	432.223	1294.66	1294.65	2.6	0.00112	3.16779e+06	CID (Collision Induced Dissociation)	MS2	46.2199	0.843	30.318	6845	Pol_II_2.raw	1.56	0.001549	0.08186
	Sequest HT (A11)	Unambiguous	GFVENSYLR		2	8	XP_044444971.1; XP_044422531.1	XP_044327129.1; XP_044429705.1; XP_044444971.1; XP_044422530.1; XP_044399993.1; XP_044459984.1; XP_044444970.1; XP_044422531.1	0	1	0.2515	0	1	1	1084.55	1084.55	1084.54	4.66	0.00506	4621766	CID (Collision Induced Dissociation)	MS2	42.6673	1.729	43.4165	10820	Pol_II_2.raw	1.71	0.001549	0.0789
	Sequest HT (A11)	Selected	KIEGNMLTEMALR		2	8	XP_044444971.1; XP_044422531.1	XP_044327129.1; XP_044429705.1; XP_044444971.1; XP_044335362.1; XP_044422530.1; XP_044459984.1; XP_044444970.1; XP_044422531.1	1	3	0.031	0	1	1	502.6	1505.78	1505.78	2.3	0.00116	2.0342e+06	CID (Collision Induced Dissociation)	MS2	70.5882	1.345	61.8457	16569	Pol_II_2.raw	2.26	0.001794	0.08558
	Sequest HT (A11)	Unambiguous	SPMSATPYRDGGMMSPMLSPNFR		2	5	XP_044444971.1; XP_044422531.1	XP_044429705.1; XP_044444971.1; XP_044422530.1; XP_044444970.1; XP_044422531.1	1	2	0.502	0	1	1	1265.58	2530.14	2530.13	3.47	0.0044	1.55847e+06	CID (Collision Induced Dissociation)	MS2	30.4842	3.169	69.3823	18880	Pol_II_2.raw	2.49	0.002015	0.09353
	Sequest HT (A11)	Unambiguous	NVQCALEYTTLR		2	11	XP_044444971.1; XP_044422531.1	XP_044327129.1; XP_044429705.1; XP_044399994.1; XP_044444971.1; XP_044422530.1; XP_044399993.1; XP_044391333.1; XP_044459984.1; XP_044444970.1; XP_044391332.1; XP_044422531.1	0	2	0.3333	0	1	1	705.858	1410.71	1410.7	2.9	0.00205	1.79601e+06	CID (Collision Induced Dissociation)	MS2	38.1224	2.505	57.2087	15134	Pol_II_2.raw	2.34	0.002015	0.09124
	Sequest HT (A11)	Unambiguous	TTSNHLIEVIEVLGIEAVR		2	11	XP_044444971.1; XP_044422531.1	XP_044327129.1; XP_044429705.1; XP_044444971.1; XP_044335362.1; XP_044422530.1; XP_044399993.1; XP_044391333.1; XP_044459984.1; XP_044444970.1; XP_044391332.1; XP_044422531.1	0	3	0.3991	0	1	1	698.393	2093.16	2093.16	2.26	0.00158	4341273	CID (Collision Induced Dissociation)	MS2	37.0879	0.789	98.1143	27650	Pol_II_2.raw	2.23	0.002015	0.09128
	Sequest HT (A11)	Unambiguous	TLPHFTKDDYGPESR		2	9	XP_044444971.1; XP_044422531.1	XP_044327129.1; XP_044429652.1; XP_044429705.1; XP_044444971.1; XP_044422530.1; XP_044459984.1; XP_044444970.1; XP_044440562.1; XP_044422531.1	1	4	0.2336	0	1	1	441.466	1762.84	1762.84	1.67	0.00073	27924766	CID (Collision Induced Dissociation)	MS2	6.88966	1.633	35.8329	8485	Pol_II_2.raw	1.37	0.002015	0.0946
	Sequest HT (A11)	Unambiguous	SYYEMPDEDIDPDKISPWLLR		2	5	XP_044444971.1; XP_044422531.1	XP_044429705.1; XP_044444971.1; XP_044422530.1; XP_044444970.1; XP_044422531.1	1	3	0.1043	0	1	1	861.412	2582.22	2582.21	3.6	0.0031	3.9426e+06	CID (Collision Induced Dissociation)	MS2	77.7501	0.744	89.5318	25023	Pol_II_2.raw	1.63	0.002015	0.09262
	Sequest HT (A11)	Unambiguous	RSLLDELR		2	12	XP_044444971.1; XP_044422531.1	XP_044327129.1; XP_044429705.1; XP_044399994.1; XP_044444971.1; XP_044335362.1; XP_044422530.1; XP_044399993.1; XP_044391333.1; XP_044459984.1; XP_044444970.1; XP_044391332.1; XP_044422531.1	1	2	0.0914	0	1	2	501.292	1001.58	1001.57	2.76	0.00138	5.3274e+06	CID (Collision Induced Dissociation)	MS2	63.4148	0.995	48.0717	12280	Pol_II_2.raw	1.97	0.002015	0.0882
	Sequest HT (A11)	Unambiguous	AMEDIMVK		2	11	XP_044444971.1; XP_044422531.1	XP_044327129.1; XP_044429705.1; XP_044399994.1; XP_044444971.1; XP_044422530.1; XP_044399993.1; XP_044391333.1; XP_044459984.1; XP_044444970.1; XP_044391332.1; XP_044422531.1	0	2	0.3453	0	1	1	468.732	936.456	936.453	3.03	0.00142	52311032	CID (Collision Induced Dissociation)	MS2	24.3566	0.206	36.8885	8804	Pol_II_2.raw	2.23	0.002015	0.0884
	Sequest HT (A11)	Unambiguous	TMMESFENR		2	9	XP_044444971.1; XP_044422531.1	XP_044327129.1; XP_044429705.1; XP_044399994.1; XP_044444971.1; XP_044422530.1; XP_044391333.1; XP_044459984.1; XP_044444970.1; XP_044422531.1	0	2	0.4751	0	1	1	572.743	1144.48	1144.48	2.53	0.00145	35009112	CID (Collision Induced Dissociation)	MS2	9.43493	0.154	37.4207	8967	Pol_II_2.raw	2.21	0.002263	0.09739
	Sequest HT (A11)	Unambiguous	TPSLSVFLKPEVSK		2	9	XP_044444971.1; XP_044422531.1	XP_044429705.1; XP_044399994.1; XP_044444971.1; XP_044422530.1; XP_044399993.1; XP_044391333.1; XP_044444970.1; XP_044391332.1; XP_044422531.1	0	3	0.227	0	1	1	511.297	1531.88	1531.87	2.65	0.00135	2.28348e+06	CID (Collision Induced Dissociation)	MS2	64.6345	1.456	65.2401	17612	Pol_II_2.raw	1.85	0.002263	0.09824
	Sequest HT (A11)	Unambiguous	KAEFDNVFR		2	7	XP_044444971.1; XP_044422531.1	XP_044429705.1; XP_044399994.1; XP_044444971.1; XP_044422530.1; XP_044399993.1; XP_044444970.1; XP_044422531.1	1	3	0.3877	0	1	1	375.862	1125.57	1125.57	2.57	0.00096	6.01227e+06	CID (Collision Induced Dissociation)	MS2	16.2815	0.657	37.1258	8877	Pol_II_2.raw	2.27	0.002495	0.09891
	Sequest HT (A11)	Unambiguous	TmMESFENRVNQVLNK	M2(Oxidation)	2	9	XP_044444971.1; XP_044422531.1	XP_044327129.1; XP_044429705.1; XP_044399994.1; XP_044444971.1; XP_044422530.1; XP_044391333.1; XP_044459984.1; XP_044444970.1; XP_044422531.1	1	2	0.3605	0	1	2	978.472	1955.94	1955.93	3.1	0.00303	1.03671e+06	CID (Collision Induced Dissociation)	MS2	0	3.457	60.5885	16182	Pol_II_2.raw	2.58	0.002495	0.09928
	Sequest HT (A11)	Unambiguous	KAEFDNVFR		2	7	XP_044444971.1; XP_044422531.1	XP_044429705.1; XP_044399994.1; XP_044444971.1; XP_044422530.1; XP_044399993.1; XP_044444970.1; XP_044422531.1	1	2	0.0859	0	1	1	563.29	1125.57	1125.57	3.83	0.00216	8434261	CID (Collision Induced Dissociation)	MS2	70.3535	0.351	37.66	9040	Pol_II_2.raw	1.63	0.002495	0.1007
	Sequest HT (A11)	Unambiguous	FLQSLVAPGEMIGcVAAQSIGEPATQMTLNTFHYAGVSAK	C14(Carbamidomethyl)	2	8	XP_044444971.1; XP_044422531.1	XP_044327129.1; XP_044429705.1; XP_044444971.1; XP_044422530.1; XP_044399993.1; XP_044459984.1; XP_044444970.1; XP_044422531.1	0	3	0.3399	0	1	1	1399.03	4195.07	4195.07	0.25	0.00034	709110	CID (Collision Induced Dissociation)	MS2	29.9717	1.273	103.063	29172	Pol_II_2.raw	2.53	0.002495	0.1036
	Sequest HT (A11)	Selected	SEDDLTHQLAMIIR		2	11	XP_044444971.1; XP_044422531.1	XP_044327129.1; XP_044429705.1; XP_044399994.1; XP_044444971.1; XP_044422530.1; XP_044399993.1; XP_044391333.1; XP_044459984.1; XP_044444970.1; XP_044391332.1; XP_044422531.1	0	3		0.0305	3	3	547.949	1641.83	1641.83	4.26	0.00233	1.47569e+06	CID (Collision Induced Dissociation)	MS2	62.8056	2.475	80.582	22299	Pol_II_2.raw	1.91	0.002978	0.1081
	Sequest HT (A11)	Unambiguous	ELVEYGPHPPPGK		2	12	XP_044444971.1; XP_044422531.1	XP_044327129.1; XP_044429652.1; XP_044429705.1; XP_044399994.1; XP_044444971.1; XP_044422530.1; XP_044391333.1; XP_044425929.1; XP_044459984.1; XP_044444970.1; XP_044440562.1; XP_044422531.1	0	3	0.131	0	1	1	473.915	1419.73	1419.73	1.76	0.00083	2.76356e+06	CID (Collision Induced Dissociation)	MS2	17.2081	1.137	31.5949	7221	Pol_II_2.raw	1.68	0.002978	0.1069
	Sequest HT (A11)	Unambiguous	TVLSIMR		2	12	XP_044444971.1; XP_044422531.1	XP_044429652.1; XP_044429705.1; XP_044399994.1; XP_044444971.1; XP_044422530.1; XP_044399993.1; XP_044391333.1; XP_044425929.1; XP_044444970.1; XP_044440562.1; XP_044391332.1; XP_044422531.1	0	2	0.2563	0	1	1	410.242	819.477	819.476	1.95	0.0008	3.66978e+06	CID (Collision Induced Dissociation)	MS2	56.497	0.983	45.0822	11344	Pol_II_2.raw	1.6	0.003223	0.1105
	Sequest HT (A11)	Unambiguous	HLNDGDFVLFNRQPSLHK		2	9	XP_044444971.1; XP_044422531.1	XP_044327129.1; XP_044429652.1; XP_044429705.1; XP_044444971.1; XP_044422530.1; XP_044425929.1; XP_044459984.1; XP_044444970.1; XP_044422531.1	1	3	0.3444	0	1	1	713.037	2137.1	2137.09	1.5	0.00107	5.43895e+06	CID (Collision Induced Dissociation)	MS2	27.9591	0.462	53.2486	13905	Pol_II_2.raw	2.7	0.00345	0.1128
	Sequest HT (A11)	Selected	TMmESFENRVNQVLNK	M3(Oxidation)	2	9	XP_044444971.1; XP_044422531.1	XP_044327129.1; XP_044429705.1; XP_044399994.1; XP_044444971.1; XP_044422530.1; XP_044391333.1; XP_044459984.1; XP_044444970.1; XP_044422531.1	1	2	0.024	0	1	1	978.472	1955.94	1955.93	2.79	0.00273	2.31018e+06	CID (Collision Induced Dissociation)	MS2	39.6547	1.866	60.804	16245	Pol_II_2.raw	2.5	0.003913	0.1215
	Sequest HT (A11)	Unambiguous	HLNDGDFVLFNRQPSLHK		2	9	XP_044444971.1; XP_044422531.1	XP_044327129.1; XP_044429652.1; XP_044429705.1; XP_044444971.1; XP_044422530.1; XP_044425929.1; XP_044459984.1; XP_044444970.1; XP_044422531.1	1	3	0.2768	0	1	1	713.038	2137.1	2137.09	2.45	0.00174	4323592	CID (Collision Induced Dissociation)	MS2	14.8117	0.762	53.0588	13844	Pol_II_2.raw	1.77	0.004145	0.1259
	Sequest HT (A11)	Unambiguous	EGLIDTAVK		2	11	XP_044444971.1; XP_044422531.1	XP_044327129.1; XP_044429705.1; XP_044399994.1; XP_044444971.1; XP_044422530.1; XP_044399993.1; XP_044391333.1; XP_044459984.1; XP_044444970.1; XP_044391332.1; XP_044422531.1	0	2	0.2276	0	1	1	473.269	945.53	945.525	4.97	0.00235	35670836	CID (Collision Induced Dissociation)	MS2	37.3493	0.158	37.5957	9020	Pol_II_2.raw	1.23	0.00483	0.1317
	Sequest HT (A11)	Unambiguous	AMEDIMVK		2	11	XP_044444971.1; XP_044422531.1	XP_044327129.1; XP_044429705.1; XP_044399994.1; XP_044444971.1; XP_044422530.1; XP_044399993.1; XP_044391333.1; XP_044459984.1; XP_044444970.1; XP_044391332.1; XP_044422531.1	0	1	0.14	0	1	1	936.457	936.457	936.453	3.95	0.0037	2.20903e+06	CID (Collision Induced Dissociation)	MS2	49.674	3.113	36.184	8592	Pol_II_2.raw	1.5	0.005974	0.1397
	Sequest HT (A11)	Unambiguous	TMMESFENRVNQVLNK		2	9	XP_044444971.1; XP_044422531.1	XP_044327129.1; XP_044429705.1; XP_044399994.1; XP_044444971.1; XP_044422530.1; XP_044391333.1; XP_044459984.1; XP_044444970.1; XP_044422531.1	1	2	0.3745	0	1	1	970.475	1939.94	1939.94	3.53	0.00342	15330899	CID (Collision Induced Dissociation)	MS2	13.6986	0.76	73.6447	20182	Pol_II_2.raw	2.43	0.006652	0.1515
	Sequest HT (A11)	Unambiguous	NSLGDVIQFLYGEDGMDAVWIESQKLDSLK		2	7	XP_044444971.1; XP_044422531.1	XP_044327129.1; XP_044429705.1; XP_044444971.1; XP_044422530.1; XP_044459984.1; XP_044444970.1; XP_044422531.1	1	2	0.5174	0	1	1	1685.84	3370.67	3370.65	5.8	0.00978	1.02288e+06	CID (Collision Induced Dissociation)	MS2	78.6048	1.749	108.583	30851	Pol_II_2.raw	2.3	0.007341	0.1563
	Sequest HT (A11)	Unambiguous	VVISFDGSYVNYR		2	10	XP_044444971.1; XP_044422531.1	XP_044327129.1; XP_044429705.1; XP_044399994.1; XP_044444971.1; XP_044335362.1; XP_044422530.1; XP_044391333.1; XP_044459984.1; XP_044444970.1; XP_044422531.1	0	2	0.3865	0	1	1	759.887	1518.77	1518.76	4.74	0.0036	1.81741e+06	CID (Collision Induced Dissociation)	MS2	76.3856	1.59	70.0681	19087	Pol_II_2.raw	2.07	0.008261	0.1581
	Sequest HT (A11)	Unambiguous	QMSVVVIEHAETMER		2	5	XP_044444971.1; XP_044422531.1	XP_044429705.1; XP_044444971.1; XP_044422530.1; XP_044444970.1; XP_044422531.1	0	3	0.0685	0	1	1	586.956	1758.85	1758.85	1.72	0.00101	6.99266e+06	CID (Collision Induced Dissociation)	MS2	10.3823	0.485	53.7007	14043	Pol_II_2.raw	1.46	0.008261	0.1586
	Sequest HT (A11)	Unambiguous	TVLSIMR		2	12	XP_044444971.1; XP_044422531.1	XP_044429652.1; XP_044429705.1; XP_044399994.1; XP_044444971.1; XP_044422530.1; XP_044399993.1; XP_044391333.1; XP_044425929.1; XP_044444970.1; XP_044440562.1; XP_044391332.1; XP_044422531.1	0	1	0.1448	0	1	1	819.478	819.478	819.476	3.3	0.00271	4553149	CID (Collision Induced Dissociation)	MS2	24.6645	2.121	42.1966	10443	Pol_II_2.raw	1.45	0.008261	0.1585
	Sequest HT (A11)	Unambiguous	EGLIDTAVK		2	11	XP_044444971.1; XP_044422531.1	XP_044327129.1; XP_044429705.1; XP_044399994.1; XP_044444971.1; XP_044422530.1; XP_044399993.1; XP_044391333.1; XP_044459984.1; XP_044444970.1; XP_044391332.1; XP_044422531.1	0	1	0.2893	0	1	1	945.528	945.528	945.525	3.43	0.00324	16534837	CID (Collision Induced Dissociation)	MS2	14.4329	0.71	36.7153	8752	Pol_II_2.raw	1.59	0.009629	0.163
High	XP_044444971.1	DNA-directed RNA polymerase II subunit RPB1-like isoform X2 [Triticum aestivum]	0	362.31	50.7495	83	335	3	1	1868	208	6.2	924.15	83
	Identifying Node	PSM Ambiguity	Annotated Sequence	Modifications	# Protein Groups	# Proteins	Master Protein Accessions	Protein Accessions	# Missed Cleavages	Charge	DeltaScore	DeltaCn	Rank	Search Engine Rank	m/z [Da]	MH+ [Da]	Theo. MH+ [Da]	DeltaM [ppm]	Deltam/z [Da]	Intensity	Activation Type	MS Order	Isolation Interference [%]	Ion Inject Time [ms]	RT [min]	First Scan	Spectrum File	XCorr	Percolator q-Value	Percolator PEP
	Sequest HT (A11)	Unambiguous	RPSDMHPMEIVEAIDKLQER		2	5	XP_044444971.1; XP_044422531.1	XP_044429705.1; XP_044444971.1; XP_044422530.1; XP_044444970.1; XP_044422531.1	1	3	0.5591	0	1	1	798.738	2394.2	2394.19	4.27	0.00341	39320228	CID (Collision Induced Dissociation)	MS2	8.14677	0.078	72.4552	19820	Pol_II_2.raw	5.58	0	1.166e-07
	Sequest HT (A11)	Unambiguous	RPSDMHPMEIVEAIDKLQER		2	5	XP_044444971.1; XP_044422531.1	XP_044429705.1; XP_044444971.1; XP_044422530.1; XP_044444970.1; XP_044422531.1	1	3	0.5	0	1	1	798.738	2394.2	2394.19	3.59	0.00286	36437892	CID (Collision Induced Dissociation)	MS2	9.48752	0.08	72.5138	19838	Pol_II_2.raw	4.62	0	8.485e-07
	Sequest HT (A11)	Unambiguous	cIVSPQANRPVMGIVQDTLLGcRK	C1(Carbamidomethyl); C22(Carbamidomethyl)	2	9	XP_044444971.1; XP_044422531.1	XP_044327129.1; XP_044429705.1; XP_044444971.1; XP_044422530.1; XP_044399993.1; XP_044459984.1; XP_044444970.1; XP_044391332.1; XP_044422531.1	1	3	0.2821	0	1	1	904.811	2712.42	2712.41	3.13	0.00283	1.78253e+06	CID (Collision Induced Dissociation)	MS2	31.3452	0.876	72.5756	19857	Pol_II_2.raw	3.12	0	0.01034
	Sequest HT (A11)	Unambiguous	cIVSPQANRPVMGIVQDTLLGcRK	C1(Carbamidomethyl); C22(Carbamidomethyl)	2	9	XP_044444971.1; XP_044422531.1	XP_044327129.1; XP_044429705.1; XP_044444971.1; XP_044422530.1; XP_044399993.1; XP_044459984.1; XP_044444970.1; XP_044391332.1; XP_044422531.1	1	3	0.2361	0	1	1	904.812	2712.42	2712.41	4.08	0.00369	1.57288e+06	CID (Collision Induced Dissociation)	MS2	38.9312	0.853	72.6329	19874	Pol_II_2.raw	3.05	0	0.02079
	Sequest HT (A11)	Unambiguous	GSFINISQMTAcVGQQNVEGK	C12(Carbamidomethyl)	2	11	XP_044444971.1; XP_044422531.1	XP_044327129.1; XP_044429705.1; XP_044399994.1; XP_044444971.1; XP_044422530.1; XP_044399993.1; XP_044391333.1; XP_044459984.1; XP_044444970.1; XP_044391332.1; XP_044422531.1	0	3	0.4591	0	1	1	756.698	2268.08	2268.07	2.56	0.00194	15883685	CID (Collision Induced Dissociation)	MS2	3.51315	0.287	72.8723	19947	Pol_II_2.raw	3.42	0	0.0001165
	Sequest HT (A11)	Unambiguous	GSFINISQMTAcVGQQNVEGK	C12(Carbamidomethyl)	2	11	XP_044444971.1; XP_044422531.1	XP_044327129.1; XP_044429705.1; XP_044399994.1; XP_044444971.1; XP_044422530.1; XP_044399993.1; XP_044391333.1; XP_044459984.1; XP_044444970.1; XP_044391332.1; XP_044422531.1	0	2	0.6195	0	1	1	1134.55	2268.08	2268.07	3.78	0.00429	2119782	CID (Collision Induced Dissociation)	MS2	49.9843	2.019	72.1218	19720	Pol_II_2.raw	3.39	0	6.612e-05
	Sequest HT (A11)	Unambiguous	GSFINISQMTAcVGQQNVEGK	C12(Carbamidomethyl)	2	11	XP_044444971.1; XP_044422531.1	XP_044327129.1; XP_044429705.1; XP_044399994.1; XP_044444971.1; XP_044422530.1; XP_044399993.1; XP_044391333.1; XP_044459984.1; XP_044444970.1; XP_044391332.1; XP_044422531.1	0	2	0.5808	0	1	1	1134.55	2268.09	2268.07	4.96	0.00563	2.48371e+06	CID (Collision Induced Dissociation)	MS2	24.0299	1.317	72.179	19737	Pol_II_2.raw	3.96	0	1.081e-05
	Sequest HT (A11)	Unambiguous	GSFINISQMTAcVGQQNVEGK	C12(Carbamidomethyl)	2	11	XP_044444971.1; XP_044422531.1	XP_044327129.1; XP_044429705.1; XP_044399994.1; XP_044444971.1; XP_044422530.1; XP_044399993.1; XP_044391333.1; XP_044459984.1; XP_044444970.1; XP_044391332.1; XP_044422531.1	0	2	0.574	0	1	1	1134.55	2268.09	2268.07	4.96	0.00563	2.48371e+06	CID (Collision Induced Dissociation)	MS2	24.0299	2.016	72.1838	19739	Pol_II_2.raw	3.38	0	4.038e-05
	Sequest HT (A11)	Unambiguous	GSFINISQMTAcVGQQNVEGK	C12(Carbamidomethyl)	2	11	XP_044444971.1; XP_044422531.1	XP_044327129.1; XP_044429705.1; XP_044399994.1; XP_044444971.1; XP_044422530.1; XP_044399993.1; XP_044391333.1; XP_044459984.1; XP_044444970.1; XP_044391332.1; XP_044422531.1	0	3	0.5301	0	1	1	756.699	2268.08	2268.07	2.97	0.00224	17921018	CID (Collision Induced Dissociation)	MS2	7.67567	0.252	72.9317	19965	Pol_II_2.raw	3.66	0	2.947e-05
	Sequest HT (A11)	Unambiguous	YELDDENWRPTYMLPDHVDDLK		2	5	XP_044444971.1; XP_044422531.1	XP_044429705.1; XP_044444971.1; XP_044422530.1; XP_044444970.1; XP_044422531.1	0	4	0.3198	0	1	1	691.821	2764.26	2764.26	2.68	0.00185	9643401	CID (Collision Induced Dissociation)	MS2	12.9527	1.987	73.7127	20204	Pol_II_2.raw	2.47	0	0.002743
	Sequest HT (A11)	Unambiguous	VKLVQFGILSPDEIR		1	2	XP_044444971.1	XP_044444971.1; XP_044444970.1	1	2	0.5016	0	1	1	857.5	1713.99	1713.99	1.93	0.00165	2.85642e+06	CID (Collision Induced Dissociation)	MS2	19.2889	1.744	73.4191	20115	Pol_II_2.raw	3.11	0	0.0004115
	Sequest HT (A11)	Unambiguous	TMMESFENRVNQVLNK		2	9	XP_044444971.1; XP_044422531.1	XP_044327129.1; XP_044429705.1; XP_044399994.1; XP_044444971.1; XP_044422530.1; XP_044391333.1; XP_044459984.1; XP_044444970.1; XP_044422531.1	1	2	0.4675	0	1	1	970.476	1939.94	1939.94	4.16	0.00403	3.83137e+06	CID (Collision Induced Dissociation)	MS2	7.36378	1.7	73.4123	20112	Pol_II_2.raw	3.23	0	0.002812
	Sequest HT (A11)	Unambiguous	ISDEDcLLLGLNPK	C6(Carbamidomethyl)	2	5	XP_044444971.1; XP_044422531.1	XP_044429705.1; XP_044444971.1; XP_044422530.1; XP_044444970.1; XP_044422531.1	0	2	0.3355	0	1	1	793.913	1586.82	1586.81	5.58	0.00443	1.72879e+06	CID (Collision Induced Dissociation)	MS2	24.4435	2.341	73.0072	19990	Pol_II_2.raw	3.04	0	0.0003994
	Sequest HT (A11)	Unambiguous	AEVLELMMVPK		2	10	XP_044444971.1; XP_044422531.1	XP_044327129.1; XP_044429705.1; XP_044399994.1; XP_044444971.1; XP_044422530.1; XP_044391333.1; XP_044459984.1; XP_044444970.1; XP_044391332.1; XP_044422531.1	0	2	0.5937	0	1	1	630.342	1259.68	1259.67	2.39	0.00151	8826403	CID (Collision Induced Dissociation)	MS2	22.4291	0.608	73.4056	20109	Pol_II_2.raw	3.15	0	0.001632
	Sequest HT (A11)	Unambiguous	GSFINISQMTAcVGQQNVEGK	C12(Carbamidomethyl)	2	11	XP_044444971.1; XP_044422531.1	XP_044327129.1; XP_044429705.1; XP_044399994.1; XP_044444971.1; XP_044422530.1; XP_044399993.1; XP_044391333.1; XP_044459984.1; XP_044444970.1; XP_044391332.1; XP_044422531.1	0	3	0.5633	0	1	1	756.699	2268.08	2268.07	3.45	0.00261	13938347	CID (Collision Induced Dissociation)	MS2	10.5954	0.22	73.285	20072	Pol_II_2.raw	4.03	0	2.134e-05
	Sequest HT (A11)	Unambiguous	VKLVQFGILSPDEIR		1	2	XP_044444971.1	XP_044444971.1; XP_044444970.1	1	2	0.5498	0	1	1	857.502	1714	1713.99	3.57	0.00306	1.85528e+06	CID (Collision Induced Dissociation)	MS2	13.866	3.59	73.3041	20080	Pol_II_2.raw	3.11	0	0.004593
	Sequest HT (A11)	Unambiguous	GSFINISQMTAcVGQQNVEGK	C12(Carbamidomethyl)	2	11	XP_044444971.1; XP_044422531.1	XP_044327129.1; XP_044429705.1; XP_044399994.1; XP_044444971.1; XP_044422530.1; XP_044399993.1; XP_044391333.1; XP_044459984.1; XP_044444970.1; XP_044391332.1; XP_044422531.1	0	3	0.4205	0	1	1	756.699	2268.08	2268.07	3.69	0.00279	13162289	CID (Collision Induced Dissociation)	MS2	8.53106	0.248	73.3467	20091	Pol_II_2.raw	4.09	0	0.0001017
	Sequest HT (A11)	Unambiguous	AEVLELMMVPK		2	10	XP_044444971.1; XP_044422531.1	XP_044327129.1; XP_044429705.1; XP_044399994.1; XP_044444971.1; XP_044422530.1; XP_044391333.1; XP_044459984.1; XP_044444970.1; XP_044391332.1; XP_044422531.1	0	2	0.5122	0	1	1	630.342	1259.68	1259.67	2.97	0.00187	4.0031e+06	CID (Collision Induced Dissociation)	MS2	55.452	1.2	73.3515	20093	Pol_II_2.raw	2.87	0	0.001256
	Sequest HT (A11)	Unambiguous	VKLVQFGILSPDEIR		1	2	XP_044444971.1	XP_044444971.1; XP_044444970.1	1	2	0.5115	0	1	1	857.5	1713.99	1713.99	2.14	0.00184	2.77292e+06	CID (Collision Induced Dissociation)	MS2	9.11102	1.789	73.3557	20095	Pol_II_2.raw	3.91	0	0.0007234
	Sequest HT (A11)	Unambiguous	VKLVQFGILSPDEIR		1	2	XP_044444971.1	XP_044444971.1; XP_044444970.1	1	2	0.4031	0	1	1	857.5	1713.99	1713.99	2.14	0.00184	2.77292e+06	CID (Collision Induced Dissociation)	MS2	9.11102	1.988	73.358	20096	Pol_II_2.raw	3.25	0	0.003126
	Sequest HT (A11)	Unambiguous	TMMESFENRVNQVLNK		2	9	XP_044444971.1; XP_044422531.1	XP_044327129.1; XP_044429705.1; XP_044399994.1; XP_044444971.1; XP_044422530.1; XP_044391333.1; XP_044459984.1; XP_044444970.1; XP_044422531.1	1	2	0.3616	0	1	1	970.474	1939.94	1939.94	1.89	0.00183	2180917	CID (Collision Induced Dissociation)	MS2	11.6689	2.851	73.3677	20100	Pol_II_2.raw	2.71	0	0.01322
	Sequest HT (A11)	Unambiguous	ISDEDcLLLGLNPK	C6(Carbamidomethyl)	2	5	XP_044444971.1; XP_044422531.1	XP_044429705.1; XP_044444971.1; XP_044422530.1; XP_044444970.1; XP_044422531.1	0	2	0.3099	0	1	1	793.911	1586.81	1586.81	3.42	0.00272	102829264	CID (Collision Induced Dissociation)	MS2	25.8554	0.511	69.708	18974	Pol_II_2.raw	2.13	0	0.004967
	Sequest HT (A11)	Unambiguous	ISDEDcLLLGLNPK	C6(Carbamidomethyl)	2	5	XP_044444971.1; XP_044422531.1	XP_044429705.1; XP_044444971.1; XP_044422530.1; XP_044444970.1; XP_044422531.1	0	2	0.4977	0	1	1	793.911	1586.81	1586.81	2.81	0.00223	97758896	CID (Collision Induced Dissociation)	MS2	2.53703	0.067	69.8833	19028	Pol_II_2.raw	4.38	0	1.379e-05
	Sequest HT (A11)	Unambiguous	ISDEDcLLLGLNPK	C6(Carbamidomethyl)	2	5	XP_044444971.1; XP_044422531.1	XP_044429705.1; XP_044444971.1; XP_044422530.1; XP_044444970.1; XP_044422531.1	0	2	0.4235	0	1	1	793.911	1586.82	1586.81	3.81	0.00302	106113240	CID (Collision Induced Dissociation)	MS2	0.947321	0.065	69.9403	19046	Pol_II_2.raw	3.66	0	6.644e-05
	Sequest HT (A11)	Unambiguous	SPMSATPYRDGGMMSPMLSPNFR		2	5	XP_044444971.1; XP_044422531.1	XP_044429705.1; XP_044444971.1; XP_044422530.1; XP_044444970.1; XP_044422531.1	1	2	0.3109	0	1	1	1265.58	2530.14	2530.13	3.96	0.00501	2.01209e+06	CID (Collision Induced Dissociation)	MS2	33.8381	1.573	69.4144	18886	Pol_II_2.raw	2.38	0	0.0198
	Sequest HT (A11)	Unambiguous	SPMSATPYRDGGMMSPMLSPNFR		2	5	XP_044444971.1; XP_044422531.1	XP_044429705.1; XP_044444971.1; XP_044422530.1; XP_044444970.1; XP_044422531.1	1	3	0.4333	0	1	1	844.052	2530.14	2530.13	2.5	0.00211	2.82238e+06	CID (Collision Induced Dissociation)	MS2	70.4888	1.363	68.949	18747	Pol_II_2.raw	3	0	0.002641
	Sequest HT (A11)	Unambiguous	IEGNMLTEMALR		2	8	XP_044444971.1; XP_044422531.1	XP_044327129.1; XP_044429705.1; XP_044444971.1; XP_044335362.1; XP_044422530.1; XP_044459984.1; XP_044444970.1; XP_044422531.1	0	2	0.4766	0	1	1	689.349	1377.69	1377.69	2.63	0.00181	2778794	CID (Collision Induced Dissociation)	MS2	62.6165	0.963	70.1222	19103	Pol_II_2.raw	3.42	0	0.001295
	Sequest HT (A11)	Unambiguous	ISDEDcLLLGLNPK	C6(Carbamidomethyl)	2	5	XP_044444971.1; XP_044422531.1	XP_044429705.1; XP_044444971.1; XP_044422530.1; XP_044444970.1; XP_044422531.1	0	2	0.5224	0	1	1	793.911	1586.81	1586.81	2.81	0.00223	16552206	CID (Collision Induced Dissociation)	MS2	10.8587	0.279	69.2301	18830	Pol_II_2.raw	4.02	0	0.0001647
	Sequest HT (A11)	Unambiguous	SPMSATPYRDGGMMSPMLSPNFR		2	5	XP_044444971.1; XP_044422531.1	XP_044429705.1; XP_044444971.1; XP_044422530.1; XP_044444970.1; XP_044422531.1	1	2	0.4197	0	1	1	1265.58	2530.15	2530.13	4.15	0.00525	1.32674e+06	CID (Collision Induced Dissociation)	MS2	13.8092	2.245	69.2395	18834	Pol_II_2.raw	2.74	0	0.008904
	Sequest HT (A11)	Unambiguous	ISDEDcLLLGLNPK	C6(Carbamidomethyl)	2	5	XP_044444971.1; XP_044422531.1	XP_044429705.1; XP_044444971.1; XP_044422530.1; XP_044444970.1; XP_044422531.1	0	2	0.495	0	1	1	793.911	1586.81	1586.81	2.88	0.00229	25242420	CID (Collision Induced Dissociation)	MS2	6.00741	0.196	69.2893	18848	Pol_II_2.raw	4	0	1.593e-05
	Sequest HT (A11)	Unambiguous	SPMSATPYRDGGMMSPMLSPNFR		2	5	XP_044444971.1; XP_044422531.1	XP_044429705.1; XP_044444971.1; XP_044422530.1; XP_044444970.1; XP_044422531.1	1	2	0.3708	0	1	1	1265.58	2530.15	2530.13	4.44	0.00562	1767320	CID (Collision Induced Dissociation)	MS2	38.7324	1.426	69.3079	18856	Pol_II_2.raw	2.4	0	0.01221
	Sequest HT (A11)	Unambiguous	SPMSATPYRDGGMMSPMLSPNFR		2	5	XP_044444971.1; XP_044422531.1	XP_044429705.1; XP_044444971.1; XP_044422530.1; XP_044444970.1; XP_044422531.1	1	2	0.3964	0	1	1	1265.58	2530.14	2530.13	3.47	0.0044	1.55847e+06	CID (Collision Induced Dissociation)	MS2	30.4842	1.395	69.3588	18870	Pol_II_2.raw	2.75	0	0.01431
	Sequest HT (A11)	Unambiguous	IEGNMLTEMALR		2	8	XP_044444971.1; XP_044422531.1	XP_044327129.1; XP_044429705.1; XP_044444971.1; XP_044335362.1; XP_044422530.1; XP_044459984.1; XP_044444970.1; XP_044422531.1	0	2	0.4126	0	1	1	689.349	1377.69	1377.69	3.61	0.00249	3065612	CID (Collision Induced Dissociation)	MS2	58.8714	1.282	70.1726	19118	Pol_II_2.raw	3.49	0	0.00312
	Sequest HT (A11)	Unambiguous	GSFINISQMTACVGQQNVEGK		2	11	XP_044444971.1; XP_044422531.1	XP_044327129.1; XP_044429705.1; XP_044399994.1; XP_044444971.1; XP_044422530.1; XP_044399993.1; XP_044391333.1; XP_044459984.1; XP_044444970.1; XP_044391332.1; XP_044422531.1	0	2	0.602	0	1	1	1106.04	2211.07	2211.05	6.52	0.00721	1.36252e+06	CID (Collision Induced Dissociation)	MS2	59.5555	4.125	77.5667	21379	Pol_II_2.raw	4.07	0	6.777e-06
	Sequest HT (A11)	Unambiguous	SEDDLTHQLAMIIR		2	11	XP_044444971.1; XP_044422531.1	XP_044327129.1; XP_044429705.1; XP_044399994.1; XP_044444971.1; XP_044422530.1; XP_044399993.1; XP_044391333.1; XP_044459984.1; XP_044444970.1; XP_044391332.1; XP_044422531.1	0	2	0.497	0	1	1	821.419	1641.83	1641.83	3.11	0.00255	74641976	CID (Collision Induced Dissociation)	MS2	20.7137	0.263	76.5956	21081	Pol_II_2.raw	3.36	0	0.002079
	Sequest HT (A11)	Unambiguous	SEDDLTHQLAMIIR		2	11	XP_044444971.1; XP_044422531.1	XP_044327129.1; XP_044429705.1; XP_044399994.1; XP_044444971.1; XP_044422530.1; XP_044399993.1; XP_044391333.1; XP_044459984.1; XP_044444970.1; XP_044391332.1; XP_044422531.1	0	3	0.3237	0	1	1	547.948	1641.83	1641.83	2.03	0.00111	8462065	CID (Collision Induced Dissociation)	MS2	26.8481	0.406	78.9671	21803	Pol_II_2.raw	2.78	0	0.0004106
	Sequest HT (A11)	Unambiguous	LEADRLQLGTEITTTGDNTWPMPVNLKR		2	5	XP_044444971.1; XP_044422531.1	XP_044429705.1; XP_044444971.1; XP_044422530.1; XP_044444970.1; XP_044422531.1	2	3	0.5521	0	1	1	1057.22	3169.64	3169.63	2.79	0.00295	4956019	CID (Collision Induced Dissociation)	MS2	15.977	0.638	79.0214	21819	Pol_II_2.raw	5.85	0	0.0002471
	Sequest HT (A11)	Unambiguous	SEDDLTHQLAMIIR		2	11	XP_044444971.1; XP_044422531.1	XP_044327129.1; XP_044429705.1; XP_044399994.1; XP_044444971.1; XP_044422530.1; XP_044399993.1; XP_044391333.1; XP_044459984.1; XP_044444970.1; XP_044391332.1; XP_044422531.1	0	3	0.5367	0	1	1	547.948	1641.83	1641.83	2.36	0.00129	6.19734e+06	CID (Collision Induced Dissociation)	MS2	28.3233	0.484	79.0375	21826	Pol_II_2.raw	3	0	0.001507
	Sequest HT (A11)	Unambiguous	LEADRLQLGTEITTTGDNTWPMPVNLKR		2	5	XP_044444971.1; XP_044422531.1	XP_044429705.1; XP_044444971.1; XP_044422530.1; XP_044444970.1; XP_044422531.1	2	3	0.459	0	1	1	1057.22	3169.64	3169.63	3.25	0.00344	2.68545e+06	CID (Collision Induced Dissociation)	MS2	11.703	0.594	79.0775	21836	Pol_II_2.raw	3.9	0	0.02097
	Sequest HT (A11)	Unambiguous	LEADRLQLGTEITTTGDNTWPMPVNLKR		2	5	XP_044444971.1; XP_044422531.1	XP_044429705.1; XP_044444971.1; XP_044422530.1; XP_044444970.1; XP_044422531.1	2	3	0.4858	0	1	1	1057.22	3169.64	3169.63	4.18	0.00441	2.41105e+06	CID (Collision Induced Dissociation)	MS2	13.5608	0.732	79.1972	21872	Pol_II_2.raw	4.24	0	0.002959
	Sequest HT (A11)	Unambiguous	LEADRLQLGTEITTTGDNTWPMPVNLKR		2	5	XP_044444971.1; XP_044422531.1	XP_044429705.1; XP_044444971.1; XP_044422530.1; XP_044444970.1; XP_044422531.1	2	3	0.5827	0	1	1	1057.22	3169.64	3169.63	3.37	0.00356	1.79498e+06	CID (Collision Induced Dissociation)	MS2	37.7035	0.761	79.2598	21891	Pol_II_2.raw	5.68	0	6.923e-05
	Sequest HT (A11)	Unambiguous	AEVLELMMVPK		2	10	XP_044444971.1; XP_044422531.1	XP_044327129.1; XP_044429705.1; XP_044399994.1; XP_044444971.1; XP_044422530.1; XP_044391333.1; XP_044459984.1; XP_044444970.1; XP_044391332.1; XP_044422531.1	0	2	0.4855	0	1	1	630.342	1259.68	1259.67	2.88	0.00181	2.9308e+06	CID (Collision Induced Dissociation)	MS2	73.6792	0.968	76.5382	21064	Pol_II_2.raw	3.11	0	0.005887
	Sequest HT (A11)	Unambiguous	LVQFGILSPDEIR		1	2	XP_044444971.1	XP_044444971.1; XP_044444970.1	0	2	0.2671	0	1	1	743.919	1486.83	1486.83	3.41	0.00253	7215173	CID (Collision Induced Dissociation)	MS2	68.6296	0.525	78.0739	21530	Pol_II_2.raw	3.37	0	0.003699
	Sequest HT (A11)	Unambiguous	LVQFGILSPDEIR		1	2	XP_044444971.1	XP_044444971.1; XP_044444970.1	0	2	0.2758	0	1	1	743.92	1486.83	1486.83	3.73	0.00278	8015392	CID (Collision Induced Dissociation)	MS2	64.8585	0.529	78.1361	21549	Pol_II_2.raw	3.59	0	0.0015
	Sequest HT (A11)	Unambiguous	LQLGTEITTTGDNTWPMPVNLKR		2	5	XP_044444971.1; XP_044422531.1	XP_044429705.1; XP_044444971.1; XP_044422530.1; XP_044444970.1; XP_044422531.1	1	3	0.2251	0	1	1	862.455	2585.35	2585.34	3.8	0.00328	1429181	CID (Collision Induced Dissociation)	MS2	27.1246	1.313	78.2032	21571	Pol_II_2.raw	2.71	0	0.00887
	Sequest HT (A11)	Unambiguous	YELDDENWRPTYMLPDHVDDLK		2	5	XP_044444971.1; XP_044422531.1	XP_044429705.1; XP_044444971.1; XP_044422530.1; XP_044444970.1; XP_044422531.1	0	2	0.4105	0	1	1	1382.64	2764.26	2764.26	3.17	0.00439	860566	CID (Collision Induced Dissociation)	MS2	39.2071	1.45	74.3105	20388	Pol_II_2.raw	1.9	0	0.01693
	Sequest HT (A11)	Unambiguous	TMMESFENRVNQVLNK		2	9	XP_044444971.1; XP_044422531.1	XP_044327129.1; XP_044429705.1; XP_044399994.1; XP_044444971.1; XP_044422530.1; XP_044391333.1; XP_044459984.1; XP_044444970.1; XP_044422531.1	1	3	0.4545	0	1	1	647.319	1939.94	1939.94	3.05	0.00197	56934508	CID (Collision Induced Dissociation)	MS2	0.500247	0.064	74.5821	20468	Pol_II_2.raw	1.98	0	0.02145
	Sequest HT (A11)	Unambiguous	AEVLELMMVPK		2	10	XP_044444971.1; XP_044422531.1	XP_044327129.1; XP_044429705.1; XP_044399994.1; XP_044444971.1; XP_044422530.1; XP_044391333.1; XP_044459984.1; XP_044444970.1; XP_044391332.1; XP_044422531.1	0	2	0.4637	0	1	1	630.342	1259.68	1259.67	2.97	0.00187	4427707	CID (Collision Induced Dissociation)	MS2	68.2503	0.773	76.4795	21046	Pol_II_2.raw	2.89	0	0.007468
	Sequest HT (A11)	Unambiguous	SEDDLTHQLAMIIR		2	11	XP_044444971.1; XP_044422531.1	XP_044327129.1; XP_044429705.1; XP_044399994.1; XP_044444971.1; XP_044422530.1; XP_044399993.1; XP_044391333.1; XP_044459984.1; XP_044444970.1; XP_044391332.1; XP_044422531.1	0	3	0.4873	0	1	1	547.948	1641.83	1641.83	2.25	0.00123	3.13209e+06	CID (Collision Induced Dissociation)	MS2	21.3585	0.829	75.9356	20882	Pol_II_2.raw	2.75	0	0.0001622
	Sequest HT (A11)	Unambiguous	TPSLSVFLKPEVSK		2	9	XP_044444971.1; XP_044422531.1	XP_044429705.1; XP_044399994.1; XP_044444971.1; XP_044422530.1; XP_044399993.1; XP_044391333.1; XP_044444970.1; XP_044391332.1; XP_044422531.1	0	3	0.6284	0	1	1	511.297	1531.88	1531.87	2.11	0.00108	5.22103e+06	CID (Collision Induced Dissociation)	MS2	7.96178	0.619	61.9451	16598	Pol_II_2.raw	2.61	0	0.002184
	Sequest HT (A11)	Unambiguous	TPSLSVFLKPEVSK		2	9	XP_044444971.1; XP_044422531.1	XP_044429705.1; XP_044399994.1; XP_044444971.1; XP_044422530.1; XP_044399993.1; XP_044391333.1; XP_044444970.1; XP_044391332.1; XP_044422531.1	0	2	0.4983	0	1	1	766.443	1531.88	1531.87	3.79	0.00291	2.02073e+06	CID (Collision Induced Dissociation)	MS2	76.4585	1.433	61.9653	16607	Pol_II_2.raw	2.89	0	0.0003715
	Sequest HT (A11)	Unambiguous	TPSLSVFLKPEVSK		2	9	XP_044444971.1; XP_044422531.1	XP_044429705.1; XP_044399994.1; XP_044444971.1; XP_044422530.1; XP_044399993.1; XP_044391333.1; XP_044444970.1; XP_044391332.1; XP_044422531.1	0	2	0.3913	0	1	1	766.442	1531.88	1531.87	2.76	0.00211	5.06206e+06	CID (Collision Induced Dissociation)	MS2	18.1251	1.18	62.0031	16616	Pol_II_2.raw	2.53	0	0.003794
	Sequest HT (A11)	Unambiguous	RISDEDcLLLGLNPK	C7(Carbamidomethyl)	2	5	XP_044444971.1; XP_044422531.1	XP_044429705.1; XP_044444971.1; XP_044422530.1; XP_044444970.1; XP_044422531.1	1	2	0.4301	0	1	1	871.962	1742.92	1742.91	3.17	0.00276	1.84879e+06	CID (Collision Induced Dissociation)	MS2	50.7259	1.995	62.0812	16642	Pol_II_2.raw	3.79	0	0.003489
	Sequest HT (A11)	Unambiguous	RISDEDcLLLGLNPK	C7(Carbamidomethyl)	2	5	XP_044444971.1; XP_044422531.1	XP_044429705.1; XP_044444971.1; XP_044422530.1; XP_044444970.1; XP_044422531.1	1	2	0.5112	0	1	1	871.962	1742.92	1742.91	3.45	0.003	2.62035e+06	CID (Collision Induced Dissociation)	MS2	27.6465	2.006	62.1255	16654	Pol_II_2.raw	3.56	0	0.004268
	Sequest HT (A11)	Unambiguous	TPSLSVFLKPEVSK		2	9	XP_044444971.1; XP_044422531.1	XP_044429705.1; XP_044399994.1; XP_044444971.1; XP_044422530.1; XP_044399993.1; XP_044391333.1; XP_044444970.1; XP_044391332.1; XP_044422531.1	0	3	0.4731	0	1	1	511.297	1531.88	1531.87	1.99	0.00102	2.74995e+06	CID (Collision Induced Dissociation)	MS2	61.1517	1.328	61.8901	16581	Pol_II_2.raw	1.67	0	0.02103
	Sequest HT (A11)	Unambiguous	SPMSATPYRDGGMMSPmLSPNFR	M17(Oxidation)	2	5	XP_044444971.1; XP_044422531.1	XP_044429705.1; XP_044444971.1; XP_044422530.1; XP_044444970.1; XP_044422531.1	1	3	0.0137	0	1	1	849.384	2546.14	2546.13	2.95	0.00251	3.02048e+06	CID (Collision Induced Dissociation)	MS2	17.2333	1.062	62.774	16853	Pol_II_2.raw	2.92	0	0.005814
	Sequest HT (A11)	Unambiguous	SPMSATPYRDGGMmSPMLSPNFR	M14(Oxidation)	2	5	XP_044444971.1; XP_044422531.1	XP_044429705.1; XP_044444971.1; XP_044422530.1; XP_044444970.1; XP_044422531.1	1	3		0.0137	2	2	849.384	2546.14	2546.13	2.95	0.00251	3.02048e+06	CID (Collision Induced Dissociation)	MS2	17.2333	1.062	62.774	16853	Pol_II_2.raw	2.88	0	0.002529
	Sequest HT (A11)	Unambiguous	DGGMmSPMLSPNFR	M5(Oxidation)	2	5	XP_044444971.1; XP_044422531.1	XP_044429705.1; XP_044444971.1; XP_044422530.1; XP_044444970.1; XP_044422531.1	0	2		0.0035	2	2	778.342	1555.68	1555.67	4.02	0.00313	8.04197e+06	CID (Collision Induced Dissociation)	MS2	38.3791	0.585	59.5562	15860	Pol_II_2.raw	2.84	0	0.003827
	Sequest HT (A11)	Unambiguous	DGGmMSPMLSPNFR	M4(Oxidation)	2	5	XP_044444971.1; XP_044422531.1	XP_044429705.1; XP_044444971.1; XP_044422530.1; XP_044444970.1; XP_044422531.1	0	2	0.0714	0	1	1	778.341	1555.67	1555.67	2.38	0.00185	9271519	CID (Collision Induced Dissociation)	MS2	19.5406	0.575	59.6137	15878	Pol_II_2.raw	3.08	0	0.002335
	Sequest HT (A11)	Unambiguous	RPSDMHPMEIVEAIDK		2	5	XP_044444971.1; XP_044422531.1	XP_044429705.1; XP_044444971.1; XP_044422530.1; XP_044444970.1; XP_044422531.1	0	2	0.5506	0	1	1	934.458	1867.91	1867.9	2.49	0.00233	1.54497e+06	CID (Collision Induced Dissociation)	MS2	21.6638	4.456	59.7686	15930	Pol_II_2.raw	3.16	0	0.0002314
	Sequest HT (A11)	Unambiguous	RPSDMHPMEIVEAIDK		2	5	XP_044444971.1; XP_044422531.1	XP_044429705.1; XP_044444971.1; XP_044422530.1; XP_044444970.1; XP_044422531.1	0	2	0.6392	0	1	1	934.457	1867.91	1867.9	1.45	0.00135	1.08427e+06	CID (Collision Induced Dissociation)	MS2	31.8124	1.882	59.795	15934	Pol_II_2.raw	3.16	0	4.248e-05
	Sequest HT (A11)	Unambiguous	DGGmMSPMLSPNFR	M4(Oxidation)	2	5	XP_044444971.1; XP_044422531.1	XP_044429705.1; XP_044444971.1; XP_044422530.1; XP_044444970.1; XP_044422531.1	0	2	0.0035	0	1	1	778.342	1555.68	1555.67	4.02	0.00313	8.04197e+06	CID (Collision Induced Dissociation)	MS2	38.3791	0.585	59.5562	15860	Pol_II_2.raw	2.85	0	0.003871
	Sequest HT (A11)	Unambiguous	QMSVVVIEHAETMER		2	5	XP_044444971.1; XP_044422531.1	XP_044429705.1; XP_044444971.1; XP_044422530.1; XP_044444970.1; XP_044422531.1	0	2	0.4603	0	1	1	879.933	1758.86	1758.85	3.64	0.0032	2.16622e+06	CID (Collision Induced Dissociation)	MS2	13.5618	3.554	58.7111	15603	Pol_II_2.raw	3.02	0	0.0004137
	Sequest HT (A11)	Unambiguous	KIEGNMLTEMALR		2	8	XP_044444971.1; XP_044422531.1	XP_044327129.1; XP_044429705.1; XP_044444971.1; XP_044335362.1; XP_044422530.1; XP_044459984.1; XP_044444970.1; XP_044422531.1	1	2	0.5953	0	1	1	753.396	1505.78	1505.78	2.09	0.00157	51587228	CID (Collision Induced Dissociation)	MS2	6.59314	0.155	58.9142	15662	Pol_II_2.raw	3.83	0	0.0009056
	Sequest HT (A11)	Unambiguous	KIEGNMLTEMALR		2	8	XP_044444971.1; XP_044422531.1	XP_044327129.1; XP_044429705.1; XP_044444971.1; XP_044335362.1; XP_044422530.1; XP_044459984.1; XP_044444970.1; XP_044422531.1	1	2	0.5516	0	1	1	753.396	1505.79	1505.78	2.58	0.00194	51113780	CID (Collision Induced Dissociation)	MS2	11.1946	0.164	58.9739	15680	Pol_II_2.raw	3.97	0	0.0007642
	Sequest HT (A11)	Unambiguous	KIEGNMLTEMALR		2	8	XP_044444971.1; XP_044422531.1	XP_044327129.1; XP_044429705.1; XP_044444971.1; XP_044335362.1; XP_044422530.1; XP_044459984.1; XP_044444970.1; XP_044422531.1	1	2	0.5144	0	1	1	753.396	1505.79	1505.78	2.5	0.00188	48036920	CID (Collision Induced Dissociation)	MS2	7.4106	0.111	59.0951	15717	Pol_II_2.raw	3.83	0	0.0008516
	Sequest HT (A11)	Unambiguous	KIEGNMLTEMALR		2	8	XP_044444971.1; XP_044422531.1	XP_044327129.1; XP_044429705.1; XP_044444971.1; XP_044335362.1; XP_044422530.1; XP_044459984.1; XP_044444970.1; XP_044422531.1	1	2	0.529	0	1	1	753.396	1505.78	1505.78	2.25	0.0017	37525220	CID (Collision Induced Dissociation)	MS2	7.07404	0.143	59.1504	15734	Pol_II_2.raw	3.97	0	0.0009728
	Sequest HT (A11)	Unambiguous	KIEGNMLTEMALR		2	8	XP_044444971.1; XP_044422531.1	XP_044327129.1; XP_044429705.1; XP_044444971.1; XP_044335362.1; XP_044422530.1; XP_044459984.1; XP_044444970.1; XP_044422531.1	1	2	0.5	0	1	1	753.396	1505.79	1505.78	2.58	0.00194	27157418	CID (Collision Induced Dissociation)	MS2	14.3077	0.201	59.2652	15770	Pol_II_2.raw	3.2	0	0.001134
	Sequest HT (A11)	Unambiguous	KIEGNMLTEMALR		2	8	XP_044444971.1; XP_044422531.1	XP_044327129.1; XP_044429705.1; XP_044444971.1; XP_044335362.1; XP_044422530.1; XP_044459984.1; XP_044444970.1; XP_044422531.1	1	2	0.5101	0	1	1	753.396	1505.79	1505.78	2.58	0.00194	25712992	CID (Collision Induced Dissociation)	MS2	11.6022	0.243	59.3232	15788	Pol_II_2.raw	3.96	0	0.0009563
	Sequest HT (A11)	Unambiguous	RPSDMHPMEIVEAIDK		2	5	XP_044444971.1; XP_044422531.1	XP_044429705.1; XP_044444971.1; XP_044422530.1; XP_044444970.1; XP_044422531.1	0	2	0.5663	0	1	1	934.459	1867.91	1867.9	3.74	0.00349	1.98145e+06	CID (Collision Induced Dissociation)	MS2	18.368	2.823	59.9867	15995	Pol_II_2.raw	3.32	0	4.459e-05
	Sequest HT (A11)	Unambiguous	HLNDGDFVLFNR		2	10	XP_044444971.1; XP_044422531.1	XP_044327129.1; XP_044429652.1; XP_044429705.1; XP_044444971.1; XP_044422530.1; XP_044425929.1; XP_044459984.1; XP_044444970.1; XP_044440562.1; XP_044422531.1	0	2	0.5915	0	1	1	723.862	1446.72	1446.71	2.79	0.00202	18992254	CID (Collision Induced Dissociation)	MS2	20.0886	0.269	60.0844	16022	Pol_II_2.raw	3.06	0	0.0004962
	Sequest HT (A11)	Unambiguous	RPSDMHPMEIVEAIDK		2	5	XP_044444971.1; XP_044422531.1	XP_044429705.1; XP_044444971.1; XP_044422530.1; XP_044444970.1; XP_044422531.1	0	2	0.5826	0	1	1	934.457	1867.91	1867.9	1.91	0.00178	2.16633e+06	CID (Collision Induced Dissociation)	MS2	34.9111	1.888	60.0985	16028	Pol_II_2.raw	3.57	0	0.0002057
	Sequest HT (A11)	Unambiguous	HLNDGDFVLFNR		2	10	XP_044444971.1; XP_044422531.1	XP_044327129.1; XP_044429652.1; XP_044429705.1; XP_044444971.1; XP_044422530.1; XP_044425929.1; XP_044459984.1; XP_044444970.1; XP_044440562.1; XP_044422531.1	0	2	0.5169	0	1	1	723.862	1446.72	1446.71	3.47	0.00251	17019142	CID (Collision Induced Dissociation)	MS2	32.5656	0.283	60.1437	16040	Pol_II_2.raw	2.67	0	0.0008592
	Sequest HT (A11)	Unambiguous	TMmESFENRVNQVLNK	M3(Oxidation)	2	9	XP_044444971.1; XP_044422531.1	XP_044327129.1; XP_044429705.1; XP_044399994.1; XP_044444971.1; XP_044422530.1; XP_044391333.1; XP_044459984.1; XP_044444970.1; XP_044422531.1	1	2	0.5226	0	1	1	978.472	1955.94	1955.93	3.04	0.00297	1.39744e+06	CID (Collision Induced Dissociation)	MS2	20.0261	2.01	60.622	16189	Pol_II_2.raw	2.66	0	0.02283
	Sequest HT (A11)	Unambiguous	TmMESFENRVNQVLNK	M2(Oxidation)	2	9	XP_044444971.1; XP_044422531.1	XP_044327129.1; XP_044429705.1; XP_044399994.1; XP_044444971.1; XP_044422530.1; XP_044391333.1; XP_044459984.1; XP_044444970.1; XP_044422531.1	1	2	0.5226	0	1	2	978.472	1955.94	1955.93	3.04	0.00297	1.39744e+06	CID (Collision Induced Dissociation)	MS2	20.0261	2.01	60.622	16189	Pol_II_2.raw	2.66	0	0.02286
	Sequest HT (A11)	Unambiguous	GSFINISQMTAcVGQQNVEGKR	C12(Carbamidomethyl)	2	11	XP_044444971.1; XP_044422531.1	XP_044327129.1; XP_044429705.1; XP_044399994.1; XP_044444971.1; XP_044422530.1; XP_044399993.1; XP_044391333.1; XP_044459984.1; XP_044444970.1; XP_044391332.1; XP_044422531.1	1	3	0.2792	0	1	1	808.732	2424.18	2424.18	2.31	0.00186	4.21248e+06	CID (Collision Induced Dissociation)	MS2	38.0379	0.696	67.3081	18243	Pol_II_2.raw	2.83	0	0.005925
	Sequest HT (A11)	Unambiguous	GSFINISQMTAcVGQQNVEGKR	C12(Carbamidomethyl)	2	11	XP_044444971.1; XP_044422531.1	XP_044327129.1; XP_044429705.1; XP_044399994.1; XP_044444971.1; XP_044422530.1; XP_044399993.1; XP_044391333.1; XP_044459984.1; XP_044444970.1; XP_044391332.1; XP_044422531.1	1	2	0.5134	0	1	1	1212.6	2424.18	2424.18	3.62	0.00439	2.17309e+06	CID (Collision Induced Dissociation)	MS2	21.0781	1.633	67.3704	18263	Pol_II_2.raw	3.74	0	0.002576
	Sequest HT (A11)	Unambiguous	GSFINISQMTAcVGQQNVEGKR	C12(Carbamidomethyl)	2	11	XP_044444971.1; XP_044422531.1	XP_044327129.1; XP_044429705.1; XP_044399994.1; XP_044444971.1; XP_044422530.1; XP_044399993.1; XP_044391333.1; XP_044459984.1; XP_044444970.1; XP_044391332.1; XP_044422531.1	1	3	0.2121	0	1	1	808.733	2424.18	2424.18	3.44	0.00278	6092215	CID (Collision Induced Dissociation)	MS2	11.7697	0.641	67.3746	18265	Pol_II_2.raw	2.31	0	0.003483
	Sequest HT (A11)	Unambiguous	GSFINISQMTAcVGQQNVEGKR	C12(Carbamidomethyl)	2	11	XP_044444971.1; XP_044422531.1	XP_044327129.1; XP_044429705.1; XP_044399994.1; XP_044444971.1; XP_044422530.1; XP_044399993.1; XP_044391333.1; XP_044459984.1; XP_044444970.1; XP_044391332.1; XP_044422531.1	1	2	0.3185	0	1	1	1212.6	2424.19	2424.18	5.03	0.0061	2.53316e+06	CID (Collision Induced Dissociation)	MS2	18.0828	1.367	67.415	18275	Pol_II_2.raw	2.7	0	0.003427
	Sequest HT (A11)	Unambiguous	GSFINISQMTAcVGQQNVEGKR	C12(Carbamidomethyl)	2	11	XP_044444971.1; XP_044422531.1	XP_044327129.1; XP_044429705.1; XP_044399994.1; XP_044444971.1; XP_044422530.1; XP_044399993.1; XP_044391333.1; XP_044459984.1; XP_044444970.1; XP_044391332.1; XP_044422531.1	1	2	0.4931	0	1	1	1212.6	2424.19	2424.18	5.03	0.0061	2.53316e+06	CID (Collision Induced Dissociation)	MS2	18.0828	2.529	67.4174	18276	Pol_II_2.raw	3.61	0	0.0009911
	Sequest HT (A11)	Unambiguous	GSFINISQMTAcVGQQNVEGKR	C12(Carbamidomethyl)	2	11	XP_044444971.1; XP_044422531.1	XP_044327129.1; XP_044429705.1; XP_044399994.1; XP_044444971.1; XP_044422530.1; XP_044399993.1; XP_044391333.1; XP_044459984.1; XP_044444970.1; XP_044391332.1; XP_044422531.1	1	2	0.5043	0	1	1	1212.6	2424.18	2424.18	3.22	0.0039	2.01486e+06	CID (Collision Induced Dissociation)	MS2	19.6569	1.875	67.4855	18298	Pol_II_2.raw	3.45	0	0.001245
	Sequest HT (A11)	Unambiguous	VVISFDGSYVNYR		2	10	XP_044444971.1; XP_044422531.1	XP_044327129.1; XP_044429705.1; XP_044399994.1; XP_044444971.1; XP_044335362.1; XP_044422530.1; XP_044391333.1; XP_044459984.1; XP_044444970.1; XP_044422531.1	0	2	0.6296	0	1	1	759.885	1518.76	1518.76	2.65	0.00201	10945069	CID (Collision Induced Dissociation)	MS2	7.91972	0.616	66.7611	18075	Pol_II_2.raw	2.97	0	0.001518
	Sequest HT (A11)	Unambiguous	NVFEAEVQKLEADR		2	5	XP_044444971.1; XP_044422531.1	XP_044429705.1; XP_044444971.1; XP_044422530.1; XP_044444970.1; XP_044422531.1	1	2	0.4504	0	1	1	824.423	1647.84	1647.83	3.62	0.00299	3.34815e+06	CID (Collision Induced Dissociation)	MS2	20.179	1.38	68.6984	18668	Pol_II_2.raw	2.42	0	0.01114
	Sequest HT (A11)	Unambiguous	FSAWHAETESGFITPGDTMVR		2	5	XP_044444971.1; XP_044422531.1	XP_044429705.1; XP_044444971.1; XP_044422530.1; XP_044444970.1; XP_044422531.1	0	2	0.651	0	1	1	1170.05	2339.09	2339.08	4.12	0.00482	4744296	CID (Collision Induced Dissociation)	MS2	23.7429	1.701	68.2519	18534	Pol_II_2.raw	3.61	0	0.0001725
	Sequest HT (A11)	Unambiguous	VVISFDGSYVNYR		2	10	XP_044444971.1; XP_044422531.1	XP_044327129.1; XP_044429705.1; XP_044399994.1; XP_044444971.1; XP_044335362.1; XP_044422530.1; XP_044391333.1; XP_044459984.1; XP_044444970.1; XP_044422531.1	0	2	0.5743	0	1	1	759.885	1518.76	1518.76	2.73	0.00207	6.96929e+06	CID (Collision Induced Dissociation)	MS2	4.73927	0.734	66.703	18057	Pol_II_2.raw	3.43	0	0.0004548
	Sequest HT (A11)	Unambiguous	FSAWHAETESGFITPGDTMVR		2	5	XP_044444971.1; XP_044422531.1	XP_044429705.1; XP_044444971.1; XP_044422530.1; XP_044444970.1; XP_044422531.1	0	2	0.5829	0	1	1	1170.05	2339.09	2339.08	5.06	0.00592	4.46956e+06	CID (Collision Induced Dissociation)	MS2	28.5971	1.624	68.1863	18513	Pol_II_2.raw	3.5	0	4.14e-05
	Sequest HT (A11)	Unambiguous	FSAWHAETESGFITPGDTMVR		2	5	XP_044444971.1; XP_044422531.1	XP_044429705.1; XP_044444971.1; XP_044422530.1; XP_044444970.1; XP_044422531.1	0	3	0.2031	0	1	1	780.366	2339.08	2339.08	3.49	0.00272	2944941	CID (Collision Induced Dissociation)	MS2	18.3832	0.833	67.8879	18421	Pol_II_2.raw	2.61	0	0.01631
	Sequest HT (A11)	Unambiguous	VVISFDGSYVNYR		2	10	XP_044444971.1; XP_044422531.1	XP_044327129.1; XP_044429705.1; XP_044399994.1; XP_044444971.1; XP_044335362.1; XP_044422530.1; XP_044391333.1; XP_044459984.1; XP_044444970.1; XP_044422531.1	0	2	0.5368	0	1	1	759.885	1518.76	1518.76	2.73	0.00207	6.96929e+06	CID (Collision Induced Dissociation)	MS2	4.73927	0.642	66.7008	18056	Pol_II_2.raw	3.67	0	0.0007338
	Sequest HT (A11)	Unambiguous	VVISFDGSYVNYR		2	10	XP_044444971.1; XP_044422531.1	XP_044327129.1; XP_044429705.1; XP_044399994.1; XP_044444971.1; XP_044335362.1; XP_044422530.1; XP_044391333.1; XP_044459984.1; XP_044444970.1; XP_044422531.1	0	2	0.6649	0	1	1	759.884	1518.76	1518.76	1.6	0.00122	6.92312e+06	CID (Collision Induced Dissociation)	MS2	21.8514	1.02	64.7282	17455	Pol_II_2.raw	3.7	0	0.0005313
	Sequest HT (A11)	Unambiguous	VVISFDGSYVNYR		2	10	XP_044444971.1; XP_044422531.1	XP_044327129.1; XP_044429705.1; XP_044399994.1; XP_044444971.1; XP_044335362.1; XP_044422530.1; XP_044391333.1; XP_044459984.1; XP_044444970.1; XP_044422531.1	0	2	0.6339	0	1	1	759.884	1518.76	1518.76	1.12	0.00085	4.7103e+06	CID (Collision Induced Dissociation)	MS2	31.8745	1.26	64.6052	17416	Pol_II_2.raw	3.36	0	0.001966
	Sequest HT (A11)	Unambiguous	VVISFDGSYVNYR		2	10	XP_044444971.1; XP_044422531.1	XP_044327129.1; XP_044429705.1; XP_044399994.1; XP_044444971.1; XP_044335362.1; XP_044422530.1; XP_044391333.1; XP_044459984.1; XP_044444970.1; XP_044422531.1	0	2	0.6024	0	1	1	759.885	1518.76	1518.76	3.05	0.00232	7796617	CID (Collision Induced Dissociation)	MS2	19.4395	0.676	66.6445	18039	Pol_II_2.raw	3.27	0	0.001108
	Sequest HT (A11)	Unambiguous	YARPDWMILQVLPIPPPPVRPSVMMDTSSR		1	5	XP_044444971.1	XP_044429705.1; XP_044444971.1; XP_044399993.1; XP_044444970.1; XP_044391332.1	0	4	0.0563	0	1	1	863.205	3449.8	3449.79	2.9	0.0025	6188834	CID (Collision Induced Dissociation)	MS2	10.6876	2.064	99.2628	28008	Pol_II_2.raw	2.84	0	0.002177
	Sequest HT (A11)	Unambiguous	YARPDWMILQVLPIPPPPVRPSVMMDTSSR		1	5	XP_044444971.1	XP_044429705.1; XP_044444971.1; XP_044399993.1; XP_044444970.1; XP_044391332.1	0	4	0.1018	0	1	1	863.207	3449.81	3449.79	4.6	0.00397	12342616	CID (Collision Induced Dissociation)	MS2	3.10828	0.868	97.8193	27560	Pol_II_2.raw	1.67	0	0.02333
	Sequest HT (A11)	Unambiguous	YARPDWMILQVLPIPPPPVRPSVMMDTSSR		1	5	XP_044444971.1	XP_044429705.1; XP_044444971.1; XP_044399993.1; XP_044444970.1; XP_044391332.1	0	4	0.1993	0	1	1	863.206	3449.8	3449.79	4.03	0.00348	22015486	CID (Collision Induced Dissociation)	MS2	1.9397	1.601	97.9987	27615	Pol_II_2.raw	2.76	0	0.002485
	Sequest HT (A11)	Unambiguous	TTSNHLIEVIEVLGIEAVR		2	11	XP_044444971.1; XP_044422531.1	XP_044327129.1; XP_044429705.1; XP_044444971.1; XP_044335362.1; XP_044422530.1; XP_044399993.1; XP_044391333.1; XP_044459984.1; XP_044444970.1; XP_044391332.1; XP_044422531.1	0	3	0.2563	0	1	1	698.393	2093.17	2093.16	2.79	0.00194	2.2145e+06	CID (Collision Induced Dissociation)	MS2	27.3866	1.105	98.0575	27633	Pol_II_2.raw	1.6	0	0.01722
	Sequest HT (A11)	Unambiguous	TTSNHLIEVIEVLGIEAVR		2	11	XP_044444971.1; XP_044422531.1	XP_044327129.1; XP_044429705.1; XP_044444971.1; XP_044335362.1; XP_044422530.1; XP_044399993.1; XP_044391333.1; XP_044459984.1; XP_044444970.1; XP_044391332.1; XP_044422531.1	0	2	0.6225	0	1	1	1047.09	2093.17	2093.16	2.85	0.00298	1.84989e+06	CID (Collision Induced Dissociation)	MS2	80.6443	1.461	98.3098	27712	Pol_II_2.raw	3.55	0	2.321e-06
	Sequest HT (A11)	Unambiguous	TTSNHLIEVIEVLGIEAVR		2	11	XP_044444971.1; XP_044422531.1	XP_044327129.1; XP_044429705.1; XP_044444971.1; XP_044335362.1; XP_044422530.1; XP_044399993.1; XP_044391333.1; XP_044459984.1; XP_044444970.1; XP_044391332.1; XP_044422531.1	0	2	0.5389	0	1	1	1047.09	2093.17	2093.16	2.62	0.00274	1.8506e+06	CID (Collision Induced Dissociation)	MS2	84.4651	1.172	98.2513	27694	Pol_II_2.raw	3.6	0	2.958e-05
	Sequest HT (A11)	Unambiguous	SVTHATEIWYDPDPLGTIIEEDVEFVR		2	5	XP_044444971.1; XP_044422531.1	XP_044429705.1; XP_044444971.1; XP_044422530.1; XP_044444970.1; XP_044422531.1	0	2	0.6481	0	1	1	1566.28	3131.55	3131.52	8.27	0.01295	879998	CID (Collision Induced Dissociation)	MS2	18.8417	1.749	102.463	28987	Pol_II_2.raw	3.95	0	0.0032
	Sequest HT (A11)	Unambiguous	TLGTSTGSLIHVIWEEVGPDAAR		2	5	XP_044444971.1; XP_044422531.1	XP_044429705.1; XP_044444971.1; XP_044422530.1; XP_044444970.1; XP_044422531.1	0	2	0.5121	0	1	1	1205.13	2409.25	2409.24	3.91	0.00471	3.02094e+06	CID (Collision Induced Dissociation)	MS2	49.4324	0.941	94.5961	26570	Pol_II_2.raw	3.73	0	0.0005657
	Sequest HT (A11)	Unambiguous	TLGTSTGSLIHVIWEEVGPDAAR		2	5	XP_044444971.1; XP_044422531.1	XP_044429705.1; XP_044444971.1; XP_044422530.1; XP_044444970.1; XP_044422531.1	0	2	0.4559	0	1	1	1205.13	2409.25	2409.24	4.72	0.00569	6237717	CID (Collision Induced Dissociation)	MS2	69.8813	0.649	94.6549	26588	Pol_II_2.raw	3.29	0	0.0004082
	Sequest HT (A11)	Unambiguous	VNKFDESEGFKPDNEWMLDTEGVNLLAVMcHEDVDSTR	C30(Carbamidomethyl)	2	5	XP_044444971.1; XP_044422531.1	XP_044429705.1; XP_044444971.1; XP_044422530.1; XP_044444970.1; XP_044422531.1	1	4	0.5064	0	1	1	1107.51	4427.01	4426.99	3.93	0.00435	5811282	CID (Collision Induced Dissociation)	MS2	11.3032	1.236	93.3577	26192	Pol_II_2.raw	3.93	0	5.843e-07
	Sequest HT (A11)	Unambiguous	VNKFDESEGFKPDNEWMLDTEGVNLLAVMcHEDVDSTR	C30(Carbamidomethyl)	2	5	XP_044444971.1; XP_044422531.1	XP_044429705.1; XP_044444971.1; XP_044422530.1; XP_044444970.1; XP_044422531.1	1	4	0.7097	0	1	1	1107.51	4427	4426.99	2.05	0.00227	3.42028e+06	CID (Collision Induced Dissociation)	MS2	16.7123	1.567	93.4785	26229	Pol_II_2.raw	5.89	0	5.151e-07
	Sequest HT (A11)	Unambiguous	NATLFFNILLR		2	5	XP_044444971.1; XP_044422531.1	XP_044429705.1; XP_044444971.1; XP_044422530.1; XP_044444970.1; XP_044422531.1	0	2	0.3555	0	1	1	661.387	1321.77	1321.76	3.56	0.00235	2438524	CID (Collision Induced Dissociation)	MS2	9.51632	2.235	95.7733	26930	Pol_II_2.raw	3.01	0	0.01513
	Sequest HT (A11)	Unambiguous	TTSNHLIEVIEVLGIEAVRR		2	11	XP_044444971.1; XP_044422531.1	XP_044327129.1; XP_044429705.1; XP_044444971.1; XP_044335362.1; XP_044422530.1; XP_044399993.1; XP_044391333.1; XP_044459984.1; XP_044444970.1; XP_044391332.1; XP_044422531.1	1	3	0.209	0	1	1	750.428	2249.27	2249.26	3.64	0.00273	3.41657e+06	CID (Collision Induced Dissociation)	MS2	25.4655	1.111	96.5357	27164	Pol_II_2.raw	2.68	0	0.01981
	Sequest HT (A11)	Unambiguous	NGAPAHIITEFAQLLQFHIATYFDNDLPGQPR		2	7	XP_044444971.1; XP_044422531.1	XP_044327129.1; XP_044429705.1; XP_044444971.1; XP_044422530.1; XP_044459984.1; XP_044444970.1; XP_044422531.1	0	3	0.5101	0	1	1	1198.95	3594.83	3594.81	4.01	0.00481	2617270	CID (Collision Induced Dissociation)	MS2	25.7491	0.912	112.413	32006	Pol_II_2.raw	3.45	0	0.001477
	Sequest HT (A11)	Unambiguous	NGAPAHIITEFAQLLQFHIATYFDNDLPGQPR		2	7	XP_044444971.1; XP_044422531.1	XP_044327129.1; XP_044429705.1; XP_044444971.1; XP_044422530.1; XP_044459984.1; XP_044444970.1; XP_044422531.1	0	3	0.4879	0	1	1	1198.95	3594.83	3594.81	4.01	0.00481	2617270	CID (Collision Induced Dissociation)	MS2	25.7491	0.897	112.416	32007	Pol_II_2.raw	4.53	0	3.935e-05
	Sequest HT (A11)	Unambiguous	NGAPAHIITEFAQLLQFHIATYFDNDLPGQPR		2	7	XP_044444971.1; XP_044422531.1	XP_044327129.1; XP_044429705.1; XP_044444971.1; XP_044422530.1; XP_044459984.1; XP_044444970.1; XP_044422531.1	0	3	0.5581	0	1	1	1198.95	3594.83	3594.81	5.95	0.00713	1.38101e+06	CID (Collision Induced Dissociation)	MS2	26.6915	0.803	112.472	32024	Pol_II_2.raw	4.3	0	2.261e-05
	Sequest HT (A11)	Unambiguous	NSLGDVIQFLYGEDGMDAVWIESQKLDSLK		2	7	XP_044444971.1; XP_044422531.1	XP_044327129.1; XP_044429705.1; XP_044444971.1; XP_044422530.1; XP_044459984.1; XP_044444970.1; XP_044422531.1	1	4	0.3509	0	1	1	843.423	3370.67	3370.65	5.25	0.00442	2.9638e+06	CID (Collision Induced Dissociation)	MS2	35.2577	1.13	109.63	31160	Pol_II_2.raw	2.85	0	0.0004845
	Sequest HT (A11)	Unambiguous	NSLGDVIQFLYGEDGMDAVWIESQKLDSLK		2	7	XP_044444971.1; XP_044422531.1	XP_044327129.1; XP_044429705.1; XP_044444971.1; XP_044422530.1; XP_044459984.1; XP_044444970.1; XP_044422531.1	1	3	0.3931	0	1	1	1124.22	3370.66	3370.65	2.19	0.00246	1.50671e+06	CID (Collision Induced Dissociation)	MS2	19.7017	0.856	111.165	31628	Pol_II_2.raw	3.46	0	7.473e-05
	Sequest HT (A11)	Unambiguous	SVTHATEIWYDPDPLGTIIEEDVEFVR		2	5	XP_044444971.1; XP_044422531.1	XP_044429705.1; XP_044444971.1; XP_044422530.1; XP_044444970.1; XP_044422531.1	0	3	0.427	0	1	1	1044.52	3131.54	3131.52	5.09	0.00531	142937	CID (Collision Induced Dissociation)	MS2	36.7841	21.506	149.483	42178	Pol_II_2.raw	3.7	0	0.005899
	Sequest HT (A11)	Unambiguous	NSLGDVIQFLYGEDGMDAVWIESQKLDSLK		2	7	XP_044444971.1; XP_044422531.1	XP_044327129.1; XP_044429705.1; XP_044444971.1; XP_044422530.1; XP_044459984.1; XP_044444970.1; XP_044422531.1	1	3	0.3545	0	1	1	1124.23	3370.67	3370.65	6.76	0.00759	60041.3	CID (Collision Induced Dissociation)	MS2	18.2145	31.397	149.489	42180	Pol_II_2.raw	2.99	0	0.0112
	Sequest HT (A11)	Unambiguous	SVTHATEIWYDPDPLGTIIEEDVEFVR		2	5	XP_044444971.1; XP_044422531.1	XP_044429705.1; XP_044444971.1; XP_044422530.1; XP_044444970.1; XP_044422531.1	0	3	0.4384	0	1	1	1044.51	3131.52	3131.52	-0.99	-0.00104	88185.9	CID (Collision Induced Dissociation)	MS2	71.1733	45.652	149.551	42196	Pol_II_2.raw	3.65	0	0.0001307
	Sequest HT (A11)	Unambiguous	SVTHATEIWYDPDPLGTIIEEDVEFVR		2	5	XP_044444971.1; XP_044422531.1	XP_044429705.1; XP_044444971.1; XP_044422530.1; XP_044444970.1; XP_044422531.1	0	3	0.3911	0	1	1	1044.51	3131.52	3131.52	-0.99	-0.00104	88185.9	CID (Collision Induced Dissociation)	MS2	71.1733	50	149.557	42198	Pol_II_2.raw	3.58	0	9.353e-05
	Sequest HT (A11)	Unambiguous	NSLGDVIQFLYGEDGMDAVWIESQKLDSLK		2	7	XP_044444971.1; XP_044422531.1	XP_044327129.1; XP_044429705.1; XP_044444971.1; XP_044422530.1; XP_044459984.1; XP_044444970.1; XP_044422531.1	1	4	0.4419	0	1	1	843.422	3370.67	3370.65	4.31	0.00363	3.78331e+06	CID (Collision Induced Dissociation)	MS2	33.3362	1.138	109.58	31146	Pol_II_2.raw	3.44	0	0.0002752
	Sequest HT (A11)	Unambiguous	SVTHATEIWYDPDPLGTIIEEDVEFVR		2	5	XP_044444971.1; XP_044422531.1	XP_044429705.1; XP_044444971.1; XP_044422530.1; XP_044444970.1; XP_044422531.1	0	3	0.5364	0	1	1	1044.52	3131.53	3131.52	4.03	0.00421	14638996	CID (Collision Induced Dissociation)	MS2	2.45749	0.179	104.102	29486	Pol_II_2.raw	4.4	0	0.0003243
	Sequest HT (A11)	Unambiguous	SVTHATEIWYDPDPLGTIIEEDVEFVR		2	5	XP_044444971.1; XP_044422531.1	XP_044429705.1; XP_044444971.1; XP_044422530.1; XP_044444970.1; XP_044422531.1	0	3	0.477	0	1	1	1044.52	3131.54	3131.52	4.74	0.00494	22915612	CID (Collision Induced Dissociation)	MS2	3.20083	0.115	104.161	29504	Pol_II_2.raw	5.01	0	1.741e-05
	Sequest HT (A11)	Unambiguous	SVTHATEIWYDPDPLGTIIEEDVEFVR		2	5	XP_044444971.1; XP_044422531.1	XP_044429705.1; XP_044444971.1; XP_044422530.1; XP_044444970.1; XP_044422531.1	0	2	0.5591	0	1	1	1566.27	3131.53	3131.52	3.82	0.00599	1.86251e+06	CID (Collision Induced Dissociation)	MS2	13.7689	1.43	104.281	29541	Pol_II_2.raw	3.72	0	0.001789
	Sequest HT (A11)	Unambiguous	SVTHATEIWYDPDPLGTIIEEDVEFVR		2	5	XP_044444971.1; XP_044422531.1	XP_044429705.1; XP_044444971.1; XP_044422530.1; XP_044444970.1; XP_044422531.1	0	2	0.5308	0	1	1	1566.27	3131.53	3131.52	3.82	0.00599	1.86251e+06	CID (Collision Induced Dissociation)	MS2	13.7689	1.679	104.283	29542	Pol_II_2.raw	2.6	0	0.002228
	Sequest HT (A11)	Unambiguous	SVTHATEIWYDPDPLGTIIEEDVEFVR		2	5	XP_044444971.1; XP_044422531.1	XP_044429705.1; XP_044444971.1; XP_044422530.1; XP_044444970.1; XP_044422531.1	0	2	0.5543	0	1	1	1566.28	3131.54	3131.52	7.02	0.01099	1.17344e+06	CID (Collision Induced Dissociation)	MS2	5.40554	1.269	104.347	29562	Pol_II_2.raw	3.41	0	0.0005438
	Sequest HT (A11)	Unambiguous	SVTHATEIWYDPDPLGTIIEEDVEFVR		2	5	XP_044444971.1; XP_044422531.1	XP_044429705.1; XP_044444971.1; XP_044422530.1; XP_044444970.1; XP_044422531.1	0	3	0.6667	0	1	1	1044.52	3131.53	3131.52	4.03	0.00421	12123862	CID (Collision Induced Dissociation)	MS2	3.59964	0.218	104.396	29576	Pol_II_2.raw	5.19	0	1.314e-06
	Sequest HT (A11)	Unambiguous	SVTHATEIWYDPDPLGTIIEEDVEFVR		2	5	XP_044444971.1; XP_044422531.1	XP_044429705.1; XP_044444971.1; XP_044422530.1; XP_044444970.1; XP_044422531.1	0	2	0.5889	0	1	1	1566.27	3131.53	3131.52	2.73	0.00428	1068413	CID (Collision Induced Dissociation)	MS2	68.7647	2.833	104.543	29624	Pol_II_2.raw	2.87	0	0.01246
	Sequest HT (A11)	Unambiguous	SVTHATEIWYDPDPLGTIIEEDVEFVR		2	5	XP_044444971.1; XP_044422531.1	XP_044429705.1; XP_044444971.1; XP_044422530.1; XP_044444970.1; XP_044422531.1	0	3	0.5859	0	1	1	1044.52	3131.54	3131.52	4.62	0.00482	17107412	CID (Collision Induced Dissociation)	MS2	6.16768	0.141	104.34	29559	Pol_II_2.raw	4.54	0	3.963e-06
	Sequest HT (A11)	Unambiguous	NSLGDVIQFLYGEDGMDAVWIESQK		2	7	XP_044444971.1; XP_044422531.1	XP_044327129.1; XP_044429705.1; XP_044444971.1; XP_044422530.1; XP_044459984.1; XP_044444970.1; XP_044422531.1	0	2	0.4657	0	1	1	1407.68	2814.35	2814.33	6.27	0.00882	1.17157e+06	CID (Collision Induced Dissociation)	MS2	74.9364	2.467	107.482	30516	Pol_II_2.raw	2.77	0	0.001801
	Sequest HT (A11)	Unambiguous	NSLGDVIQFLYGEDGMDAVWIESQKLDSLK		2	7	XP_044444971.1; XP_044422531.1	XP_044327129.1; XP_044429705.1; XP_044444971.1; XP_044422530.1; XP_044459984.1; XP_044444970.1; XP_044422531.1	1	3	0.5339	0	1	1	1124.23	3370.66	3370.65	2.95	0.00332	2.96073e+06	CID (Collision Induced Dissociation)	MS2	21.2173	1.108	108.132	30710	Pol_II_2.raw	3.84	0	0.000129
	Sequest HT (A11)	Unambiguous	NSLGDVIQFLYGEDGmDAVWIESQKLDSLK	M16(Oxidation)	2	7	XP_044444971.1; XP_044422531.1	XP_044327129.1; XP_044429705.1; XP_044444971.1; XP_044422530.1; XP_044459984.1; XP_044444970.1; XP_044422531.1	1	3	0.223	0	1	1	1129.55	3386.64	3386.65	-1.04	-0.00117	42756.8	CID (Collision Induced Dissociation)	MS2	13.3133	49.644	108.915	30948	Pol_II_2.raw	2.78	0	0.003446
	Sequest HT (A11)	Unambiguous	NSLGDVIQFLYGEDGMDAVWIESQKLDSLK		2	7	XP_044444971.1; XP_044422531.1	XP_044327129.1; XP_044429705.1; XP_044444971.1; XP_044422530.1; XP_044459984.1; XP_044444970.1; XP_044422531.1	1	3	0.5328	0	1	1	1124.23	3370.67	3370.65	6.1	0.00686	1.76724e+06	CID (Collision Induced Dissociation)	MS2	29.3027	0.857	108.084	30697	Pol_II_2.raw	3.96	0	0.0009285
	Sequest HT (A11)	Unambiguous	SVTHATEIWYDPDPLGTIIEEDVEFVR		2	5	XP_044444971.1; XP_044422531.1	XP_044429705.1; XP_044444971.1; XP_044422530.1; XP_044444970.1; XP_044422531.1	0	3	0.3923	0	1	1	1044.52	3131.53	3131.52	3.92	0.00409	1071176	CID (Collision Induced Dissociation)	MS2	31.8226	2.156	107.477	30514	Pol_II_2.raw	3.39	0	0.0002392
	Sequest HT (A11)	Unambiguous	GLTPQEFFFHAMGGR		2	8	XP_044444971.1; XP_044422531.1	XP_044327129.1; XP_044429705.1; XP_044444971.1; XP_044422530.1; XP_044399993.1; XP_044459984.1; XP_044444970.1; XP_044422531.1	0	3	0.2485	0	1	1	565.61	1694.82	1694.81	3.38	0.00191	169310272	CID (Collision Induced Dissociation)	MS2	1.76656	0.02	82.9632	23024	Pol_II_2.raw	1.65	0	0.02399
	Sequest HT (A11)	Unambiguous	GLTPQEFFFHAMGGR		2	8	XP_044444971.1; XP_044422531.1	XP_044327129.1; XP_044429705.1; XP_044444971.1; XP_044422530.1; XP_044399993.1; XP_044459984.1; XP_044444970.1; XP_044422531.1	0	3	0.2093	0	1	1	565.611	1694.82	1694.81	4.79	0.0027	174652192	CID (Collision Induced Dissociation)	MS2	1.6998	0.02	82.9038	23006	Pol_II_2.raw	1.29	0	0.004195
	Sequest HT (A11)	Unambiguous	LTKESFEWVIGEIESR		2	7	XP_044444971.1; XP_044422531.1	XP_044327129.1; XP_044429705.1; XP_044444971.1; XP_044422530.1; XP_044459984.1; XP_044444970.1; XP_044422531.1	1	2	0.6717	0	1	1	961.999	1922.99	1922.99	2.58	0.00248	1.85995e+06	CID (Collision Induced Dissociation)	MS2	34.5105	1.122	85.613	23835	Pol_II_2.raw	3.96	0	7.274e-05
	Sequest HT (A11)	Unambiguous	LTKESFEWVIGEIESR		2	7	XP_044444971.1; XP_044422531.1	XP_044327129.1; XP_044429705.1; XP_044444971.1; XP_044422530.1; XP_044459984.1; XP_044444970.1; XP_044422531.1	1	2	0.685	0	1	1	962.001	1923	1922.99	4.92	0.00473	7296835	CID (Collision Induced Dissociation)	MS2	18.8063	0.771	85.7876	23888	Pol_II_2.raw	4.19	0	0.0001158
	Sequest HT (A11)	Unambiguous	INHEFDDDLScIFNDDNADKLILR	C11(Carbamidomethyl)	2	8	XP_044444971.1; XP_044422531.1	XP_044327129.1; XP_044429705.1; XP_044444971.1; XP_044335362.1; XP_044422530.1; XP_044459984.1; XP_044444970.1; XP_044422531.1	1	4	0.2742	0	1	1	723.845	2892.36	2892.35	4.21	0.00304	31705934	CID (Collision Induced Dissociation)	MS2	5.36113	2.66	85.8057	23896	Pol_II_2.raw	3.1	0	0.01257
	Sequest HT (A11)	Unambiguous	LTKESFEWVIGEIESR		2	7	XP_044444971.1; XP_044422531.1	XP_044327129.1; XP_044429705.1; XP_044444971.1; XP_044422530.1; XP_044459984.1; XP_044444970.1; XP_044422531.1	1	2	0.7052	0	1	1	962.001	1922.99	1922.99	4.61	0.00443	5565299	CID (Collision Induced Dissociation)	MS2	21.9462	0.842	85.8455	23906	Pol_II_2.raw	5.19	0	0.0001604
	Sequest HT (A11)	Unambiguous	INHEFDDDLScIFNDDNADKLILR	C11(Carbamidomethyl)	2	8	XP_044444971.1; XP_044422531.1	XP_044327129.1; XP_044429705.1; XP_044444971.1; XP_044335362.1; XP_044422530.1; XP_044459984.1; XP_044444970.1; XP_044422531.1	1	3	0.5671	0	1	1	964.791	2892.36	2892.35	3.96	0.00382	56773228	CID (Collision Induced Dissociation)	MS2	1.96982	0.046	85.9603	23942	Pol_II_2.raw	4.92	0	9.931e-06
	Sequest HT (A11)	Unambiguous	GLTPQEFFFHAMGGR		2	8	XP_044444971.1; XP_044422531.1	XP_044327129.1; XP_044429705.1; XP_044444971.1; XP_044422530.1; XP_044399993.1; XP_044459984.1; XP_044444970.1; XP_044422531.1	0	2	0.3546	0	1	1	847.912	1694.82	1694.81	3.06	0.0026	1.88682e+06	CID (Collision Induced Dissociation)	MS2	49.2133	2.072	85.0264	23655	Pol_II_2.raw	2.51	0	0.02409
	Sequest HT (A11)	Unambiguous	INHEFDDDLScIFNDDNADKLILR	C11(Carbamidomethyl)	2	8	XP_044444971.1; XP_044422531.1	XP_044327129.1; XP_044429705.1; XP_044444971.1; XP_044335362.1; XP_044422530.1; XP_044459984.1; XP_044444970.1; XP_044422531.1	1	3	0.5407	0	1	1	964.791	2892.36	2892.35	3.77	0.00363	55938744	CID (Collision Induced Dissociation)	MS2	2.85622	0.047	86.0185	23960	Pol_II_2.raw	4.92	0	3.308e-06
	Sequest HT (A11)	Unambiguous	cIVSPQANRPVMGIVQDTLLGcR	C1(Carbamidomethyl); C22(Carbamidomethyl)	2	9	XP_044444971.1; XP_044422531.1	XP_044327129.1; XP_044429705.1; XP_044444971.1; XP_044422530.1; XP_044399993.1; XP_044459984.1; XP_044444970.1; XP_044391332.1; XP_044422531.1	0	2	0.4708	0	1	1	1292.66	2584.32	2584.32	2.11	0.00272	1.47419e+06	CID (Collision Induced Dissociation)	MS2	28.2942	1.976	80.1548	22166	Pol_II_2.raw	2.4	0	0.00238
	Sequest HT (A11)	Unambiguous	cIVSPQANRPVMGIVQDTLLGcR	C1(Carbamidomethyl); C22(Carbamidomethyl)	2	9	XP_044444971.1; XP_044422531.1	XP_044327129.1; XP_044429705.1; XP_044444971.1; XP_044422530.1; XP_044399993.1; XP_044459984.1; XP_044444970.1; XP_044391332.1; XP_044422531.1	0	2	0.3724	0	1	1	1292.67	2584.33	2584.32	4.57	0.0059	2252745	CID (Collision Induced Dissociation)	MS2	15.2602	1.841	80.3849	22236	Pol_II_2.raw	1.96	0	0.01731
	Sequest HT (A11)	Unambiguous	LNLSVTSPYNADFDGDEMNMHVPQSFETR		2	10	XP_044444971.1; XP_044422531.1	XP_044327129.1; XP_044429705.1; XP_044399994.1; XP_044444971.1; XP_044422530.1; XP_044399993.1; XP_044391333.1; XP_044459984.1; XP_044444970.1; XP_044422531.1	0	3	0.3245	0	1	1	1105.5	3314.49	3314.47	4.9	0.00541	1496313	CID (Collision Induced Dissociation)	MS2	28.5891	1.339	80.5518	22286	Pol_II_2.raw	3.02	0	0.0167
	Sequest HT (A11)	Unambiguous	GLTPQEFFFHAMGGR		2	8	XP_044444971.1; XP_044422531.1	XP_044327129.1; XP_044429705.1; XP_044444971.1; XP_044422530.1; XP_044399993.1; XP_044459984.1; XP_044444970.1; XP_044422531.1	0	2	0.4577	0	1	1	847.912	1694.82	1694.81	3.42	0.0029	2764254	CID (Collision Induced Dissociation)	MS2	68.3937	1.494	81.8546	22685	Pol_II_2.raw	2.6	0	0.007163
	Sequest HT (A11)	Unambiguous	GLTPQEFFFHAMGGR		2	8	XP_044444971.1; XP_044422531.1	XP_044327129.1; XP_044429705.1; XP_044444971.1; XP_044422530.1; XP_044399993.1; XP_044459984.1; XP_044444970.1; XP_044422531.1	0	2	0.5096	0	1	1	847.912	1694.82	1694.81	3.86	0.00327	5294571	CID (Collision Induced Dissociation)	MS2	22.434	1.005	81.9089	22701	Pol_II_2.raw	2.61	0	0.00947
	Sequest HT (A11)	Unambiguous	LNLSVTSPYNADFDGDEMNMHVPQSFETR		2	10	XP_044444971.1; XP_044422531.1	XP_044327129.1; XP_044429705.1; XP_044399994.1; XP_044444971.1; XP_044422530.1; XP_044399993.1; XP_044391333.1; XP_044459984.1; XP_044444970.1; XP_044422531.1	0	2	0.5697	0	1	1	1657.75	3314.49	3314.47	4.96	0.00822	1.55134e+06	CID (Collision Induced Dissociation)	MS2	56.8372	2.41	81.5211	22586	Pol_II_2.raw	2.44	0	0.02135
	Sequest HT (A11)	Unambiguous	INHEFDDDLScIFNDDNADKLILR	C11(Carbamidomethyl)	2	8	XP_044444971.1; XP_044422531.1	XP_044327129.1; XP_044429705.1; XP_044444971.1; XP_044335362.1; XP_044422530.1; XP_044459984.1; XP_044444970.1; XP_044422531.1	1	2	0.6649	0	1	1	1446.69	2892.38	2892.35	9.74	0.01409	881216	CID (Collision Induced Dissociation)	MS2	10.5395	2.747	86.028	23964	Pol_II_2.raw	3.76	0	0.000963
	Sequest HT (A11)	Unambiguous	INHEFDDDLScIFNDDNADKLILR	C11(Carbamidomethyl)	2	8	XP_044444971.1; XP_044422531.1	XP_044327129.1; XP_044429705.1; XP_044444971.1; XP_044335362.1; XP_044422530.1; XP_044459984.1; XP_044444970.1; XP_044422531.1	1	4	0.3262	0	1	1	723.845	2892.36	2892.35	3.7	0.00268	44576852	CID (Collision Induced Dissociation)	MS2	2.55905	1.363	86.0328	23966	Pol_II_2.raw	3.28	0	7.214e-05
	Sequest HT (A11)	Unambiguous	TLGTSTGSLIHVIWEEVGPDAARK		2	5	XP_044444971.1; XP_044422531.1	XP_044429705.1; XP_044444971.1; XP_044422530.1; XP_044444970.1; XP_044422531.1	1	3	0.3704	0	1	1	846.452	2537.34	2537.34	2.17	0.00184	8.18602e+06	CID (Collision Induced Dissociation)	MS2	17.1701	0.325	90.067	25185	Pol_II_2.raw	2.97	0	0.0008506
	Sequest HT (A11)	Unambiguous	ESFEWVIGEIESR		2	11	XP_044444971.1; XP_044422531.1	XP_044327129.1; XP_044429705.1; XP_044399994.1; XP_044444971.1; XP_044422530.1; XP_044399993.1; XP_044391333.1; XP_044459984.1; XP_044444970.1; XP_044391332.1; XP_044422531.1	0	2	0.3475	0	1	1	790.885	1580.76	1580.76	2.91	0.0023	10456297	CID (Collision Induced Dissociation)	MS2	51.9124	0.577	90.2583	25245	Pol_II_2.raw	2.36	0	0.001231
	Sequest HT (A11)	Unambiguous	TLGTSTGSLIHVIWEEVGPDAARK		2	5	XP_044444971.1; XP_044422531.1	XP_044429705.1; XP_044444971.1; XP_044422530.1; XP_044444970.1; XP_044422531.1	1	3	0.3483	0	1	1	846.452	2537.34	2537.34	1.67	0.00141	8920906	CID (Collision Induced Dissociation)	MS2	15.1761	0.334	90.0082	25167	Pol_II_2.raw	2.9	0	0.005208
	Sequest HT (A11)	Unambiguous	VNKFDESEGFKPDNEWMLDTEGVNLLAVMcHEDVDSTR	C30(Carbamidomethyl)	2	5	XP_044444971.1; XP_044422531.1	XP_044429705.1; XP_044444971.1; XP_044422530.1; XP_044444970.1; XP_044422531.1	1	4	0.4699	0	1	1	1107.51	4427.01	4426.99	5.14	0.00569	11379888	CID (Collision Induced Dissociation)	MS2	16.9674	1.033	92.8851	26048	Pol_II_2.raw	4.15	0	8.949e-05
	Sequest HT (A11)	Unambiguous	VNKFDESEGFKPDNEWMLDTEGVNLLAVMcHEDVDSTR	C30(Carbamidomethyl)	2	5	XP_044444971.1; XP_044422531.1	XP_044429705.1; XP_044444971.1; XP_044422530.1; XP_044444970.1; XP_044422531.1	1	4	0.6759	0	1	1	1107.51	4427	4426.99	3.16	0.00349	6767322	CID (Collision Induced Dissociation)	MS2	9.68693	1.279	93.1948	26144	Pol_II_2.raw	5.77	0	1.928e-07
	Sequest HT (A11)	Unambiguous	VNKFDESEGFKPDNEWMLDTEGVNLLAVMcHEDVDSTR	C30(Carbamidomethyl)	2	5	XP_044444971.1; XP_044422531.1	XP_044429705.1; XP_044444971.1; XP_044422530.1; XP_044444970.1; XP_044422531.1	1	4	0.5568	0	1	1	1107.51	4427.01	4426.99	3.71	0.0041	9034171	CID (Collision Induced Dissociation)	MS2	7.23791	1.458	92.8408	26036	Pol_II_2.raw	5.19	0	4.469e-06
	Sequest HT (A11)	Unambiguous	SYYEMPDEDIDPDKISPWLLR		2	5	XP_044444971.1; XP_044422531.1	XP_044429705.1; XP_044444971.1; XP_044422530.1; XP_044444970.1; XP_044422531.1	1	2	0.5564	0	1	2	1291.61	2582.22	2582.21	1.62	0.00209	1875666	CID (Collision Induced Dissociation)	MS2	11.4041	1.92	86.8543	24218	Pol_II_2.raw	2.75	0	0.001004
	Sequest HT (A11)	Unambiguous	SYYEMPDEDIDPDKISPWLLR		2	5	XP_044444971.1; XP_044422531.1	XP_044429705.1; XP_044444971.1; XP_044422530.1; XP_044444970.1; XP_044422531.1	1	2	0.6066	0	1	2	1291.61	2582.22	2582.21	3.42	0.00441	3254942	CID (Collision Induced Dissociation)	MS2	24.5786	1.08	86.9017	24231	Pol_II_2.raw	2.72	0	0.0007649
	Sequest HT (A11)	Unambiguous	INHEFDDDLScIFNDDNADKLILR	C11(Carbamidomethyl)	2	8	XP_044444971.1; XP_044422531.1	XP_044327129.1; XP_044429705.1; XP_044444971.1; XP_044335362.1; XP_044422530.1; XP_044459984.1; XP_044444970.1; XP_044422531.1	1	4	0.3619	0	1	1	723.845	2892.36	2892.35	4.46	0.00323	47958916	CID (Collision Induced Dissociation)	MS2	3.55596	0.972	86.1505	24003	Pol_II_2.raw	3.62	0	2.212e-05
	Sequest HT (A11)	Unambiguous	SYYEMPDEDIDPDKISPWLLR		2	5	XP_044444971.1; XP_044422531.1	XP_044429705.1; XP_044444971.1; XP_044422530.1; XP_044444970.1; XP_044422531.1	1	2	0.5786	0	1	1	1291.61	2582.22	2582.21	1.62	0.00209	1875666	CID (Collision Induced Dissociation)	MS2	11.4041	1.564	86.8424	24213	Pol_II_2.raw	3.37	0	0.0003123
	Sequest HT (A11)	Unambiguous	SYYEMPDEDIDPDKISPWLLR		2	5	XP_044444971.1; XP_044422531.1	XP_044429705.1; XP_044444971.1; XP_044422530.1; XP_044444970.1; XP_044422531.1	1	2	0.5665	0	1	2	1291.61	2582.22	2582.21	3.13	0.00404	1.01669e+06	CID (Collision Induced Dissociation)	MS2	32.2451	1.663	86.7855	24196	Pol_II_2.raw	3.16	0	0.005684
	Sequest HT (A11)	Unambiguous	AEFDNVFRYELDDENWRPTYMLPDHVDDLK		2	5	XP_044444971.1; XP_044422531.1	XP_044429705.1; XP_044444971.1; XP_044422530.1; XP_044444970.1; XP_044422531.1	1	4	0.392	0	1	1	936.437	3742.73	3742.71	3.9	0.00365	9374944	CID (Collision Induced Dissociation)	MS2	6.91843	3.084	88.8857	24828	Pol_II_2.raw	3.01	0	0.01875
	Sequest HT (A11)	Unambiguous	ESFEWVIGEIESR		2	11	XP_044444971.1; XP_044422531.1	XP_044327129.1; XP_044429705.1; XP_044399994.1; XP_044444971.1; XP_044422530.1; XP_044399993.1; XP_044391333.1; XP_044459984.1; XP_044444970.1; XP_044391332.1; XP_044422531.1	0	2	0.4027	0	1	1	790.886	1580.76	1580.76	3.3	0.00261	3.47643e+06	CID (Collision Induced Dissociation)	MS2	22.4756	1.102	87.8057	24501	Pol_II_2.raw	2.98	0	0.002467
	Sequest HT (A11)	Unambiguous	ESFEWVIGEIESR		2	11	XP_044444971.1; XP_044422531.1	XP_044327129.1; XP_044429705.1; XP_044399994.1; XP_044444971.1; XP_044422530.1; XP_044399993.1; XP_044391333.1; XP_044459984.1; XP_044444970.1; XP_044391332.1; XP_044422531.1	0	2	0.4577	0	1	1	790.886	1580.76	1580.76	3.15	0.00249	4.41822e+06	CID (Collision Induced Dissociation)	MS2	22.5019	1.274	87.8651	24519	Pol_II_2.raw	3.19	0	0.0007956
	Sequest HT (A11)	Unambiguous	ESFEWVIGEIESR		2	11	XP_044444971.1; XP_044422531.1	XP_044327129.1; XP_044429705.1; XP_044399994.1; XP_044444971.1; XP_044422530.1; XP_044399993.1; XP_044391333.1; XP_044459984.1; XP_044444970.1; XP_044391332.1; XP_044422531.1	0	2	0.4765	0	1	1	790.886	1580.76	1580.76	3.3	0.00261	8.16711e+06	CID (Collision Induced Dissociation)	MS2	8.99888	0.69	87.9272	24538	Pol_II_2.raw	3.4	0	0.0004203
	Sequest HT (A11)	Unambiguous	INHEFDDDLScIFNDDNADKLILR	C11(Carbamidomethyl)	2	8	XP_044444971.1; XP_044422531.1	XP_044327129.1; XP_044429705.1; XP_044444971.1; XP_044335362.1; XP_044422530.1; XP_044459984.1; XP_044444970.1; XP_044422531.1	1	3	0.0513	0	1	1	964.791	2892.36	2892.35	4.02	0.00388	1.62878e+06	CID (Collision Induced Dissociation)	MS2	89.6959	0.873	88.0445	24573	Pol_II_2.raw	2.34	0	0.01053
	Sequest HT (A11)	Selected	INHEFDDDLScIFNDDNADKLILR	C11(Carbamidomethyl)	2	8	XP_044444971.1; XP_044422531.1	XP_044327129.1; XP_044429705.1; XP_044444971.1; XP_044335362.1; XP_044422530.1; XP_044459984.1; XP_044444970.1; XP_044422531.1	1	3		0	2	2	964.792	2892.36	2892.35	5.48	0.00528	1.34234e+06	CID (Collision Induced Dissociation)	MS2	89.9983	1.028	88.1281	24601	Pol_II_2.raw	1.47	0	0.01785
	Sequest HT (A11)	Unambiguous	IcAGGDELEVQDQQDADEPVK	C2(Carbamidomethyl)	2	5	XP_044444971.1; XP_044422531.1	XP_044429705.1; XP_044444971.1; XP_044422530.1; XP_044444970.1; XP_044422531.1	0	2	0.6898	0	1	1	1158.52	2316.04	2316.03	2.73	0.00316	2.24094e+06	CID (Collision Induced Dissociation)	MS2	39.7957	1.689	46.5392	11801	Pol_II_2.raw	5.19	0	6.353e-07
	Sequest HT (A11)	Unambiguous	IcAGGDELEVQDQQDADEPVK	C2(Carbamidomethyl)	2	5	XP_044444971.1; XP_044422531.1	XP_044429705.1; XP_044444971.1; XP_044422530.1; XP_044444970.1; XP_044422531.1	0	3	0.5534	0	1	1	772.683	2316.03	2316.03	1.99	0.00153	1.82258e+06	CID (Collision Induced Dissociation)	MS2	20.5128	1.777	46.7556	11868	Pol_II_2.raw	5.24	0	1.784e-06
	Sequest HT (A11)	Unambiguous	IcAGGDELEVQDQQDADEPVK	C2(Carbamidomethyl)	2	5	XP_044444971.1; XP_044422531.1	XP_044429705.1; XP_044444971.1; XP_044422530.1; XP_044444970.1; XP_044422531.1	0	3	0.5329	0	1	1	772.684	2316.04	2316.03	3.17	0.00245	2635853	CID (Collision Induced Dissociation)	MS2	5.54218	1.934	46.7145	11857	Pol_II_2.raw	5.16	0	1.114e-06
	Sequest HT (A11)	Unambiguous	IcAGGDELEVQDQQDADEPVK	C2(Carbamidomethyl)	2	5	XP_044444971.1; XP_044422531.1	XP_044429705.1; XP_044444971.1; XP_044422530.1; XP_044444970.1; XP_044422531.1	0	2	0.6917	0	1	1	1158.52	2316.04	2316.03	4.52	0.00524	1.9721e+06	CID (Collision Induced Dissociation)	MS2	76.2116	1.653	46.4929	11788	Pol_II_2.raw	5.32	0	1.33e-06
	Sequest HT (A11)	Unambiguous	LKELVEYGPHPPPGK		2	12	XP_044444971.1; XP_044422531.1	XP_044327129.1; XP_044429652.1; XP_044429705.1; XP_044399994.1; XP_044444971.1; XP_044422530.1; XP_044391333.1; XP_044425929.1; XP_044459984.1; XP_044444970.1; XP_044440562.1; XP_044422531.1	1	2	0.5164	0	1	1	830.959	1660.91	1660.91	3.36	0.00279	2.22766e+06	CID (Collision Induced Dissociation)	MS2	13.017	4.286	35.0027	8235	Pol_II_2.raw	4.26	0	0.001898
	Sequest HT (A11)	Unambiguous	LKELVEYGPHPPPGK		2	12	XP_044444971.1; XP_044422531.1	XP_044327129.1; XP_044429652.1; XP_044429705.1; XP_044399994.1; XP_044444971.1; XP_044422530.1; XP_044391333.1; XP_044425929.1; XP_044459984.1; XP_044444970.1; XP_044440562.1; XP_044422531.1	1	2	0.5355	0	1	1	830.96	1660.91	1660.91	3.8	0.00316	3187352	CID (Collision Induced Dissociation)	MS2	26.7773	1.561	35.0488	8247	Pol_II_2.raw	3.66	0	0.003614
	Sequest HT (A11)	Unambiguous	IcAGGDELEVQDQQDADEPVKKR	C2(Carbamidomethyl)	2	5	XP_044444971.1; XP_044422531.1	XP_044429705.1; XP_044444971.1; XP_044422530.1; XP_044444970.1; XP_044422531.1	2	3	0.3613	0	1	1	867.417	2600.24	2600.23	3.99	0.00346	7.87126e+06	CID (Collision Induced Dissociation)	MS2	0	0.693	35.2418	8308	Pol_II_2.raw	1.91	0	0.004332
	Sequest HT (A11)	Unambiguous	LKELVEYGPHPPPGK		2	12	XP_044444971.1; XP_044422531.1	XP_044327129.1; XP_044429652.1; XP_044429705.1; XP_044399994.1; XP_044444971.1; XP_044422530.1; XP_044391333.1; XP_044425929.1; XP_044459984.1; XP_044444970.1; XP_044440562.1; XP_044422531.1	1	2	0.5879	0	1	1	830.96	1660.91	1660.91	3.8	0.00316	7379982	CID (Collision Induced Dissociation)	MS2	9.97979	0.871	35.1652	8282	Pol_II_2.raw	3.98	0	0.001444
	Sequest HT (A11)	Unambiguous	LKELVEYGPHPPPGK		2	12	XP_044444971.1; XP_044422531.1	XP_044327129.1; XP_044429652.1; XP_044429705.1; XP_044399994.1; XP_044444971.1; XP_044422530.1; XP_044391333.1; XP_044425929.1; XP_044459984.1; XP_044444970.1; XP_044440562.1; XP_044422531.1	1	2	0.5873	0	1	1	830.959	1660.91	1660.91	2.55	0.00212	3.54614e+06	CID (Collision Induced Dissociation)	MS2	15.5328	1.275	35.1047	8264	Pol_II_2.raw	3.15	0	0.0009093
	Sequest HT (A11)	Unambiguous	LKELVEYGPHPPPGK		2	12	XP_044444971.1; XP_044422531.1	XP_044327129.1; XP_044429652.1; XP_044429705.1; XP_044399994.1; XP_044444971.1; XP_044422530.1; XP_044391333.1; XP_044425929.1; XP_044459984.1; XP_044444970.1; XP_044440562.1; XP_044422531.1	1	2	0.613	0	1	1	830.959	1660.91	1660.91	2.55	0.00212	3.54614e+06	CID (Collision Induced Dissociation)	MS2	15.5328	1.412	35.107	8265	Pol_II_2.raw	3.85	0	0.0007552
	Sequest HT (A11)	Unambiguous	KIcAGGDELEVQDQQDADEPVKK	C3(Carbamidomethyl)	2	5	XP_044444971.1; XP_044422531.1	XP_044429705.1; XP_044444971.1; XP_044422530.1; XP_044444970.1; XP_044422531.1	2	3	0.4874	0	1	1	858.08	2572.23	2572.22	2.6	0.00223	1.42511e+06	CID (Collision Induced Dissociation)	MS2	54.6064	4.188	34.5768	8109	Pol_II_2.raw	4.37	0	0.0004003
	Sequest HT (A11)	Unambiguous	KIcAGGDELEVQDQQDADEPVKK	C3(Carbamidomethyl)	2	5	XP_044444971.1; XP_044422531.1	XP_044429705.1; XP_044444971.1; XP_044422530.1; XP_044444970.1; XP_044422531.1	2	3	0.4615	0	1	1	858.079	2572.22	2572.22	1.18	0.00101	846607	CID (Collision Induced Dissociation)	MS2	65.5056	5.357	34.534	8098	Pol_II_2.raw	4.29	0	0.0002416
	Sequest HT (A11)	Unambiguous	RGGcGAQQPNITVDGMK	C4(Carbamidomethyl)	2	5	XP_044444971.1; XP_044422531.1	XP_044429705.1; XP_044444971.1; XP_044422530.1; XP_044444970.1; XP_044422531.1	1	2	0.5251	0	1	1	894.933	1788.86	1788.85	5.59	0.005	1.64098e+06	CID (Collision Induced Dissociation)	MS2	0	3.446	32.2604	7420	Pol_II_2.raw	2.99	0	0.0002114
	Sequest HT (A11)	Unambiguous	TLPHFTKDDYGPESR		2	9	XP_044444971.1; XP_044422531.1	XP_044327129.1; XP_044429652.1; XP_044429705.1; XP_044444971.1; XP_044422530.1; XP_044459984.1; XP_044444970.1; XP_044440562.1; XP_044422531.1	1	3	0.2083	0	1	1	588.286	1762.84	1762.84	2.47	0.00145	6.75912e+06	CID (Collision Induced Dissociation)	MS2	49.8189	0.368	37.9525	9130	Pol_II_2.raw	1.92	0	0.0203
	Sequest HT (A11)	Unambiguous	TMMESFENR		2	9	XP_044444971.1; XP_044422531.1	XP_044327129.1; XP_044429705.1; XP_044399994.1; XP_044444971.1; XP_044422530.1; XP_044391333.1; XP_044459984.1; XP_044444970.1; XP_044422531.1	0	2	0.4932	0	1	1	572.744	1144.48	1144.48	3.28	0.00188	38541972	CID (Collision Induced Dissociation)	MS2	10.2561	0.14	37.3594	8948	Pol_II_2.raw	2.21	0	0.02127
	Sequest HT (A11)	Unambiguous	IcAGGDELEVQDQQDADEPVKK	C2(Carbamidomethyl)	2	5	XP_044444971.1; XP_044422531.1	XP_044429705.1; XP_044444971.1; XP_044422530.1; XP_044444970.1; XP_044422531.1	1	2	0.4701	0	1	1	1222.57	2444.13	2444.12	2.49	0.00304	1.17597e+06	CID (Collision Induced Dissociation)	MS2	33.9481	2.088	38.8431	9408	Pol_II_2.raw	4.85	0	2.683e-05
	Sequest HT (A11)	Unambiguous	IcAGGDELEVQDQQDADEPVKK	C2(Carbamidomethyl)	2	5	XP_044444971.1; XP_044422531.1	XP_044429705.1; XP_044444971.1; XP_044422530.1; XP_044444970.1; XP_044422531.1	1	2	0.5755	0	1	1	1222.57	2444.13	2444.12	4.09	0.005	1.94665e+06	CID (Collision Induced Dissociation)	MS2	32.9322	2.52	38.8843	9418	Pol_II_2.raw	4.57	0	3.762e-05
	Sequest HT (A11)	Unambiguous	GGcGAQQPNITVDGMK	C3(Carbamidomethyl)	2	7	XP_044444971.1; XP_044422531.1	XP_044327129.1; XP_044429705.1; XP_044444971.1; XP_044422530.1; XP_044459984.1; XP_044444970.1; XP_044422531.1	0	2	0.5802	0	1	1	816.88	1632.75	1632.75	3.3	0.0027	79176912	CID (Collision Induced Dissociation)	MS2	0.843633	0.117	39.1712	9507	Pol_II_2.raw	3.24	0	0.003435
	Sequest HT (A11)	Unambiguous	VVPGDDAMSIEAQK		2	10	XP_044444971.1; XP_044422531.1	XP_044327129.1; XP_044429705.1; XP_044399994.1; XP_044444971.1; XP_044422530.1; XP_044399993.1; XP_044391333.1; XP_044459984.1; XP_044444970.1; XP_044422531.1	0	1	0.4462	0	1	1	1459.71	1459.71	1459.71	2.84	0.00415	1.04746e+06	CID (Collision Induced Dissociation)	MS2	27.6743	7.549	40.2365	9838	Pol_II_2.raw	2.6	0	0.0007507
	Sequest HT (A11)	Unambiguous	VVPGDDAMSIEAQK		2	10	XP_044444971.1; XP_044422531.1	XP_044327129.1; XP_044429705.1; XP_044399994.1; XP_044444971.1; XP_044422530.1; XP_044399993.1; XP_044391333.1; XP_044459984.1; XP_044444970.1; XP_044422531.1	0	1	0.5	0	1	1	1459.72	1459.72	1459.71	4.26	0.00622	1.5045e+06	CID (Collision Induced Dissociation)	MS2	54.671	3.294	40.2878	9853	Pol_II_2.raw	2.4	0	0.0003086
	Sequest HT (A11)	Unambiguous	GGcGAQQPNITVDGMK	C3(Carbamidomethyl)	2	7	XP_044444971.1; XP_044422531.1	XP_044327129.1; XP_044429705.1; XP_044444971.1; XP_044422530.1; XP_044459984.1; XP_044444970.1; XP_044422531.1	0	2	0.5226	0	1	1	816.88	1632.75	1632.75	3.3	0.0027	4.31999e+06	CID (Collision Induced Dissociation)	MS2	36.1363	1.25	38.4194	9273	Pol_II_2.raw	2.66	0	0.008267
	Sequest HT (A11)	Unambiguous	GGcGAQQPNITVDGMK	C3(Carbamidomethyl)	2	7	XP_044444971.1; XP_044422531.1	XP_044327129.1; XP_044429705.1; XP_044444971.1; XP_044422530.1; XP_044459984.1; XP_044444970.1; XP_044422531.1	0	2	0.5291	0	1	1	816.879	1632.75	1632.75	2.78	0.00227	2.44722e+06	CID (Collision Induced Dissociation)	MS2	38.1269	1.751	38.3716	9260	Pol_II_2.raw	2.23	0	0.006748
	Sequest HT (A11)	Unambiguous	AMEDIMVK		2	11	XP_044444971.1; XP_044422531.1	XP_044327129.1; XP_044429705.1; XP_044399994.1; XP_044444971.1; XP_044422530.1; XP_044399993.1; XP_044391333.1; XP_044459984.1; XP_044444970.1; XP_044391332.1; XP_044422531.1	0	2	0.4043	0	1	1	468.731	936.455	936.453	2.38	0.00111	51798412	CID (Collision Induced Dissociation)	MS2	5.50319	0.106	37.1238	8876	Pol_II_2.raw	2.35	0	0.02276
	Sequest HT (A11)	Unambiguous	KIcAGGDELEVQDQQDADEPVK	C3(Carbamidomethyl)	2	5	XP_044444971.1; XP_044422531.1	XP_044429705.1; XP_044444971.1; XP_044422530.1; XP_044444970.1; XP_044422531.1	1	3	0.3225	0	1	1	815.382	2444.13	2444.12	2.54	0.00207	5.02473e+06	CID (Collision Induced Dissociation)	MS2	1.04695	0.55	41.4977	10226	Pol_II_2.raw	5.24	0	1.656e-06
	Sequest HT (A11)	Unambiguous	TLPHFTKDDYGPESR		2	9	XP_044444971.1; XP_044422531.1	XP_044327129.1; XP_044429652.1; XP_044429705.1; XP_044444971.1; XP_044422530.1; XP_044459984.1; XP_044444970.1; XP_044440562.1; XP_044422531.1	1	2	0.6517	0	1	1	881.926	1762.84	1762.84	2.44	0.00215	1.06904e+06	CID (Collision Induced Dissociation)	MS2	11.2215	4.598	35.6138	8423	Pol_II_2.raw	3.33	0	0.000383
	Sequest HT (A11)	Unambiguous	TLPHFTKDDYGPESR		2	9	XP_044444971.1; XP_044422531.1	XP_044327129.1; XP_044429652.1; XP_044429705.1; XP_044444971.1; XP_044422530.1; XP_044459984.1; XP_044444970.1; XP_044440562.1; XP_044422531.1	1	2	0.5962	0	1	1	881.926	1762.84	1762.84	3	0.00264	2578797	CID (Collision Induced Dissociation)	MS2	0	2.956	35.6468	8429	Pol_II_2.raw	3.17	0	0.003302
	Sequest HT (A11)	Unambiguous	TLPHFTKDDYGPESR		2	9	XP_044444971.1; XP_044422531.1	XP_044327129.1; XP_044429652.1; XP_044429705.1; XP_044444971.1; XP_044422530.1; XP_044459984.1; XP_044444970.1; XP_044440562.1; XP_044422531.1	1	2	0.6923	0	1	1	881.926	1762.84	1762.84	2.44	0.00215	1.06904e+06	CID (Collision Induced Dissociation)	MS2	11.2215	3.953	35.5856	8411	Pol_II_2.raw	3.12	0	0.00157
	Sequest HT (A11)	Unambiguous	LKELVEYGPHPPPGK		2	12	XP_044444971.1; XP_044422531.1	XP_044327129.1; XP_044429652.1; XP_044429705.1; XP_044399994.1; XP_044444971.1; XP_044422530.1; XP_044391333.1; XP_044425929.1; XP_044459984.1; XP_044444970.1; XP_044440562.1; XP_044422531.1	1	4	0.2284	0	1	1	415.984	1660.91	1660.91	4.89	0.00203	154595600	CID (Collision Induced Dissociation)	MS2	4.69287	0.429	35.5817	8409	Pol_II_2.raw	1.97	0	0.004278
	Sequest HT (A11)	Unambiguous	GGcGAQQPNITVDGMK	C3(Carbamidomethyl)	2	7	XP_044444971.1; XP_044422531.1	XP_044327129.1; XP_044429705.1; XP_044444971.1; XP_044422530.1; XP_044459984.1; XP_044444970.1; XP_044422531.1	0	2	0.5083	0	1	1	816.88	1632.75	1632.75	3.53	0.00288	1.3065e+06	CID (Collision Induced Dissociation)	MS2	11.4478	2.576	36.0644	8556	Pol_II_2.raw	3.01	0	0.001367
	Sequest HT (A11)	Unambiguous	TLPHFTKDDYGPESR		2	9	XP_044444971.1; XP_044422531.1	XP_044327129.1; XP_044429652.1; XP_044429705.1; XP_044444971.1; XP_044422530.1; XP_044459984.1; XP_044444970.1; XP_044440562.1; XP_044422531.1	1	2	0.5801	0	1	1	881.926	1762.84	1762.84	2.72	0.0024	8470267	CID (Collision Induced Dissociation)	MS2	9.08906	2.358	35.908	8511	Pol_II_2.raw	3.31	0	0.003004
	Sequest HT (A11)	Unambiguous	TLPHFTKDDYGPESR		2	9	XP_044444971.1; XP_044422531.1	XP_044327129.1; XP_044429652.1; XP_044429705.1; XP_044444971.1; XP_044422530.1; XP_044459984.1; XP_044444970.1; XP_044440562.1; XP_044422531.1	1	4	0.3147	0	1	1	441.466	1762.84	1762.84	1.39	0.00061	36517744	CID (Collision Induced Dissociation)	MS2	7.17959	1.221	35.8927	8504	Pol_II_2.raw	1.97	0	0.01015
	Sequest HT (A11)	Unambiguous	LKELVEYGPHPPPGK		2	12	XP_044444971.1; XP_044422531.1	XP_044327129.1; XP_044429652.1; XP_044429705.1; XP_044399994.1; XP_044444971.1; XP_044422530.1; XP_044391333.1; XP_044425929.1; XP_044459984.1; XP_044444970.1; XP_044440562.1; XP_044422531.1	1	4	0.2041	0	1	1	415.984	1660.92	1660.91	5.77	0.0024	173882400	CID (Collision Induced Dissociation)	MS2	5.2392	0.35	35.524	8392	Pol_II_2.raw	1.96	0	0.004428
	Sequest HT (A11)	Unambiguous	LKELVEYGPHPPPGK		2	12	XP_044444971.1; XP_044422531.1	XP_044327129.1; XP_044429652.1; XP_044429705.1; XP_044399994.1; XP_044444971.1; XP_044422530.1; XP_044391333.1; XP_044425929.1; XP_044459984.1; XP_044444970.1; XP_044440562.1; XP_044422531.1	1	3	0.5565	0	1	1	554.308	1660.91	1660.91	2.99	0.00165	129729360	CID (Collision Induced Dissociation)	MS2	3.18565	0.03	35.4608	8372	Pol_II_2.raw	3.45	0	0.001042
	Sequest HT (A11)	Unambiguous	IcAGGDELEVQDQQDADEPVKKR	C2(Carbamidomethyl)	2	5	XP_044444971.1; XP_044422531.1	XP_044429705.1; XP_044444971.1; XP_044422530.1; XP_044444970.1; XP_044422531.1	2	3	0.4982	0	1	1	867.416	2600.23	2600.23	2.79	0.00242	13980750	CID (Collision Induced Dissociation)	MS2	1.37165	0.565	35.2932	8323	Pol_II_2.raw	2.85	0	0.0002495
	Sequest HT (A11)	Unambiguous	LKELVEYGPHPPPGK		2	12	XP_044444971.1; XP_044422531.1	XP_044327129.1; XP_044429652.1; XP_044429705.1; XP_044399994.1; XP_044444971.1; XP_044422530.1; XP_044391333.1; XP_044425929.1; XP_044459984.1; XP_044444970.1; XP_044440562.1; XP_044422531.1	1	3	0.4907	0	1	1	554.309	1660.91	1660.91	4.53	0.00251	143632656	CID (Collision Induced Dissociation)	MS2	2.86424	0.028	35.5195	8390	Pol_II_2.raw	3.22	0	0.0004634
	Sequest HT (A11)	Unambiguous	FPYSPAEVAK		2	8	XP_044444971.1; XP_044422531.1	XP_044429652.1; XP_044429705.1; XP_044444971.1; XP_044422530.1; XP_044425929.1; XP_044444970.1; XP_044440562.1; XP_044422531.1	0	1	0.5121	0	1	1	1108.57	1108.57	1108.57	4.23	0.00468	3.5498e+06	CID (Collision Induced Dissociation)	MS2	62.506	2.338	43.4366	10829	Pol_II_2.raw	2.48	0	0.01627
	Sequest HT (A11)	Unambiguous	AMEDIMVK		2	11	XP_044444971.1; XP_044422531.1	XP_044327129.1; XP_044429705.1; XP_044399994.1; XP_044444971.1; XP_044422530.1; XP_044399993.1; XP_044391333.1; XP_044459984.1; XP_044444970.1; XP_044391332.1; XP_044422531.1	0	2	0.2658	0	1	1	468.731	936.455	936.453	2.05	0.00096	48550560	CID (Collision Induced Dissociation)	MS2	9.03458	0.1	36.9514	8823	Pol_II_2.raw	2.37	0	0.01906
	Sequest HT (A11)	Unambiguous	AMEDIMVK		2	11	XP_044444971.1; XP_044422531.1	XP_044327129.1; XP_044429705.1; XP_044399994.1; XP_044444971.1; XP_044422530.1; XP_044399993.1; XP_044391333.1; XP_044459984.1; XP_044444970.1; XP_044391332.1; XP_044422531.1	0	2	0.2152	0	1	1	468.731	936.455	936.453	1.79	0.00084	48041300	CID (Collision Induced Dissociation)	MS2	26.0094	0.256	36.8354	8789	Pol_II_2.raw	2.37	0	0.01787
	Sequest HT (A11)	Unambiguous	KIcAGGDELEVQDQQDADEPVK	C3(Carbamidomethyl)	2	5	XP_044444971.1; XP_044422531.1	XP_044429705.1; XP_044444971.1; XP_044422530.1; XP_044444970.1; XP_044422531.1	1	2	0.476	0	1	1	1222.57	2444.13	2444.12	3.79	0.00463	1.66167e+06	CID (Collision Induced Dissociation)	MS2	60.8064	3.674	41.8065	10326	Pol_II_2.raw	4.58	0	1.029e-05
	Sequest HT (A11)	Unambiguous	AMEDIMVK		2	11	XP_044444971.1; XP_044422531.1	XP_044327129.1; XP_044429705.1; XP_044399994.1; XP_044444971.1; XP_044422530.1; XP_044399993.1; XP_044391333.1; XP_044459984.1; XP_044444970.1; XP_044391332.1; XP_044422531.1	0	2	0.3373	0	1	1	468.731	936.455	936.453	2.12	0.00099	58522980	CID (Collision Induced Dissociation)	MS2	7.37366	0.092	37.0103	8841	Pol_II_2.raw	2.52	0	0.00755
	Sequest HT (A11)	Unambiguous	KIcAGGDELEVQDQQDADEPVK	C3(Carbamidomethyl)	2	5	XP_044444971.1; XP_044422531.1	XP_044429705.1; XP_044444971.1; XP_044422530.1; XP_044444970.1; XP_044422531.1	1	3	0.4112	0	1	1	815.382	2444.13	2444.12	2.46	0.00201	7133784	CID (Collision Induced Dissociation)	MS2	3.07262	0.684	41.5592	10246	Pol_II_2.raw	5.91	0	1.709e-06
	Sequest HT (A11)	Unambiguous	KIcAGGDELEVQDQQDADEPVK	C3(Carbamidomethyl)	2	5	XP_044444971.1; XP_044422531.1	XP_044429705.1; XP_044444971.1; XP_044422530.1; XP_044444970.1; XP_044422531.1	1	2	0.3295	0	1	1	1222.57	2444.13	2444.12	3.79	0.00463	1849747	CID (Collision Induced Dissociation)	MS2	0	4.275	41.5767	10254	Pol_II_2.raw	4.31	0	0.0002757
	Sequest HT (A11)	Unambiguous	KIcAGGDELEVQDQQDADEPVK	C3(Carbamidomethyl)	2	5	XP_044444971.1; XP_044422531.1	XP_044429705.1; XP_044444971.1; XP_044422530.1; XP_044444970.1; XP_044422531.1	1	2	0.5074	0	1	1	1222.57	2444.14	2444.12	4.79	0.00585	1.31e+06	CID (Collision Induced Dissociation)	MS2	0	4.126	41.9261	10364	Pol_II_2.raw	4.73	0	0.0001053
	Sequest HT (A11)	Unambiguous	TMMESFENR		2	9	XP_044444971.1; XP_044422531.1	XP_044327129.1; XP_044429705.1; XP_044399994.1; XP_044444971.1; XP_044422530.1; XP_044391333.1; XP_044459984.1; XP_044444970.1; XP_044422531.1	0	1	0.375	0	1	1	1144.48	1144.48	1144.48	3.02	0.00346	1.45386e+06	CID (Collision Induced Dissociation)	MS2	51.2794	4.614	36.6092	8721	Pol_II_2.raw	1.68	0	0.009948
	Sequest HT (A11)	Unambiguous	KIcAGGDELEVQDQQDADEPVK	C3(Carbamidomethyl)	2	5	XP_044444971.1; XP_044422531.1	XP_044429705.1; XP_044444971.1; XP_044422530.1; XP_044444970.1; XP_044422531.1	1	2	0.4431	0	1	1	1222.57	2444.14	2444.12	4.99	0.0061	771052	CID (Collision Induced Dissociation)	MS2	0	3.605	41.9686	10375	Pol_II_2.raw	5.01	0	4.424e-06
	Sequest HT (A11)	Unambiguous	TMMESFENR		2	9	XP_044444971.1; XP_044422531.1	XP_044327129.1; XP_044429705.1; XP_044399994.1; XP_044444971.1; XP_044422530.1; XP_044391333.1; XP_044459984.1; XP_044444970.1; XP_044422531.1	0	1	0.4432	0	1	1	1144.48	1144.48	1144.48	1.64	0.00187	1149809	CID (Collision Induced Dissociation)	MS2	63.0962	4.419	36.5701	8712	Pol_II_2.raw	1.85	0	0.003975
	Sequest HT (A11)	Unambiguous	KIcAGGDELEVQDQQDADEPVK	C3(Carbamidomethyl)	2	5	XP_044444971.1; XP_044422531.1	XP_044429705.1; XP_044444971.1; XP_044422530.1; XP_044444970.1; XP_044422531.1	1	2	0.4928	0	1	1	1222.57	2444.13	2444.12	1.99	0.00243	1.44755e+06	CID (Collision Induced Dissociation)	MS2	40.6459	2.689	42.0235	10391	Pol_II_2.raw	4.87	0	2.221e-05
	Sequest HT (A11)	Unambiguous	INETIGTAKNEVK		2	5	XP_044444971.1; XP_044422531.1	XP_044429705.1; XP_044444971.1; XP_044422530.1; XP_044444970.1; XP_044422531.1	1	2	0.4309	0	1	1	708.89	1416.77	1416.77	2.62	0.00186	483111	CID (Collision Induced Dissociation)	MS2	72.3342	6.691	28.0822	6188	Pol_II_2.raw	3.11	0	0.02125
	Sequest HT (A11)	Unambiguous	KKSDDQDQLPEPVER		2	5	XP_044444971.1; XP_044422531.1	XP_044429705.1; XP_044444971.1; XP_044422530.1; XP_044444970.1; XP_044422531.1	2	3	0.3454	0	1	1	595.3	1783.89	1783.88	2.69	0.0016	29564900	CID (Collision Induced Dissociation)	MS2	3.27998	0.139	28.4817	6302	Pol_II_2.raw	1.94	0	0.007336
	Sequest HT (A11)	Unambiguous	LREIINVAKK		2	11	XP_044444971.1; XP_044422531.1	XP_044327129.1; XP_044429705.1; XP_044399994.1; XP_044444971.1; XP_044422530.1; XP_044399993.1; XP_044391333.1; XP_044459984.1; XP_044444970.1; XP_044391332.1; XP_044422531.1	2	3	0.504	0	1	1	395.257	1183.76	1183.75	2.85	0.00113	1.128e+06	CID (Collision Induced Dissociation)	MS2	43.8704	2.36	27.6365	6053	Pol_II_2.raw	2.52	0	0.00804
	Sequest HT (A11)	Unambiguous	LREIINVAKK		2	11	XP_044444971.1; XP_044422531.1	XP_044327129.1; XP_044429705.1; XP_044399994.1; XP_044444971.1; XP_044422530.1; XP_044399993.1; XP_044391333.1; XP_044459984.1; XP_044444970.1; XP_044391332.1; XP_044422531.1	2	3	0.5604	0	1	1	395.257	1183.76	1183.75	3.94	0.00155	1.87064e+06	CID (Collision Induced Dissociation)	MS2	25.5396	2.076	27.6927	6069	Pol_II_2.raw	2.98	0	0.009913
	Sequest HT (A11)	Unambiguous	KKSDDQDQLPEPVER		2	5	XP_044444971.1; XP_044422531.1	XP_044429705.1; XP_044444971.1; XP_044422530.1; XP_044444970.1; XP_044422531.1	2	2	0.659	0	1	1	892.448	1783.89	1783.88	3.31	0.00295	700419	CID (Collision Induced Dissociation)	MS2	62.0043	7.272	27.7567	6089	Pol_II_2.raw	3.46	0	0.001021
	Sequest HT (A11)	Unambiguous	INETIGTAKNEVK		2	5	XP_044444971.1; XP_044422531.1	XP_044429705.1; XP_044444971.1; XP_044422530.1; XP_044444970.1; XP_044422531.1	1	2	0.4524	0	1	1	708.89	1416.77	1416.77	2.02	0.00143	655646	CID (Collision Induced Dissociation)	MS2	28.6082	6.542	28.0173	6169	Pol_II_2.raw	3.47	0	0.006827
	Sequest HT (A11)	Unambiguous	QMSVVVIEHAETMER		2	5	XP_044444971.1; XP_044422531.1	XP_044429705.1; XP_044444971.1; XP_044422530.1; XP_044444970.1; XP_044422531.1	0	3	0.103	0	1	1	586.956	1758.85	1758.85	1.1	0.00064	6.89577e+06	CID (Collision Induced Dissociation)	MS2	14.817	0.629	56.5322	14924	Pol_II_2.raw	1.65	0	0.008309
	Sequest HT (A11)	Selected	ITNDEAPKGEIQDESAEDDVFLK		2	5	XP_044444971.1; XP_044422531.1	XP_044429705.1; XP_044444971.1; XP_044422530.1; XP_044444970.1; XP_044422531.1	1	3	0.037	0	1	1	855.076	2563.21	2563.2	3.51	0.003	2951535	CID (Collision Induced Dissociation)	MS2	80.9145	0.849	54.9784	14440	Pol_II_2.raw	2.7	0	0.001272
	Sequest HT (A11)	Unambiguous	QMSVVVIEHAETMER		2	5	XP_044444971.1; XP_044422531.1	XP_044429705.1; XP_044444971.1; XP_044422530.1; XP_044444970.1; XP_044422531.1	0	2	0.598	0	1	1	879.932	1758.86	1758.85	2.74	0.00241	7902859	CID (Collision Induced Dissociation)	MS2	9.67234	0.931	55.0894	14474	Pol_II_2.raw	3.06	0	9.357e-05
	Sequest HT (A11)	Unambiguous	VRITNDEAPKGEIQDESAEDDVFLK		2	5	XP_044444971.1; XP_044422531.1	XP_044429705.1; XP_044444971.1; XP_044422530.1; XP_044444970.1; XP_044422531.1	2	3	0.3757	0	1	1	940.134	2818.39	2818.37	4.76	0.00447	653352	CID (Collision Induced Dissociation)	MS2	25.9462	2.662	54.7038	14358	Pol_II_2.raw	3.7	0	0.009831
	Sequest HT (A11)	Unambiguous	VRITNDEAPKGEIQDESAEDDVFLK		2	5	XP_044444971.1; XP_044422531.1	XP_044429705.1; XP_044444971.1; XP_044422530.1; XP_044444970.1; XP_044422531.1	2	3	0.3934	0	1	1	940.133	2818.39	2818.37	3.92	0.00368	1.14969e+06	CID (Collision Induced Dissociation)	MS2	17.0419	2.009	54.7624	14376	Pol_II_2.raw	3.33	0	0.02067
	Sequest HT (A11)	Unambiguous	KKSDDQDQLPEPVER		2	5	XP_044444971.1; XP_044422531.1	XP_044429705.1; XP_044444971.1; XP_044422530.1; XP_044444970.1; XP_044422531.1	2	2	0.6012	0	1	1	892.448	1783.89	1783.88	3.65	0.00326	968312	CID (Collision Induced Dissociation)	MS2	0	7.577	28.7997	6399	Pol_II_2.raw	3.26	0	0.002332
	Sequest HT (A11)	Unambiguous	KKSDDQDQLPEPVER		2	5	XP_044444971.1; XP_044422531.1	XP_044429705.1; XP_044444971.1; XP_044422530.1; XP_044444970.1; XP_044422531.1	2	2	0.622	0	1	1	892.447	1783.89	1783.88	2.28	0.00204	845586	CID (Collision Induced Dissociation)	MS2	16.2594	7.355	28.7378	6380	Pol_II_2.raw	3.36	0	0.003856
	Sequest HT (A11)	Unambiguous	QMSVVVIEHAETMER		2	5	XP_044444971.1; XP_044422531.1	XP_044429705.1; XP_044444971.1; XP_044422530.1; XP_044444970.1; XP_044422531.1	0	2	0.5848	0	1	1	879.932	1758.86	1758.85	3.5	0.00308	6.36069e+06	CID (Collision Induced Dissociation)	MS2	14.258	0.972	55.1479	14492	Pol_II_2.raw	2.89	0	0.0002155
	Sequest HT (A11)	Unambiguous	IEGNmLTEMALR	M5(Oxidation)	2	8	XP_044444971.1; XP_044422531.1	XP_044327129.1; XP_044429705.1; XP_044444971.1; XP_044335362.1; XP_044422530.1; XP_044459984.1; XP_044444970.1; XP_044422531.1	0	2	0.342	0	1	1	697.346	1393.68	1393.68	2.49	0.00173	2546830	CID (Collision Induced Dissociation)	MS2	76.01	1.088	55.1548	14495	Pol_II_2.raw	2.69	0	0.0006377
	Sequest HT (A11)	Unambiguous	IEGNmLTEMALR	M5(Oxidation)	2	8	XP_044444971.1; XP_044422531.1	XP_044327129.1; XP_044429705.1; XP_044444971.1; XP_044335362.1; XP_044422530.1; XP_044459984.1; XP_044444970.1; XP_044422531.1	0	2	0.3223	0	1	1	697.346	1393.68	1393.68	1.87	0.00131	2.08401e+06	CID (Collision Induced Dissociation)	MS2	78.7195	1.18	55.212	14513	Pol_II_2.raw	2.73	0	0.0009899
	Sequest HT (A11)	Unambiguous	QMSVVVIEHAETMER		2	5	XP_044444971.1; XP_044422531.1	XP_044429705.1; XP_044444971.1; XP_044422530.1; XP_044444970.1; XP_044422531.1	0	2	0.4724	0	1	1	879.932	1758.86	1758.85	3.29	0.00289	3.08145e+06	CID (Collision Induced Dissociation)	MS2	12.3547	2.044	58.2291	15449	Pol_II_2.raw	3.26	0	0.00181
	Sequest HT (A11)	Unambiguous	NVQCALEYTTLR		2	11	XP_044444971.1; XP_044422531.1	XP_044327129.1; XP_044429705.1; XP_044399994.1; XP_044444971.1; XP_044422530.1; XP_044399993.1; XP_044391333.1; XP_044459984.1; XP_044444970.1; XP_044391332.1; XP_044422531.1	0	2	0.2684	0	1	1	705.859	1410.71	1410.7	4.54	0.0032	1.88087e+06	CID (Collision Induced Dissociation)	MS2	70.9007	1.802	57.25	15145	Pol_II_2.raw	1.9	0	0.00901
	Sequest HT (A11)	Unambiguous	IPFGFVDR		2	9	XP_044444971.1; XP_044422531.1	XP_044327129.1; XP_044429652.1; XP_044429705.1; XP_044444971.1; XP_044422530.1; XP_044459984.1; XP_044444970.1; XP_044440562.1; XP_044422531.1	0	2	0.5385	0	1	1	475.759	950.511	950.509	1.82	0.00086	39734280	CID (Collision Induced Dissociation)	MS2	2.00234	0.142	57.4685	15212	Pol_II_2.raw	1.95	0	0.01869
	Sequest HT (A11)	Unambiguous	GGcGAQQPNITVDGmK	C3(Carbamidomethyl); M15(Oxidation)	2	7	XP_044444971.1; XP_044422531.1	XP_044327129.1; XP_044429705.1; XP_044444971.1; XP_044422530.1; XP_044459984.1; XP_044444970.1; XP_044422531.1	0	2	0.6319	0	1	1	824.877	1648.75	1648.74	3.47	0.00286	11291914	CID (Collision Induced Dissociation)	MS2	1.88245	0.661	31.1057	7077	Pol_II_2.raw	3.07	0	0.0003739
	Sequest HT (A11)	Unambiguous	RIPFGFVDR		2	9	XP_044444971.1; XP_044422531.1	XP_044327129.1; XP_044429652.1; XP_044429705.1; XP_044444971.1; XP_044422530.1; XP_044459984.1; XP_044444970.1; XP_044440562.1; XP_044422531.1	1	2	0.2473	0	1	1	553.809	1106.61	1106.61	0.87	0.00048	58343480	CID (Collision Induced Dissociation)	MS2	6.84152	0.17	51.3383	13304	Pol_II_2.raw	2.75	0	0.01107
	Sequest HT (A11)	Unambiguous	GGcGAQQPNITVDGmK	C3(Carbamidomethyl); M15(Oxidation)	2	7	XP_044444971.1; XP_044422531.1	XP_044327129.1; XP_044429705.1; XP_044444971.1; XP_044422530.1; XP_044459984.1; XP_044444970.1; XP_044422531.1	0	2	0.6229	0	1	1	824.877	1648.75	1648.74	3.25	0.00268	14049553	CID (Collision Induced Dissociation)	MS2	1.28631	0.501	31.0423	7058	Pol_II_2.raw	3.5	0	0.0005984
	Sequest HT (A11)	Unambiguous	RIPFGFVDR		2	9	XP_044444971.1; XP_044422531.1	XP_044327129.1; XP_044429652.1; XP_044429705.1; XP_044444971.1; XP_044422530.1; XP_044459984.1; XP_044444970.1; XP_044440562.1; XP_044422531.1	1	2	0.2273	0	1	1	553.81	1106.61	1106.61	1.09	0.0006	51996240	CID (Collision Induced Dissociation)	MS2	7.45359	0.188	51.3961	13322	Pol_II_2.raw	2.64	0	0.006053
	Sequest HT (A11)	Unambiguous	SSDQHLELGYKVER		2	13	XP_044444971.1; XP_044422531.1	XP_044327129.1; XP_044429705.1; XP_044399994.1; XP_044444971.1; XP_044422530.1; XP_044399993.1; XP_044391333.1; XP_044425929.1; XP_044459984.1; XP_044444970.1; XP_044440562.1; XP_044391332.1; XP_044422531.1	1	2	0.3023	0	1	1	830.924	1660.84	1660.83	6.53	0.00542	1.83164e+06	CID (Collision Induced Dissociation)	MS2	21.4483	4.549	31.9821	7339	Pol_II_2.raw	2.58	0	0.02409
	Sequest HT (A11)	Unambiguous	IKIMPYSTFR		2	10	XP_044444971.1; XP_044422531.1	XP_044429705.1; XP_044399994.1; XP_044444971.1; XP_044422530.1; XP_044399993.1; XP_044391333.1; XP_044459984.1; XP_044444970.1; XP_044391332.1; XP_044422531.1	1	3	0.4798	0	1	1	419.234	1255.69	1255.69	1.53	0.00064	6975053	CID (Collision Induced Dissociation)	MS2	15.2624	0.633	49.8458	12838	Pol_II_2.raw	2.23	0	0.02082
	Sequest HT (A11)	Unambiguous	KSDDQDQLPEPVER		2	5	XP_044444971.1; XP_044422531.1	XP_044429705.1; XP_044444971.1; XP_044422530.1; XP_044444970.1; XP_044422531.1	1	2	0.3233	0	1	1	828.4	1655.79	1655.79	3.56	0.00295	1.15515e+06	CID (Collision Induced Dissociation)	MS2	68.401	3.528	31.9755	7336	Pol_II_2.raw	2.66	0	0.01181
	Sequest HT (A11)	Unambiguous	IKIMPYSTFR		2	10	XP_044444971.1; XP_044422531.1	XP_044429705.1; XP_044399994.1; XP_044444971.1; XP_044422530.1; XP_044399993.1; XP_044391333.1; XP_044459984.1; XP_044444970.1; XP_044391332.1; XP_044422531.1	1	3	0.3729	0	1	1	419.234	1255.69	1255.69	1.31	0.00055	6.56182e+06	CID (Collision Induced Dissociation)	MS2	13.9184	0.56	49.8989	12854	Pol_II_2.raw	1.77	0	0.003726
	Sequest HT (A11)	Unambiguous	SSDQHLELGYKVER		2	13	XP_044444971.1; XP_044422531.1	XP_044327129.1; XP_044429705.1; XP_044399994.1; XP_044444971.1; XP_044422530.1; XP_044399993.1; XP_044391333.1; XP_044425929.1; XP_044459984.1; XP_044444970.1; XP_044440562.1; XP_044391332.1; XP_044422531.1	1	2	0.3378	0	1	1	830.924	1660.84	1660.83	6.53	0.00542	1.83164e+06	CID (Collision Induced Dissociation)	MS2	21.4483	2.099	31.9601	7329	Pol_II_2.raw	2.96	0	0.02104
	Sequest HT (A11)	Unambiguous	SSDQHLELGYKVER		2	13	XP_044444971.1; XP_044422531.1	XP_044327129.1; XP_044429705.1; XP_044399994.1; XP_044444971.1; XP_044422530.1; XP_044399993.1; XP_044391333.1; XP_044425929.1; XP_044459984.1; XP_044444970.1; XP_044440562.1; XP_044391332.1; XP_044422531.1	1	2	0.4981	0	1	1	830.923	1660.84	1660.83	5.5	0.00457	3.20425e+06	CID (Collision Induced Dissociation)	MS2	46.5439	2.155	32.0324	7352	Pol_II_2.raw	2.67	0	0.004965
	Sequest HT (A11)	Unambiguous	ITNDEAPKGEIQDESAEDDVFLKK		2	5	XP_044444971.1; XP_044422531.1	XP_044429705.1; XP_044444971.1; XP_044422530.1; XP_044444970.1; XP_044422531.1	2	3	0.4147	0	1	1	897.774	2691.31	2691.3	3.39	0.00304	4922007	CID (Collision Induced Dissociation)	MS2	27.1385	0.45	49.7282	12801	Pol_II_2.raw	2.58	0	0.001655
	Sequest HT (A11)	Unambiguous	RGGcGAQQPNITVDGMK	C4(Carbamidomethyl)	2	5	XP_044444971.1; XP_044422531.1	XP_044429705.1; XP_044444971.1; XP_044422530.1; XP_044444970.1; XP_044422531.1	1	2	0.5018	0	1	1	894.931	1788.86	1788.85	3.95	0.00353	1535998	CID (Collision Induced Dissociation)	MS2	12.1958	4.674	32.2088	7406	Pol_II_2.raw	2.75	0	1.16e-05
	Sequest HT (A11)	Unambiguous	ITNDEAPKGEIQDESAEDDVFLKK		2	5	XP_044444971.1; XP_044422531.1	XP_044429705.1; XP_044444971.1; XP_044422530.1; XP_044444970.1; XP_044422531.1	2	3	0.3772	0	1	1	897.774	2691.31	2691.3	2.51	0.00225	6.66379e+06	CID (Collision Induced Dissociation)	MS2	24.4848	0.411	49.6686	12782	Pol_II_2.raw	2.81	0	0.001381
	Sequest HT (A11)	Unambiguous	ITNDEAPKGEIQDESAEDDVFLKK		2	5	XP_044444971.1; XP_044422531.1	XP_044429705.1; XP_044444971.1; XP_044422530.1; XP_044444970.1; XP_044422531.1	2	3	0.5157	0	1	1	897.774	2691.31	2691.3	2.51	0.00225	6.66379e+06	CID (Collision Induced Dissociation)	MS2	24.4848	0.49	49.6754	12785	Pol_II_2.raw	3.18	0	0.001711
	Sequest HT (A11)	Unambiguous	KSDDQDQLPEPVER		2	5	XP_044444971.1; XP_044422531.1	XP_044429705.1; XP_044444971.1; XP_044422530.1; XP_044444970.1; XP_044422531.1	1	2	0.5197	0	1	1	828.4	1655.79	1655.79	2.82	0.00234	1.35244e+06	CID (Collision Induced Dissociation)	MS2	39.5065	4.062	31.7889	7279	Pol_II_2.raw	3.56	0	0.0002397
	Sequest HT (A11)	Unambiguous	KSSDQHLELGYKVER		2	13	XP_044444971.1; XP_044422531.1	XP_044327129.1; XP_044429705.1; XP_044399994.1; XP_044444971.1; XP_044422530.1; XP_044399993.1; XP_044391333.1; XP_044425929.1; XP_044459984.1; XP_044444970.1; XP_044440562.1; XP_044391332.1; XP_044422531.1	2	2	0.527	0	1	1	894.969	1788.93	1788.92	4.22	0.00378	741387	CID (Collision Induced Dissociation)	MS2	30.8614	4.466	29.6539	6651	Pol_II_2.raw	3.15	0	0.01233
	Sequest HT (A11)	Unambiguous	HLAILcDTMTYR	C6(Carbamidomethyl)	2	11	XP_044444971.1; XP_044422531.1	XP_044327129.1; XP_044429705.1; XP_044399994.1; XP_044444971.1; XP_044335362.1; XP_044422530.1; XP_044399993.1; XP_044391333.1; XP_044444970.1; XP_044391332.1; XP_044422531.1	0	2	0.5164	0	1	1	747.367	1493.73	1493.72	2.37	0.00177	2.8544e+06	CID (Collision Induced Dissociation)	MS2	14.7359	2.198	53.9354	14116	Pol_II_2.raw	3.04	0	0.0006007
	Sequest HT (A11)	Unambiguous	HLAILcDTMTYR	C6(Carbamidomethyl)	2	11	XP_044444971.1; XP_044422531.1	XP_044327129.1; XP_044429705.1; XP_044399994.1; XP_044444971.1; XP_044335362.1; XP_044422530.1; XP_044399993.1; XP_044391333.1; XP_044444970.1; XP_044391332.1; XP_044422531.1	0	2	0.5097	0	1	1	747.367	1493.73	1493.72	2.53	0.00189	3.92946e+06	CID (Collision Induced Dissociation)	MS2	27.1543	1.261	53.9945	14134	Pol_II_2.raw	3.1	0	0.001092
	Sequest HT (A11)	Unambiguous	KSSDQHLELGYKVER		2	13	XP_044444971.1; XP_044422531.1	XP_044327129.1; XP_044429705.1; XP_044399994.1; XP_044444971.1; XP_044422530.1; XP_044399993.1; XP_044391333.1; XP_044425929.1; XP_044459984.1; XP_044444970.1; XP_044440562.1; XP_044391332.1; XP_044422531.1	2	2	0.3778	0	1	1	894.969	1788.93	1788.92	4.22	0.00378	741387	CID (Collision Induced Dissociation)	MS2	30.8614	5.721	29.6676	6657	Pol_II_2.raw	2.7	0	0.005931
	Sequest HT (A11)	Unambiguous	NVQcALEYTTLR	C4(Carbamidomethyl)	2	11	XP_044444971.1; XP_044422531.1	XP_044327129.1; XP_044429705.1; XP_044399994.1; XP_044444971.1; XP_044422530.1; XP_044399993.1; XP_044391333.1; XP_044459984.1; XP_044444970.1; XP_044391332.1; XP_044422531.1	0	2	0.5579	0	1	1	734.369	1467.73	1467.73	3.05	0.00224	28446338	CID (Collision Induced Dissociation)	MS2	5.53669	0.192	54.3936	14258	Pol_II_2.raw	3.28	0	0.001473
	Sequest HT (A11)	Unambiguous	NVQcALEYTTLR	C4(Carbamidomethyl)	2	11	XP_044444971.1; XP_044422531.1	XP_044327129.1; XP_044429705.1; XP_044399994.1; XP_044444971.1; XP_044422530.1; XP_044399993.1; XP_044391333.1; XP_044459984.1; XP_044444970.1; XP_044391332.1; XP_044422531.1	0	2	0.6242	0	1	1	734.368	1467.73	1467.73	1.89	0.00138	23715314	CID (Collision Induced Dissociation)	MS2	6.48777	0.234	54.4502	14276	Pol_II_2.raw	3.22	0	0.002486
	Sequest HT (A11)	Unambiguous	HLAILcDTMTYR	C6(Carbamidomethyl)	2	11	XP_044444971.1; XP_044422531.1	XP_044327129.1; XP_044429705.1; XP_044399994.1; XP_044444971.1; XP_044335362.1; XP_044422530.1; XP_044399993.1; XP_044391333.1; XP_044444970.1; XP_044391332.1; XP_044422531.1	0	3	0.2727	0	1	1	498.581	1493.73	1493.72	2.52	0.00125	1.68199e+06	CID (Collision Induced Dissociation)	MS2	50.657	2.715	54.1392	14183	Pol_II_2.raw	2.31	0	0.01791
	Sequest HT (A11)	Unambiguous	KSSDQHLELGYKVER		2	13	XP_044444971.1; XP_044422531.1	XP_044327129.1; XP_044429705.1; XP_044399994.1; XP_044444971.1; XP_044422530.1; XP_044399993.1; XP_044391333.1; XP_044425929.1; XP_044459984.1; XP_044444970.1; XP_044440562.1; XP_044391332.1; XP_044422531.1	2	2	0.3485	0	1	1	894.97	1788.93	1788.92	4.7	0.00421	595344	CID (Collision Induced Dissociation)	MS2	53.8788	10.399	29.7815	6688	Pol_II_2.raw	3.07	0	0.001421
	Sequest HT (A11)	Unambiguous	RIPFGFVDR		2	9	XP_044444971.1; XP_044422531.1	XP_044327129.1; XP_044429652.1; XP_044429705.1; XP_044444971.1; XP_044422530.1; XP_044459984.1; XP_044444970.1; XP_044440562.1; XP_044422531.1	1	2	0.2573	0	1	1	553.81	1106.61	1106.61	1.53	0.00085	4403572	CID (Collision Induced Dissociation)	MS2	33.1758	0.891	53.0129	13831	Pol_II_2.raw	2.41	0	0.0065
	Sequest HT (A11)	Unambiguous	AMEDIMVK		2	11	XP_044444971.1; XP_044422531.1	XP_044327129.1; XP_044429705.1; XP_044399994.1; XP_044444971.1; XP_044422530.1; XP_044399993.1; XP_044391333.1; XP_044459984.1; XP_044444970.1; XP_044391332.1; XP_044422531.1	0	2	0.3855	0	1	1	468.731	936.455	936.453	2.44	0.00114	52745348	CID (Collision Induced Dissociation)	MS2	10.2433	0.1	37.0659	8858	Pol_II_2.raw	2.49	0.000306	0.02686
	Sequest HT (A11)	Unambiguous	SSDQHLELGYK		2	13	XP_044444971.1; XP_044422531.1	XP_044327129.1; XP_044429705.1; XP_044399994.1; XP_044444971.1; XP_044422530.1; XP_044399993.1; XP_044391333.1; XP_044425929.1; XP_044459984.1; XP_044444970.1; XP_044440562.1; XP_044391332.1; XP_044422531.1	0	3	0.3941	0	1	1	426.211	1276.62	1276.62	1.57	0.00067	5543007	CID (Collision Induced Dissociation)	MS2	29.3014	0.55	30.3772	6862	Pol_II_2.raw	2.03	0.000306	0.02589
	Sequest HT (A11)	Unambiguous	KKSDDQDQLPEPVER		2	5	XP_044444971.1; XP_044422531.1	XP_044429705.1; XP_044444971.1; XP_044422530.1; XP_044444970.1; XP_044422531.1	2	3	0.3381	0	1	1	595.301	1783.89	1783.88	2.79	0.00166	34333408	CID (Collision Induced Dissociation)	MS2	1.6977	0.122	28.4215	6284	Pol_II_2.raw	2.78	0.000306	0.02752
	Sequest HT (A11)	Unambiguous	SSDQHLELGYKVER		2	13	XP_044444971.1; XP_044422531.1	XP_044327129.1; XP_044429705.1; XP_044399994.1; XP_044444971.1; XP_044422530.1; XP_044399993.1; XP_044391333.1; XP_044425929.1; XP_044459984.1; XP_044444970.1; XP_044440562.1; XP_044391332.1; XP_044422531.1	1	2	0.415	0	1	1	830.924	1660.84	1660.83	6.53	0.00542	1.83164e+06	CID (Collision Induced Dissociation)	MS2	21.4483	2.57	31.9644	7331	Pol_II_2.raw	2.94	0.000306	0.02767
	Sequest HT (A11)	Unambiguous	TMMESFENRVNQVLNK		2	9	XP_044444971.1; XP_044422531.1	XP_044327129.1; XP_044429705.1; XP_044399994.1; XP_044444971.1; XP_044422530.1; XP_044391333.1; XP_044459984.1; XP_044444970.1; XP_044422531.1	1	3	0.5094	0	1	1	647.319	1939.94	1939.94	3.14	0.00203	23660352	CID (Collision Induced Dissociation)	MS2	5.35982	0.262	73.5216	20144	Pol_II_2.raw	2.12	0.000306	0.0262
	Sequest HT (A11)	Unambiguous	FSAWHAETESGFITPGDTMVR		2	5	XP_044444971.1; XP_044422531.1	XP_044429705.1; XP_044444971.1; XP_044422530.1; XP_044444970.1; XP_044422531.1	0	3	0.3688	0	1	1	780.367	2339.09	2339.08	3.96	0.00308	1744103	CID (Collision Induced Dissociation)	MS2	18.706	1.25	67.8306	18403	Pol_II_2.raw	3.01	0.000306	0.02503
	Sequest HT (A11)	Unambiguous	LKVVPGDDAMSIEAQK		2	10	XP_044444971.1; XP_044422531.1	XP_044327129.1; XP_044429705.1; XP_044399994.1; XP_044444971.1; XP_044422530.1; XP_044399993.1; XP_044391333.1; XP_044459984.1; XP_044444970.1; XP_044422531.1	1	3	0.5166	0	1	1	567.636	1700.89	1700.89	2.95	0.00167	1929548	CID (Collision Induced Dissociation)	MS2	31.9005	1.419	48.1541	12310	Pol_II_2.raw	2.71	0.000306	0.02677
	Sequest HT (A11)	Unambiguous	ISDEDCLLLGLNPK		2	5	XP_044444971.1; XP_044422531.1	XP_044429705.1; XP_044444971.1; XP_044422530.1; XP_044444970.1; XP_044422531.1	0	2	0.2158	0	1	1	765.399	1529.79	1529.79	1.62	0.00124	1.91363e+06	CID (Collision Induced Dissociation)	MS2	72.6148	1.759	75.4916	20749	Pol_II_2.raw	2.41	0.000306	0.02753
	Sequest HT (A11)	Unambiguous	YELDDENWRPTYMLPDHVDDLK		2	5	XP_044444971.1; XP_044422531.1	XP_044429705.1; XP_044444971.1; XP_044422530.1; XP_044444970.1; XP_044422531.1	0	2	0.5076	0	1	1	1382.64	2764.27	2764.26	3.62	0.005	1.70321e+06	CID (Collision Induced Dissociation)	MS2	11.7329	2.884	74.435	20427	Pol_II_2.raw	1.97	0.000306	0.0269
	Sequest HT (A11)	Unambiguous	SPMSATPYRDGGMMSPMLSPNFR		2	5	XP_044444971.1; XP_044422531.1	XP_044429705.1; XP_044444971.1; XP_044422530.1; XP_044444970.1; XP_044422531.1	1	2	0.3038	0	1	1	1265.58	2530.15	2530.13	4.25	0.00537	1.12336e+06	CID (Collision Induced Dissociation)	MS2	21.5729	1.934	69.1774	18815	Pol_II_2.raw	2.6	0.0006025	0.03014
	Sequest HT (A11)	Unambiguous	KAEFDNVFR		2	7	XP_044444971.1; XP_044422531.1	XP_044429705.1; XP_044399994.1; XP_044444971.1; XP_044422530.1; XP_044399993.1; XP_044444970.1; XP_044422531.1	1	2	0.301	0	1	1	563.29	1125.57	1125.57	3.94	0.00222	5.74359e+06	CID (Collision Induced Dissociation)	MS2	71.2667	0.5	37.7161	9057	Pol_II_2.raw	1.96	0.0006025	0.02958
	Sequest HT (A11)	Unambiguous	SYYEMPDEDIDPDKISPWLLR		2	5	XP_044444971.1; XP_044422531.1	XP_044429705.1; XP_044444971.1; XP_044422530.1; XP_044444970.1; XP_044422531.1	1	3	0.0898	0	1	2	861.412	2582.22	2582.21	3.24	0.00279	2959465	CID (Collision Induced Dissociation)	MS2	14.1977	0.638	89.4692	25004	Pol_II_2.raw	1.67	0.0006025	0.03012
	Sequest HT (A11)	Selected	YELDDENWRPTYMLPDHVDDLK		2	5	XP_044444971.1; XP_044422531.1	XP_044429705.1; XP_044444971.1; XP_044422530.1; XP_044444970.1; XP_044422531.1	0	3	0.0123	0	1	1	922.091	2764.26	2764.26	1.25	0.00115	1.54539e+06	CID (Collision Induced Dissociation)	MS2	55.4857	3.914	76.7518	21132	Pol_II_2.raw	1.63	0.0006025	0.03092
	Sequest HT (A11)	Unambiguous	TMMESFENRVNQVLNK		2	9	XP_044444971.1; XP_044422531.1	XP_044327129.1; XP_044429705.1; XP_044399994.1; XP_044444971.1; XP_044422530.1; XP_044391333.1; XP_044459984.1; XP_044444970.1; XP_044422531.1	1	3	0.4785	0	1	1	647.319	1939.94	1939.94	2.77	0.00179	9628759	CID (Collision Induced Dissociation)	MS2	7.13377	0.379	73.467	20128	Pol_II_2.raw	2.09	0.0006025	0.03053
	Sequest HT (A11)	Unambiguous	ITNDEAPKGEIQDESAEDDVFLKK		2	5	XP_044444971.1; XP_044422531.1	XP_044429705.1; XP_044444971.1; XP_044422530.1; XP_044444970.1; XP_044422531.1	2	3	0.3759	0	1	1	897.774	2691.31	2691.3	3.39	0.00304	4922007	CID (Collision Induced Dissociation)	MS2	27.1385	0.502	49.7372	12805	Pol_II_2.raw	2.82	0.0008331	0.03962
	Sequest HT (A11)	Unambiguous	AEVLELMmVPK	M8(Oxidation)	2	10	XP_044444971.1; XP_044422531.1	XP_044327129.1; XP_044429705.1; XP_044399994.1; XP_044444971.1; XP_044422530.1; XP_044391333.1; XP_044459984.1; XP_044444970.1; XP_044391332.1; XP_044422531.1	0	2	0.0711	0	1	1	638.339	1275.67	1275.67	1.85	0.00118	1.91687e+06	CID (Collision Induced Dissociation)	MS2	72.9217	1.536	74.0667	20312	Pol_II_2.raw	2.53	0.0008331	0.03258
	Sequest HT (A11)	Unambiguous	YELDDENWRPTYMLPDHVDDLK		2	5	XP_044444971.1; XP_044422531.1	XP_044429705.1; XP_044444971.1; XP_044422530.1; XP_044444970.1; XP_044422531.1	0	2	0.48	0	1	1	1382.63	2764.25	2764.26	-0.45	-0.00062	1.0345e+06	CID (Collision Induced Dissociation)	MS2	27.7479	1.81	74.3644	20404	Pol_II_2.raw	2	0.0008331	0.04252
	Sequest HT (A11)	Unambiguous	TMMESFENRVNQVLNK		2	9	XP_044444971.1; XP_044422531.1	XP_044327129.1; XP_044429705.1; XP_044399994.1; XP_044444971.1; XP_044422530.1; XP_044391333.1; XP_044459984.1; XP_044444970.1; XP_044422531.1	1	3	0.4372	0	1	1	647.319	1939.94	1939.94	2.77	0.00179	45231932	CID (Collision Induced Dissociation)	MS2	0.997701	0.077	74.6416	20486	Pol_II_2.raw	2.15	0.0008331	0.03528
	Sequest HT (A11)	Unambiguous	NVFEAEVQK		2	5	XP_044444971.1; XP_044422531.1	XP_044429705.1; XP_044444971.1; XP_044422530.1; XP_044444970.1; XP_044422531.1	0	1	0.2353	0	1	1	1063.54	1063.54	1063.54	2.54	0.00271	1.64192e+06	CID (Collision Induced Dissociation)	MS2	0	8.504	33.1852	7692	Pol_II_2.raw	1.87	0.0008331	0.04548
	Sequest HT (A11)	Unambiguous	NVFEAEVQK		2	5	XP_044444971.1; XP_044422531.1	XP_044429705.1; XP_044444971.1; XP_044422530.1; XP_044444970.1; XP_044422531.1	0	2	0.2737	0	1	1	532.276	1063.54	1063.54	1.78	0.00095	43970644	CID (Collision Induced Dissociation)	MS2	30.1655	0.225	33.4799	7780	Pol_II_2.raw	1.9	0.0008331	0.03679
	Sequest HT (A11)	Unambiguous	IPFGFVDR		2	9	XP_044444971.1; XP_044422531.1	XP_044327129.1; XP_044429652.1; XP_044429705.1; XP_044444971.1; XP_044422530.1; XP_044459984.1; XP_044444970.1; XP_044440562.1; XP_044422531.1	0	2	0.1897	0	1	1	475.759	950.511	950.509	1.95	0.00092	39462020	CID (Collision Induced Dissociation)	MS2	2.57385	0.138	57.4151	15195	Pol_II_2.raw	1.74	0.0008331	0.0353
	Sequest HT (A11)	Unambiguous	TMmESFENRVNQVLNK	M3(Oxidation)	2	9	XP_044444971.1; XP_044422531.1	XP_044327129.1; XP_044429705.1; XP_044399994.1; XP_044444971.1; XP_044422530.1; XP_044391333.1; XP_044459984.1; XP_044444970.1; XP_044422531.1	1	2	0.0054	0	1	1	978.471	1955.94	1955.93	2.04	0.002	2.02703e+06	CID (Collision Induced Dissociation)	MS2	51.7192	1.699	60.9241	16283	Pol_II_2.raw	1.84	0.0008331	0.03299
	Sequest HT (A11)	Unambiguous	TmMESFENRVNQVLNK	M2(Oxidation)	2	9	XP_044444971.1; XP_044422531.1	XP_044327129.1; XP_044429705.1; XP_044399994.1; XP_044444971.1; XP_044422530.1; XP_044391333.1; XP_044459984.1; XP_044444970.1; XP_044422531.1	1	2		0.0054	2	2	978.471	1955.94	1955.93	2.04	0.002	2.02703e+06	CID (Collision Induced Dissociation)	MS2	51.7192	1.699	60.9241	16283	Pol_II_2.raw	1.83	0.0008331	0.03313
	Sequest HT (A11)	Selected	HLNDGDFVLFNR		2	10	XP_044444971.1; XP_044422531.1	XP_044327129.1; XP_044429652.1; XP_044429705.1; XP_044444971.1; XP_044422530.1; XP_044425929.1; XP_044459984.1; XP_044444970.1; XP_044440562.1; XP_044422531.1	0	3		0.0407	2	2	482.91	1446.72	1446.71	1.96	0.00095	3.03918e+06	CID (Collision Induced Dissociation)	MS2	14.0394	1.376	58.583	15561	Pol_II_2.raw	2.12	0.0008331	0.04468
	Sequest HT (A11)	Unambiguous	TMmESFENRVNQVLNK	M3(Oxidation)	2	9	XP_044444971.1; XP_044422531.1	XP_044327129.1; XP_044429705.1; XP_044399994.1; XP_044444971.1; XP_044422530.1; XP_044391333.1; XP_044459984.1; XP_044444970.1; XP_044422531.1	1	2	0.3605	0	1	1	978.472	1955.94	1955.93	3.1	0.00303	1.03671e+06	CID (Collision Induced Dissociation)	MS2	0	3.457	60.5885	16182	Pol_II_2.raw	2.58	0.0008331	0.04844
	Sequest HT (A11)	Unambiguous	GSFINISQMTAcVGQQNVEGKR	C12(Carbamidomethyl)	2	11	XP_044444971.1; XP_044422531.1	XP_044327129.1; XP_044429705.1; XP_044399994.1; XP_044444971.1; XP_044422530.1; XP_044399993.1; XP_044391333.1; XP_044459984.1; XP_044444970.1; XP_044391332.1; XP_044422531.1	1	2	0.1859	0	1	1	1212.6	2424.19	2424.18	5.03	0.0061	2.95876e+06	CID (Collision Induced Dissociation)	MS2	63.5822	1.648	68.2071	18522	Pol_II_2.raw	1.56	0.0008331	0.03793
	Sequest HT (A11)	Unambiguous	NATLFFNILLR		2	5	XP_044444971.1; XP_044422531.1	XP_044429705.1; XP_044444971.1; XP_044422530.1; XP_044444970.1; XP_044422531.1	0	2	0.3833	0	1	1	661.387	1321.77	1321.76	3.09	0.00204	2775845	CID (Collision Induced Dissociation)	MS2	45.0661	2.205	98.8194	27867	Pol_II_2.raw	2.27	0.0008331	0.03362
	Sequest HT (A11)	Unambiguous	NVFEAEVQKLEADR		2	5	XP_044444971.1; XP_044422531.1	XP_044429705.1; XP_044444971.1; XP_044422530.1; XP_044444970.1; XP_044422531.1	1	2	0.2675	0	1	1	824.423	1647.84	1647.83	2.88	0.00238	3.8039e+06	CID (Collision Induced Dissociation)	MS2	16.0245	1.536	68.7582	18687	Pol_II_2.raw	2.28	0.0008331	0.03446
	Sequest HT (A11)	Unambiguous	ESFEWVIGEIESR		2	11	XP_044444971.1; XP_044422531.1	XP_044327129.1; XP_044429705.1; XP_044399994.1; XP_044444971.1; XP_044422530.1; XP_044399993.1; XP_044391333.1; XP_044459984.1; XP_044444970.1; XP_044391332.1; XP_044422531.1	0	3	0.0874	0	1	1	527.592	1580.76	1580.76	1.32	0.0007	1.5349e+06	CID (Collision Induced Dissociation)	MS2	63.3775	2.287	88.047	24574	Pol_II_2.raw	1.83	0.0008331	0.03746
	Sequest HT (A11)	Unambiguous	VVPGDDAMSIEAQK		2	10	XP_044444971.1; XP_044422531.1	XP_044327129.1; XP_044429705.1; XP_044399994.1; XP_044444971.1; XP_044422530.1; XP_044399993.1; XP_044391333.1; XP_044459984.1; XP_044444970.1; XP_044422531.1	0	2	0.3	0	1	1	730.361	1459.71	1459.71	3.29	0.0024	2.72069e+06	CID (Collision Induced Dissociation)	MS2	57.3765	1.867	42.1382	10425	Pol_II_2.raw	1.2	0.0008331	0.04845
	Sequest HT (A11)	Unambiguous	IEKGELLSGTLcK	C12(Carbamidomethyl)	2	10	XP_044444971.1; XP_044422531.1	XP_044327129.1; XP_044429652.1; XP_044429705.1; XP_044444971.1; XP_044422530.1; XP_044425929.1; XP_044459984.1; XP_044444970.1; XP_044440562.1; XP_044422531.1	1	3	0.3116	0	1	1	483.267	1447.79	1447.78	2.41	0.00116	1.23686e+06	CID (Collision Induced Dissociation)	MS2	61.3032	2.842	39.8241	9712	Pol_II_2.raw	2.15	0.0008331	0.04093
	Sequest HT (A11)	Unambiguous	LQLGTEITTTGDNTWPMPVNLKR		2	5	XP_044444971.1; XP_044422531.1	XP_044429705.1; XP_044444971.1; XP_044422530.1; XP_044444970.1; XP_044422531.1	1	3	0.125	0	1	1	862.454	2585.35	2585.34	3.17	0.00273	2885655	CID (Collision Induced Dissociation)	MS2	21.2418	1.743	78.1404	21551	Pol_II_2.raw	2.48	0.0008331	0.03209
	Sequest HT (A11)	Unambiguous	IEKGELLSGTLcK	C12(Carbamidomethyl)	2	10	XP_044444971.1; XP_044422531.1	XP_044327129.1; XP_044429652.1; XP_044429705.1; XP_044444971.1; XP_044422530.1; XP_044425929.1; XP_044459984.1; XP_044444970.1; XP_044440562.1; XP_044422531.1	1	3	0.3862	0	1	1	483.266	1447.78	1447.78	1.08	0.00052	1.10515e+06	CID (Collision Induced Dissociation)	MS2	29.5063	2.96	39.8954	9735	Pol_II_2.raw	1.89	0.0008331	0.03514
	Sequest HT (A11)	Unambiguous	LNLSVTSPYNADFDGDEMNMHVPQSFETR		2	10	XP_044444971.1; XP_044422531.1	XP_044327129.1; XP_044429705.1; XP_044399994.1; XP_044444971.1; XP_044422530.1; XP_044399993.1; XP_044391333.1; XP_044459984.1; XP_044444970.1; XP_044422531.1	0	3	0.2439	0	1	1	1105.5	3314.48	3314.47	3.57	0.00395	1.15115e+06	CID (Collision Induced Dissociation)	MS2	54.3786	1.53	80.5161	22278	Pol_II_2.raw	2.05	0.0008331	0.04294
	Sequest HT (A11)	Unambiguous	TMMESFENR		2	9	XP_044444971.1; XP_044422531.1	XP_044327129.1; XP_044429705.1; XP_044399994.1; XP_044444971.1; XP_044422530.1; XP_044391333.1; XP_044459984.1; XP_044444970.1; XP_044422531.1	0	2	0.534	0	1	1	572.743	1144.48	1144.48	1.78	0.00102	8646045	CID (Collision Induced Dissociation)	MS2	27.1837	0.6	38.2416	9219	Pol_II_2.raw	2.06	0.0008331	0.03578
	Sequest HT (A11)	Unambiguous	TMMESFENR		2	9	XP_044444971.1; XP_044422531.1	XP_044327129.1; XP_044429705.1; XP_044399994.1; XP_044444971.1; XP_044422530.1; XP_044391333.1; XP_044459984.1; XP_044444970.1; XP_044422531.1	0	2	0.495	0	1	1	572.743	1144.48	1144.48	2.64	0.00151	7264348	CID (Collision Induced Dissociation)	MS2	31.267	0.611	38.1921	9204	Pol_II_2.raw	2	0.0008331	0.0333
	Sequest HT (A11)	Unambiguous	cIVSPQANRPVMGIVQDTLLGcR	C1(Carbamidomethyl); C22(Carbamidomethyl)	2	9	XP_044444971.1; XP_044422531.1	XP_044327129.1; XP_044429705.1; XP_044444971.1; XP_044422530.1; XP_044399993.1; XP_044459984.1; XP_044444970.1; XP_044391332.1; XP_044422531.1	0	2	0.5131	0	1	1	1292.66	2584.32	2584.32	2.11	0.00272	1.47419e+06	CID (Collision Induced Dissociation)	MS2	28.2942	2.559	80.1714	22173	Pol_II_2.raw	1.91	0.0008331	0.03822
	Sequest HT (A11)	Selected	YARPDWMILQVLPIPPPPVRPSVMMDTSSR		1	5	XP_044444971.1	XP_044429705.1; XP_044444971.1; XP_044399993.1; XP_044444970.1; XP_044391332.1	0	4	0.0054	0	1	1	863.205	3449.8	3449.79	2.12	0.00183	4.04763e+06	CID (Collision Induced Dissociation)	MS2	10.7884	2.325	99.3098	28021	Pol_II_2.raw	1.86	0.001061	0.05774
	Sequest HT (A11)	Unambiguous	DGGMMSPMLSPNFR		2	5	XP_044444971.1; XP_044422531.1	XP_044429705.1; XP_044444971.1; XP_044422530.1; XP_044444970.1; XP_044422531.1	0	2	0.4739	0	1	1	770.344	1539.68	1539.68	3.85	0.00297	3146666	CID (Collision Induced Dissociation)	MS2	68.0188	1.254	68.3468	18560	Pol_II_2.raw	2.11	0.001061	0.05999
	Sequest HT (A11)	Unambiguous	NATLFFNILLR		2	5	XP_044444971.1; XP_044422531.1	XP_044429705.1; XP_044444971.1; XP_044422530.1; XP_044444970.1; XP_044422531.1	0	2	0.3265	0	1	1	661.387	1321.77	1321.76	2.72	0.0018	2975408	CID (Collision Induced Dissociation)	MS2	56.0118	1.647	98.8823	27887	Pol_II_2.raw	2.45	0.001061	0.05375
	Sequest HT (A11)	Unambiguous	NVQcALEYTTLR	C4(Carbamidomethyl)	2	11	XP_044444971.1; XP_044422531.1	XP_044327129.1; XP_044429705.1; XP_044399994.1; XP_044444971.1; XP_044422530.1; XP_044399993.1; XP_044391333.1; XP_044459984.1; XP_044444970.1; XP_044391332.1; XP_044422531.1	0	1	0.3351	0	1	1	1467.73	1467.73	1467.73	3.35	0.00492	2.03356e+06	CID (Collision Induced Dissociation)	MS2	14.6536	4.549	53.8186	14080	Pol_II_2.raw	1.85	0.001061	0.05051
	Sequest HT (A11)	Unambiguous	GLTPQEFFFHAMGGR		2	8	XP_044444971.1; XP_044422531.1	XP_044327129.1; XP_044429705.1; XP_044444971.1; XP_044422530.1; XP_044399993.1; XP_044459984.1; XP_044444970.1; XP_044422531.1	0	2	0.2348	0	1	1	847.912	1694.82	1694.81	4	0.00339	1.80724e+06	CID (Collision Induced Dissociation)	MS2	59.1771	1.732	84.9694	23638	Pol_II_2.raw	2.64	0.001061	0.04931
	Sequest HT (A11)	Unambiguous	HLAILcDTMTYR	C6(Carbamidomethyl)	2	11	XP_044444971.1; XP_044422531.1	XP_044327129.1; XP_044429705.1; XP_044399994.1; XP_044444971.1; XP_044335362.1; XP_044422530.1; XP_044399993.1; XP_044391333.1; XP_044444970.1; XP_044391332.1; XP_044422531.1	0	3	0.3674	0	1	1	498.581	1493.73	1493.72	2.7	0.00135	2.77642e+06	CID (Collision Induced Dissociation)	MS2	55.6306	1.479	54.1633	14186	Pol_II_2.raw	2.15	0.001061	0.06751
	Sequest HT (A11)	Unambiguous	cIVSPQANRPVMGIVQDTLLGcR	C1(Carbamidomethyl); C22(Carbamidomethyl)	2	9	XP_044444971.1; XP_044422531.1	XP_044327129.1; XP_044429705.1; XP_044444971.1; XP_044422530.1; XP_044399993.1; XP_044459984.1; XP_044444970.1; XP_044391332.1; XP_044422531.1	0	2	0.3286	0	1	1	1292.67	2584.33	2584.32	6.45	0.00834	1423512	CID (Collision Induced Dissociation)	MS2	44.7213	2.696	80.1095	22154	Pol_II_2.raw	2.1	0.001061	0.05212
	Sequest HT (A11)	Unambiguous	RSLLDELR		2	12	XP_044444971.1; XP_044422531.1	XP_044327129.1; XP_044429705.1; XP_044399994.1; XP_044444971.1; XP_044335362.1; XP_044422530.1; XP_044399993.1; XP_044391333.1; XP_044459984.1; XP_044444970.1; XP_044391332.1; XP_044422531.1	1	2	0.1143	0	1	1	501.292	1001.58	1001.57	3.01	0.00151	5701328	CID (Collision Induced Dissociation)	MS2	63.719	0.834	48.0128	12261	Pol_II_2.raw	2.45	0.001061	0.0595
	Sequest HT (A11)	Unambiguous	TLGTSTGSLIHVIWEEVGPDAARK		2	5	XP_044444971.1; XP_044422531.1	XP_044429705.1; XP_044444971.1; XP_044422530.1; XP_044444970.1; XP_044422531.1	1	4	0.1462	0	1	1	635.091	2537.34	2537.34	2.22	0.00141	4.96649e+06	CID (Collision Induced Dissociation)	MS2	18.0535	2.029	89.2476	24939	Pol_II_2.raw	1.71	0.001061	0.05692
	Sequest HT (A11)	Unambiguous	SPMSATPYRDGGMmSPMLSPNFR	M14(Oxidation)	2	5	XP_044444971.1; XP_044422531.1	XP_044429705.1; XP_044444971.1; XP_044422530.1; XP_044444970.1; XP_044422531.1	1	3	0.1013	0	1	1	849.385	2546.14	2546.13	4.46	0.00379	2.39276e+06	CID (Collision Induced Dissociation)	MS2	17.3435	0.988	62.7223	16838	Pol_II_2.raw	2.27	0.001304	0.07018
	Sequest HT (A11)	Unambiguous	AEVLELMmVPK	M8(Oxidation)	2	10	XP_044444971.1; XP_044422531.1	XP_044327129.1; XP_044429705.1; XP_044399994.1; XP_044444971.1; XP_044422530.1; XP_044391333.1; XP_044459984.1; XP_044444970.1; XP_044391332.1; XP_044422531.1	0	2	0.0591	0	1	1	638.341	1275.68	1275.67	5.3	0.00338	2.03269e+06	CID (Collision Induced Dissociation)	MS2	72.8656	1.452	62.5519	16787	Pol_II_2.raw	2.2	0.001304	0.07246
	Sequest HT (A11)	Unambiguous	AEFDNVFRYELDDENWRPTYMLPDHVDDLK		2	5	XP_044444971.1; XP_044422531.1	XP_044429705.1; XP_044444971.1; XP_044422530.1; XP_044444970.1; XP_044422531.1	1	4	0.1111	0	1	1	936.437	3742.73	3742.71	3.84	0.00359	11213802	CID (Collision Induced Dissociation)	MS2	11.6018	1.897	88.8307	24812	Pol_II_2.raw	2.34	0.001304	0.07307
	Sequest HT (A11)	Unambiguous	SSDQHLELGYK		2	13	XP_044444971.1; XP_044422531.1	XP_044327129.1; XP_044429705.1; XP_044399994.1; XP_044444971.1; XP_044422530.1; XP_044399993.1; XP_044391333.1; XP_044425929.1; XP_044459984.1; XP_044444970.1; XP_044440562.1; XP_044391332.1; XP_044422531.1	0	3	0.1208	0	1	1	426.211	1276.62	1276.62	2	0.00085	3.48376e+06	CID (Collision Induced Dissociation)	MS2	31.8501	0.883	30.4384	6880	Pol_II_2.raw	1.49	0.001304	0.07092
	Sequest HT (A11)	Unambiguous	DGGMMSPMLSPNFR		2	5	XP_044444971.1; XP_044422531.1	XP_044429705.1; XP_044444971.1; XP_044422530.1; XP_044444970.1; XP_044422531.1	0	2	0.3125	0	1	1	770.345	1539.68	1539.68	4.25	0.00327	5.75613e+06	CID (Collision Induced Dissociation)	MS2	59.3125	0.872	68.4079	18579	Pol_II_2.raw	2.88	0.001304	0.07371
	Sequest HT (A11)	Unambiguous	NATLFFNILLR		2	5	XP_044444971.1; XP_044422531.1	XP_044429705.1; XP_044444971.1; XP_044422530.1; XP_044444970.1; XP_044422531.1	0	2	0.3182	0	1	1	661.387	1321.77	1321.76	3.74	0.00247	1.61359e+06	CID (Collision Induced Dissociation)	MS2	8.88955	4.191	95.7359	26921	Pol_II_2.raw	1.98	0.001304	0.06998
	Sequest HT (A11)	Unambiguous	GFVENSYLR		2	8	XP_044444971.1; XP_044422531.1	XP_044327129.1; XP_044429705.1; XP_044444971.1; XP_044422530.1; XP_044399993.1; XP_044459984.1; XP_044444970.1; XP_044422531.1	0	2	0.3966	0	1	1	542.776	1084.54	1084.54	2.46	0.00133	31091104	CID (Collision Induced Dissociation)	MS2	5.67829	0.178	44.6215	11198	Pol_II_2.raw	2.37	0.001304	0.07662
	Sequest HT (A11)	Unambiguous	EGLIDTAVK		2	11	XP_044444971.1; XP_044422531.1	XP_044327129.1; XP_044429705.1; XP_044399994.1; XP_044444971.1; XP_044422530.1; XP_044399993.1; XP_044391333.1; XP_044459984.1; XP_044444970.1; XP_044391332.1; XP_044422531.1	0	1	0.3211	0	1	1	945.528	945.528	945.525	2.78	0.00263	17656688	CID (Collision Induced Dissociation)	MS2	12.5262	0.679	36.6546	8733	Pol_II_2.raw	1.9	0.001549	0.07913
	Sequest HT (A11)	Unambiguous	GFVENSYLR		2	8	XP_044444971.1; XP_044422531.1	XP_044327129.1; XP_044429705.1; XP_044444971.1; XP_044422530.1; XP_044399993.1; XP_044459984.1; XP_044444970.1; XP_044422531.1	0	1	0.2515	0	1	1	1084.55	1084.55	1084.54	4.66	0.00506	4621766	CID (Collision Induced Dissociation)	MS2	42.6673	1.729	43.4165	10820	Pol_II_2.raw	1.71	0.001549	0.0789
	Sequest HT (A11)	Selected	KIEGNMLTEMALR		2	8	XP_044444971.1; XP_044422531.1	XP_044327129.1; XP_044429705.1; XP_044444971.1; XP_044335362.1; XP_044422530.1; XP_044459984.1; XP_044444970.1; XP_044422531.1	1	3	0.031	0	1	1	502.6	1505.78	1505.78	2.3	0.00116	2.0342e+06	CID (Collision Induced Dissociation)	MS2	70.5882	1.345	61.8457	16569	Pol_II_2.raw	2.26	0.001794	0.08558
	Sequest HT (A11)	Unambiguous	SPMSATPYRDGGMMSPMLSPNFR		2	5	XP_044444971.1; XP_044422531.1	XP_044429705.1; XP_044444971.1; XP_044422530.1; XP_044444970.1; XP_044422531.1	1	2	0.502	0	1	1	1265.58	2530.14	2530.13	3.47	0.0044	1.55847e+06	CID (Collision Induced Dissociation)	MS2	30.4842	3.169	69.3823	18880	Pol_II_2.raw	2.49	0.002015	0.09353
	Sequest HT (A11)	Unambiguous	NVQCALEYTTLR		2	11	XP_044444971.1; XP_044422531.1	XP_044327129.1; XP_044429705.1; XP_044399994.1; XP_044444971.1; XP_044422530.1; XP_044399993.1; XP_044391333.1; XP_044459984.1; XP_044444970.1; XP_044391332.1; XP_044422531.1	0	2	0.3333	0	1	1	705.858	1410.71	1410.7	2.9	0.00205	1.79601e+06	CID (Collision Induced Dissociation)	MS2	38.1224	2.505	57.2087	15134	Pol_II_2.raw	2.34	0.002015	0.09124
	Sequest HT (A11)	Unambiguous	TTSNHLIEVIEVLGIEAVR		2	11	XP_044444971.1; XP_044422531.1	XP_044327129.1; XP_044429705.1; XP_044444971.1; XP_044335362.1; XP_044422530.1; XP_044399993.1; XP_044391333.1; XP_044459984.1; XP_044444970.1; XP_044391332.1; XP_044422531.1	0	3	0.3991	0	1	1	698.393	2093.16	2093.16	2.26	0.00158	4341273	CID (Collision Induced Dissociation)	MS2	37.0879	0.789	98.1143	27650	Pol_II_2.raw	2.23	0.002015	0.09128
	Sequest HT (A11)	Unambiguous	TLPHFTKDDYGPESR		2	9	XP_044444971.1; XP_044422531.1	XP_044327129.1; XP_044429652.1; XP_044429705.1; XP_044444971.1; XP_044422530.1; XP_044459984.1; XP_044444970.1; XP_044440562.1; XP_044422531.1	1	4	0.2336	0	1	1	441.466	1762.84	1762.84	1.67	0.00073	27924766	CID (Collision Induced Dissociation)	MS2	6.88966	1.633	35.8329	8485	Pol_II_2.raw	1.37	0.002015	0.0946
	Sequest HT (A11)	Unambiguous	SYYEMPDEDIDPDKISPWLLR		2	5	XP_044444971.1; XP_044422531.1	XP_044429705.1; XP_044444971.1; XP_044422530.1; XP_044444970.1; XP_044422531.1	1	3	0.1043	0	1	1	861.412	2582.22	2582.21	3.6	0.0031	3.9426e+06	CID (Collision Induced Dissociation)	MS2	77.7501	0.744	89.5318	25023	Pol_II_2.raw	1.63	0.002015	0.09262
	Sequest HT (A11)	Unambiguous	RSLLDELR		2	12	XP_044444971.1; XP_044422531.1	XP_044327129.1; XP_044429705.1; XP_044399994.1; XP_044444971.1; XP_044335362.1; XP_044422530.1; XP_044399993.1; XP_044391333.1; XP_044459984.1; XP_044444970.1; XP_044391332.1; XP_044422531.1	1	2	0.0914	0	1	2	501.292	1001.58	1001.57	2.76	0.00138	5.3274e+06	CID (Collision Induced Dissociation)	MS2	63.4148	0.995	48.0717	12280	Pol_II_2.raw	1.97	0.002015	0.0882
	Sequest HT (A11)	Unambiguous	AMEDIMVK		2	11	XP_044444971.1; XP_044422531.1	XP_044327129.1; XP_044429705.1; XP_044399994.1; XP_044444971.1; XP_044422530.1; XP_044399993.1; XP_044391333.1; XP_044459984.1; XP_044444970.1; XP_044391332.1; XP_044422531.1	0	2	0.3453	0	1	1	468.732	936.456	936.453	3.03	0.00142	52311032	CID (Collision Induced Dissociation)	MS2	24.3566	0.206	36.8885	8804	Pol_II_2.raw	2.23	0.002015	0.0884
	Sequest HT (A11)	Unambiguous	TMMESFENR		2	9	XP_044444971.1; XP_044422531.1	XP_044327129.1; XP_044429705.1; XP_044399994.1; XP_044444971.1; XP_044422530.1; XP_044391333.1; XP_044459984.1; XP_044444970.1; XP_044422531.1	0	2	0.4751	0	1	1	572.743	1144.48	1144.48	2.53	0.00145	35009112	CID (Collision Induced Dissociation)	MS2	9.43493	0.154	37.4207	8967	Pol_II_2.raw	2.21	0.002263	0.09739
	Sequest HT (A11)	Unambiguous	TPSLSVFLKPEVSK		2	9	XP_044444971.1; XP_044422531.1	XP_044429705.1; XP_044399994.1; XP_044444971.1; XP_044422530.1; XP_044399993.1; XP_044391333.1; XP_044444970.1; XP_044391332.1; XP_044422531.1	0	3	0.227	0	1	1	511.297	1531.88	1531.87	2.65	0.00135	2.28348e+06	CID (Collision Induced Dissociation)	MS2	64.6345	1.456	65.2401	17612	Pol_II_2.raw	1.85	0.002263	0.09824
	Sequest HT (A11)	Unambiguous	KAEFDNVFR		2	7	XP_044444971.1; XP_044422531.1	XP_044429705.1; XP_044399994.1; XP_044444971.1; XP_044422530.1; XP_044399993.1; XP_044444970.1; XP_044422531.1	1	3	0.3877	0	1	1	375.862	1125.57	1125.57	2.57	0.00096	6.01227e+06	CID (Collision Induced Dissociation)	MS2	16.2815	0.657	37.1258	8877	Pol_II_2.raw	2.27	0.002495	0.09891
	Sequest HT (A11)	Unambiguous	TmMESFENRVNQVLNK	M2(Oxidation)	2	9	XP_044444971.1; XP_044422531.1	XP_044327129.1; XP_044429705.1; XP_044399994.1; XP_044444971.1; XP_044422530.1; XP_044391333.1; XP_044459984.1; XP_044444970.1; XP_044422531.1	1	2	0.3605	0	1	2	978.472	1955.94	1955.93	3.1	0.00303	1.03671e+06	CID (Collision Induced Dissociation)	MS2	0	3.457	60.5885	16182	Pol_II_2.raw	2.58	0.002495	0.09928
	Sequest HT (A11)	Unambiguous	KAEFDNVFR		2	7	XP_044444971.1; XP_044422531.1	XP_044429705.1; XP_044399994.1; XP_044444971.1; XP_044422530.1; XP_044399993.1; XP_044444970.1; XP_044422531.1	1	2	0.0859	0	1	1	563.29	1125.57	1125.57	3.83	0.00216	8434261	CID (Collision Induced Dissociation)	MS2	70.3535	0.351	37.66	9040	Pol_II_2.raw	1.63	0.002495	0.1007
	Sequest HT (A11)	Unambiguous	FLQSLVAPGEMIGcVAAQSIGEPATQMTLNTFHYAGVSAK	C14(Carbamidomethyl)	2	8	XP_044444971.1; XP_044422531.1	XP_044327129.1; XP_044429705.1; XP_044444971.1; XP_044422530.1; XP_044399993.1; XP_044459984.1; XP_044444970.1; XP_044422531.1	0	3	0.3399	0	1	1	1399.03	4195.07	4195.07	0.25	0.00034	709110	CID (Collision Induced Dissociation)	MS2	29.9717	1.273	103.063	29172	Pol_II_2.raw	2.53	0.002495	0.1036
	Sequest HT (A11)	Selected	SEDDLTHQLAMIIR		2	11	XP_044444971.1; XP_044422531.1	XP_044327129.1; XP_044429705.1; XP_044399994.1; XP_044444971.1; XP_044422530.1; XP_044399993.1; XP_044391333.1; XP_044459984.1; XP_044444970.1; XP_044391332.1; XP_044422531.1	0	3		0.0305	3	3	547.949	1641.83	1641.83	4.26	0.00233	1.47569e+06	CID (Collision Induced Dissociation)	MS2	62.8056	2.475	80.582	22299	Pol_II_2.raw	1.91	0.002978	0.1081
	Sequest HT (A11)	Unambiguous	ELVEYGPHPPPGK		2	12	XP_044444971.1; XP_044422531.1	XP_044327129.1; XP_044429652.1; XP_044429705.1; XP_044399994.1; XP_044444971.1; XP_044422530.1; XP_044391333.1; XP_044425929.1; XP_044459984.1; XP_044444970.1; XP_044440562.1; XP_044422531.1	0	3	0.131	0	1	1	473.915	1419.73	1419.73	1.76	0.00083	2.76356e+06	CID (Collision Induced Dissociation)	MS2	17.2081	1.137	31.5949	7221	Pol_II_2.raw	1.68	0.002978	0.1069
	Sequest HT (A11)	Unambiguous	TVLSIMR		2	12	XP_044444971.1; XP_044422531.1	XP_044429652.1; XP_044429705.1; XP_044399994.1; XP_044444971.1; XP_044422530.1; XP_044399993.1; XP_044391333.1; XP_044425929.1; XP_044444970.1; XP_044440562.1; XP_044391332.1; XP_044422531.1	0	2	0.2563	0	1	1	410.242	819.477	819.476	1.95	0.0008	3.66978e+06	CID (Collision Induced Dissociation)	MS2	56.497	0.983	45.0822	11344	Pol_II_2.raw	1.6	0.003223	0.1105
	Sequest HT (A11)	Unambiguous	HLNDGDFVLFNRQPSLHK		2	9	XP_044444971.1; XP_044422531.1	XP_044327129.1; XP_044429652.1; XP_044429705.1; XP_044444971.1; XP_044422530.1; XP_044425929.1; XP_044459984.1; XP_044444970.1; XP_044422531.1	1	3	0.3444	0	1	1	713.037	2137.1	2137.09	1.5	0.00107	5.43895e+06	CID (Collision Induced Dissociation)	MS2	27.9591	0.462	53.2486	13905	Pol_II_2.raw	2.7	0.00345	0.1128
	Sequest HT (A11)	Unambiguous	VKLVQFGILSPDEIR		1	2	XP_044444971.1	XP_044444971.1; XP_044444970.1	1	3	0.2825	0	1	1	572.003	1713.99	1713.99	2.92	0.00167	5.78343e+06	CID (Collision Induced Dissociation)	MS2	43.7161	0.537	74.3833	20412	Pol_II_2.raw	2.23	0.00345	0.1136
	Sequest HT (A11)	Selected	TMmESFENRVNQVLNK	M3(Oxidation)	2	9	XP_044444971.1; XP_044422531.1	XP_044327129.1; XP_044429705.1; XP_044399994.1; XP_044444971.1; XP_044422530.1; XP_044391333.1; XP_044459984.1; XP_044444970.1; XP_044422531.1	1	2	0.024	0	1	1	978.472	1955.94	1955.93	2.79	0.00273	2.31018e+06	CID (Collision Induced Dissociation)	MS2	39.6547	1.866	60.804	16245	Pol_II_2.raw	2.5	0.003913	0.1215
	Sequest HT (A11)	Unambiguous	HLNDGDFVLFNRQPSLHK		2	9	XP_044444971.1; XP_044422531.1	XP_044327129.1; XP_044429652.1; XP_044429705.1; XP_044444971.1; XP_044422530.1; XP_044425929.1; XP_044459984.1; XP_044444970.1; XP_044422531.1	1	3	0.2768	0	1	1	713.038	2137.1	2137.09	2.45	0.00174	4323592	CID (Collision Induced Dissociation)	MS2	14.8117	0.762	53.0588	13844	Pol_II_2.raw	1.77	0.004145	0.1259
	Sequest HT (A11)	Unambiguous	EGLIDTAVK		2	11	XP_044444971.1; XP_044422531.1	XP_044327129.1; XP_044429705.1; XP_044399994.1; XP_044444971.1; XP_044422530.1; XP_044399993.1; XP_044391333.1; XP_044459984.1; XP_044444970.1; XP_044391332.1; XP_044422531.1	0	2	0.2276	0	1	1	473.269	945.53	945.525	4.97	0.00235	35670836	CID (Collision Induced Dissociation)	MS2	37.3493	0.158	37.5957	9020	Pol_II_2.raw	1.23	0.00483	0.1317
	Sequest HT (A11)	Unambiguous	AMEDIMVK		2	11	XP_044444971.1; XP_044422531.1	XP_044327129.1; XP_044429705.1; XP_044399994.1; XP_044444971.1; XP_044422530.1; XP_044399993.1; XP_044391333.1; XP_044459984.1; XP_044444970.1; XP_044391332.1; XP_044422531.1	0	1	0.14	0	1	1	936.457	936.457	936.453	3.95	0.0037	2.20903e+06	CID (Collision Induced Dissociation)	MS2	49.674	3.113	36.184	8592	Pol_II_2.raw	1.5	0.005974	0.1397
	Sequest HT (A11)	Unambiguous	TMMESFENRVNQVLNK		2	9	XP_044444971.1; XP_044422531.1	XP_044327129.1; XP_044429705.1; XP_044399994.1; XP_044444971.1; XP_044422530.1; XP_044391333.1; XP_044459984.1; XP_044444970.1; XP_044422531.1	1	2	0.3745	0	1	1	970.475	1939.94	1939.94	3.53	0.00342	15330899	CID (Collision Induced Dissociation)	MS2	13.6986	0.76	73.6447	20182	Pol_II_2.raw	2.43	0.006652	0.1515
	Sequest HT (A11)	Unambiguous	NSLGDVIQFLYGEDGMDAVWIESQKLDSLK		2	7	XP_044444971.1; XP_044422531.1	XP_044327129.1; XP_044429705.1; XP_044444971.1; XP_044422530.1; XP_044459984.1; XP_044444970.1; XP_044422531.1	1	2	0.5174	0	1	1	1685.84	3370.67	3370.65	5.8	0.00978	1.02288e+06	CID (Collision Induced Dissociation)	MS2	78.6048	1.749	108.583	30851	Pol_II_2.raw	2.3	0.007341	0.1563
	Sequest HT (A11)	Unambiguous	VVISFDGSYVNYR		2	10	XP_044444971.1; XP_044422531.1	XP_044327129.1; XP_044429705.1; XP_044399994.1; XP_044444971.1; XP_044335362.1; XP_044422530.1; XP_044391333.1; XP_044459984.1; XP_044444970.1; XP_044422531.1	0	2	0.3865	0	1	1	759.887	1518.77	1518.76	4.74	0.0036	1.81741e+06	CID (Collision Induced Dissociation)	MS2	76.3856	1.59	70.0681	19087	Pol_II_2.raw	2.07	0.008261	0.1581
	Sequest HT (A11)	Unambiguous	QMSVVVIEHAETMER		2	5	XP_044444971.1; XP_044422531.1	XP_044429705.1; XP_044444971.1; XP_044422530.1; XP_044444970.1; XP_044422531.1	0	3	0.0685	0	1	1	586.956	1758.85	1758.85	1.72	0.00101	6.99266e+06	CID (Collision Induced Dissociation)	MS2	10.3823	0.485	53.7007	14043	Pol_II_2.raw	1.46	0.008261	0.1586
	Sequest HT (A11)	Unambiguous	TVLSIMR		2	12	XP_044444971.1; XP_044422531.1	XP_044429652.1; XP_044429705.1; XP_044399994.1; XP_044444971.1; XP_044422530.1; XP_044399993.1; XP_044391333.1; XP_044425929.1; XP_044444970.1; XP_044440562.1; XP_044391332.1; XP_044422531.1	0	1	0.1448	0	1	1	819.478	819.478	819.476	3.3	0.00271	4553149	CID (Collision Induced Dissociation)	MS2	24.6645	2.121	42.1966	10443	Pol_II_2.raw	1.45	0.008261	0.1585
	Sequest HT (A11)	Unambiguous	EGLIDTAVK		2	11	XP_044444971.1; XP_044422531.1	XP_044327129.1; XP_044429705.1; XP_044399994.1; XP_044444971.1; XP_044422530.1; XP_044399993.1; XP_044391333.1; XP_044459984.1; XP_044444970.1; XP_044391332.1; XP_044422531.1	0	1	0.2893	0	1	1	945.528	945.528	945.525	3.43	0.00324	16534837	CID (Collision Induced Dissociation)	MS2	14.4329	0.71	36.7153	8752	Pol_II_2.raw	1.59	0.009629	0.163
High	XP_044398982.1	DNA-directed RNA polymerase II subunit RPB2 [Triticum aestivum]	0	244.618	57.412	56	218	56	1	1221	138.2	7.15	572.52	56
	Identifying Node	PSM Ambiguity	Annotated Sequence	Modifications	# Protein Groups	# Proteins	Master Protein Accessions	Protein Accessions	# Missed Cleavages	Charge	DeltaScore	DeltaCn	Rank	Search Engine Rank	m/z [Da]	MH+ [Da]	Theo. MH+ [Da]	DeltaM [ppm]	Deltam/z [Da]	Intensity	Activation Type	MS Order	Isolation Interference [%]	Ion Inject Time [ms]	RT [min]	First Scan	Spectrum File	XCorr	Percolator q-Value	Percolator PEP
	Sequest HT (A11)	Unambiguous	KLTAMIFLGPTYYQR		1	1	XP_044398982.1	XP_044398982.1	1	2	0.5781	0	1	1	901.49	1801.97	1801.97	2.86	0.00258	15024957	CID (Collision Induced Dissociation)	MS2	5.46967	0.439	72.103	19712	Pol_II_2.raw	4.74	0	0.0002467
	Sequest HT (A11)	Unambiguous	KLTAMIFLGPTYYQR		1	1	XP_044398982.1	XP_044398982.1	1	2	0.6253	0	1	1	901.49	1801.97	1801.97	3.54	0.00319	16496648	CID (Collision Induced Dissociation)	MS2	6.56824	0.395	72.0445	19694	Pol_II_2.raw	4.27	0	0.0002247
	Sequest HT (A11)	Unambiguous	NLTYSAPLYVDVSYR		1	1	XP_044398982.1	XP_044398982.1	0	2	0.5559	0	1	1	880.95	1760.89	1760.89	4.32	0.00381	5578850	CID (Collision Induced Dissociation)	MS2	22.0661	0.975	73.2261	20054	Pol_II_2.raw	2.86	0	0.01056
	Sequest HT (A11)	Unambiguous	NLTYSAPLYVDVSYR		1	1	XP_044398982.1	XP_044398982.1	0	2	0.3478	0	1	1	880.949	1760.89	1760.89	2.87	0.00253	1.71726e+06	CID (Collision Induced Dissociation)	MS2	77.0781	1.778	69.9741	19061	Pol_II_2.raw	2.3	0	0.02132
	Sequest HT (A11)	Unambiguous	NLTYSAPLYVDVSYR		1	1	XP_044398982.1	XP_044398982.1	0	2	0.5061	0	1	1	880.948	1760.89	1760.89	2.31	0.00204	1.47552e+06	CID (Collision Induced Dissociation)	MS2	26.0374	2.014	70.0009	19065	Pol_II_2.raw	3.26	0	0.0003873
	Sequest HT (A11)	Unambiguous	NLTYSAPLYVDVSYR		1	1	XP_044398982.1	XP_044398982.1	0	2	0.4427	0	1	1	880.948	1760.89	1760.89	2.31	0.00204	1.47552e+06	CID (Collision Induced Dissociation)	MS2	26.0374	2.018	70.0289	19077	Pol_II_2.raw	2.62	0	0.01921
	Sequest HT (A11)	Unambiguous	NLTYSAPLYVDVSYR		1	1	XP_044398982.1	XP_044398982.1	0	2	0.4253	0	1	1	880.949	1760.89	1760.89	3.49	0.00308	6851963	CID (Collision Induced Dissociation)	MS2	14.1402	0.906	70.1157	19100	Pol_II_2.raw	2.21	0	0.006142
	Sequest HT (A11)	Unambiguous	KLTAMIFLGPTYYQR		1	1	XP_044398982.1	XP_044398982.1	1	2	0.4984	0	1	1	901.491	1801.97	1801.97	3.94	0.00355	11208415	CID (Collision Induced Dissociation)	MS2	9.30332	1.121	71.1824	19430	Pol_II_2.raw	3.15	0	0.009976
	Sequest HT (A11)	Unambiguous	MDTLAYVLYYPQKPLVTTR		1	1	XP_044398982.1	XP_044398982.1	0	3	0.5206	0	1	1	758.078	2272.22	2272.2	5.89	0.00446	4226584	CID (Collision Induced Dissociation)	MS2	11.3757	0.749	79.2045	21875	Pol_II_2.raw	3.15	0	0.002931
	Sequest HT (A11)	Unambiguous	MDTLAYVLYYPQKPLVTTR		1	1	XP_044398982.1	XP_044398982.1	0	3	0.4208	0	1	1	758.077	2272.22	2272.2	4.84	0.00367	8150690	CID (Collision Induced Dissociation)	MS2	4.87142	0.474	79.2622	21892	Pol_II_2.raw	2.4	0	0.001045
	Sequest HT (A11)	Unambiguous	MDTLAYVLYYPQKPLVTTR		1	1	XP_044398982.1	XP_044398982.1	0	2	0.5478	0	1	1	1136.61	2272.21	2272.2	3.88	0.00441	3355125	CID (Collision Induced Dissociation)	MS2	40.0987	1.291	79.2693	21895	Pol_II_2.raw	3.56	0	0.005725
	Sequest HT (A11)	Unambiguous	FGEMERDcMIAHGAAFFLK	C8(Carbamidomethyl)	1	1	XP_044398982.1	XP_044398982.1	1	3	0.3223	0	1	1	744.017	2230.04	2230.02	4.87	0.00362	14058322	CID (Collision Induced Dissociation)	MS2	26.0652	0.239	74.9461	20580	Pol_II_2.raw	3.32	0	0.002563
	Sequest HT (A11)	Unambiguous	FGEMERDcMIAHGAAFFLK	C8(Carbamidomethyl)	1	1	XP_044398982.1	XP_044398982.1	1	3	0.3229	0	1	1	744.017	2230.04	2230.02	5.44	0.00405	8559169	CID (Collision Induced Dissociation)	MS2	27.5794	0.3	75.055	20612	Pol_II_2.raw	3.19	0	0.004817
	Sequest HT (A11)	Unambiguous	FGEMERDcMIAHGAAFFLK	C8(Carbamidomethyl)	1	1	XP_044398982.1	XP_044398982.1	1	2	0.5017	0	1	1	1115.52	2230.04	2230.02	4.93	0.0055	1.73118e+06	CID (Collision Induced Dissociation)	MS2	79.7771	1.62	74.2041	20357	Pol_II_2.raw	2.89	0	0.0009503
	Sequest HT (A11)	Unambiguous	FGEMERDcMIAHGAAFFLK	C8(Carbamidomethyl)	1	1	XP_044398982.1	XP_044398982.1	1	3	0.4653	0	1	1	744.015	2230.03	2230.02	3.31	0.00246	34391600	CID (Collision Induced Dissociation)	MS2	8.37443	0.104	74.4328	20426	Pol_II_2.raw	3.89	0	0.0008793
	Sequest HT (A11)	Unambiguous	QAMGIYVTNYQLR		1	1	XP_044398982.1	XP_044398982.1	0	3	0.3671	0	1	1	519.603	1556.79	1556.79	3.8	0.00197	2.49463e+06	CID (Collision Induced Dissociation)	MS2	37.9635	1.062	61.263	16386	Pol_II_2.raw	2.86	0	0.002745
	Sequest HT (A11)	Unambiguous	QAMGIYVTNYQLR		1	1	XP_044398982.1	XP_044398982.1	0	2	0.5807	0	1	1	778.901	1556.79	1556.79	3.07	0.00239	4.71103e+06	CID (Collision Induced Dissociation)	MS2	13.0694	1.288	62.6518	16815	Pol_II_2.raw	3.22	0	0.001917
	Sequest HT (A11)	Unambiguous	VFIGKVPIMLR		1	1	XP_044398982.1	XP_044398982.1	1	3	0.2722	0	1	1	424.935	1272.79	1272.79	2.58	0.00109	3606640	CID (Collision Induced Dissociation)	MS2	47.47	1.23	63.5944	17105	Pol_II_2.raw	1.58	0	0.0119
	Sequest HT (A11)	Unambiguous	HSESGMVDQVLLTTNADGLR		1	1	XP_044398982.1	XP_044398982.1	0	2	0.6477	0	1	1	1072.03	2143.05	2143.04	3.38	0.00362	2.61472e+06	CID (Collision Induced Dissociation)	MS2	39.206	1.283	63.9029	17201	Pol_II_2.raw	4.4	0	0.0003566
	Sequest HT (A11)	Unambiguous	HSESGMVDQVLLTTNADGLR		1	1	XP_044398982.1	XP_044398982.1	0	2	0.6317	0	1	1	1072.03	2143.05	2143.04	3.38	0.00362	2.61472e+06	CID (Collision Induced Dissociation)	MS2	39.206	1.328	63.9145	17206	Pol_II_2.raw	4.67	0	7.034e-05
	Sequest HT (A11)	Unambiguous	HSESGMVDQVLLTTNADGLR		1	1	XP_044398982.1	XP_044398982.1	0	2	0.6327	0	1	1	1072.03	2143.05	2143.04	3.49	0.00374	4.15882e+06	CID (Collision Induced Dissociation)	MS2	23.7003	1.324	63.9432	17211	Pol_II_2.raw	4.22	0	0.0002098
	Sequest HT (A11)	Unambiguous	QAMGIYVTNYQLR		1	1	XP_044398982.1	XP_044398982.1	0	2	0.5179	0	1	1	778.901	1556.79	1556.79	3.77	0.00294	4.0764e+06	CID (Collision Induced Dissociation)	MS2	22.8212	1.229	62.711	16833	Pol_II_2.raw	3.07	0	0.002614
	Sequest HT (A11)	Unambiguous	AYYFGYIIHR		1	1	XP_044398982.1	XP_044398982.1	0	2	0.2761	0	1	1	651.836	1302.67	1302.66	1.91	0.00124	2.28415e+06	CID (Collision Induced Dissociation)	MS2	62.1331	1.073	59.9778	15991	Pol_II_2.raw	1.63	0	0.001671
	Sequest HT (A11)	Unambiguous	QAMGIYVTNYQLR		1	1	XP_044398982.1	XP_044398982.1	0	2	0.5492	0	1	1	778.9	1556.79	1556.79	2.52	0.00196	5398589	CID (Collision Induced Dissociation)	MS2	47.9841	1.028	60.8088	16247	Pol_II_2.raw	3.15	0	0.001466
	Sequest HT (A11)	Unambiguous	EGDATPFTDVTVDNISK		1	1	XP_044398982.1	XP_044398982.1	0	2	0.509	0	1	1	904.935	1808.86	1808.85	4.14	0.00374	1.98242e+06	CID (Collision Induced Dissociation)	MS2	65.8494	2.323	60.8154	16250	Pol_II_2.raw	2.77	0	0.0002594
	Sequest HT (A11)	Unambiguous	EGDATPFTDVTVDNISK		1	1	XP_044398982.1	XP_044398982.1	0	2	0.6246	0	1	1	904.934	1808.86	1808.85	3.6	0.00326	5073797	CID (Collision Induced Dissociation)	MS2	9.50569	1.311	60.8462	16256	Pol_II_2.raw	2.93	0	0.001454
	Sequest HT (A11)	Unambiguous	QAMGIYVTNYQLR		1	1	XP_044398982.1	XP_044398982.1	0	2	0.4643	0	1	1	778.9	1556.79	1556.79	2.68	0.00208	12676069	CID (Collision Induced Dissociation)	MS2	23.0446	0.511	60.9063	16275	Pol_II_2.raw	3.08	0	0.001021
	Sequest HT (A11)	Unambiguous	cGLIAIANLK	C1(Carbamidomethyl)	1	1	XP_044398982.1	XP_044398982.1	0	2	0.3306	0	1	1	536.814	1072.62	1072.62	3.08	0.00165	2.379e+06	CID (Collision Induced Dissociation)	MS2	80.3785	0.799	60.9198	16281	Pol_II_2.raw	2.45	0	0.009989
	Sequest HT (A11)	Unambiguous	cGLIAIANLK	C1(Carbamidomethyl)	1	1	XP_044398982.1	XP_044398982.1	0	2	0.0739	0	1	1	536.814	1072.62	1072.62	3.08	0.00165	2.76487e+06	CID (Collision Induced Dissociation)	MS2	83.8915	0.565	60.8509	16258	Pol_II_2.raw	2.03	0	0.01804
	Sequest HT (A11)	Unambiguous	LRNLTYSAPLYVDVSYR		1	1	XP_044398982.1	XP_044398982.1	1	3	0.5822	0	1	1	677.364	2030.08	2030.07	3.15	0.00213	13153959	CID (Collision Induced Dissociation)	MS2	9.7324	0.321	67.2338	18218	Pol_II_2.raw	3.59	0	0.0001044
	Sequest HT (A11)	Unambiguous	LRNLTYSAPLYVDVSYR		1	1	XP_044398982.1	XP_044398982.1	1	3	0.645	0	1	1	677.363	2030.08	2030.07	2.61	0.00176	10908206	CID (Collision Induced Dissociation)	MS2	6.6139	0.263	67.1749	18200	Pol_II_2.raw	4	0	0.0001224
	Sequest HT (A11)	Unambiguous	HSESGMVDQVLLTTNADGLR		1	1	XP_044398982.1	XP_044398982.1	0	2	0.6158	0	1	1	1072.03	2143.05	2143.04	4.75	0.00509	2925451	CID (Collision Induced Dissociation)	MS2	28.8134	1.418	66.9959	18146	Pol_II_2.raw	5.05	0	0.0002387
	Sequest HT (A11)	Unambiguous	HSESGMVDQVLLTTNADGLR		1	1	XP_044398982.1	XP_044398982.1	0	2	0.5978	0	1	1	1072.03	2143.05	2143.04	4.75	0.00509	2925451	CID (Collision Induced Dissociation)	MS2	28.8134	1.424	67.0006	18148	Pol_II_2.raw	4.45	0	0.0001656
	Sequest HT (A11)	Unambiguous	HSESGMVDQVLLTTNADGLR		1	1	XP_044398982.1	XP_044398982.1	0	2	0.6127	0	1	1	1072.03	2143.05	2143.04	4.18	0.00448	3.15103e+06	CID (Collision Induced Dissociation)	MS2	9.45213	1.481	67.0587	18165	Pol_II_2.raw	4.88	0	0.0002738
	Sequest HT (A11)	Unambiguous	HSESGMVDQVLLTTNADGLR		1	1	XP_044398982.1	XP_044398982.1	0	2	0.5578	0	1	1	1072.03	2143.05	2143.04	4.18	0.00448	3.15103e+06	CID (Collision Induced Dissociation)	MS2	9.45213	1.69	67.0614	18166	Pol_II_2.raw	3.98	0	4.308e-05
	Sequest HT (A11)	Unambiguous	HSESGMVDQVLLTTNADGLR		1	1	XP_044398982.1	XP_044398982.1	0	2	0.601	0	1	1	1072.03	2143.05	2143.04	4.52	0.00484	4.65562e+06	CID (Collision Induced Dissociation)	MS2	17.7728	1.807	64.0193	17237	Pol_II_2.raw	3.91	0	0.0003389
	Sequest HT (A11)	Unambiguous	HSESGMVDQVLLTTNADGLR		1	1	XP_044398982.1	XP_044398982.1	0	3	0.4775	0	1	1	715.022	2143.05	2143.04	3.15	0.00225	20182056	CID (Collision Induced Dissociation)	MS2	9.17292	0.505	64.1813	17285	Pol_II_2.raw	3.56	0	0.001426
	Sequest HT (A11)	Unambiguous	VFIGKVPIMLR		1	1	XP_044398982.1	XP_044398982.1	1	2	0.5322	0	1	1	636.898	1272.79	1272.79	1.63	0.00104	16341947	CID (Collision Induced Dissociation)	MS2	9.82208	0.392	64.5283	17390	Pol_II_2.raw	2.33	0	0.02433
	Sequest HT (A11)	Unambiguous	VFIGKVPIMLR		1	1	XP_044398982.1	XP_044398982.1	1	2	0.4874	0	1	1	636.898	1272.79	1272.79	1.82	0.00116	11579577	CID (Collision Induced Dissociation)	MS2	11.4928	0.456	64.5891	17409	Pol_II_2.raw	2.38	0	0.01507
	Sequest HT (A11)	Unambiguous	LRNLTYSAPLYVDVSYR		1	1	XP_044398982.1	XP_044398982.1	1	2	0.519	0	1	1	1015.54	2030.08	2030.07	4.05	0.00412	2.03375e+06	CID (Collision Induced Dissociation)	MS2	0	4.495	66.1889	17902	Pol_II_2.raw	2.89	0	0.000728
	Sequest HT (A11)	Unambiguous	HSESGMVDQVLLTTNADGLR		1	1	XP_044398982.1	XP_044398982.1	0	3	0.377	0	1	1	715.022	2143.05	2143.04	2.46	0.00176	10997422	CID (Collision Induced Dissociation)	MS2	9.25337	0.336	66.2344	17914	Pol_II_2.raw	2.52	0	0.001791
	Sequest HT (A11)	Unambiguous	LRNLTYSAPLYVDVSYR		1	1	XP_044398982.1	XP_044398982.1	1	2	0.5894	0	1	1	1015.54	2030.07	2030.07	1.47	0.00149	1.84501e+06	CID (Collision Induced Dissociation)	MS2	34.5433	2.762	66.251	17921	Pol_II_2.raw	4.53	0	0.001471
	Sequest HT (A11)	Unambiguous	HSESGMVDQVLLTTNADGLR		1	1	XP_044398982.1	XP_044398982.1	0	3	0.4631	0	1	1	715.022	2143.05	2143.04	3.06	0.00219	12820360	CID (Collision Induced Dissociation)	MS2	7.27632	0.302	66.1744	17896	Pol_II_2.raw	3.39	0	0.002138
	Sequest HT (A11)	Unambiguous	GTVGMTYTQEDmPWTIEGITPDIIVNPHAIPSR	M12(Oxidation)	1	1	XP_044398982.1	XP_044398982.1	0	3	0.0587	0	1	1	1219.27	3655.79	3655.78	4.64	0.00565	1.57105e+06	CID (Collision Induced Dissociation)	MS2	44.2844	0.951	94.8407	26646	Pol_II_2.raw	4.26	0	0.0004149
	Sequest HT (A11)	Unambiguous	GTVGMTYTQEDMPWTIEGITPDIIVNPHAIPSR		1	1	XP_044398982.1	XP_044398982.1	0	3	0.4195	0	1	1	1213.94	3639.81	3639.78	6.44	0.00782	1.02214e+06	CID (Collision Induced Dissociation)	MS2	36.0703	1.451	94.3147	26486	Pol_II_2.raw	3.48	0	0.002435
	Sequest HT (A11)	Unambiguous	LDLAGPLLGGLFR		1	1	XP_044398982.1	XP_044398982.1	0	2	0.625	0	1	1	671.4	1341.79	1341.79	3.07	0.00206	1.79917e+06	CID (Collision Induced Dissociation)	MS2	20.0279	2.528	97.3208	27411	Pol_II_2.raw	3.44	0	0.0006554
	Sequest HT (A11)	Unambiguous	LDLAGPLLGGLFR		1	1	XP_044398982.1	XP_044398982.1	0	2	0.5586	0	1	1	671.4	1341.79	1341.79	3.07	0.00206	3.77469e+06	CID (Collision Induced Dissociation)	MS2	13.5054	1.57	97.3484	27416	Pol_II_2.raw	2.9	0	0.0002085
	Sequest HT (A11)	Unambiguous	GTVGMTYTQEDMPWTIEGITPDIIVNPHAIPSR		1	1	XP_044398982.1	XP_044398982.1	0	3	0.5778	0	1	1	1213.94	3639.8	3639.78	4.23	0.00513	2.11694e+06	CID (Collision Induced Dissociation)	MS2	28.3591	0.909	97.3505	27417	Pol_II_2.raw	4.05	0	0.0003294
	Sequest HT (A11)	Unambiguous	LLFQELMAmAIAPR	M9(Oxidation)	1	1	XP_044398982.1	XP_044398982.1	0	2	0.1884	0	1	1	810.44	1619.87	1619.86	4.38	0.00355	2.14641e+06	CID (Collision Induced Dissociation)	MS2	36.4951	1.665	97.6027	27496	Pol_II_2.raw	2.92	0	0.00327
	Sequest HT (A11)	Unambiguous	MTIGQLIEcIMGK	C9(Carbamidomethyl)	1	1	XP_044398982.1	XP_044398982.1	0	2	0.3376	0	1	1	747.383	1493.76	1493.75	3.78	0.00283	1.12981e+06	CID (Collision Induced Dissociation)	MS2	40.1904	4.384	111.86	31837	Pol_II_2.raw	2.37	0	0.02241
	Sequest HT (A11)	Unambiguous	MTIGQLIEcIMGK	C9(Carbamidomethyl)	1	1	XP_044398982.1	XP_044398982.1	0	2	0.3103	0	1	1	747.381	1493.76	1493.75	1.9	0.00142	983550	CID (Collision Induced Dissociation)	MS2	64.4091	4.38	111.61	31769	Pol_II_2.raw	2.03	0	0.003091
	Sequest HT (A11)	Unambiguous	MTIGQLIECIMGK		1	1	XP_044398982.1	XP_044398982.1	0	2	0.5208	0	1	1	718.871	1436.74	1436.73	3.07	0.0022	2.01525e+06	CID (Collision Induced Dissociation)	MS2	23.191	2.347	111.341	31682	Pol_II_2.raw	2.88	0	0.002795
	Sequest HT (A11)	Unambiguous	QQLDSFDEFIQNTMQEIVDESADIEIRPESQHNPGR		1	1	XP_044398982.1	XP_044398982.1	0	4	0.4579	0	1	1	1054.75	4215.98	4215.95	6.7	0.00706	24486574	CID (Collision Induced Dissociation)	MS2	4.29139	0.897	110.949	31564	Pol_II_2.raw	4.39	0	5.902e-06
	Sequest HT (A11)	Unambiguous	MTIGQLIECIMGK		1	1	XP_044398982.1	XP_044398982.1	0	2	0.4948	0	1	1	718.872	1436.74	1436.73	4.09	0.00294	1.34461e+06	CID (Collision Induced Dissociation)	MS2	68.8422	2.733	111.283	31664	Pol_II_2.raw	2.87	0	0.003317
	Sequest HT (A11)	Unambiguous	GFIEYIDTEEEETTMISMTIR		1	1	XP_044398982.1	XP_044398982.1	0	3	0.4323	0	1	1	836.726	2508.16	2508.15	3.98	0.00333	264352	CID (Collision Induced Dissociation)	MS2	25.6666	5.823	129.611	37248	Pol_II_2.raw	3.1	0	0.001178
	Sequest HT (A11)	Unambiguous	GFIEYIDTEEEETTMISMTIR		1	1	XP_044398982.1	XP_044398982.1	0	3	0.5232	0	1	1	836.729	2508.17	2508.15	8.58	0.00717	253235	CID (Collision Induced Dissociation)	MS2	38.3467	7.386	129.682	37271	Pol_II_2.raw	3.23	0	0.002701
	Sequest HT (A11)	Unambiguous	QQLDSFDEFIQNTMQEIVDESADIEIRPESQHNPGR		1	1	XP_044398982.1	XP_044398982.1	0	3	0.1144	0	1	1	1405.99	4215.96	4215.95	0.9	0.00126	472593	CID (Collision Induced Dissociation)	MS2	40.2041	1.293	109.59	31150	Pol_II_2.raw	2.36	0	0.00666
	Sequest HT (A11)	Unambiguous	MTIGQLIEcIMGK	C9(Carbamidomethyl)	1	1	XP_044398982.1	XP_044398982.1	0	1	0.5111	0	1	1	1493.76	1493.76	1493.75	5.63	0.00841	1.31828e+06	CID (Collision Induced Dissociation)	MS2	39.0748	4.869	109.183	31026	Pol_II_2.raw	1.8	0	0.006014
	Sequest HT (A11)	Unambiguous	LLFQELMAMAIAPR		1	1	XP_044398982.1	XP_044398982.1	0	2	0.5727	0	1	1	802.443	1603.88	1603.87	5.36	0.0043	2.54939e+06	CID (Collision Induced Dissociation)	MS2	38.8102	1.845	104.809	29702	Pol_II_2.raw	3.3	0	0.0007265
	Sequest HT (A11)	Unambiguous	LLFQELMAMAIAPR		1	1	XP_044398982.1	XP_044398982.1	0	2	0.6296	0	1	1	802.442	1603.88	1603.87	3.84	0.00308	1.75692e+06	CID (Collision Induced Dissociation)	MS2	20.3403	2.193	104.87	29721	Pol_II_2.raw	2.97	0	6.116e-05
	Sequest HT (A11)	Unambiguous	LLFQELMAMAIAPR		1	1	XP_044398982.1	XP_044398982.1	0	2	0.5613	0	1	1	802.442	1603.88	1603.87	3.84	0.00308	1.75692e+06	CID (Collision Induced Dissociation)	MS2	20.3403	3.032	104.872	29722	Pol_II_2.raw	2.53	0	0.0008433
	Sequest HT (A11)	Unambiguous	LLFQELMAMAIAPR		1	1	XP_044398982.1	XP_044398982.1	0	2	0.6031	0	1	1	802.437	1603.87	1603.87	-1.49	-0.00119	966045	CID (Collision Induced Dissociation)	MS2	54.7673	5.927	104.984	29756	Pol_II_2.raw	2.62	0	0.002208
	Sequest HT (A11)	Unambiguous	LLFQELmAmAIAPR	M7(Oxidation); M9(Oxidation)	1	1	XP_044398982.1	XP_044398982.1	0	2	0.1009	0	1	1	818.436	1635.86	1635.86	2.67	0.00218	1.38454e+06	CID (Collision Induced Dissociation)	MS2	17.9086	2.672	105.228	29829	Pol_II_2.raw	2.18	0	0.003539
	Sequest HT (A11)	Unambiguous	LLFQELmAMAIAPR	M7(Oxidation)	1	1	XP_044398982.1	XP_044398982.1	0	2	0.0259	0	1	1	810.44	1619.87	1619.86	4.38	0.00355	6.13788e+06	CID (Collision Induced Dissociation)	MS2	73.0899	0.921	105.403	29882	Pol_II_2.raw	2.32	0	0.01656
	Sequest HT (A11)	Unambiguous	LLFQELmAmAIAPR	M7(Oxidation); M9(Oxidation)	1	1	XP_044398982.1	XP_044398982.1	0	3	0.1926	0	1	1	545.959	1635.86	1635.86	1.65	0.0009	1.22095e+06	CID (Collision Induced Dissociation)	MS2	0	3.991	105.481	29909	Pol_II_2.raw	3.79	0	4.759e-05
	Sequest HT (A11)	Unambiguous	LLFQELmAMAIAPR	M7(Oxidation)	1	1	XP_044398982.1	XP_044398982.1	0	3	0.0277	0	1	1	540.628	1619.87	1619.86	2.07	0.00112	1.1273e+06	CID (Collision Induced Dissociation)	MS2	43.2186	4.904	105.486	29911	Pol_II_2.raw	3.25	0	0.003588
	Sequest HT (A11)	Unambiguous	LLFQELMAmAIAPR	M9(Oxidation)	1	1	XP_044398982.1	XP_044398982.1	0	3		0.0277	2	2	540.628	1619.87	1619.86	2.07	0.00112	1.1273e+06	CID (Collision Induced Dissociation)	MS2	43.2186	4.904	105.486	29911	Pol_II_2.raw	3.16	0	0.003581
	Sequest HT (A11)	Unambiguous	LLFQELMAMAIAPR		1	1	XP_044398982.1	XP_044398982.1	0	2	0.5324	0	1	1	802.44	1603.87	1603.87	1.63	0.00131	2.38787e+06	CID (Collision Induced Dissociation)	MS2	31.9056	2.017	108.018	30676	Pol_II_2.raw	3.4	0	0.0001309
	Sequest HT (A11)	Unambiguous	LLFQELMAMAIAPR		1	1	XP_044398982.1	XP_044398982.1	0	2	0.5625	0	1	1	802.443	1603.88	1603.87	4.98	0.00399	2.75041e+06	CID (Collision Induced Dissociation)	MS2	15.1891	1.536	108.073	30692	Pol_II_2.raw	2.72	0	0.002948
	Sequest HT (A11)	Unambiguous	LLFQELMAMAIAPR		1	1	XP_044398982.1	XP_044398982.1	0	2	0.3759	0	1	1	802.443	1603.88	1603.87	4.98	0.00399	2.75041e+06	CID (Collision Induced Dissociation)	MS2	15.1891	2.133	108.075	30693	Pol_II_2.raw	2.74	0	0.001235
	Sequest HT (A11)	Unambiguous	LLFQELMAMAIAPR		1	1	XP_044398982.1	XP_044398982.1	0	2	0.439	0	1	1	802.442	1603.88	1603.87	3.76	0.00302	1.14027e+06	CID (Collision Induced Dissociation)	MS2	20.5438	3.157	108.146	30716	Pol_II_2.raw	2.46	0	0.001952
	Sequest HT (A11)	Unambiguous	MTIGQLIEcIMGK	C9(Carbamidomethyl)	1	1	XP_044398982.1	XP_044398982.1	0	2	0.4638	0	1	1	747.383	1493.76	1493.75	4.76	0.00356	1.53442e+06	CID (Collision Induced Dissociation)	MS2	38.4677	3.074	108.443	30806	Pol_II_2.raw	2.76	0	0.000976
	Sequest HT (A11)	Unambiguous	MTIGQLIEcIMGK	C9(Carbamidomethyl)	1	1	XP_044398982.1	XP_044398982.1	0	2	0.4291	0	1	1	747.382	1493.76	1493.75	2.64	0.00197	2814642	CID (Collision Induced Dissociation)	MS2	16.1682	2.482	108.488	30818	Pol_II_2.raw	2.82	0	0.001001
	Sequest HT (A11)	Unambiguous	LLFQELMAMAIAPR		1	1	XP_044398982.1	XP_044398982.1	0	1	0.5015	0	1	1	1603.88	1603.88	1603.87	4.04	0.00648	976199	CID (Collision Induced Dissociation)	MS2	100	3.352	105.895	30036	Pol_II_2.raw	3.33	0	0.0002303
	Sequest HT (A11)	Unambiguous	LLFQELMAMAIAPR		1	1	XP_044398982.1	XP_044398982.1	0	3	0.5734	0	1	1	535.296	1603.87	1603.87	2.96	0.00158	33999892	CID (Collision Induced Dissociation)	MS2	1.77866	0.119	106.11	30098	Pol_II_2.raw	3.54	0	0.0001459
	Sequest HT (A11)	Unambiguous	LLFQELMAMAIAPR		1	1	XP_044398982.1	XP_044398982.1	0	3	0.5899	0	1	1	535.297	1603.88	1603.87	3.41	0.00182	26381588	CID (Collision Induced Dissociation)	MS2	0	0.157	106.169	30116	Pol_II_2.raw	3.95	0	0.0002418
	Sequest HT (A11)	Unambiguous	LLFQELMAMAIAPR		1	1	XP_044398982.1	XP_044398982.1	0	1	0.2967	0	1	1	1603.88	1603.88	1603.87	7.62	0.01221	984092	CID (Collision Induced Dissociation)	MS2	55.2656	2.856	106.202	30130	Pol_II_2.raw	2.09	0	0.0001538
	Sequest HT (A11)	Unambiguous	LTAMIFLGPTYYQR		1	1	XP_044398982.1	XP_044398982.1	0	2	0.5224	0	1	1	837.443	1673.88	1673.87	4.32	0.00361	3.3983e+06	CID (Collision Induced Dissociation)	MS2	38.4628	1.196	83.2727	23120	Pol_II_2.raw	3.12	0	0.01082
	Sequest HT (A11)	Unambiguous	ISFGQIYLSKPMmTEADGETATLFPK	M13(Oxidation)	1	1	XP_044398982.1	XP_044398982.1	0	3		0.0329	2	2	964.483	2891.43	2891.42	4.46	0.0043	2.77837e+06	CID (Collision Induced Dissociation)	MS2	22.9439	1.315	82.9084	23008	Pol_II_2.raw	3.53	0	0.0002336
	Sequest HT (A11)	Unambiguous	ISFGQIYLSKPmMTEADGETATLFPK	M12(Oxidation)	1	1	XP_044398982.1	XP_044398982.1	0	3	0.0329	0	1	1	964.483	2891.43	2891.42	4.46	0.0043	2.77837e+06	CID (Collision Induced Dissociation)	MS2	22.9439	1.315	82.9084	23008	Pol_II_2.raw	3.65	0	0.0003673
	Sequest HT (A11)	Unambiguous	ISFGQIYLSKPmMTEADGETATLFPK	M12(Oxidation)	1	1	XP_044398982.1	XP_044398982.1	0	3		0.0032	2	2	964.482	2891.43	2891.42	3.26	0.00314	1.77447e+06	CID (Collision Induced Dissociation)	MS2	35.9239	1.244	82.8705	22999	Pol_II_2.raw	3.07	0	0.004401
	Sequest HT (A11)	Unambiguous	ISFGQIYLSKPMmTEADGETATLFPK	M13(Oxidation)	1	1	XP_044398982.1	XP_044398982.1	0	3	0.0032	0	1	1	964.482	2891.43	2891.42	3.26	0.00314	1.77447e+06	CID (Collision Induced Dissociation)	MS2	35.9239	1.244	82.8705	22999	Pol_II_2.raw	3.08	0	0.004107
	Sequest HT (A11)	Unambiguous	MDTLAYVLYYPQKPLVTTR		1	1	XP_044398982.1	XP_044398982.1	0	2	0.5261	0	1	1	1136.61	2272.21	2272.2	3.78	0.00429	3.27272e+06	CID (Collision Induced Dissociation)	MS2	10.556	0.903	79.3228	21911	Pol_II_2.raw	3.06	0	0.0005613
	Sequest HT (A11)	Unambiguous	MDTLAYVLYYPQKPLVTTR		1	1	XP_044398982.1	XP_044398982.1	0	2	0.5154	0	1	1	1136.61	2272.21	2272.2	3.78	0.00429	3.27272e+06	CID (Collision Induced Dissociation)	MS2	10.556	1.219	79.3276	21913	Pol_II_2.raw	3.24	0	0.0007503
	Sequest HT (A11)	Unambiguous	MDTLAYVLYYPQKPLVTTR		1	1	XP_044398982.1	XP_044398982.1	0	2	0.539	0	1	1	1136.61	2272.21	2272.2	4.21	0.00478	6.961e+06	CID (Collision Induced Dissociation)	MS2	12.0087	0.816	79.3794	21928	Pol_II_2.raw	3.08	0	0.01301
	Sequest HT (A11)	Unambiguous	MDTLAYVLYYPQKPLVTTR		1	1	XP_044398982.1	XP_044398982.1	0	3	0.5302	0	1	1	758.076	2272.21	2272.2	3.72	0.00282	44188980	CID (Collision Induced Dissociation)	MS2	1.02644	0.076	80.7864	22358	Pol_II_2.raw	2.81	0	0.0002619
	Sequest HT (A11)	Unambiguous	MDTLAYVLYYPQKPLVTTR		1	1	XP_044398982.1	XP_044398982.1	0	3	0.4672	0	1	1	758.076	2272.21	2272.2	3.64	0.00275	33455064	CID (Collision Induced Dissociation)	MS2	1.74771	0.1	80.8458	22376	Pol_II_2.raw	2.59	0	0.0007738
	Sequest HT (A11)	Unambiguous	ISFGQIYLSKPMMTEADGETATLFPK		1	1	XP_044398982.1	XP_044398982.1	0	3	0.3906	0	1	1	959.151	2875.44	2875.43	4.39	0.00421	12906677	CID (Collision Induced Dissociation)	MS2	8.21196	0.301	89.9469	25148	Pol_II_2.raw	3.2	0	0.01822
	Sequest HT (A11)	Unambiguous	ADIPIIIVFR		1	1	XP_044398982.1	XP_044398982.1	0	2	0.6061	0	1	1	578.859	1156.71	1156.71	2.16	0.00125	3.80693e+06	CID (Collision Induced Dissociation)	MS2	60.9698	1.044	89.5342	25024	Pol_II_2.raw	2.31	0	0.005351
	Sequest HT (A11)	Unambiguous	ADIPIIIVFR		1	1	XP_044398982.1	XP_044398982.1	0	2	0.5598	0	1	1	578.86	1156.71	1156.71	2.79	0.00161	3.07201e+06	CID (Collision Induced Dissociation)	MS2	65.0974	1.157	89.596	25043	Pol_II_2.raw	2.09	0	0.005728
	Sequest HT (A11)	Unambiguous	ADIPIIIVFR		1	1	XP_044398982.1	XP_044398982.1	0	2	0.5908	0	1	1	578.86	1156.71	1156.71	2.79	0.00161	49072372	CID (Collision Induced Dissociation)	MS2	7.88752	0.111	86.4266	24086	Pol_II_2.raw	3.03	0	0.0003298
	Sequest HT (A11)	Unambiguous	ADIPIIIVFR		1	1	XP_044398982.1	XP_044398982.1	0	2	0.6338	0	1	1	578.859	1156.71	1156.71	2.37	0.00137	64068948	CID (Collision Induced Dissociation)	MS2	7.03362	0.093	86.4844	24104	Pol_II_2.raw	2.84	0	0.0006428
	Sequest HT (A11)	Unambiguous	RLDLAGPLLGGLFR		1	1	XP_044398982.1	XP_044398982.1	1	3	0.0824	0	1	1	499.969	1497.89	1497.89	2.23	0.00111	3.8754e+06	CID (Collision Induced Dissociation)	MS2	0	1.014	88.5208	24717	Pol_II_2.raw	1.7	0	0.02488
	Sequest HT (A11)	Unambiguous	ISFGQIYLSKPMMTEADGETATLFPK		1	1	XP_044398982.1	XP_044398982.1	0	2	0.1449	0	1	1	1438.22	2875.44	2875.43	3.81	0.00547	1.74601e+06	CID (Collision Induced Dissociation)	MS2	25.9148	1.742	88.2339	24631	Pol_II_2.raw	2.14	0	0.0009292
	Sequest HT (A11)	Unambiguous	ISFGQIYLSKPMMTEADGETATLFPK		1	1	XP_044398982.1	XP_044398982.1	0	2	0.2893	0	1	1	1438.22	2875.44	2875.43	3.3	0.00474	1.24498e+06	CID (Collision Induced Dissociation)	MS2	32.4724	2.927	88.1375	24605	Pol_II_2.raw	1.97	0	0.008745
	Sequest HT (A11)	Unambiguous	QIDVNTEVGVVR		1	1	XP_044398982.1	XP_044398982.1	0	2	0.4313	0	1	1	664.863	1328.72	1328.72	1.83	0.00122	2.94488e+06	CID (Collision Induced Dissociation)	MS2	70.8184	1.108	45.9434	11612	Pol_II_2.raw	2.11	0	0.005177
	Sequest HT (A11)	Unambiguous	QIDVNTEVGVVR		1	1	XP_044398982.1	XP_044398982.1	0	2	0.5053	0	1	1	664.863	1328.72	1328.72	2.01	0.00134	5.58014e+06	CID (Collision Induced Dissociation)	MS2	29.1962	0.817	46.0037	11631	Pol_II_2.raw	2.81	0	0.002986
	Sequest HT (A11)	Unambiguous	SMAENQNRPASSMFVR		1	1	XP_044398982.1	XP_044398982.1	0	2	0.3846	0	1	1	912.931	1824.86	1824.85	3.87	0.00353	2.40861e+06	CID (Collision Induced Dissociation)	MS2	11.6169	2.183	34.096	7963	Pol_II_2.raw	1.95	0	0.003879
	Sequest HT (A11)	Unambiguous	SMAENQNRPASSMFVR		1	1	XP_044398982.1	XP_044398982.1	0	2	0.3123	0	1	1	912.931	1824.86	1824.85	3.87	0.00353	2.40861e+06	CID (Collision Induced Dissociation)	MS2	11.6169	1.609	34.0914	7961	Pol_II_2.raw	2.85	0	0.008185
	Sequest HT (A11)	Unambiguous	LLMcALGR	C4(Carbamidomethyl)	1	1	XP_044398982.1	XP_044398982.1	0	2	0.3165	0	1	1	467.255	933.502	933.501	1.69	0.00079	3.79178e+06	CID (Collision Induced Dissociation)	MS2	30.1492	1.64	45.3676	11433	Pol_II_2.raw	2.18	0	0.003884
	Sequest HT (A11)	Unambiguous	SMAENQNRPASSMFVR		1	1	XP_044398982.1	XP_044398982.1	0	3	0.3862	0	1	1	608.956	1824.85	1824.85	2.29	0.00139	41651300	CID (Collision Induced Dissociation)	MS2	5.13721	0.136	34.1438	7976	Pol_II_2.raw	1.89	0	0.004022
	Sequest HT (A11)	Unambiguous	SMAENQNRPASSMFVR		1	1	XP_044398982.1	XP_044398982.1	0	3	0.28	0	1	1	608.956	1824.85	1824.85	3.7	0.00225	58679692	CID (Collision Induced Dissociation)	MS2	2.40633	0.091	34.2029	7994	Pol_II_2.raw	1.25	0	0.003999
	Sequest HT (A11)	Unambiguous	SMAENQNRPASSMFVR		1	1	XP_044398982.1	XP_044398982.1	0	2	0.2735	0	1	1	912.93	1824.85	1824.85	2.27	0.00207	4126225	CID (Collision Induced Dissociation)	MS2	0	1.729	34.1526	7980	Pol_II_2.raw	2.45	0	0.01049
	Sequest HT (A11)	Unambiguous	YSLATGNWGQANQAGTR		1	1	XP_044398982.1	XP_044398982.1	0	2	0.4225	0	1	1	897.933	1794.86	1794.85	4.26	0.00382	2.04297e+06	CID (Collision Induced Dissociation)	MS2	25.3821	1.936	46.6015	11821	Pol_II_2.raw	3.29	0	0.0009938
	Sequest HT (A11)	Unambiguous	YSLATGNWGQANQAGTR		1	1	XP_044398982.1	XP_044398982.1	0	2	0.5051	0	1	1	897.933	1794.86	1794.85	4.26	0.00382	2.04297e+06	CID (Collision Induced Dissociation)	MS2	25.3821	1.704	46.6038	11822	Pol_II_2.raw	2.95	0	0.0001786
	Sequest HT (A11)	Unambiguous	YSLATGNWGQANQAGTR		1	1	XP_044398982.1	XP_044398982.1	0	2	0.542	0	1	1	897.932	1794.86	1794.85	3.24	0.0029	2356348	CID (Collision Induced Dissociation)	MS2	4.56154	1.896	46.6421	11832	Pol_II_2.raw	3.45	0	0.0001134
	Sequest HT (A11)	Unambiguous	YSLATGNWGQANQAGTR		1	1	XP_044398982.1	XP_044398982.1	0	2	0.4399	0	1	1	897.932	1794.86	1794.85	3.24	0.0029	2356348	CID (Collision Induced Dissociation)	MS2	4.56154	2.362	46.661	11840	Pol_II_2.raw	2.91	0	2.315e-05
	Sequest HT (A11)	Unambiguous	ETPDEGWHDLVAK		1	1	XP_044398982.1	XP_044398982.1	0	2	0.4255	0	1	1	748.857	1496.71	1496.7	3.17	0.00237	6.07419e+06	CID (Collision Induced Dissociation)	MS2	14.5855	0.889	46.4039	11756	Pol_II_2.raw	1.88	0	0.01367
	Sequest HT (A11)	Unambiguous	ETPDEGWHDLVAK		1	1	XP_044398982.1	XP_044398982.1	0	2	0.2681	0	1	1	748.856	1496.71	1496.7	2.44	0.00182	3.64752e+06	CID (Collision Induced Dissociation)	MS2	53.8218	1.534	46.2999	11725	Pol_II_2.raw	1.38	0	0.01267
	Sequest HT (A11)	Unambiguous	ETPDEGWHDLVAK		1	1	XP_044398982.1	XP_044398982.1	0	2	0.3613	0	1	1	748.857	1496.71	1496.7	3.34	0.0025	3.94921e+06	CID (Collision Induced Dissociation)	MS2	59.4744	1.244	46.3506	11740	Pol_II_2.raw	1.91	0	0.005698
	Sequest HT (A11)	Unambiguous	SSYcTLFQQSEK	C4(Carbamidomethyl)	1	1	XP_044398982.1	XP_044398982.1	0	2	0.3633	0	1	1	739.337	1477.67	1477.66	3.05	0.00226	2.78261e+06	CID (Collision Induced Dissociation)	MS2	70.3485	1.281	44.5781	11186	Pol_II_2.raw	3.11	0	0.00305
	Sequest HT (A11)	Unambiguous	SSYcTLFQQSEK	C4(Carbamidomethyl)	1	1	XP_044398982.1	XP_044398982.1	0	2	0.35	0	1	1	739.337	1477.67	1477.66	3.05	0.00226	3.64123e+06	CID (Collision Induced Dissociation)	MS2	50.4187	1.636	44.6273	11201	Pol_II_2.raw	3	0	0.001124
	Sequest HT (A11)	Unambiguous	VSGEDVIIGK		1	1	XP_044398982.1	XP_044398982.1	0	2	0.488	0	1	1	508.786	1016.56	1016.56	1.49	0.00076	116951792	CID (Collision Induced Dissociation)	MS2	7.81969	0.105	34.8682	8193	Pol_II_2.raw	2.91	0	0.003524
	Sequest HT (A11)	Unambiguous	VSGEDVIIGK		1	1	XP_044398982.1	XP_044398982.1	0	2	0.4915	0	1	1	508.786	1016.56	1016.56	1.67	0.00085	129593440	CID (Collision Induced Dissociation)	MS2	11.0864	0.09	34.8075	8175	Pol_II_2.raw	2.93	0	0.003601
	Sequest HT (A11)	Unambiguous	LFDQSDAYR		1	1	XP_044398982.1	XP_044398982.1	0	2	0.5034	0	1	1	557.763	1114.52	1114.52	2.12	0.00118	95098928	CID (Collision Induced Dissociation)	MS2	11.1342	0.058	35.2828	8318	Pol_II_2.raw	2.9	0	0.008514
	Sequest HT (A11)	Unambiguous	NKTDIVQVHIPYAcK	C14(Carbamidomethyl)	1	1	XP_044398982.1	XP_044398982.1	1	2	0.6556	0	1	1	893.472	1785.94	1785.93	2.57	0.00229	2640896	CID (Collision Induced Dissociation)	MS2	15.5224	2.994	48.2974	12352	Pol_II_2.raw	3.6	0	0.005045
	Sequest HT (A11)	Unambiguous	NKTDIVQVHIPYAcK	C14(Carbamidomethyl)	1	1	XP_044398982.1	XP_044398982.1	1	2	0.6237	0	1	1	893.473	1785.94	1785.93	3.94	0.00352	2.51173e+06	CID (Collision Induced Dissociation)	MS2	15.5137	2.304	48.5977	12448	Pol_II_2.raw	3.88	0	0.006242
	Sequest HT (A11)	Unambiguous	MGTLVKEEFGRPNR		1	1	XP_044398982.1	XP_044398982.1	1	3	0.4917	0	1	1	545.289	1633.85	1633.85	2.79	0.00152	53778304	CID (Collision Induced Dissociation)	MS2	22.7069	0.101	32.8711	7599	Pol_II_2.raw	2.42	0	0.01278
	Sequest HT (A11)	Unambiguous	KAYYFGYIIHR		1	1	XP_044398982.1	XP_044398982.1	1	3	0.2248	0	1	1	477.592	1430.76	1430.76	1.84	0.00088	3.16809e+06	CID (Collision Induced Dissociation)	MS2	7.25177	1.261	49.164	12624	Pol_II_2.raw	2.98	0	0.002079
	Sequest HT (A11)	Unambiguous	EMLPHVGVGEFcETKK	C12(Carbamidomethyl)	1	1	XP_044398982.1	XP_044398982.1	1	2	0.4456	0	1	1	930.956	1860.91	1860.9	3.86	0.00359	2.21151e+06	CID (Collision Induced Dissociation)	MS2	16.5475	1.844	49.1775	12630	Pol_II_2.raw	1.93	0	0.01393
	Sequest HT (A11)	Unambiguous	EMLPHVGVGEFcETKK	C12(Carbamidomethyl)	1	1	XP_044398982.1	XP_044398982.1	1	2	0.301	0	1	1	930.956	1860.91	1860.9	3.86	0.00359	2.21151e+06	CID (Collision Induced Dissociation)	MS2	16.5475	2.393	49.1822	12632	Pol_II_2.raw	1.96	0	0.0004018
	Sequest HT (A11)	Unambiguous	MGTLVKEEFGRPNR		1	1	XP_044398982.1	XP_044398982.1	1	2	0.3563	0	1	1	817.431	1633.85	1633.85	4.22	0.00345	1.16691e+06	CID (Collision Induced Dissociation)	MS2	0	6.173	32.5128	7496	Pol_II_2.raw	3.34	0	0.0036
	Sequest HT (A11)	Unambiguous	EMLPHVGVGEFcETKK	C12(Carbamidomethyl)	1	1	XP_044398982.1	XP_044398982.1	1	2	0.3095	0	1	1	930.955	1860.9	1860.9	2.68	0.00249	1.44272e+06	CID (Collision Induced Dissociation)	MS2	38.6373	1.704	49.0643	12594	Pol_II_2.raw	1.68	0	0.007675
	Sequest HT (A11)	Unambiguous	QIDVNTEVGVVR		1	1	XP_044398982.1	XP_044398982.1	0	2	0.4725	0	1	1	664.865	1328.72	1328.72	3.85	0.00256	5.0251e+06	CID (Collision Induced Dissociation)	MS2	22.8541	1.231	49.0425	12584	Pol_II_2.raw	2.73	0	0.007766
	Sequest HT (A11)	Unambiguous	cGLIAIANLKK	C1(Carbamidomethyl)	1	1	XP_044398982.1	XP_044398982.1	1	2	0.4613	0	1	1	600.861	1200.72	1200.71	1.44	0.00086	11877060	CID (Collision Induced Dissociation)	MS2	53.1272	0.412	47.3847	12063	Pol_II_2.raw	2.97	0	0.005307
	Sequest HT (A11)	Unambiguous	cGLIAIANLKK	C1(Carbamidomethyl)	1	1	XP_044398982.1	XP_044398982.1	1	2	0.4697	0	1	1	600.861	1200.71	1200.71	1.13	0.00068	12464798	CID (Collision Induced Dissociation)	MS2	49.6802	0.421	47.4419	12081	Pol_II_2.raw	2.64	0	0.001466
	Sequest HT (A11)	Unambiguous	cGLIAIANLKK	C1(Carbamidomethyl)	1	1	XP_044398982.1	XP_044398982.1	1	3	0.3952	0	1	1	400.91	1200.72	1200.71	2.42	0.00097	8244804	CID (Collision Induced Dissociation)	MS2	3.01434	0.514	47.3426	12052	Pol_II_2.raw	3.77	0	7.338e-05
	Sequest HT (A11)	Unambiguous	RQIDVNTEVGVVR		1	1	XP_044398982.1	XP_044398982.1	1	2	0.5294	0	1	1	742.915	1484.82	1484.82	3.5	0.0026	10822925	CID (Collision Induced Dissociation)	MS2	16.8091	0.521	37.8344	9093	Pol_II_2.raw	4.42	0	0.0001697
	Sequest HT (A11)	Unambiguous	RQIDVNTEVGVVR		1	1	XP_044398982.1	XP_044398982.1	1	2	0.5397	0	1	1	742.915	1484.82	1484.82	2.68	0.00199	14623922	CID (Collision Induced Dissociation)	MS2	12.3768	0.433	37.8968	9113	Pol_II_2.raw	4.28	0	0.0004111
	Sequest HT (A11)	Unambiguous	FAYVGEVR		1	1	XP_044398982.1	XP_044398982.1	0	2	0.3143	0	1	1	470.749	940.49	940.489	1.5	0.0007	1.22194e+06	CID (Collision Induced Dissociation)	MS2	80.5727	1.422	40.0007	9766	Pol_II_2.raw	1.75	0	0.01319
	Sequest HT (A11)	Unambiguous	cSRPLFIVENQR	C1(Carbamidomethyl)	1	1	XP_044398982.1	XP_044398982.1	0	3	0.0823	0	1	1	506.934	1518.79	1518.78	2.19	0.00111	6885030	CID (Collision Induced Dissociation)	MS2	10.5213	0.598	39.406	9580	Pol_II_2.raw	2.43	0	0.01467
	Sequest HT (A11)	Unambiguous	cSRPLFIVENQR	C1(Carbamidomethyl)	1	1	XP_044398982.1	XP_044398982.1	0	3	0.0964	0	1	1	506.934	1518.79	1518.78	1.88	0.00095	10676858	CID (Collision Induced Dissociation)	MS2	4.24882	0.481	39.4604	9596	Pol_II_2.raw	2.49	0	0.002363
	Sequest HT (A11)	Unambiguous	HGSYDKLDDDGLAPPGTR		1	1	XP_044398982.1	XP_044398982.1	1	3	0.5254	0	1	1	638.64	1913.9	1913.9	3.21	0.00205	108294080	CID (Collision Induced Dissociation)	MS2	9.17156	0.032	38.1838	9200	Pol_II_2.raw	4.72	0	2.432e-05
	Sequest HT (A11)	Unambiguous	HGSYDKLDDDGLAPPGTR		1	1	XP_044398982.1	XP_044398982.1	1	3	0.5469	0	1	1	638.64	1913.9	1913.9	2.92	0.00187	122296784	CID (Collision Induced Dissociation)	MS2	5.95373	0.03	38.1264	9182	Pol_II_2.raw	4.37	0	0.001701
	Sequest HT (A11)	Unambiguous	VSGEDVIIGK		1	1	XP_044398982.1	XP_044398982.1	0	2	0.5192	0	1	1	508.786	1016.56	1016.56	2.45	0.00125	49414520	CID (Collision Induced Dissociation)	MS2	3.83137	0.121	35.4008	8354	Pol_II_2.raw	3.12	0	0.0009541
	Sequest HT (A11)	Unambiguous	VSGEDVIIGK		1	1	XP_044398982.1	XP_044398982.1	0	2	0.4684	0	1	1	508.786	1016.56	1016.56	1.97	0.001	41943088	CID (Collision Induced Dissociation)	MS2	3.5981	0.141	35.4656	8374	Pol_II_2.raw	3.01	0	0.002338
	Sequest HT (A11)	Unambiguous	HGSYDKLDDDGLAPPGTR		1	1	XP_044398982.1	XP_044398982.1	1	2	0.6594	0	1	1	957.455	1913.9	1913.9	1.62	0.00155	1.68572e+06	CID (Collision Induced Dissociation)	MS2	21.8324	2.577	36.9626	8828	Pol_II_2.raw	4.58	0	2.927e-05
	Sequest HT (A11)	Unambiguous	HGSYDKLDDDGLAPPGTR		1	1	XP_044398982.1	XP_044398982.1	1	3	0.513	0	1	1	638.639	1913.9	1913.9	2.26	0.00144	41627248	CID (Collision Induced Dissociation)	MS2	10.7024	0.263	37.0764	8863	Pol_II_2.raw	3.86	0	0.0001091
	Sequest HT (A11)	Unambiguous	HGSYDKLDDDGLAPPGTR		1	1	XP_044398982.1	XP_044398982.1	1	2	0.6749	0	1	1	957.455	1913.9	1913.9	1.82	0.00174	2.28099e+06	CID (Collision Induced Dissociation)	MS2	17.8884	1.761	37.021	8846	Pol_II_2.raw	4.43	0	0.000154
	Sequest HT (A11)	Unambiguous	SMAENQNRPASSMFVR		1	1	XP_044398982.1	XP_044398982.1	0	3	0.2238	0	1	1	608.956	1824.85	1824.85	2.19	0.00133	7.3492e+06	CID (Collision Induced Dissociation)	MS2	26.1138	0.435	36.4127	8660	Pol_II_2.raw	1.43	0	0.01123
	Sequest HT (A11)	Unambiguous	SMAENQNRPASSMFVR		1	1	XP_044398982.1	XP_044398982.1	0	3	0.2963	0	1	1	608.955	1824.85	1824.85	2.09	0.00127	9326948	CID (Collision Induced Dissociation)	MS2	22.924	0.384	36.3525	8642	Pol_II_2.raw	1.89	0	0.01324
	Sequest HT (A11)	Unambiguous	LTYASTLSHLR		1	1	XP_044398982.1	XP_044398982.1	0	2	0.4291	0	1	1	631.35	1261.69	1261.69	2.87	0.00181	3.94609e+06	CID (Collision Induced Dissociation)	MS2	30.7999	1.249	42.0788	10407	Pol_II_2.raw	2.68	0	0.01207
	Sequest HT (A11)	Unambiguous	KAYYFGYIIHR		1	1	XP_044398982.1	XP_044398982.1	1	3	0.2241	0	1	1	477.591	1430.76	1430.76	1.39	0.00066	3.60627e+06	CID (Collision Induced Dissociation)	MS2	8.50653	1.128	49.2148	12639	Pol_II_2.raw	2.9	0	0.00139
	Sequest HT (A11)	Unambiguous	TDIVQVHIPYAcK	C12(Carbamidomethyl)	1	1	XP_044398982.1	XP_044398982.1	0	2	0.329	0	1	1	772.403	1543.8	1543.79	3.65	0.00282	1.66408e+06	CID (Collision Induced Dissociation)	MS2	61.2194	2.881	56.4427	14900	Pol_II_2.raw	2.31	0	0.004593
	Sequest HT (A11)	Unambiguous	KGHDCEEVTETAEYPK		1	1	XP_044398982.1	XP_044398982.1	1	3	0.4381	0	1	1	612.61	1835.81	1835.81	1.66	0.00102	3.28203e+06	CID (Collision Induced Dissociation)	MS2	76.2383	0.766	28.4885	6305	Pol_II_2.raw	4.04	0	0.02345
	Sequest HT (A11)	Unambiguous	EMLPHVGVGEFcETK	C12(Carbamidomethyl)	1	1	XP_044398982.1	XP_044398982.1	0	2	0.3369	0	1	1	866.908	1732.81	1732.8	3.01	0.00261	3.01644e+06	CID (Collision Induced Dissociation)	MS2	18.9894	1.843	56.7136	14981	Pol_II_2.raw	1.87	0	0.009033
	Sequest HT (A11)	Unambiguous	TSPIPQDDAQGQATR		1	1	XP_044398982.1	XP_044398982.1	0	2	0.2822	0	1	1	792.886	1584.77	1584.76	2.64	0.0021	122558216	CID (Collision Induced Dissociation)	MS2	0	0.696	27.9973	6160	Pol_II_2.raw	1.63	0	0.02338
	Sequest HT (A11)	Unambiguous	TDIVQVHIPYAcK	C12(Carbamidomethyl)	1	1	XP_044398982.1	XP_044398982.1	0	2	0.3623	0	1	1	772.402	1543.8	1543.79	1.52	0.00117	1.53216e+06	CID (Collision Induced Dissociation)	MS2	64.4698	2.867	56.6217	14956	Pol_II_2.raw	2.07	0	0.01844
	Sequest HT (A11)	Unambiguous	TSPIPQDDAQGQATR		1	1	XP_044398982.1	XP_044398982.1	0	2	0.5085	0	1	1	792.887	1584.77	1584.76	3.18	0.00252	90771336	CID (Collision Induced Dissociation)	MS2	0.964282	0.064	28.664	6356	Pol_II_2.raw	2.95	0	0.0006442
	Sequest HT (A11)	Unambiguous	TSPIPQDDAQGQATR		1	1	XP_044398982.1	XP_044398982.1	0	2	0.5837	0	1	1	792.886	1584.77	1584.76	2.57	0.00203	72845160	CID (Collision Induced Dissociation)	MS2	0.416406	0.082	28.724	6374	Pol_II_2.raw	2.33	0	0.001293
	Sequest HT (A11)	Unambiguous	IFVNGcWVGIHR	C6(Carbamidomethyl)	1	1	XP_044398982.1	XP_044398982.1	0	2	0.239	0	1	1	729.379	1457.75	1457.75	3.06	0.00223	2.05651e+06	CID (Collision Induced Dissociation)	MS2	60.7028	2.276	55.2142	14514	Pol_II_2.raw	2.05	0	0.01376
	Sequest HT (A11)	Unambiguous	IFVNGcWVGIHR	C6(Carbamidomethyl)	1	1	XP_044398982.1	XP_044398982.1	0	2	0.1776	0	1	1	729.379	1457.75	1457.75	1.97	0.00144	2.74416e+06	CID (Collision Induced Dissociation)	MS2	43.8512	1.277	55.2656	14529	Pol_II_2.raw	2.14	0	0.00414
	Sequest HT (A11)	Unambiguous	LKHMVDDKIHSR		1	1	XP_044398982.1	XP_044398982.1	2	4	0.3758	0	1	1	370.454	1478.79	1478.79	3.34	0.00123	2.06268e+06	CID (Collision Induced Dissociation)	MS2	29.9985	7.682	20.5838	4080	Pol_II_2.raw	3.14	0	0.006159
	Sequest HT (A11)	Unambiguous	LKHMVDDKIHSR		1	1	XP_044398982.1	XP_044398982.1	2	3	0.5506	0	1	1	493.603	1478.79	1478.79	2.31	0.00114	3.17452e+06	CID (Collision Induced Dissociation)	MS2	5.36521	1.246	19.595	3818	Pol_II_2.raw	3.36	0	0.006106
	Sequest HT (A11)	Unambiguous	LKHMVDDKIHSR		1	1	XP_044398982.1	XP_044398982.1	2	3	0.5618	0	1	1	493.603	1478.79	1478.79	2.38	0.00117	3.88882e+06	CID (Collision Induced Dissociation)	MS2	4.17484	1.046	19.528	3800	Pol_II_2.raw	3.72	0	0.0003844
	Sequest HT (A11)	Unambiguous	KGHDcEEVTETAEYPK	C5(Carbamidomethyl)	1	1	XP_044398982.1	XP_044398982.1	1	3	0.5	0	1	1	631.618	1892.84	1892.83	3.04	0.00192	43454524	CID (Collision Induced Dissociation)	MS2	3.53097	0.096	27.0282	5870	Pol_II_2.raw	4	0	6.889e-06
	Sequest HT (A11)	Unambiguous	KGHDcEEVTETAEYPK	C5(Carbamidomethyl)	1	1	XP_044398982.1	XP_044398982.1	1	3	0.3879	0	1	1	631.617	1892.84	1892.83	2.46	0.00155	41033056	CID (Collision Induced Dissociation)	MS2	4.83777	0.102	26.9698	5852	Pol_II_2.raw	3.79	0	1.569e-05
	Sequest HT (A11)	Unambiguous	NKTDIVQVHIPYACK		1	1	XP_044398982.1	XP_044398982.1	1	2	0.4454	0	1	1	864.961	1728.92	1728.91	3	0.00259	1.42511e+06	CID (Collision Induced Dissociation)	MS2	65.5087	3.195	51.1435	13246	Pol_II_2.raw	3.39	0	0.001618
	Sequest HT (A11)	Unambiguous	NKTDIVQVHIPYACK		1	1	XP_044398982.1	XP_044398982.1	1	3	0.2632	0	1	1	576.975	1728.91	1728.91	0.76	0.00044	2.08834e+06	CID (Collision Induced Dissociation)	MS2	31.5318	1.196	50.4794	13036	Pol_II_2.raw	1.71	0	0.01121
	Sequest HT (A11)	Unambiguous	GHDcEEVTETAEYPK	C4(Carbamidomethyl)	1	1	XP_044398982.1	XP_044398982.1	0	3	0.528	0	1	1	588.919	1764.74	1764.74	2.57	0.00151	13897120	CID (Collision Induced Dissociation)	MS2	8.62475	0.26	29.5783	6626	Pol_II_2.raw	4.11	0	0.000819
	Sequest HT (A11)	Unambiguous	GHDcEEVTETAEYPK	C4(Carbamidomethyl)	1	1	XP_044398982.1	XP_044398982.1	0	2	0.6741	0	1	1	882.875	1764.74	1764.74	2.12	0.00187	357957	CID (Collision Induced Dissociation)	MS2	0	9.977	29.3413	6559	Pol_II_2.raw	4.05	0	0.000102
	Sequest HT (A11)	Unambiguous	GHDcEEVTETAEYPK	C4(Carbamidomethyl)	1	1	XP_044398982.1	XP_044398982.1	0	3	0.5858	0	1	1	588.919	1764.74	1764.74	2.46	0.00145	10188545	CID (Collision Induced Dissociation)	MS2	12.7985	0.341	29.5157	6608	Pol_II_2.raw	4.08	0	0.0001535
	Sequest HT (A11)	Unambiguous	GHDcEEVTETAEYPK	C4(Carbamidomethyl)	1	1	XP_044398982.1	XP_044398982.1	0	2	0.6686	0	1	1	882.877	1764.75	1764.74	4.41	0.00389	2.22337e+06	CID (Collision Induced Dissociation)	MS2	14.7919	2.755	29.4595	6593	Pol_II_2.raw	3.5	0	0.0002883
	Sequest HT (A11)	Unambiguous	QLHNSHWGMMcPAETPEGQAcGLVK	C11(Carbamidomethyl); C21(Carbamidomethyl)	1	1	XP_044398982.1	XP_044398982.1	0	3	0.522	0	1	1	946.76	2838.26	2838.26	2.42	0.00229	2.56269e+06	CID (Collision Induced Dissociation)	MS2	5.14422	1.346	54.116	14173	Pol_II_2.raw	3.41	0	0.001105
	Sequest HT (A11)	Unambiguous	GHDcEEVTETAEYPK	C4(Carbamidomethyl)	1	1	XP_044398982.1	XP_044398982.1	0	2	0.7139	0	1	1	882.875	1764.74	1764.74	2.82	0.00248	925247	CID (Collision Induced Dissociation)	MS2	0	7.306	29.4033	6577	Pol_II_2.raw	3.39	0	0.0003864
	Sequest HT (A11)	Unambiguous	VAAHMGKEGDATPFTDVTVDNISK		1	1	XP_044398982.1	XP_044398982.1	1	3	0.6411	0	1	1	835.078	2503.22	2503.21	2.37	0.00198	2.38093e+06	CID (Collision Induced Dissociation)	MS2	7.14955	1.63	52.3812	13632	Pol_II_2.raw	4.57	0	2.836e-05
	Sequest HT (A11)	Unambiguous	VAAHMGKEGDATPFTDVTVDNISK		1	1	XP_044398982.1	XP_044398982.1	1	3	0.62	0	1	1	835.079	2503.22	2503.21	3.11	0.00259	1.83714e+06	CID (Collision Induced Dissociation)	MS2	5.91531	1.943	52.3344	13618	Pol_II_2.raw	4.5	0	3.44e-05
	Sequest HT (A11)	Unambiguous	VAAHMGKEGDATPFTDVTVDNISK		1	1	XP_044398982.1	XP_044398982.1	1	3	0.5479	0	1	1	835.079	2503.22	2503.21	4.06	0.00339	938476	CID (Collision Induced Dissociation)	MS2	25.3003	1.565	52.2858	13603	Pol_II_2.raw	4.38	0	0.0006577
	Sequest HT (A11)	Unambiguous	RQPNKFAYVGEVR		1	1	XP_044398982.1	XP_044398982.1	2	2	0.5781	0	1	1	782.425	1563.84	1563.84	2.81	0.0022	1.03635e+06	CID (Collision Induced Dissociation)	MS2	0	7.474	29.8921	6717	Pol_II_2.raw	3.01	0	0.01265
	Sequest HT (A11)	Unambiguous	mTIGQLIEcImGK	M1(Oxidation); C9(Carbamidomethyl); M11(Oxidation)	1	1	XP_044398982.1	XP_044398982.1	0	2	0.1408	0	1	1	763.377	1525.75	1525.74	2.69	0.00205	4267764	CID (Collision Induced Dissociation)	MS2	9.31485	1.676	109.279	31053	Pol_II_2.raw	1.42	0.000306	0.02878
	Sequest HT (A11)	Unambiguous	EMLPHVGVGEFcETK	C12(Carbamidomethyl)	1	1	XP_044398982.1	XP_044398982.1	0	2	0.0677	0	1	1	866.907	1732.81	1732.8	1.88	0.00163	1.8567e+06	CID (Collision Induced Dissociation)	MS2	35.8567	2.123	56.6571	14964	Pol_II_2.raw	1.33	0.000306	0.02917
	Sequest HT (A11)	Unambiguous	DcMIAHGAAFFLK	C2(Carbamidomethyl)	1	1	XP_044398982.1	XP_044398982.1	0	3	0.2597	0	1	1	494.242	1480.71	1480.71	2.58	0.00127	2614905	CID (Collision Induced Dissociation)	MS2	80.9042	0.672	69.7103	18975	Pol_II_2.raw	1.54	0.000306	0.0268
	Sequest HT (A11)	Unambiguous	LTYASTLSHLR		1	1	XP_044398982.1	XP_044398982.1	0	2	0.2321	0	1	1	631.35	1261.69	1261.69	2.96	0.00187	2.14787e+06	CID (Collision Induced Dissociation)	MS2	26.9102	1.978	42.0214	10390	Pol_II_2.raw	2.24	0.000306	0.02621
	Sequest HT (A11)	Unambiguous	cVDNGKEVNLQFAIK	C1(Carbamidomethyl)	1	1	XP_044398982.1	XP_044398982.1	1	3	0.0748	0	1	1	578.968	1734.89	1734.88	2.13	0.00123	1637616	CID (Collision Induced Dissociation)	MS2	86.1788	0.859	51.8103	13453	Pol_II_2.raw	2.14	0.000306	0.02522
	Sequest HT (A11)	Unambiguous	LLMcALGR	C4(Carbamidomethyl)	1	1	XP_044398982.1	XP_044398982.1	0	2	0.2978	0	1	1	467.255	933.503	933.501	2.14	0.001	4440404	CID (Collision Induced Dissociation)	MS2	32.0387	1.363	45.4251	11451	Pol_II_2.raw	2.25	0.000306	0.02755
	Sequest HT (A11)	Unambiguous	LFDQSDAYR		1	1	XP_044398982.1	XP_044398982.1	0	2	0.5138	0	1	1	557.763	1114.52	1114.52	2.56	0.00142	92339456	CID (Collision Induced Dissociation)	MS2	10.0071	0.061	35.2248	8300	Pol_II_2.raw	2.9	0.0006025	0.03193
	Sequest HT (A11)	Unambiguous	QAEFAETLHK		1	1	XP_044398982.1	XP_044398982.1	0	3	0.2857	0	1	1	391.869	1173.59	1173.59	3.11	0.00122	7535113	CID (Collision Induced Dissociation)	MS2	6.06441	0.624	29.2723	6538	Pol_II_2.raw	1.82	0.0006025	0.02972
	Sequest HT (A11)	Unambiguous	QAMGIYVTNYQLR		1	1	XP_044398982.1	XP_044398982.1	0	3	0.3613	0	1	1	519.603	1556.79	1556.79	2.86	0.00149	2.11202e+06	CID (Collision Induced Dissociation)	MS2	52.2863	1.096	61.2116	16371	Pol_II_2.raw	2.38	0.0006025	0.03094
	Sequest HT (A11)	Unambiguous	QAEFAETLHK		1	1	XP_044398982.1	XP_044398982.1	0	3	0.2893	0	1	1	391.869	1173.59	1173.59	3.18	0.00125	4.29062e+06	CID (Collision Induced Dissociation)	MS2	2.13359	0.994	28.6253	6348	Pol_II_2.raw	1.59	0.0006025	0.03076
	Sequest HT (A11)	Unambiguous	SMAENQNRPASSMFVR		1	1	XP_044398982.1	XP_044398982.1	0	2	0.2217	0	1	1	912.932	1824.86	1824.85	4.27	0.0039	2114347	CID (Collision Induced Dissociation)	MS2	0	3.282	34.0361	7945	Pol_II_2.raw	2.21	0.0008331	0.04647
	Sequest HT (A11)	Unambiguous	QIDVNTEVGVVR		1	1	XP_044398982.1	XP_044398982.1	0	2	0.3452	0	1	1	664.864	1328.72	1328.72	3.39	0.00225	4.28409e+06	CID (Collision Induced Dissociation)	MS2	18.4038	1.465	49.1035	12604	Pol_II_2.raw	1.97	0.0008331	0.03388
	Sequest HT (A11)	Unambiguous	NLTYSAPLYVDVSYR		1	1	XP_044398982.1	XP_044398982.1	0	2	0.4803	0	1	1	880.95	1760.89	1760.89	4.12	0.00362	5.73553e+06	CID (Collision Induced Dissociation)	MS2	16.7821	1.044	73.1668	20036	Pol_II_2.raw	2.79	0.0008331	0.03609
	Sequest HT (A11)	Unambiguous	TSPIPQDDAQGQATR		1	1	XP_044398982.1	XP_044398982.1	0	2	0.2755	0	1	1	792.887	1584.77	1584.76	3.03	0.0024	153397104	CID (Collision Induced Dissociation)	MS2	1.39446	0.499	28.0563	6177	Pol_II_2.raw	1.96	0.0008331	0.03466
	Sequest HT (A11)	Unambiguous	QAEFAETLHK		1	1	XP_044398982.1	XP_044398982.1	0	3	0.3242	0	1	1	391.869	1173.59	1173.59	2.87	0.00112	5.04487e+06	CID (Collision Induced Dissociation)	MS2	15.8376	0.678	28.6709	6359	Pol_II_2.raw	2.19	0.0008331	0.04384
	Sequest HT (A11)	Unambiguous	VFIGKVPIMLR		1	1	XP_044398982.1	XP_044398982.1	1	3	0.4545	0	1	1	424.934	1272.79	1272.79	2.22	0.00094	5.61894e+06	CID (Collision Induced Dissociation)	MS2	0	0.665	63.6511	17122	Pol_II_2.raw	2.53	0.0008331	0.04611
	Sequest HT (A11)	Unambiguous	QLHNSHWGMMcPAETPEGQAcGLVK	C11(Carbamidomethyl); C21(Carbamidomethyl)	1	1	XP_044398982.1	XP_044398982.1	0	4	0.1477	0	1	1	710.322	2838.27	2838.26	2.61	0.00185	9899562	CID (Collision Induced Dissociation)	MS2	27.8186	0.64	54.8599	14403	Pol_II_2.raw	1.49	0.0008331	0.03765
	Sequest HT (A11)	Unambiguous	GRGPVQILTR		1	1	XP_044398982.1	XP_044398982.1	1	3	0.2511	0	1	1	366.225	1096.66	1096.66	2.75	0.001	5575483	CID (Collision Induced Dissociation)	MS2	40.0545	0.542	30.8572	7004	Pol_II_2.raw	2.23	0.0008331	0.04786
	Sequest HT (A11)	Unambiguous	NKTDIVQVHIPYACK		1	1	XP_044398982.1	XP_044398982.1	1	3	0.3116	0	1	1	576.977	1728.92	1728.91	2.99	0.00172	1.63986e+06	CID (Collision Induced Dissociation)	MS2	63.041	2.289	50.444	13028	Pol_II_2.raw	1.99	0.0008331	0.04666
	Sequest HT (A11)	Unambiguous	QLHNSHWGMMcPAETPEGQAcGLVK	C11(Carbamidomethyl); C21(Carbamidomethyl)	1	1	XP_044398982.1	XP_044398982.1	0	3	0.5544	0	1	1	946.76	2838.27	2838.26	3.13	0.00296	1635694	CID (Collision Induced Dissociation)	MS2	24.3234	2.345	54.0679	14159	Pol_II_2.raw	2.94	0.0008331	0.04582
	Sequest HT (A11)	Unambiguous	RQPNKFAYVGEVR		1	1	XP_044398982.1	XP_044398982.1	2	2	0.5123	0	1	1	782.426	1563.84	1563.84	3.44	0.00269	726374	CID (Collision Induced Dissociation)	MS2	0	11.616	30.0441	6768	Pol_II_2.raw	2.85	0.0008331	0.03647
	Sequest HT (A11)	Unambiguous	IPQIGDKFSSR		1	1	XP_044398982.1	XP_044398982.1	1	2	0.4662	0	1	1	624.342	1247.68	1247.67	1.84	0.00115	21135610	CID (Collision Induced Dissociation)	MS2	3.10901	0.561	36.7782	8772	Pol_II_2.raw	2.96	0.001061	0.06291
	Sequest HT (A11)	Unambiguous	QQLDSFDEFIQNTMQEIVDESADIEIRPESQHNPGR		1	1	XP_044398982.1	XP_044398982.1	0	3	0.1556	0	1	1	1405.99	4215.96	4215.95	0.9	0.00126	472593	CID (Collision Induced Dissociation)	MS2	40.2041	1.261	109.576	31144	Pol_II_2.raw	2.57	0.001061	0.06059
	Sequest HT (A11)	Unambiguous	QAEFAETLHK		1	1	XP_044398982.1	XP_044398982.1	0	3	0.2684	0	1	1	391.87	1173.59	1173.59	4.04	0.00158	8303707	CID (Collision Induced Dissociation)	MS2	9.62473	0.528	29.2034	6518	Pol_II_2.raw	1.9	0.001061	0.0532
	Sequest HT (A11)	Unambiguous	ISFGQIYLSKPMMTEADGETATLFPK		1	1	XP_044398982.1	XP_044398982.1	0	3	0.1544	0	1	1	959.15	2875.44	2875.43	3.76	0.0036	19300722	CID (Collision Induced Dissociation)	MS2	8.45703	0.25	89.8876	25130	Pol_II_2.raw	2.98	0.001061	0.05394
	Sequest HT (A11)	Unambiguous	MGTLVKEEFGRPNR		1	1	XP_044398982.1	XP_044398982.1	1	2	0.4299	0	1	1	817.429	1633.85	1633.85	2.06	0.00168	1393305	CID (Collision Induced Dissociation)	MS2	0	5.408	32.692	7548	Pol_II_2.raw	3.21	0.001061	0.05398
	Sequest HT (A11)	Unambiguous	LFDQSDAYR		1	1	XP_044398982.1	XP_044398982.1	0	1	0.2422	0	1	1	1114.52	1114.52	1114.52	4.7	0.00524	2.0457e+06	CID (Collision Induced Dissociation)	MS2	0	6.782	35.8994	8507	Pol_II_2.raw	1.61	0.001061	0.04994
	Sequest HT (A11)	Unambiguous	MGTLVKEEFGRPNR		1	1	XP_044398982.1	XP_044398982.1	1	3	0.3282	0	1	1	545.289	1633.85	1633.85	2.91	0.00158	45990672	CID (Collision Induced Dissociation)	MS2	17.1634	0.11	32.9344	7617	Pol_II_2.raw	2.59	0.001061	0.06128
	Sequest HT (A11)	Unambiguous	VSGEDVIIGK		1	1	XP_044398982.1	XP_044398982.1	0	1	0.2809	0	1	1	1016.57	1016.57	1016.56	3.85	0.00391	8201576	CID (Collision Induced Dissociation)	MS2	4.04915	1.631	34.3224	8030	Pol_II_2.raw	1.78	0.001061	0.04927
	Sequest HT (A11)	Selected	EMLPHVGVGEFcETK	C12(Carbamidomethyl)	1	1	XP_044398982.1	XP_044398982.1	0	3		0.0078	2	2	578.274	1732.81	1732.8	2.47	0.00143	5.49324e+06	CID (Collision Induced Dissociation)	MS2	73.9937	0.482	56.7091	14979	Pol_II_2.raw	1.28	0.001304	0.07471
	Sequest HT (A11)	Unambiguous	QQLDSFDEFIQNTMQEIVDESADIEIRPESQHNPGR		1	1	XP_044398982.1	XP_044398982.1	0	4	0.0586	0	1	1	1054.75	4215.97	4215.95	4.96	0.00523	14440407	CID (Collision Induced Dissociation)	MS2	4.68405	1.565	111.243	31654	Pol_II_2.raw	2.22	0.001304	0.07077
	Sequest HT (A11)	Unambiguous	VSGEDVIIGK		1	1	XP_044398982.1	XP_044398982.1	0	1	0.302	0	1	1	1016.57	1016.57	1016.56	4.75	0.00483	7682590	CID (Collision Induced Dissociation)	MS2	0	1.814	34.2621	8012	Pol_II_2.raw	2.02	0.001304	0.07282
	Sequest HT (A11)	Unambiguous	GFIEYIDTEEEETTMISMTIR		1	1	XP_044398982.1	XP_044398982.1	0	3	0.2488	0	1	1	836.725	2508.16	2508.15	3.62	0.00302	241433	CID (Collision Induced Dissociation)	MS2	56.0856	2.653	126.079	36170	Pol_II_2.raw	2.01	0.001304	0.07396
	Sequest HT (A11)	Unambiguous	ISFGQIYLSKPmMTEADGETATLFPK	M12(Oxidation)	1	1	XP_044398982.1	XP_044398982.1	0	3	0.065	0	1	1	964.482	2891.43	2891.42	3.26	0.00314	1.77447e+06	CID (Collision Induced Dissociation)	MS2	35.9239	1.37	82.8822	23004	Pol_II_2.raw	2	0.001304	0.07287
	Sequest HT (A11)	Unambiguous	MGTLVKEEFGRPNR		1	1	XP_044398982.1	XP_044398982.1	1	2	0.3972	0	1	1	817.429	1633.85	1633.85	2.06	0.00168	1.11976e+06	CID (Collision Induced Dissociation)	MS2	29.9369	3.969	32.7638	7571	Pol_II_2.raw	2.87	0.001304	0.07486
	Sequest HT (A11)	Unambiguous	IPQIGDKFSSR		1	1	XP_044398982.1	XP_044398982.1	1	2	0.5531	0	1	1	624.342	1247.68	1247.67	1.26	0.00078	17705508	CID (Collision Induced Dissociation)	MS2	9.44017	0.606	36.8374	8790	Pol_II_2.raw	3.11	0.001794	0.08569
	Sequest HT (A11)	Selected	LLFQELmAmAIAPR	M7(Oxidation); M9(Oxidation)	1	1	XP_044398982.1	XP_044398982.1	0	2	0.0405	0	1	1	818.436	1635.86	1635.86	2.67	0.00218	1.38454e+06	CID (Collision Induced Dissociation)	MS2	17.9086	3.312	105.233	29831	Pol_II_2.raw	1.73	0.002015	0.08754
	Sequest HT (A11)	Unambiguous	LLFQELMAmAIAPR	M9(Oxidation)	1	1	XP_044398982.1	XP_044398982.1	0	2		0.0259	2	2	810.44	1619.87	1619.86	4.38	0.00355	6.13788e+06	CID (Collision Induced Dissociation)	MS2	73.0899	0.921	105.403	29882	Pol_II_2.raw	2.26	0.002015	0.09334
	Sequest HT (A11)	Unambiguous	MSTNHVYVFK		1	1	XP_044398982.1	XP_044398982.1	0	3	0.1406	0	1	1	409.208	1225.61	1225.6	5.1	0.00208	7.19329e+06	CID (Collision Induced Dissociation)	MS2	45.2786	0.346	33.9047	7904	Pol_II_2.raw	1.28	0.002015	0.09637
	Sequest HT (A11)	Unambiguous	NLALMVYITVGSAANPILEFLEEWGTENFEEISPAVIPQAAK		1	1	XP_044398982.1	XP_044398982.1	0	4	0.2702	0	1	1	1144.6	4575.36	4575.34	5.94	0.00679	954583	CID (Collision Induced Dissociation)	MS2	27.7707	2.911	127.359	36561	Pol_II_2.raw	3.22	0.002015	0.09252
	Sequest HT (A11)	Unambiguous	LLFQELMAmAIAPR	M9(Oxidation)	1	1	XP_044398982.1	XP_044398982.1	0	2	0.1316	0	1	1	810.439	1619.87	1619.86	4.23	0.00342	2676813	CID (Collision Induced Dissociation)	MS2	39.2964	1.451	97.5555	27483	Pol_II_2.raw	1.9	0.004365	0.1271
	Sequest HT (A11)	Unambiguous	EMLPHVGVGEFcETKK	C12(Carbamidomethyl)	1	1	XP_044398982.1	XP_044398982.1	1	2	0.402	0	1	1	930.956	1860.91	1860.9	3.92	0.00365	2.2859e+06	CID (Collision Induced Dissociation)	MS2	15.9517	2.833	49.1147	12609	Pol_II_2.raw	1.99	0.005307	0.1375
	Sequest HT (A11)	Unambiguous	LFDQSDAYR		1	1	XP_044398982.1	XP_044398982.1	0	1	0.2937	0	1	1	1114.52	1114.52	1114.52	5.03	0.00561	1785589	CID (Collision Induced Dissociation)	MS2	0	7.77	35.9646	8528	Pol_II_2.raw	1.26	0.005974	0.1411
	Sequest HT (A11)	Unambiguous	LLFQELmAmAIAPR	M7(Oxidation); M9(Oxidation)	1	1	XP_044398982.1	XP_044398982.1	0	3	0.1292	0	1	1	545.959	1635.86	1635.86	1.43	0.00078	2669397	CID (Collision Induced Dissociation)	MS2	3.30363	1.804	105.52	29919	Pol_II_2.raw	2.09	0.006193	0.1474
	Sequest HT (A11)	Unambiguous	RLDLAGPLLGGLFR		1	1	XP_044398982.1	XP_044398982.1	1	3	0.1209	0	1	1	499.969	1497.89	1497.89	2.35	0.00117	1.30562e+06	CID (Collision Induced Dissociation)	MS2	58.0365	2.981	88.4734	24704	Pol_II_2.raw	2.15	0.006652	0.153
	Sequest HT (A11)	Unambiguous	LLMcALGR	C4(Carbamidomethyl)	1	1	XP_044398982.1	XP_044398982.1	0	1	0.0899	0	1	1	933.504	933.504	933.501	3.6	0.00336	5639657	CID (Collision Induced Dissociation)	MS2	21.1774	5.378	45.7404	11552	Pol_II_2.raw	1.89	0.006882	0.1534
	Sequest HT (A11)	Unambiguous	LLFQELmAMAIAPR	M7(Oxidation)	1	1	XP_044398982.1	XP_044398982.1	0	2	0.0859	0	1	1	810.44	1619.87	1619.86	4.98	0.00403	2.17961e+06	CID (Collision Induced Dissociation)	MS2	71.8906	1.642	97.7115	27528	Pol_II_2.raw	1.98	0.008482	0.16
	Sequest HT (A11)	Unambiguous	LLMcALGR	C4(Carbamidomethyl)	1	1	XP_044398982.1	XP_044398982.1	0	1	0.1217	0	1	1	933.505	933.505	933.501	4.25	0.00397	5351452	CID (Collision Induced Dissociation)	MS2	28.0092	5.154	45.6731	11530	Pol_II_2.raw	1.89	0.009169	0.1625
	Sequest HT (A11)	Unambiguous	GRGPVQILTR		1	1	XP_044398982.1	XP_044398982.1	1	3	0.1309	0	1	1	366.226	1096.66	1096.66	3.25	0.00119	3.62262e+06	CID (Collision Induced Dissociation)	MS2	57.6843	0.621	30.7997	6988	Pol_II_2.raw	1.91	0.009861	0.1631
High	XP_044362369.1	cell division control protein 48 homolog E-like [Triticum aestivum]	0	120.636	55.7457	37	88	2	1	818	90.8	5.26	256.42	37
	Identifying Node	PSM Ambiguity	Annotated Sequence	Modifications	# Protein Groups	# Proteins	Master Protein Accessions	Protein Accessions	# Missed Cleavages	Charge	DeltaScore	DeltaCn	Rank	Search Engine Rank	m/z [Da]	MH+ [Da]	Theo. MH+ [Da]	DeltaM [ppm]	Deltam/z [Da]	Intensity	Activation Type	MS Order	Isolation Interference [%]	Ion Inject Time [ms]	RT [min]	First Scan	Spectrum File	XCorr	Percolator q-Value	Percolator PEP
	Sequest HT (A11)	Unambiguous	VLNQLLTEMDGMNAK		2	24	XP_044362370.1; XP_044362369.1	XP_044344474.1; XP_044399840.1; XP_044353139.1; XP_044376355.1; XP_044445061.1; XP_044376575.1; XP_044371012.1; XP_044369677.1; XP_044371011.1; XP_044336901.1; XP_044332446.1; XP_044370448.1; XP_044362370.1; XP_044376356.1; XP_044362369.1; XP_044344468.1; XP_044369664.1; XP_044328714.1; XP_044450331.1; XP_044449966.1; XP_044412459.1; XP_044344473.1; XP_044344402.1; XP_044412781.1	0	2	0.597	0	1	1	838.924	1676.84	1676.83	3.37	0.00283	1.83454e+06	CID (Collision Induced Dissociation)	MS2	28.7219	1.939	72.4826	19832	Pol_II_2.raw	3.3	0	5.355e-05
	Sequest HT (A11)	Unambiguous	VLNQLLTEMDGMNAK		2	24	XP_044362370.1; XP_044362369.1	XP_044344474.1; XP_044399840.1; XP_044353139.1; XP_044376355.1; XP_044445061.1; XP_044376575.1; XP_044371012.1; XP_044369677.1; XP_044371011.1; XP_044336901.1; XP_044332446.1; XP_044370448.1; XP_044362370.1; XP_044376356.1; XP_044362369.1; XP_044344468.1; XP_044369664.1; XP_044328714.1; XP_044450331.1; XP_044449966.1; XP_044412459.1; XP_044344473.1; XP_044344402.1; XP_044412781.1	0	2	0.5442	0	1	1	838.925	1676.84	1676.83	4.46	0.00374	2.73699e+06	CID (Collision Induced Dissociation)	MS2	21.4604	1.87	72.5183	19840	Pol_II_2.raw	3.51	0	0.0002958
	Sequest HT (A11)	Unambiguous	KTVFIIGATNRPDIIDPALLRPGR		2	16	XP_044362370.1; XP_044362369.1	XP_044399840.1; XP_044376355.1; XP_044445061.1; XP_044371012.1; XP_044369677.1; XP_044371011.1; XP_044332446.1; XP_044362370.1; XP_044376356.1; XP_044362369.1; XP_044369664.1; XP_044369686.1; XP_044450331.1; XP_044449966.1; XP_044412459.1; XP_044412781.1	1	4	0.44	0	1	1	659.139	2633.53	2633.52	2.9	0.00191	5092261	CID (Collision Induced Dissociation)	MS2	44.6612	0.778	71.8751	19642	Pol_II_2.raw	3	0	0.01334
	Sequest HT (A11)	Unambiguous	KTVFIIGATNRPDIIDPALLRPGR		2	16	XP_044362370.1; XP_044362369.1	XP_044399840.1; XP_044376355.1; XP_044445061.1; XP_044371012.1; XP_044369677.1; XP_044371011.1; XP_044332446.1; XP_044362370.1; XP_044376356.1; XP_044362369.1; XP_044369664.1; XP_044369686.1; XP_044450331.1; XP_044449966.1; XP_044412459.1; XP_044412781.1	1	4	0.396	0	1	1	659.139	2633.53	2633.52	2.9	0.00191	3635231	CID (Collision Induced Dissociation)	MS2	50.5709	0.605	71.937	19662	Pol_II_2.raw	2.5	0	0.006472
	Sequest HT (A11)	Unambiguous	DNPEAMEEDEVDEVAEIR		1	4	XP_044362369.1	XP_044376355.1; XP_044371011.1; XP_044376356.1; XP_044362369.1	0	2	0.4494	0	1	1	1045.45	2089.9	2089.89	5.32	0.00556	1.46126e+06	CID (Collision Induced Dissociation)	MS2	80.6159	1.853	68.9113	18738	Pol_II_2.raw	2.47	0	0.002286
	Sequest HT (A11)	Unambiguous	ELVELPLRHPQLFK		2	20	XP_044362370.1; XP_044362369.1	XP_044344474.1; XP_044399840.1; XP_044353139.1; XP_044376355.1; XP_044445061.1; XP_044371012.1; XP_044369677.1; XP_044371011.1; XP_044332446.1; XP_044362370.1; XP_044376356.1; XP_044362369.1; XP_044344468.1; XP_044369664.1; XP_044369686.1; XP_044328714.1; XP_044450331.1; XP_044449966.1; XP_044412459.1; XP_044412781.1	1	2	0.533	0	1	1	860.004	1719	1719	3.39	0.00291	3.02694e+06	CID (Collision Induced Dissociation)	MS2	18.6794	1.923	63.9006	17200	Pol_II_2.raw	3.49	0	0.008307
	Sequest HT (A11)	Unambiguous	ELVELPLRHPQLFK		2	20	XP_044362370.1; XP_044362369.1	XP_044344474.1; XP_044399840.1; XP_044353139.1; XP_044376355.1; XP_044445061.1; XP_044371012.1; XP_044369677.1; XP_044371011.1; XP_044332446.1; XP_044362370.1; XP_044376356.1; XP_044362369.1; XP_044344468.1; XP_044369664.1; XP_044369686.1; XP_044328714.1; XP_044450331.1; XP_044449966.1; XP_044412459.1; XP_044412781.1	1	2	0.462	0	1	2	860.004	1719	1719	3.1	0.00267	2.45271e+06	CID (Collision Induced Dissociation)	MS2	23.2555	2.017	63.962	17219	Pol_II_2.raw	3.03	0	0.003862
	Sequest HT (A11)	Unambiguous	GILLFGPPGSGK		2	6	XP_044362370.1; XP_044362369.1	XP_044376355.1; XP_044371012.1; XP_044371011.1; XP_044362370.1; XP_044376356.1; XP_044362369.1	0	2	0.4696	0	1	1	571.833	1142.66	1142.66	2.53	0.00145	13900743	CID (Collision Induced Dissociation)	MS2	14.8855	0.41	65.4016	17660	Pol_II_2.raw	3.45	0	0.00218
	Sequest HT (A11)	Unambiguous	GILLFGPPGSGK		2	6	XP_044362370.1; XP_044362369.1	XP_044376355.1; XP_044371012.1; XP_044371011.1; XP_044362370.1; XP_044376356.1; XP_044362369.1	0	1	0.5751	0	1	1	1142.66	1142.66	1142.66	3.45	0.00395	2.12873e+06	CID (Collision Induced Dissociation)	MS2	16.5229	5.402	64.7322	17457	Pol_II_2.raw	1.93	0	0.01234
	Sequest HT (A11)	Unambiguous	VLNQLLTEMDGMNAKK		2	23	XP_044362370.1; XP_044362369.1	XP_044399840.1; XP_044353139.1; XP_044376355.1; XP_044445061.1; XP_044376575.1; XP_044371012.1; XP_044369677.1; XP_044371011.1; XP_044336901.1; XP_044332446.1; XP_044370448.1; XP_044362370.1; XP_044376356.1; XP_044362369.1; XP_044344468.1; XP_044369664.1; XP_044328714.1; XP_044450331.1; XP_044449966.1; XP_044412459.1; XP_044344473.1; XP_044344402.1; XP_044412781.1	1	2	0.3902	0	1	1	902.972	1804.94	1804.93	3.68	0.00332	2121087	CID (Collision Induced Dissociation)	MS2	57.7068	2.686	64.0875	17259	Pol_II_2.raw	2.87	0	0.003632
	Sequest HT (A11)	Unambiguous	VLNQLLTEMDGMNAKK		2	23	XP_044362370.1; XP_044362369.1	XP_044399840.1; XP_044353139.1; XP_044376355.1; XP_044445061.1; XP_044376575.1; XP_044371012.1; XP_044369677.1; XP_044371011.1; XP_044336901.1; XP_044332446.1; XP_044370448.1; XP_044362370.1; XP_044376356.1; XP_044362369.1; XP_044344468.1; XP_044369664.1; XP_044328714.1; XP_044450331.1; XP_044449966.1; XP_044412459.1; XP_044344473.1; XP_044344402.1; XP_044412781.1	1	2	0.6256	0	1	1	902.97	1804.93	1804.93	1.92	0.00173	2.38958e+06	CID (Collision Induced Dissociation)	MS2	6.2657	1.645	64.296	17320	Pol_II_2.raw	3.9	0	5.461e-05
	Sequest HT (A11)	Unambiguous	VLNQLLTEMDGMNAKK		2	23	XP_044362370.1; XP_044362369.1	XP_044399840.1; XP_044353139.1; XP_044376355.1; XP_044445061.1; XP_044376575.1; XP_044371012.1; XP_044369677.1; XP_044371011.1; XP_044336901.1; XP_044332446.1; XP_044370448.1; XP_044362370.1; XP_044376356.1; XP_044362369.1; XP_044344468.1; XP_044369664.1; XP_044328714.1; XP_044450331.1; XP_044449966.1; XP_044412459.1; XP_044344473.1; XP_044344402.1; XP_044412781.1	1	2	0.4521	0	1	1	902.97	1804.93	1804.93	1.92	0.00173	2.38958e+06	CID (Collision Induced Dissociation)	MS2	6.2657	2.167	64.3076	17325	Pol_II_2.raw	3.76	0	0.001063
	Sequest HT (A11)	Unambiguous	VLNQLLTEMDGMNAKK		2	23	XP_044362370.1; XP_044362369.1	XP_044399840.1; XP_044353139.1; XP_044376355.1; XP_044445061.1; XP_044376575.1; XP_044371012.1; XP_044369677.1; XP_044371011.1; XP_044336901.1; XP_044332446.1; XP_044370448.1; XP_044362370.1; XP_044376356.1; XP_044362369.1; XP_044344468.1; XP_044369664.1; XP_044328714.1; XP_044450331.1; XP_044449966.1; XP_044412459.1; XP_044344473.1; XP_044344402.1; XP_044412781.1	1	2	0.5931	0	1	1	902.972	1804.94	1804.93	4.02	0.00362	1867690	CID (Collision Induced Dissociation)	MS2	34.1635	1.635	64.3856	17351	Pol_II_2.raw	3.17	0	3.983e-05
	Sequest HT (A11)	Unambiguous	GILLFGPPGSGK		2	6	XP_044362370.1; XP_044362369.1	XP_044376355.1; XP_044371012.1; XP_044371011.1; XP_044362370.1; XP_044376356.1; XP_044362369.1	0	2	0.5146	0	1	1	571.834	1142.66	1142.66	2.64	0.00151	14517249	CID (Collision Induced Dissociation)	MS2	15.3711	0.353	64.4711	17373	Pol_II_2.raw	3.42	0	0.002515
	Sequest HT (A11)	Unambiguous	GILLFGPPGSGK		2	6	XP_044362370.1; XP_044362369.1	XP_044376355.1; XP_044371012.1; XP_044371011.1; XP_044362370.1; XP_044376356.1; XP_044362369.1	0	2	0.5342	0	1	1	571.834	1142.66	1142.66	3.07	0.00175	11706621	CID (Collision Induced Dissociation)	MS2	19.266	0.448	65.4599	17678	Pol_II_2.raw	3.07	0	0.01498
	Sequest HT (A11)	Unambiguous	AVANETGAFFFLINGPEIMSK		2	25	XP_044362370.1; XP_044362369.1	XP_044443495.1; XP_044344474.1; XP_044376355.1; XP_044353138.1; XP_044445061.1; XP_044376575.1; XP_044371012.1; XP_044369677.1; XP_044371011.1; XP_044451727.1; XP_044336901.1; XP_044332446.1; XP_044370448.1; XP_044362370.1; XP_044376356.1; XP_044362369.1; XP_044344468.1; XP_044369664.1; XP_044369686.1; XP_044328714.1; XP_044450331.1; XP_044449966.1; XP_044412459.1; XP_044344402.1; XP_044412781.1	0	3	0.5385	0	1	1	752.719	2256.14	2256.14	2.85	0.00214	1.43867e+06	CID (Collision Induced Dissociation)	MS2	32.8166	1.623	99.647	28123	Pol_II_2.raw	3.38	0	0.001065
	Sequest HT (A11)	Unambiguous	AVANETGAFFFLINGPEIMSK		2	25	XP_044362370.1; XP_044362369.1	XP_044443495.1; XP_044344474.1; XP_044376355.1; XP_044353138.1; XP_044445061.1; XP_044376575.1; XP_044371012.1; XP_044369677.1; XP_044371011.1; XP_044451727.1; XP_044336901.1; XP_044332446.1; XP_044370448.1; XP_044362370.1; XP_044376356.1; XP_044362369.1; XP_044344468.1; XP_044369664.1; XP_044369686.1; XP_044328714.1; XP_044450331.1; XP_044449966.1; XP_044412459.1; XP_044344402.1; XP_044412781.1	0	2	0.6715	0	1	1	1128.57	2256.14	2256.14	0.91	0.00102	3127212	CID (Collision Induced Dissociation)	MS2	48.8786	0.84	100.344	28338	Pol_II_2.raw	4.84	0	0.0001664
	Sequest HT (A11)	Unambiguous	GSAPcVLFFDELDSIATQR	C5(Carbamidomethyl)	2	14	XP_044362370.1; XP_044362369.1	XP_044399840.1; XP_044376355.1; XP_044371012.1; XP_044369673.1; XP_044369677.1; XP_044371011.1; XP_044332446.1; XP_044362370.1; XP_044376356.1; XP_044362369.1; XP_044369664.1; XP_044369686.1; XP_044450331.1; XP_044449966.1	0	2	0.4985	0	1	1	1063.52	2126.04	2126.02	6.65	0.00707	1.7373e+06	CID (Collision Induced Dissociation)	MS2	79.3353	1.661	100.701	28448	Pol_II_2.raw	3.27	0	0.0001111
	Sequest HT (A11)	Unambiguous	GSAPcVLFFDELDSIATQR	C5(Carbamidomethyl)	2	14	XP_044362370.1; XP_044362369.1	XP_044399840.1; XP_044376355.1; XP_044371012.1; XP_044369673.1; XP_044369677.1; XP_044371011.1; XP_044332446.1; XP_044362370.1; XP_044376356.1; XP_044362369.1; XP_044369664.1; XP_044369686.1; XP_044450331.1; XP_044449966.1	0	2	0.4915	0	1	1	1063.52	2126.03	2126.02	2.52	0.00268	1793245	CID (Collision Induced Dissociation)	MS2	32.4933	1.399	100.746	28460	Pol_II_2.raw	3.52	0	1.575e-05
	Sequest HT (A11)	Unambiguous	GSAPcVLFFDELDSIATQR	C5(Carbamidomethyl)	2	14	XP_044362370.1; XP_044362369.1	XP_044399840.1; XP_044376355.1; XP_044371012.1; XP_044369673.1; XP_044369677.1; XP_044371011.1; XP_044332446.1; XP_044362370.1; XP_044376356.1; XP_044362369.1; XP_044369664.1; XP_044369686.1; XP_044450331.1; XP_044449966.1	0	2	0.5318	0	1	1	1063.52	2126.03	2126.02	2.52	0.00268	1793245	CID (Collision Induced Dissociation)	MS2	32.4933	2.407	100.748	28461	Pol_II_2.raw	3.14	0	3.385e-05
	Sequest HT (A11)	Unambiguous	GSAPcVLFFDELDSIATQR	C5(Carbamidomethyl)	2	14	XP_044362370.1; XP_044362369.1	XP_044399840.1; XP_044376355.1; XP_044371012.1; XP_044369673.1; XP_044369677.1; XP_044371011.1; XP_044332446.1; XP_044362370.1; XP_044376356.1; XP_044362369.1; XP_044369664.1; XP_044369686.1; XP_044450331.1; XP_044449966.1	0	3	0.4493	0	1	1	709.346	2126.02	2126.02	1.16	0.00082	1.62187e+06	CID (Collision Induced Dissociation)	MS2	20.2912	2.133	100.755	28464	Pol_II_2.raw	3.65	0	0.0001869
	Sequest HT (A11)	Unambiguous	MDIIDLEDETIDAEILNSMAVTNDHFK		2	6	XP_044362370.1; XP_044362369.1	XP_044376355.1; XP_044371012.1; XP_044371011.1; XP_044362370.1; XP_044376356.1; XP_044362369.1	0	3	0.2813	0	1	1	1031.49	3092.46	3092.44	6.7	0.0069	851509	CID (Collision Induced Dissociation)	MS2	28.4552	2.234	103.058	29170	Pol_II_2.raw	3.2	0	0.0001035
	Sequest HT (A11)	Unambiguous	GSAPcVLFFDELDSIATQR	C5(Carbamidomethyl)	2	14	XP_044362370.1; XP_044362369.1	XP_044399840.1; XP_044376355.1; XP_044371012.1; XP_044369673.1; XP_044369677.1; XP_044371011.1; XP_044332446.1; XP_044362370.1; XP_044376356.1; XP_044362369.1; XP_044369664.1; XP_044369686.1; XP_044450331.1; XP_044449966.1	0	2	0.4512	0	1	1	1063.52	2126.03	2126.02	3.09	0.00329	11932088	CID (Collision Induced Dissociation)	MS2	45.8897	1.525	101.24	28616	Pol_II_2.raw	2.97	0	0.001074
	Sequest HT (A11)	Unambiguous	AVANETGAFFFLINGPEIMSK		2	25	XP_044362370.1; XP_044362369.1	XP_044443495.1; XP_044344474.1; XP_044376355.1; XP_044353138.1; XP_044445061.1; XP_044376575.1; XP_044371012.1; XP_044369677.1; XP_044371011.1; XP_044451727.1; XP_044336901.1; XP_044332446.1; XP_044370448.1; XP_044362370.1; XP_044376356.1; XP_044362369.1; XP_044344468.1; XP_044369664.1; XP_044369686.1; XP_044328714.1; XP_044450331.1; XP_044449966.1; XP_044412459.1; XP_044344402.1; XP_044412781.1	0	2	0.6194	0	1	1	1128.57	2256.14	2256.14	2.53	0.00285	1513839	CID (Collision Induced Dissociation)	MS2	71.8789	2.569	101.356	28651	Pol_II_2.raw	2.89	0	0.001171
	Sequest HT (A11)	Unambiguous	AFEEAEKNAPSIIFIDEIDSIAPK		2	6	XP_044362370.1; XP_044362369.1	XP_044376355.1; XP_044371012.1; XP_044371011.1; XP_044362370.1; XP_044376356.1; XP_044362369.1	1	2	0.5669	0	1	1	1324.19	2647.37	2647.35	6.18	0.00818	765033	CID (Collision Induced Dissociation)	MS2	40.2462	2.172	94.9758	26689	Pol_II_2.raw	3.81	0	0.0004858
	Sequest HT (A11)	Unambiguous	IVSQLLTLMDGLK		2	18	XP_044362370.1; XP_044362369.1	XP_044399840.1; XP_044376355.1; XP_044445061.1; XP_044371012.1; XP_044369673.1; XP_044369677.1; XP_044371011.1; XP_044332446.1; XP_044362370.1; XP_044376356.1; XP_044362369.1; XP_044369664.1; XP_044369686.1; XP_044328714.1; XP_044450331.1; XP_044449966.1; XP_044412459.1; XP_044412781.1	0	2	0.4648	0	1	1	715.921	1430.83	1430.83	4.14	0.00296	1.68465e+06	CID (Collision Induced Dissociation)	MS2	78.8189	1.479	95.0188	26700	Pol_II_2.raw	2.56	0	0.001045
	Sequest HT (A11)	Unambiguous	IVSQLLTLMDGLK		2	18	XP_044362370.1; XP_044362369.1	XP_044399840.1; XP_044376355.1; XP_044445061.1; XP_044371012.1; XP_044369673.1; XP_044369677.1; XP_044371011.1; XP_044332446.1; XP_044362370.1; XP_044376356.1; XP_044362369.1; XP_044369664.1; XP_044369686.1; XP_044328714.1; XP_044450331.1; XP_044449966.1; XP_044412459.1; XP_044412781.1	0	3	0.6194	0	1	1	477.615	1430.83	1430.83	2.09	0.001	991317	CID (Collision Induced Dissociation)	MS2	38.1309	1.737	93.488	26233	Pol_II_2.raw	2.47	0	0.0001553
	Sequest HT (A11)	Unambiguous	IVSQLLTLMDGLK		2	18	XP_044362370.1; XP_044362369.1	XP_044399840.1; XP_044376355.1; XP_044445061.1; XP_044371012.1; XP_044369673.1; XP_044369677.1; XP_044371011.1; XP_044332446.1; XP_044362370.1; XP_044376356.1; XP_044362369.1; XP_044369664.1; XP_044369686.1; XP_044328714.1; XP_044450331.1; XP_044449966.1; XP_044412459.1; XP_044412781.1	0	2	0.3502	0	1	1	715.92	1430.83	1430.83	2.52	0.0018	1.87168e+06	CID (Collision Induced Dissociation)	MS2	61.9898	2.389	95.0806	26719	Pol_II_2.raw	2.37	0	0.01541
	Sequest HT (A11)	Unambiguous	IVSQLLTLMDGLK		2	18	XP_044362370.1; XP_044362369.1	XP_044399840.1; XP_044376355.1; XP_044445061.1; XP_044371012.1; XP_044369673.1; XP_044369677.1; XP_044371011.1; XP_044332446.1; XP_044362370.1; XP_044376356.1; XP_044362369.1; XP_044369664.1; XP_044369686.1; XP_044328714.1; XP_044450331.1; XP_044449966.1; XP_044412459.1; XP_044412781.1	0	3	0.61	0	1	1	477.615	1430.83	1430.83	2.02	0.00096	1.52302e+06	CID (Collision Induced Dissociation)	MS2	50.4698	2.933	93.5374	26247	Pol_II_2.raw	2.41	0	0.01729
	Sequest HT (A11)	Unambiguous	NAPSIIFIDEIDSIAPK		2	6	XP_044362370.1; XP_044362369.1	XP_044376355.1; XP_044371012.1; XP_044371011.1; XP_044362370.1; XP_044376356.1; XP_044362369.1	0	3	0.2484	0	1	1	615.002	1842.99	1842.98	3.06	0.00188	2.21193e+06	CID (Collision Induced Dissociation)	MS2	8.57547	1.698	96.1288	27039	Pol_II_2.raw	3.18	0	0.00027
	Sequest HT (A11)	Unambiguous	NAPSIIFIDEIDSIAPK		2	6	XP_044362370.1; XP_044362369.1	XP_044376355.1; XP_044371012.1; XP_044371011.1; XP_044362370.1; XP_044376356.1; XP_044362369.1	0	3	0.2707	0	1	1	615.002	1842.99	1842.98	3.36	0.00206	1.24181e+06	CID (Collision Induced Dissociation)	MS2	11.0302	2.222	96.2668	27084	Pol_II_2.raw	3.62	0	0.000176
	Sequest HT (A11)	Unambiguous	DTHGYVGADLAALcTEAALQcIR	C14(Carbamidomethyl); C21(Carbamidomethyl)	2	26	XP_044362370.1; XP_044362369.1	XP_044443495.1; XP_044344474.1; XP_044399840.1; XP_044353139.1; XP_044376355.1; XP_044353138.1; XP_044445061.1; XP_044376575.1; XP_044371012.1; XP_044369673.1; XP_044369677.1; XP_044371011.1; XP_044451727.1; XP_044336901.1; XP_044332446.1; XP_044362370.1; XP_044376356.1; XP_044362369.1; XP_044369664.1; XP_044369686.1; XP_044450331.1; XP_044449966.1; XP_044412459.1; XP_044344473.1; XP_044344402.1;…	0	2	0.6799	0	1	1	1253.1	2505.2	2505.19	4.88	0.00611	1.1749e+06	CID (Collision Induced Dissociation)	MS2	19.2651	2.747	83.5181	23197	Pol_II_2.raw	5.81	0	4.967e-07
	Sequest HT (A11)	Unambiguous	DTHGYVGADLAALcTEAALQcIR	C14(Carbamidomethyl); C21(Carbamidomethyl)	2	26	XP_044362370.1; XP_044362369.1	XP_044443495.1; XP_044344474.1; XP_044399840.1; XP_044353139.1; XP_044376355.1; XP_044353138.1; XP_044445061.1; XP_044376575.1; XP_044371012.1; XP_044369673.1; XP_044369677.1; XP_044371011.1; XP_044451727.1; XP_044336901.1; XP_044332446.1; XP_044362370.1; XP_044376356.1; XP_044362369.1; XP_044369664.1; XP_044369686.1; XP_044450331.1; XP_044449966.1; XP_044412459.1; XP_044344473.1; XP_044344402.1;…	0	2	0.6621	0	1	1	1253.1	2505.19	2505.19	1.86	0.00233	1008119	CID (Collision Induced Dissociation)	MS2	12.6249	3.036	83.7304	23259	Pol_II_2.raw	5.15	0	1.956e-06
	Sequest HT (A11)	Unambiguous	TALTTSNPSALRETVVEVPNVSWEDIGGLENVKR		2	6	XP_044362370.1; XP_044362369.1	XP_044376355.1; XP_044371012.1; XP_044371011.1; XP_044362370.1; XP_044376356.1; XP_044362369.1	2	3	0.3913	0	1	1	1227.98	3681.91	3681.91	1.37	0.00169	1.44622e+06	CID (Collision Induced Dissociation)	MS2	86.174	1.269	84.8815	23615	Pol_II_2.raw	3.68	0	0.002217
	Sequest HT (A11)	Unambiguous	TVFIIGATNRPDIIDPALLRPGR		2	16	XP_044362370.1; XP_044362369.1	XP_044399840.1; XP_044376355.1; XP_044445061.1; XP_044371012.1; XP_044369677.1; XP_044371011.1; XP_044332446.1; XP_044362370.1; XP_044376356.1; XP_044362369.1; XP_044369664.1; XP_044369686.1; XP_044450331.1; XP_044449966.1; XP_044412459.1; XP_044412781.1	0	3	0.6067	0	1	1	835.818	2505.44	2505.43	3.47	0.0029	5.08323e+06	CID (Collision Induced Dissociation)	MS2	15.265	0.987	80.0909	22146	Pol_II_2.raw	3.56	0	0.003377
	Sequest HT (A11)	Unambiguous	TVFIIGATNRPDIIDPALLRPGR		2	16	XP_044362370.1; XP_044362369.1	XP_044399840.1; XP_044376355.1; XP_044445061.1; XP_044371012.1; XP_044369677.1; XP_044371011.1; XP_044332446.1; XP_044362370.1; XP_044376356.1; XP_044362369.1; XP_044369664.1; XP_044369686.1; XP_044450331.1; XP_044449966.1; XP_044412459.1; XP_044412781.1	0	3	0.5917	0	1	1	835.818	2505.44	2505.43	3.47	0.0029	6551881	CID (Collision Induced Dissociation)	MS2	19.3182	1.157	80.1595	22168	Pol_II_2.raw	2.89	0	0.006477
	Sequest HT (A11)	Unambiguous	ETVVEVPNVSWEDIGGLENVKR		2	6	XP_044362370.1; XP_044362369.1	XP_044376355.1; XP_044371012.1; XP_044371011.1; XP_044362370.1; XP_044376356.1; XP_044362369.1	1	2	0.5018	0	1	1	1235.14	2469.27	2469.26	3.57	0.0044	2.14997e+06	CID (Collision Induced Dissociation)	MS2	37.8725	1.977	81.03	22434	Pol_II_2.raw	2.75	0	0.008477
	Sequest HT (A11)	Unambiguous	GPELLTmWFGESEANVR	M7(Oxidation)	2	26	XP_044362370.1; XP_044362369.1	XP_044443495.1; XP_044344474.1; XP_044399840.1; XP_044353139.1; XP_044376355.1; XP_044353138.1; XP_044445061.1; XP_044376575.1; XP_044371012.1; XP_044371011.1; XP_044451727.1; XP_044336901.1; XP_044332446.1; XP_044370448.1; XP_044362370.1; XP_044376356.1; XP_044362369.1; XP_044344468.1; XP_044369664.1; XP_044369686.1; XP_044450331.1; XP_044449966.1; XP_044412459.1; XP_044344473.1; XP_044344402.1;…	0	2	0.3202	0	1	1	976.469	1951.93	1951.92	4.17	0.00407	2.00626e+06	CID (Collision Induced Dissociation)	MS2	28.2308	3.609	89.6026	25046	Pol_II_2.raw	2.53	0	0.003634
	Sequest HT (A11)	Unambiguous	GPELLTmWFGESEANVR	M7(Oxidation)	2	26	XP_044362370.1; XP_044362369.1	XP_044443495.1; XP_044344474.1; XP_044399840.1; XP_044353139.1; XP_044376355.1; XP_044353138.1; XP_044445061.1; XP_044376575.1; XP_044371012.1; XP_044371011.1; XP_044451727.1; XP_044336901.1; XP_044332446.1; XP_044370448.1; XP_044362370.1; XP_044376356.1; XP_044362369.1; XP_044344468.1; XP_044369664.1; XP_044369686.1; XP_044450331.1; XP_044449966.1; XP_044412459.1; XP_044344473.1; XP_044344402.1;…	0	2	0.1757	0	1	1	976.466	1951.92	1951.92	1.11	0.00108	2.228e+06	CID (Collision Induced Dissociation)	MS2	45.4204	1.456	89.7106	25077	Pol_II_2.raw	2.96	0	0.008377
	Sequest HT (A11)	Unambiguous	GPELLTmWFGESEANVR	M7(Oxidation)	2	26	XP_044362370.1; XP_044362369.1	XP_044443495.1; XP_044344474.1; XP_044399840.1; XP_044353139.1; XP_044376355.1; XP_044353138.1; XP_044445061.1; XP_044376575.1; XP_044371012.1; XP_044371011.1; XP_044451727.1; XP_044336901.1; XP_044332446.1; XP_044370448.1; XP_044362370.1; XP_044376356.1; XP_044362369.1; XP_044344468.1; XP_044369664.1; XP_044369686.1; XP_044450331.1; XP_044449966.1; XP_044412459.1; XP_044344473.1; XP_044344402.1;…	0	2	0.3185	0	1	1	976.466	1951.93	1951.92	1.73	0.00169	2.91482e+06	CID (Collision Induced Dissociation)	MS2	22.8128	1.677	89.7704	25095	Pol_II_2.raw	2.7	0	0.007624
	Sequest HT (A11)	Unambiguous	NAPSIIFIDEIDSIAPKR		2	6	XP_044362370.1; XP_044362369.1	XP_044376355.1; XP_044371012.1; XP_044371011.1; XP_044362370.1; XP_044376356.1; XP_044362369.1	1	2	0.4987	0	1	1	1000.05	1999.09	1999.09	3.72	0.00372	1060476	CID (Collision Induced Dissociation)	MS2	68.2057	1.32	87.3303	24361	Pol_II_2.raw	3.77	0	0.0002309
	Sequest HT (A11)	Unambiguous	NAPSIIFIDEIDSIAPKR		2	6	XP_044362370.1; XP_044362369.1	XP_044376355.1; XP_044371012.1; XP_044371011.1; XP_044362370.1; XP_044376356.1; XP_044362369.1	1	2	0.445	0	1	1	1000.05	1999.09	1999.09	4.03	0.00403	1.58021e+06	CID (Collision Induced Dissociation)	MS2	79.0252	1.846	88.2386	24633	Pol_II_2.raw	3.73	0	0.0009589
	Sequest HT (A11)	Unambiguous	LDQLIYIPLPDVESR		2	13	XP_044362370.1; XP_044362369.1	XP_044399840.1; XP_044376355.1; XP_044371012.1; XP_044371011.1; XP_044332446.1; XP_044362370.1; XP_044376356.1; XP_044362369.1; XP_044369686.1; XP_044328714.1; XP_044450331.1; XP_044449966.1; XP_044412459.1	0	2	0.436	0	1	1	885.99	1770.97	1770.96	5.33	0.00472	2.1824e+06	CID (Collision Induced Dissociation)	MS2	50.2772	1.201	89.0613	24881	Pol_II_2.raw	2.5	0	0.004333
	Sequest HT (A11)	Unambiguous	LDQLIYIPLPDVESR		2	13	XP_044362370.1; XP_044362369.1	XP_044399840.1; XP_044376355.1; XP_044371012.1; XP_044371011.1; XP_044332446.1; XP_044362370.1; XP_044376356.1; XP_044362369.1; XP_044369686.1; XP_044328714.1; XP_044450331.1; XP_044449966.1; XP_044412459.1	0	2	0.432	0	1	1	885.989	1770.97	1770.96	4.23	0.00375	3.38419e+06	CID (Collision Induced Dissociation)	MS2	43.8069	1.301	89.1157	24897	Pol_II_2.raw	2.5	0	0.01535
	Sequest HT (A11)	Unambiguous	AFEEAEKNAPSIIFIDEIDSIAPKR		2	6	XP_044362370.1; XP_044362369.1	XP_044376355.1; XP_044371012.1; XP_044371011.1; XP_044362370.1; XP_044376356.1; XP_044362369.1	2	3	0.2438	0	1	1	935.159	2803.46	2803.45	3.53	0.0033	1.63181e+06	CID (Collision Induced Dissociation)	MS2	24.5586	2.622	87.8865	24528	Pol_II_2.raw	3.2	0	0.001339
	Sequest HT (A11)	Unambiguous	ELQETVQYPVEHPEKFEK		2	16	XP_044362370.1; XP_044362369.1	XP_044344474.1; XP_044399840.1; XP_044376355.1; XP_044376575.1; XP_044371012.1; XP_044371011.1; XP_044451727.1; XP_044336901.1; XP_044332446.1; XP_044370448.1; XP_044362370.1; XP_044376356.1; XP_044362369.1; XP_044344468.1; XP_044328714.1; XP_044344402.1	1	2	0.5943	0	1	1	1115.56	2230.11	2230.1	3.59	0.004	2.01884e+06	CID (Collision Induced Dissociation)	MS2	30.7296	2.543	45.4426	11459	Pol_II_2.raw	3.18	0	0.0005564
	Sequest HT (A11)	Unambiguous	ELQETVQYPVEHPEKFEK		2	16	XP_044362370.1; XP_044362369.1	XP_044344474.1; XP_044399840.1; XP_044376355.1; XP_044376575.1; XP_044371012.1; XP_044371011.1; XP_044451727.1; XP_044336901.1; XP_044332446.1; XP_044370448.1; XP_044362370.1; XP_044376356.1; XP_044362369.1; XP_044344468.1; XP_044328714.1; XP_044344402.1	1	2	0.5957	0	1	1	1115.56	2230.11	2230.1	3.92	0.00437	1.88632e+06	CID (Collision Induced Dissociation)	MS2	31.6406	2.072	45.324	11421	Pol_II_2.raw	3.29	0	0.001842
	Sequest HT (A11)	Unambiguous	ELQETVQYPVEHPEKFEK		2	16	XP_044362370.1; XP_044362369.1	XP_044344474.1; XP_044399840.1; XP_044376355.1; XP_044376575.1; XP_044371012.1; XP_044371011.1; XP_044451727.1; XP_044336901.1; XP_044332446.1; XP_044370448.1; XP_044362370.1; XP_044376356.1; XP_044362369.1; XP_044344468.1; XP_044328714.1; XP_044344402.1	1	2	0.6194	0	1	1	1115.56	2230.11	2230.1	3.26	0.00364	1.3289e+06	CID (Collision Induced Dissociation)	MS2	34.483	1.951	45.0444	11335	Pol_II_2.raw	3.81	0	0.0001022
	Sequest HT (A11)	Unambiguous	ELQETVQYPVEHPEKFEK		2	16	XP_044362370.1; XP_044362369.1	XP_044344474.1; XP_044399840.1; XP_044376355.1; XP_044376575.1; XP_044371012.1; XP_044371011.1; XP_044451727.1; XP_044336901.1; XP_044332446.1; XP_044370448.1; XP_044362370.1; XP_044376356.1; XP_044362369.1; XP_044344468.1; XP_044328714.1; XP_044344402.1	1	2	0.5666	0	1	1	1115.56	2230.11	2230.1	4.68	0.00522	1149890	CID (Collision Induced Dissociation)	MS2	52.3701	1.712	44.8741	11281	Pol_II_2.raw	3.23	0	0.003477
	Sequest HT (A11)	Unambiguous	TALTTSNPSALR		2	6	XP_044362370.1; XP_044362369.1	XP_044376355.1; XP_044371012.1; XP_044371011.1; XP_044362370.1; XP_044376356.1; XP_044362369.1	0	1	0.2414	0	1	1	1231.67	1231.67	1231.66	1.46	0.0018	989755	CID (Collision Induced Dissociation)	MS2	0	13.387	32.2735	7426	Pol_II_2.raw	2.03	0	0.004449
	Sequest HT (A11)	Unambiguous	TALTTSNPSALR		2	6	XP_044362370.1; XP_044362369.1	XP_044376355.1; XP_044371012.1; XP_044371011.1; XP_044362370.1; XP_044376356.1; XP_044362369.1	0	1	0.4292	0	1	1	1231.67	1231.67	1231.66	2.65	0.00327	739454	CID (Collision Induced Dissociation)	MS2	0	17.919	32.3516	7452	Pol_II_2.raw	2.26	0	0.01395
	Sequest HT (A11)	Unambiguous	KYQAFAQTLQQSR		2	27	XP_044362370.1; XP_044362369.1	XP_044443495.1; XP_044344474.1; XP_044399840.1; XP_044353139.1; XP_044376355.1; XP_044353138.1; XP_044445061.1; XP_044376575.1; XP_044371012.1; XP_044369677.1; XP_044371011.1; XP_044451727.1; XP_044336901.1; XP_044332446.1; XP_044370448.1; XP_044362370.1; XP_044376356.1; XP_044362369.1; XP_044344468.1; XP_044369664.1; XP_044328714.1; XP_044450331.1; XP_044449966.1; XP_044412459.1; XP_044344473.1;…	1	3	0.4723	0	1	1	523.612	1568.82	1568.82	1.63	0.00085	16100459	CID (Collision Induced Dissociation)	MS2	12.2554	0.245	33.5982	7814	Pol_II_2.raw	3.07	0	0.0009661
	Sequest HT (A11)	Unambiguous	KYQAFAQTLQQSR		2	27	XP_044362370.1; XP_044362369.1	XP_044443495.1; XP_044344474.1; XP_044399840.1; XP_044353139.1; XP_044376355.1; XP_044353138.1; XP_044445061.1; XP_044376575.1; XP_044371012.1; XP_044369677.1; XP_044371011.1; XP_044451727.1; XP_044336901.1; XP_044332446.1; XP_044370448.1; XP_044362370.1; XP_044376356.1; XP_044362369.1; XP_044344468.1; XP_044369664.1; XP_044328714.1; XP_044450331.1; XP_044449966.1; XP_044412459.1; XP_044344473.1;…	1	2	0.6659	0	1	1	784.915	1568.82	1568.82	3.32	0.0026	1.81954e+06	CID (Collision Induced Dissociation)	MS2	0	4.647	33.307	7728	Pol_II_2.raw	4.28	0	0.000366
	Sequest HT (A11)	Unambiguous	KYQAFAQTLQQSR		2	27	XP_044362370.1; XP_044362369.1	XP_044443495.1; XP_044344474.1; XP_044399840.1; XP_044353139.1; XP_044376355.1; XP_044353138.1; XP_044445061.1; XP_044376575.1; XP_044371012.1; XP_044369677.1; XP_044371011.1; XP_044451727.1; XP_044336901.1; XP_044332446.1; XP_044370448.1; XP_044362370.1; XP_044376356.1; XP_044362369.1; XP_044344468.1; XP_044369664.1; XP_044328714.1; XP_044450331.1; XP_044449966.1; XP_044412459.1; XP_044344473.1;…	1	3	0.4923	0	1	1	523.612	1568.82	1568.82	2.33	0.00122	12999939	CID (Collision Induced Dissociation)	MS2	16.4681	0.296	33.536	7796	Pol_II_2.raw	3.25	0	0.004857
	Sequest HT (A11)	Unambiguous	KYQAFAQTLQQSR		2	27	XP_044362370.1; XP_044362369.1	XP_044443495.1; XP_044344474.1; XP_044399840.1; XP_044353139.1; XP_044376355.1; XP_044353138.1; XP_044445061.1; XP_044376575.1; XP_044371012.1; XP_044369677.1; XP_044371011.1; XP_044451727.1; XP_044336901.1; XP_044332446.1; XP_044370448.1; XP_044362370.1; XP_044376356.1; XP_044362369.1; XP_044344468.1; XP_044369664.1; XP_044328714.1; XP_044450331.1; XP_044449966.1; XP_044412459.1; XP_044344473.1;…	1	2	0.6674	0	1	1	784.914	1568.82	1568.82	1.22	0.00095	1.05862e+06	CID (Collision Induced Dissociation)	MS2	0	7.636	33.3846	7755	Pol_II_2.raw	4.42	0	0.0002412
	Sequest HT (A11)	Unambiguous	LAEDVELEHISR		2	6	XP_044362370.1; XP_044362369.1	XP_044376355.1; XP_044371012.1; XP_044371011.1; XP_044362370.1; XP_044376356.1; XP_044362369.1	0	2	0.3612	0	1	1	705.866	1410.72	1410.72	1.04	0.00073	2.36035e+06	CID (Collision Induced Dissociation)	MS2	7.15721	2.724	40.9244	10047	Pol_II_2.raw	3.35	0	0.001014
	Sequest HT (A11)	Unambiguous	LAEDVELEHISR		2	6	XP_044362370.1; XP_044362369.1	XP_044376355.1; XP_044371012.1; XP_044371011.1; XP_044362370.1; XP_044376356.1; XP_044362369.1	0	2	0.4202	0	1	1	705.866	1410.73	1410.72	2.25	0.00159	3.47734e+06	CID (Collision Induced Dissociation)	MS2	14.1999	1.731	40.982	10065	Pol_II_2.raw	3.57	0	0.001159
	Sequest HT (A11)	Unambiguous	YQAFAQTLQQSR		2	28	XP_044362370.1; XP_044362369.1	XP_044443495.1; XP_044344474.1; XP_044399840.1; XP_044353139.1; XP_044376355.1; XP_044353138.1; XP_044445061.1; XP_044376575.1; XP_044371012.1; XP_044369677.1; XP_044371011.1; XP_044451727.1; XP_044336901.1; XP_044332446.1; XP_044370448.1; XP_044362370.1; XP_044376356.1; XP_044362369.1; XP_044344468.1; XP_044369664.1; XP_044369686.1; XP_044328714.1; XP_044450331.1; XP_044449966.1; XP_044412459.1;…	0	2	0.5802	0	1	1	720.867	1440.73	1440.72	2.5	0.0018	9554234	CID (Collision Induced Dissociation)	MS2	59.3947	0.502	41.1535	10118	Pol_II_2.raw	3.43	0	0.0008046
	Sequest HT (A11)	Unambiguous	YQAFAQTLQQSR		2	28	XP_044362370.1; XP_044362369.1	XP_044443495.1; XP_044344474.1; XP_044399840.1; XP_044353139.1; XP_044376355.1; XP_044353138.1; XP_044445061.1; XP_044376575.1; XP_044371012.1; XP_044369677.1; XP_044371011.1; XP_044451727.1; XP_044336901.1; XP_044332446.1; XP_044370448.1; XP_044362370.1; XP_044376356.1; XP_044362369.1; XP_044344468.1; XP_044369664.1; XP_044369686.1; XP_044328714.1; XP_044450331.1; XP_044449966.1; XP_044412459.1;…	0	2	0.5219	0	1	1	720.867	1440.73	1440.72	2.17	0.00156	10781801	CID (Collision Induced Dissociation)	MS2	56.3345	0.479	41.0948	10100	Pol_II_2.raw	3.66	0	0.0004588
	Sequest HT (A11)	Unambiguous	KGDLFLVR		2	15	XP_044362370.1; XP_044362369.1	XP_044399840.1; XP_044376355.1; XP_044371012.1; XP_044369673.1; XP_044369677.1; XP_044371011.1; XP_044332446.1; XP_044362370.1; XP_044376356.1; XP_044362369.1; XP_044369664.1; XP_044369686.1; XP_044450331.1; XP_044449966.1; XP_044412459.1	1	2	0.3034	0	1	1	474.288	947.569	947.567	1.96	0.00093	2964309	CID (Collision Induced Dissociation)	MS2	34.2581	0.98	39.1209	9492	Pol_II_2.raw	2.34	0	0.02361
	Sequest HT (A11)	Unambiguous	RKDNPEAMEEDEVDEVAEIR		1	4	XP_044362369.1	XP_044376355.1; XP_044371011.1; XP_044376356.1; XP_044362369.1	2	3	0.479	0	1	1	792.035	2374.09	2374.08	3.53	0.0028	952940	CID (Collision Induced Dissociation)	MS2	40.8334	2.445	55.0075	14453	Pol_II_2.raw	3.09	0	0.001566
	Sequest HT (A11)	Unambiguous	YTQGFSGADITEIcQR	C14(Carbamidomethyl)	2	17	XP_044362370.1; XP_044362369.1	XP_044399840.1; XP_044376355.1; XP_044445061.1; XP_044371012.1; XP_044369673.1; XP_044369677.1; XP_044371011.1; XP_044332446.1; XP_044362370.1; XP_044376356.1; XP_044362369.1; XP_044369664.1; XP_044328714.1; XP_044450331.1; XP_044449966.1; XP_044412459.1; XP_044412781.1	0	2	0.5426	0	1	1	923.429	1845.85	1845.84	4.35	0.00401	1696242	CID (Collision Induced Dissociation)	MS2	14.0967	2.483	57.2569	15148	Pol_II_2.raw	2.82	0	0.004521
	Sequest HT (A11)	Unambiguous	YTQGFSGADITEIcQR	C14(Carbamidomethyl)	2	17	XP_044362370.1; XP_044362369.1	XP_044399840.1; XP_044376355.1; XP_044445061.1; XP_044371012.1; XP_044369673.1; XP_044369677.1; XP_044371011.1; XP_044332446.1; XP_044362370.1; XP_044376356.1; XP_044362369.1; XP_044369664.1; XP_044328714.1; XP_044450331.1; XP_044449966.1; XP_044412459.1; XP_044412781.1	0	2	0.5427	0	1	1	923.428	1845.85	1845.84	3.02	0.00279	2.70511e+06	CID (Collision Induced Dissociation)	MS2	17.7426	2.218	57.3019	15160	Pol_II_2.raw	3.28	0	0.001329
	Sequest HT (A11)	Unambiguous	DIDLSALAK		2	6	XP_044362370.1; XP_044362369.1	XP_044376355.1; XP_044371012.1; XP_044371011.1; XP_044362370.1; XP_044376356.1; XP_044362369.1	0	1	0.3	0	1	1	945.528	945.528	945.525	2.66	0.00251	2.15162e+06	CID (Collision Induced Dissociation)	MS2	20.2756	5.08	57.6468	15269	Pol_II_2.raw	2.5	0	0.02393
	Sequest HT (A11)	Unambiguous	DIDLSALAK		2	6	XP_044362370.1; XP_044362369.1	XP_044376355.1; XP_044371012.1; XP_044371011.1; XP_044362370.1; XP_044376356.1; XP_044362369.1	0	2	0.2222	0	1	1	473.267	945.527	945.525	1.8	0.00085	3.405e+06	CID (Collision Induced Dissociation)	MS2	54.8764	1.189	57.7068	15288	Pol_II_2.raw	2.07	0	0.02323
	Sequest HT (A11)	Unambiguous	AIANEcQANFISIK	C6(Carbamidomethyl)	2	26	XP_044362370.1; XP_044362369.1	XP_044443495.1; XP_044344474.1; XP_044399840.1; XP_044353139.1; XP_044376355.1; XP_044445061.1; XP_044376575.1; XP_044371012.1; XP_044369673.1; XP_044371011.1; XP_044451727.1; XP_044336901.1; XP_044332446.1; XP_044370448.1; XP_044362370.1; XP_044376356.1; XP_044362369.1; XP_044344468.1; XP_044369664.1; XP_044328714.1; XP_044450331.1; XP_044449966.1; XP_044412459.1; XP_044344473.1; XP_044344402.1;…	0	2	0.3498	0	1	1	789.904	1578.8	1578.79	3.42	0.0027	2.29761e+06	CID (Collision Induced Dissociation)	MS2	29.3466	1.928	54.5177	14299	Pol_II_2.raw	2.43	0	0.008613
	Sequest HT (A11)	Unambiguous	AIANEcQANFISIK	C6(Carbamidomethyl)	2	26	XP_044362370.1; XP_044362369.1	XP_044443495.1; XP_044344474.1; XP_044399840.1; XP_044353139.1; XP_044376355.1; XP_044445061.1; XP_044376575.1; XP_044371012.1; XP_044369673.1; XP_044371011.1; XP_044451727.1; XP_044336901.1; XP_044332446.1; XP_044370448.1; XP_044362370.1; XP_044376356.1; XP_044362369.1; XP_044344468.1; XP_044369664.1; XP_044328714.1; XP_044450331.1; XP_044449966.1; XP_044412459.1; XP_044344473.1; XP_044344402.1;…	0	2	0.3539	0	1	1	789.902	1578.8	1578.79	0.95	0.00075	2.09271e+06	CID (Collision Induced Dissociation)	MS2	60.4672	2.369	54.4719	14286	Pol_II_2.raw	2.43	0	0.02049
	Sequest HT (A11)	Unambiguous	DIDLSALAK		2	6	XP_044362370.1; XP_044362369.1	XP_044376355.1; XP_044371012.1; XP_044371011.1; XP_044362370.1; XP_044376356.1; XP_044362369.1	0	2	0.1337	0	1	1	473.267	945.527	945.525	1.93	0.00091	2.58648e+06	CID (Collision Induced Dissociation)	MS2	49.6584	1.746	57.6448	15268	Pol_II_2.raw	1.72	0.000306	0.02559
	Sequest HT (A11)	Unambiguous	AAHFEESMK		2	11	XP_044362370.1; XP_044362369.1	XP_044344474.1; XP_044376355.1; XP_044376575.1; XP_044371012.1; XP_044371011.1; XP_044451727.1; XP_044362370.1; XP_044376356.1; XP_044362369.1; XP_044344473.1; XP_044344402.1	0	3	0.3768	0	1	1	350.496	1049.47	1049.47	2.47	0.00086	78200.7	CID (Collision Induced Dissociation)	MS2	67.3535	32.066	22.8096	4691	Pol_II_2.raw	2.07	0.0006025	0.0307
	Sequest HT (A11)	Unambiguous	ELVELPLRHPQLFK		2	20	XP_044362370.1; XP_044362369.1	XP_044344474.1; XP_044399840.1; XP_044353139.1; XP_044376355.1; XP_044445061.1; XP_044371012.1; XP_044369677.1; XP_044371011.1; XP_044332446.1; XP_044362370.1; XP_044376356.1; XP_044362369.1; XP_044344468.1; XP_044369664.1; XP_044369686.1; XP_044328714.1; XP_044450331.1; XP_044449966.1; XP_044412459.1; XP_044412781.1	1	2	0.3529	0	1	1	860.004	1719	1719	3.03	0.00261	2.07813e+06	CID (Collision Induced Dissociation)	MS2	66.0054	2.153	63.8352	17179	Pol_II_2.raw	3.23	0.0008331	0.03367
	Sequest HT (A11)	Unambiguous	DIDLSALAK		2	6	XP_044362370.1; XP_044362369.1	XP_044376355.1; XP_044371012.1; XP_044371011.1; XP_044362370.1; XP_044376356.1; XP_044362369.1	0	1	0.1881	0	1	1	945.528	945.528	945.525	2.53	0.00239	2738621	CID (Collision Induced Dissociation)	MS2	32.6745	3.371	57.7088	15289	Pol_II_2.raw	2.02	0.0008331	0.03796
	Sequest HT (A11)	Unambiguous	GSAPcVLFFDELDSIATQR	C5(Carbamidomethyl)	2	14	XP_044362370.1; XP_044362369.1	XP_044399840.1; XP_044376355.1; XP_044371012.1; XP_044369673.1; XP_044369677.1; XP_044371011.1; XP_044332446.1; XP_044362370.1; XP_044376356.1; XP_044362369.1; XP_044369664.1; XP_044369686.1; XP_044450331.1; XP_044449966.1	0	3	0.4522	0	1	1	709.347	2126.03	2126.02	2.28	0.00162	1.85453e+06	CID (Collision Induced Dissociation)	MS2	15.6689	2.318	100.696	28446	Pol_II_2.raw	3.14	0.0008331	0.04107
	Sequest HT (A11)	Selected	VIETDPAEYcIVAPDTEIFcDGEPVKR	C10(Carbamidomethyl); C20(Carbamidomethyl)	2	6	XP_044362370.1; XP_044362369.1	XP_044376355.1; XP_044371012.1; XP_044371011.1; XP_044362370.1; XP_044376356.1; XP_044362369.1	1	3	0.0452	0	1	1	1041.83	3123.47	3123.46	0.98	0.00102	1.23207e+06	CID (Collision Induced Dissociation)	MS2	15.1265	2.047	76.8957	21171	Pol_II_2.raw	1.55	0.0008331	0.03521
	Sequest HT (A11)	Unambiguous	KAFEEAEKNAPSIIFIDEIDSIAPK		2	6	XP_044362370.1; XP_044362369.1	XP_044376355.1; XP_044371012.1; XP_044371011.1; XP_044362370.1; XP_044376356.1; XP_044362369.1	2	3	0.2706	0	1	1	925.822	2775.45	2775.45	2.64	0.00244	2.39464e+06	CID (Collision Induced Dissociation)	MS2	29.6175	1.562	88.3028	24653	Pol_II_2.raw	2.55	0.0008331	0.04004
	Sequest HT (A11)	Unambiguous	TALTTSNPSALRETVVEVPNVSWEDIGGLENVKR		2	6	XP_044362370.1; XP_044362369.1	XP_044376355.1; XP_044371012.1; XP_044371011.1; XP_044362370.1; XP_044376356.1; XP_044362369.1	2	3	0.506	0	1	1	1227.98	3681.94	3681.91	7.84	0.00962	670137	CID (Collision Induced Dissociation)	MS2	42.9992	1.499	84.6861	23553	Pol_II_2.raw	3.36	0.0008331	0.04846
	Sequest HT (A11)	Unambiguous	ETVVEVPNVSWEDIGGLENVKR		2	6	XP_044362370.1; XP_044362369.1	XP_044376355.1; XP_044371012.1; XP_044371011.1; XP_044362370.1; XP_044376356.1; XP_044362369.1	1	2	0.2629	0	1	1	1235.14	2469.27	2469.26	3.37	0.00416	1856811	CID (Collision Induced Dissociation)	MS2	16.1671	1.678	80.9948	22426	Pol_II_2.raw	1.94	0.0008331	0.03664
	Sequest HT (A11)	Unambiguous	RIVSQLLTLMDGLK		2	18	XP_044362370.1; XP_044362369.1	XP_044399840.1; XP_044376355.1; XP_044445061.1; XP_044371012.1; XP_044369673.1; XP_044369677.1; XP_044371011.1; XP_044332446.1; XP_044362370.1; XP_044376356.1; XP_044362369.1; XP_044369664.1; XP_044369686.1; XP_044328714.1; XP_044450331.1; XP_044449966.1; XP_044412459.1; XP_044412781.1	1	3	0.3711	0	1	1	529.649	1586.93	1586.93	2.2	0.00117	2.1979e+06	CID (Collision Induced Dissociation)	MS2	65.4888	1.509	85.6155	23836	Pol_II_2.raw	2.56	0.001061	0.0545
	Sequest HT (A11)	Unambiguous	AHVIVMGATNRPNSIDPALRR		2	24	XP_044362370.1; XP_044362369.1	XP_044443495.1; XP_044344474.1; XP_044399840.1; XP_044353139.1; XP_044376355.1; XP_044445061.1; XP_044376575.1; XP_044371012.1; XP_044371011.1; XP_044451727.1; XP_044336901.1; XP_044332446.1; XP_044370448.1; XP_044362370.1; XP_044376356.1; XP_044362369.1; XP_044344468.1; XP_044369664.1; XP_044450331.1; XP_044449966.1; XP_044412459.1; XP_044344473.1; XP_044344402.1; XP_044412781.1	1	3	0.3139	0	1	1	763.42	2288.25	2288.24	2.17	0.00166	1.77675e+06	CID (Collision Induced Dissociation)	MS2	13.9699	2.635	39.641	9653	Pol_II_2.raw	2.23	0.001061	0.0687
	Sequest HT (A11)	Unambiguous	DYSTAILER		2	17	XP_044362370.1; XP_044362369.1	XP_044319117.1; XP_044376355.1; XP_044445061.1; XP_044371012.1; XP_044369673.1; XP_044371011.1; XP_044332446.1; XP_044362370.1; XP_044376356.1; XP_044362369.1; XP_044369664.1; XP_044369686.1; XP_044452509.1; XP_044450331.1; XP_044449966.1; XP_044412459.1; XP_044412781.1	0	1	0.35	0	1	1	1067.54	1067.54	1067.54	3.18	0.0034	1.95551e+06	CID (Collision Induced Dissociation)	MS2	41.2306	4.196	44.934	11300	Pol_II_2.raw	1.4	0.001061	0.05151
	Sequest HT (A11)	Unambiguous	LDQLIYIPLPDVESR		2	13	XP_044362370.1; XP_044362369.1	XP_044399840.1; XP_044376355.1; XP_044371012.1; XP_044371011.1; XP_044332446.1; XP_044362370.1; XP_044376356.1; XP_044362369.1; XP_044369686.1; XP_044328714.1; XP_044450331.1; XP_044449966.1; XP_044412459.1	0	2	0.3367	0	1	1	885.99	1770.97	1770.96	5.33	0.00472	2.1824e+06	CID (Collision Induced Dissociation)	MS2	50.2772	1.387	89.0636	24882	Pol_II_2.raw	1.96	0.001304	0.07252
	Sequest HT (A11)	Unambiguous	ELQETVQYPVEHPEKFEK		2	16	XP_044362370.1; XP_044362369.1	XP_044344474.1; XP_044399840.1; XP_044376355.1; XP_044376575.1; XP_044371012.1; XP_044371011.1; XP_044451727.1; XP_044336901.1; XP_044332446.1; XP_044370448.1; XP_044362370.1; XP_044376356.1; XP_044362369.1; XP_044344468.1; XP_044328714.1; XP_044344402.1	1	4	0.3061	0	1	1	558.283	2230.11	2230.1	2.65	0.00148	3.19629e+06	CID (Collision Induced Dissociation)	MS2	31.8651	1.676	44.6523	11212	Pol_II_2.raw	1.96	0.001304	0.07085
	Sequest HT (A11)	Unambiguous	ETVVEVPNVSWEDIGGLENVKR		2	6	XP_044362370.1; XP_044362369.1	XP_044376355.1; XP_044371012.1; XP_044371011.1; XP_044362370.1; XP_044376356.1; XP_044362369.1	1	2	0.3347	0	1	1	1235.14	2469.27	2469.26	2.58	0.00318	1575870	CID (Collision Induced Dissociation)	MS2	58.0551	1.855	80.8644	22384	Pol_II_2.raw	2.42	0.001549	0.07796
	Sequest HT (A11)	Unambiguous	ETVVEVPNVSWEDIGGLENVKR		2	6	XP_044362370.1; XP_044362369.1	XP_044376355.1; XP_044371012.1; XP_044371011.1; XP_044362370.1; XP_044376356.1; XP_044362369.1	1	2	0.4319	0	1	1	1235.14	2469.27	2469.26	3.37	0.00416	1856811	CID (Collision Induced Dissociation)	MS2	16.1671	1.735	80.9653	22413	Pol_II_2.raw	3.01	0.001794	0.08386
	Sequest HT (A11)	Unambiguous	EDEERLDDVGYDDVGGVRK		2	12	XP_044362370.1; XP_044362369.1	XP_044376355.1; XP_044371012.1; XP_044369673.1; XP_044369677.1; XP_044371011.1; XP_044362370.1; XP_044376356.1; XP_044362369.1; XP_044369664.1; XP_044369686.1; XP_044450331.1; XP_044449966.1	2	3	0.2958	0	1	1	722.672	2166	2165.99	3.52	0.00254	2.18578e+06	CID (Collision Induced Dissociation)	MS2	78.536	1.162	40.8274	10020	Pol_II_2.raw	2.4	0.002015	0.08943
	Sequest HT (A11)	Unambiguous	ELVELPLRHPQLFK		2	20	XP_044362370.1; XP_044362369.1	XP_044344474.1; XP_044399840.1; XP_044353139.1; XP_044376355.1; XP_044445061.1; XP_044371012.1; XP_044369677.1; XP_044371011.1; XP_044332446.1; XP_044362370.1; XP_044376356.1; XP_044362369.1; XP_044344468.1; XP_044369664.1; XP_044369686.1; XP_044328714.1; XP_044450331.1; XP_044449966.1; XP_044412459.1; XP_044412781.1	1	2	0.4825	0	1	2	860.004	1719	1719	3.39	0.00291	3.02694e+06	CID (Collision Induced Dissociation)	MS2	18.6794	1.16	63.8937	17197	Pol_II_2.raw	2.57	0.002495	0.1035
	Sequest HT (A11)	Unambiguous	LDQLIYIPLPDVESR		2	13	XP_044362370.1; XP_044362369.1	XP_044399840.1; XP_044376355.1; XP_044371012.1; XP_044371011.1; XP_044332446.1; XP_044362370.1; XP_044376356.1; XP_044362369.1; XP_044369686.1; XP_044328714.1; XP_044450331.1; XP_044449966.1; XP_044412459.1	0	2	0.4729	0	1	1	885.988	1770.97	1770.96	3.2	0.00283	796954	CID (Collision Induced Dissociation)	MS2	46.9541	1.924	88.9976	24861	Pol_II_2.raw	2.03	0.004145	0.126
	Sequest HT (A11)	Unambiguous	TVFIIGATNRPDIIDPALLRPGR		2	16	XP_044362370.1; XP_044362369.1	XP_044399840.1; XP_044376355.1; XP_044445061.1; XP_044371012.1; XP_044369677.1; XP_044371011.1; XP_044332446.1; XP_044362370.1; XP_044376356.1; XP_044362369.1; XP_044369664.1; XP_044369686.1; XP_044450331.1; XP_044449966.1; XP_044412459.1; XP_044412781.1	0	3	0.1538	0	1	1	835.818	2505.44	2505.43	3.98	0.00332	2.56808e+06	CID (Collision Induced Dissociation)	MS2	74.45	1.29	80.6734	22324	Pol_II_2.raw	1.56	0.00483	0.1344
	Sequest HT (A11)	Unambiguous	AVANETGAFFFLINGPEIMSK		2	25	XP_044362370.1; XP_044362369.1	XP_044443495.1; XP_044344474.1; XP_044376355.1; XP_044353138.1; XP_044445061.1; XP_044376575.1; XP_044371012.1; XP_044369677.1; XP_044371011.1; XP_044451727.1; XP_044336901.1; XP_044332446.1; XP_044370448.1; XP_044362370.1; XP_044376356.1; XP_044362369.1; XP_044344468.1; XP_044369664.1; XP_044369686.1; XP_044328714.1; XP_044450331.1; XP_044449966.1; XP_044412459.1; XP_044344402.1; XP_044412781.1	0	3	0.055	0	1	1	752.72	2256.14	2256.14	3.5	0.00263	1.57547e+06	CID (Collision Induced Dissociation)	MS2	71.7516	2.18	99.4783	28072	Pol_II_2.raw	2.18	0.009629	0.163
High	XP_044362370.1	cell division control protein 48 homolog E-like [Triticum aestivum]	0	118.496	56.4576	36	87	1	1	813	90.1	5.29	254.31	36
	Identifying Node	PSM Ambiguity	Annotated Sequence	Modifications	# Protein Groups	# Proteins	Master Protein Accessions	Protein Accessions	# Missed Cleavages	Charge	DeltaScore	DeltaCn	Rank	Search Engine Rank	m/z [Da]	MH+ [Da]	Theo. MH+ [Da]	DeltaM [ppm]	Deltam/z [Da]	Intensity	Activation Type	MS Order	Isolation Interference [%]	Ion Inject Time [ms]	RT [min]	First Scan	Spectrum File	XCorr	Percolator q-Value	Percolator PEP
	Sequest HT (A11)	Unambiguous	VLNQLLTEMDGMNAK		2	24	XP_044362370.1; XP_044362369.1	XP_044344474.1; XP_044399840.1; XP_044353139.1; XP_044376355.1; XP_044445061.1; XP_044376575.1; XP_044371012.1; XP_044369677.1; XP_044371011.1; XP_044336901.1; XP_044332446.1; XP_044370448.1; XP_044362370.1; XP_044376356.1; XP_044362369.1; XP_044344468.1; XP_044369664.1; XP_044328714.1; XP_044450331.1; XP_044449966.1; XP_044412459.1; XP_044344473.1; XP_044344402.1; XP_044412781.1	0	2	0.597	0	1	1	838.924	1676.84	1676.83	3.37	0.00283	1.83454e+06	CID (Collision Induced Dissociation)	MS2	28.7219	1.939	72.4826	19832	Pol_II_2.raw	3.3	0	5.355e-05
	Sequest HT (A11)	Unambiguous	VLNQLLTEMDGMNAK		2	24	XP_044362370.1; XP_044362369.1	XP_044344474.1; XP_044399840.1; XP_044353139.1; XP_044376355.1; XP_044445061.1; XP_044376575.1; XP_044371012.1; XP_044369677.1; XP_044371011.1; XP_044336901.1; XP_044332446.1; XP_044370448.1; XP_044362370.1; XP_044376356.1; XP_044362369.1; XP_044344468.1; XP_044369664.1; XP_044328714.1; XP_044450331.1; XP_044449966.1; XP_044412459.1; XP_044344473.1; XP_044344402.1; XP_044412781.1	0	2	0.5442	0	1	1	838.925	1676.84	1676.83	4.46	0.00374	2.73699e+06	CID (Collision Induced Dissociation)	MS2	21.4604	1.87	72.5183	19840	Pol_II_2.raw	3.51	0	0.0002958
	Sequest HT (A11)	Unambiguous	KTVFIIGATNRPDIIDPALLRPGR		2	16	XP_044362370.1; XP_044362369.1	XP_044399840.1; XP_044376355.1; XP_044445061.1; XP_044371012.1; XP_044369677.1; XP_044371011.1; XP_044332446.1; XP_044362370.1; XP_044376356.1; XP_044362369.1; XP_044369664.1; XP_044369686.1; XP_044450331.1; XP_044449966.1; XP_044412459.1; XP_044412781.1	1	4	0.44	0	1	1	659.139	2633.53	2633.52	2.9	0.00191	5092261	CID (Collision Induced Dissociation)	MS2	44.6612	0.778	71.8751	19642	Pol_II_2.raw	3	0	0.01334
	Sequest HT (A11)	Unambiguous	KTVFIIGATNRPDIIDPALLRPGR		2	16	XP_044362370.1; XP_044362369.1	XP_044399840.1; XP_044376355.1; XP_044445061.1; XP_044371012.1; XP_044369677.1; XP_044371011.1; XP_044332446.1; XP_044362370.1; XP_044376356.1; XP_044362369.1; XP_044369664.1; XP_044369686.1; XP_044450331.1; XP_044449966.1; XP_044412459.1; XP_044412781.1	1	4	0.396	0	1	1	659.139	2633.53	2633.52	2.9	0.00191	3635231	CID (Collision Induced Dissociation)	MS2	50.5709	0.605	71.937	19662	Pol_II_2.raw	2.5	0	0.006472
	Sequest HT (A11)	Unambiguous	ELVELPLRHPQLFK		2	20	XP_044362370.1; XP_044362369.1	XP_044344474.1; XP_044399840.1; XP_044353139.1; XP_044376355.1; XP_044445061.1; XP_044371012.1; XP_044369677.1; XP_044371011.1; XP_044332446.1; XP_044362370.1; XP_044376356.1; XP_044362369.1; XP_044344468.1; XP_044369664.1; XP_044369686.1; XP_044328714.1; XP_044450331.1; XP_044449966.1; XP_044412459.1; XP_044412781.1	1	2	0.533	0	1	1	860.004	1719	1719	3.39	0.00291	3.02694e+06	CID (Collision Induced Dissociation)	MS2	18.6794	1.923	63.9006	17200	Pol_II_2.raw	3.49	0	0.008307
	Sequest HT (A11)	Unambiguous	ELVELPLRHPQLFK		2	20	XP_044362370.1; XP_044362369.1	XP_044344474.1; XP_044399840.1; XP_044353139.1; XP_044376355.1; XP_044445061.1; XP_044371012.1; XP_044369677.1; XP_044371011.1; XP_044332446.1; XP_044362370.1; XP_044376356.1; XP_044362369.1; XP_044344468.1; XP_044369664.1; XP_044369686.1; XP_044328714.1; XP_044450331.1; XP_044449966.1; XP_044412459.1; XP_044412781.1	1	2	0.462	0	1	2	860.004	1719	1719	3.1	0.00267	2.45271e+06	CID (Collision Induced Dissociation)	MS2	23.2555	2.017	63.962	17219	Pol_II_2.raw	3.03	0	0.003862
	Sequest HT (A11)	Unambiguous	GILLFGPPGSGK		2	6	XP_044362370.1; XP_044362369.1	XP_044376355.1; XP_044371012.1; XP_044371011.1; XP_044362370.1; XP_044376356.1; XP_044362369.1	0	2	0.4696	0	1	1	571.833	1142.66	1142.66	2.53	0.00145	13900743	CID (Collision Induced Dissociation)	MS2	14.8855	0.41	65.4016	17660	Pol_II_2.raw	3.45	0	0.00218
	Sequest HT (A11)	Unambiguous	GILLFGPPGSGK		2	6	XP_044362370.1; XP_044362369.1	XP_044376355.1; XP_044371012.1; XP_044371011.1; XP_044362370.1; XP_044376356.1; XP_044362369.1	0	1	0.5751	0	1	1	1142.66	1142.66	1142.66	3.45	0.00395	2.12873e+06	CID (Collision Induced Dissociation)	MS2	16.5229	5.402	64.7322	17457	Pol_II_2.raw	1.93	0	0.01234
	Sequest HT (A11)	Unambiguous	VLNQLLTEMDGMNAKK		2	23	XP_044362370.1; XP_044362369.1	XP_044399840.1; XP_044353139.1; XP_044376355.1; XP_044445061.1; XP_044376575.1; XP_044371012.1; XP_044369677.1; XP_044371011.1; XP_044336901.1; XP_044332446.1; XP_044370448.1; XP_044362370.1; XP_044376356.1; XP_044362369.1; XP_044344468.1; XP_044369664.1; XP_044328714.1; XP_044450331.1; XP_044449966.1; XP_044412459.1; XP_044344473.1; XP_044344402.1; XP_044412781.1	1	2	0.3902	0	1	1	902.972	1804.94	1804.93	3.68	0.00332	2121087	CID (Collision Induced Dissociation)	MS2	57.7068	2.686	64.0875	17259	Pol_II_2.raw	2.87	0	0.003632
	Sequest HT (A11)	Unambiguous	VLNQLLTEMDGMNAKK		2	23	XP_044362370.1; XP_044362369.1	XP_044399840.1; XP_044353139.1; XP_044376355.1; XP_044445061.1; XP_044376575.1; XP_044371012.1; XP_044369677.1; XP_044371011.1; XP_044336901.1; XP_044332446.1; XP_044370448.1; XP_044362370.1; XP_044376356.1; XP_044362369.1; XP_044344468.1; XP_044369664.1; XP_044328714.1; XP_044450331.1; XP_044449966.1; XP_044412459.1; XP_044344473.1; XP_044344402.1; XP_044412781.1	1	2	0.6256	0	1	1	902.97	1804.93	1804.93	1.92	0.00173	2.38958e+06	CID (Collision Induced Dissociation)	MS2	6.2657	1.645	64.296	17320	Pol_II_2.raw	3.9	0	5.461e-05
	Sequest HT (A11)	Unambiguous	VLNQLLTEMDGMNAKK		2	23	XP_044362370.1; XP_044362369.1	XP_044399840.1; XP_044353139.1; XP_044376355.1; XP_044445061.1; XP_044376575.1; XP_044371012.1; XP_044369677.1; XP_044371011.1; XP_044336901.1; XP_044332446.1; XP_044370448.1; XP_044362370.1; XP_044376356.1; XP_044362369.1; XP_044344468.1; XP_044369664.1; XP_044328714.1; XP_044450331.1; XP_044449966.1; XP_044412459.1; XP_044344473.1; XP_044344402.1; XP_044412781.1	1	2	0.4521	0	1	1	902.97	1804.93	1804.93	1.92	0.00173	2.38958e+06	CID (Collision Induced Dissociation)	MS2	6.2657	2.167	64.3076	17325	Pol_II_2.raw	3.76	0	0.001063
	Sequest HT (A11)	Unambiguous	VLNQLLTEMDGMNAKK		2	23	XP_044362370.1; XP_044362369.1	XP_044399840.1; XP_044353139.1; XP_044376355.1; XP_044445061.1; XP_044376575.1; XP_044371012.1; XP_044369677.1; XP_044371011.1; XP_044336901.1; XP_044332446.1; XP_044370448.1; XP_044362370.1; XP_044376356.1; XP_044362369.1; XP_044344468.1; XP_044369664.1; XP_044328714.1; XP_044450331.1; XP_044449966.1; XP_044412459.1; XP_044344473.1; XP_044344402.1; XP_044412781.1	1	2	0.5931	0	1	1	902.972	1804.94	1804.93	4.02	0.00362	1867690	CID (Collision Induced Dissociation)	MS2	34.1635	1.635	64.3856	17351	Pol_II_2.raw	3.17	0	3.983e-05
	Sequest HT (A11)	Unambiguous	GILLFGPPGSGK		2	6	XP_044362370.1; XP_044362369.1	XP_044376355.1; XP_044371012.1; XP_044371011.1; XP_044362370.1; XP_044376356.1; XP_044362369.1	0	2	0.5146	0	1	1	571.834	1142.66	1142.66	2.64	0.00151	14517249	CID (Collision Induced Dissociation)	MS2	15.3711	0.353	64.4711	17373	Pol_II_2.raw	3.42	0	0.002515
	Sequest HT (A11)	Unambiguous	GILLFGPPGSGK		2	6	XP_044362370.1; XP_044362369.1	XP_044376355.1; XP_044371012.1; XP_044371011.1; XP_044362370.1; XP_044376356.1; XP_044362369.1	0	2	0.5342	0	1	1	571.834	1142.66	1142.66	3.07	0.00175	11706621	CID (Collision Induced Dissociation)	MS2	19.266	0.448	65.4599	17678	Pol_II_2.raw	3.07	0	0.01498
	Sequest HT (A11)	Unambiguous	AVANETGAFFFLINGPEIMSK		2	25	XP_044362370.1; XP_044362369.1	XP_044443495.1; XP_044344474.1; XP_044376355.1; XP_044353138.1; XP_044445061.1; XP_044376575.1; XP_044371012.1; XP_044369677.1; XP_044371011.1; XP_044451727.1; XP_044336901.1; XP_044332446.1; XP_044370448.1; XP_044362370.1; XP_044376356.1; XP_044362369.1; XP_044344468.1; XP_044369664.1; XP_044369686.1; XP_044328714.1; XP_044450331.1; XP_044449966.1; XP_044412459.1; XP_044344402.1; XP_044412781.1	0	3	0.5385	0	1	1	752.719	2256.14	2256.14	2.85	0.00214	1.43867e+06	CID (Collision Induced Dissociation)	MS2	32.8166	1.623	99.647	28123	Pol_II_2.raw	3.38	0	0.001065
	Sequest HT (A11)	Unambiguous	AVANETGAFFFLINGPEIMSK		2	25	XP_044362370.1; XP_044362369.1	XP_044443495.1; XP_044344474.1; XP_044376355.1; XP_044353138.1; XP_044445061.1; XP_044376575.1; XP_044371012.1; XP_044369677.1; XP_044371011.1; XP_044451727.1; XP_044336901.1; XP_044332446.1; XP_044370448.1; XP_044362370.1; XP_044376356.1; XP_044362369.1; XP_044344468.1; XP_044369664.1; XP_044369686.1; XP_044328714.1; XP_044450331.1; XP_044449966.1; XP_044412459.1; XP_044344402.1; XP_044412781.1	0	2	0.6715	0	1	1	1128.57	2256.14	2256.14	0.91	0.00102	3127212	CID (Collision Induced Dissociation)	MS2	48.8786	0.84	100.344	28338	Pol_II_2.raw	4.84	0	0.0001664
	Sequest HT (A11)	Unambiguous	GSAPcVLFFDELDSIATQR	C5(Carbamidomethyl)	2	14	XP_044362370.1; XP_044362369.1	XP_044399840.1; XP_044376355.1; XP_044371012.1; XP_044369673.1; XP_044369677.1; XP_044371011.1; XP_044332446.1; XP_044362370.1; XP_044376356.1; XP_044362369.1; XP_044369664.1; XP_044369686.1; XP_044450331.1; XP_044449966.1	0	2	0.4985	0	1	1	1063.52	2126.04	2126.02	6.65	0.00707	1.7373e+06	CID (Collision Induced Dissociation)	MS2	79.3353	1.661	100.701	28448	Pol_II_2.raw	3.27	0	0.0001111
	Sequest HT (A11)	Unambiguous	GSAPcVLFFDELDSIATQR	C5(Carbamidomethyl)	2	14	XP_044362370.1; XP_044362369.1	XP_044399840.1; XP_044376355.1; XP_044371012.1; XP_044369673.1; XP_044369677.1; XP_044371011.1; XP_044332446.1; XP_044362370.1; XP_044376356.1; XP_044362369.1; XP_044369664.1; XP_044369686.1; XP_044450331.1; XP_044449966.1	0	2	0.4915	0	1	1	1063.52	2126.03	2126.02	2.52	0.00268	1793245	CID (Collision Induced Dissociation)	MS2	32.4933	1.399	100.746	28460	Pol_II_2.raw	3.52	0	1.575e-05
	Sequest HT (A11)	Unambiguous	GSAPcVLFFDELDSIATQR	C5(Carbamidomethyl)	2	14	XP_044362370.1; XP_044362369.1	XP_044399840.1; XP_044376355.1; XP_044371012.1; XP_044369673.1; XP_044369677.1; XP_044371011.1; XP_044332446.1; XP_044362370.1; XP_044376356.1; XP_044362369.1; XP_044369664.1; XP_044369686.1; XP_044450331.1; XP_044449966.1	0	2	0.5318	0	1	1	1063.52	2126.03	2126.02	2.52	0.00268	1793245	CID (Collision Induced Dissociation)	MS2	32.4933	2.407	100.748	28461	Pol_II_2.raw	3.14	0	3.385e-05
	Sequest HT (A11)	Unambiguous	GSAPcVLFFDELDSIATQR	C5(Carbamidomethyl)	2	14	XP_044362370.1; XP_044362369.1	XP_044399840.1; XP_044376355.1; XP_044371012.1; XP_044369673.1; XP_044369677.1; XP_044371011.1; XP_044332446.1; XP_044362370.1; XP_044376356.1; XP_044362369.1; XP_044369664.1; XP_044369686.1; XP_044450331.1; XP_044449966.1	0	3	0.4493	0	1	1	709.346	2126.02	2126.02	1.16	0.00082	1.62187e+06	CID (Collision Induced Dissociation)	MS2	20.2912	2.133	100.755	28464	Pol_II_2.raw	3.65	0	0.0001869
	Sequest HT (A11)	Unambiguous	MDIIDLEDETIDAEILNSMAVTNDHFK		2	6	XP_044362370.1; XP_044362369.1	XP_044376355.1; XP_044371012.1; XP_044371011.1; XP_044362370.1; XP_044376356.1; XP_044362369.1	0	3	0.2813	0	1	1	1031.49	3092.46	3092.44	6.7	0.0069	851509	CID (Collision Induced Dissociation)	MS2	28.4552	2.234	103.058	29170	Pol_II_2.raw	3.2	0	0.0001035
	Sequest HT (A11)	Unambiguous	GSAPcVLFFDELDSIATQR	C5(Carbamidomethyl)	2	14	XP_044362370.1; XP_044362369.1	XP_044399840.1; XP_044376355.1; XP_044371012.1; XP_044369673.1; XP_044369677.1; XP_044371011.1; XP_044332446.1; XP_044362370.1; XP_044376356.1; XP_044362369.1; XP_044369664.1; XP_044369686.1; XP_044450331.1; XP_044449966.1	0	2	0.4512	0	1	1	1063.52	2126.03	2126.02	3.09	0.00329	11932088	CID (Collision Induced Dissociation)	MS2	45.8897	1.525	101.24	28616	Pol_II_2.raw	2.97	0	0.001074
	Sequest HT (A11)	Unambiguous	AVANETGAFFFLINGPEIMSK		2	25	XP_044362370.1; XP_044362369.1	XP_044443495.1; XP_044344474.1; XP_044376355.1; XP_044353138.1; XP_044445061.1; XP_044376575.1; XP_044371012.1; XP_044369677.1; XP_044371011.1; XP_044451727.1; XP_044336901.1; XP_044332446.1; XP_044370448.1; XP_044362370.1; XP_044376356.1; XP_044362369.1; XP_044344468.1; XP_044369664.1; XP_044369686.1; XP_044328714.1; XP_044450331.1; XP_044449966.1; XP_044412459.1; XP_044344402.1; XP_044412781.1	0	2	0.6194	0	1	1	1128.57	2256.14	2256.14	2.53	0.00285	1513839	CID (Collision Induced Dissociation)	MS2	71.8789	2.569	101.356	28651	Pol_II_2.raw	2.89	0	0.001171
	Sequest HT (A11)	Unambiguous	AFEEAEKNAPSIIFIDEIDSIAPK		2	6	XP_044362370.1; XP_044362369.1	XP_044376355.1; XP_044371012.1; XP_044371011.1; XP_044362370.1; XP_044376356.1; XP_044362369.1	1	2	0.5669	0	1	1	1324.19	2647.37	2647.35	6.18	0.00818	765033	CID (Collision Induced Dissociation)	MS2	40.2462	2.172	94.9758	26689	Pol_II_2.raw	3.81	0	0.0004858
	Sequest HT (A11)	Unambiguous	IVSQLLTLMDGLK		2	18	XP_044362370.1; XP_044362369.1	XP_044399840.1; XP_044376355.1; XP_044445061.1; XP_044371012.1; XP_044369673.1; XP_044369677.1; XP_044371011.1; XP_044332446.1; XP_044362370.1; XP_044376356.1; XP_044362369.1; XP_044369664.1; XP_044369686.1; XP_044328714.1; XP_044450331.1; XP_044449966.1; XP_044412459.1; XP_044412781.1	0	2	0.4648	0	1	1	715.921	1430.83	1430.83	4.14	0.00296	1.68465e+06	CID (Collision Induced Dissociation)	MS2	78.8189	1.479	95.0188	26700	Pol_II_2.raw	2.56	0	0.001045
	Sequest HT (A11)	Unambiguous	IVSQLLTLMDGLK		2	18	XP_044362370.1; XP_044362369.1	XP_044399840.1; XP_044376355.1; XP_044445061.1; XP_044371012.1; XP_044369673.1; XP_044369677.1; XP_044371011.1; XP_044332446.1; XP_044362370.1; XP_044376356.1; XP_044362369.1; XP_044369664.1; XP_044369686.1; XP_044328714.1; XP_044450331.1; XP_044449966.1; XP_044412459.1; XP_044412781.1	0	3	0.6194	0	1	1	477.615	1430.83	1430.83	2.09	0.001	991317	CID (Collision Induced Dissociation)	MS2	38.1309	1.737	93.488	26233	Pol_II_2.raw	2.47	0	0.0001553
	Sequest HT (A11)	Unambiguous	IVSQLLTLMDGLK		2	18	XP_044362370.1; XP_044362369.1	XP_044399840.1; XP_044376355.1; XP_044445061.1; XP_044371012.1; XP_044369673.1; XP_044369677.1; XP_044371011.1; XP_044332446.1; XP_044362370.1; XP_044376356.1; XP_044362369.1; XP_044369664.1; XP_044369686.1; XP_044328714.1; XP_044450331.1; XP_044449966.1; XP_044412459.1; XP_044412781.1	0	2	0.3502	0	1	1	715.92	1430.83	1430.83	2.52	0.0018	1.87168e+06	CID (Collision Induced Dissociation)	MS2	61.9898	2.389	95.0806	26719	Pol_II_2.raw	2.37	0	0.01541
	Sequest HT (A11)	Unambiguous	IVSQLLTLMDGLK		2	18	XP_044362370.1; XP_044362369.1	XP_044399840.1; XP_044376355.1; XP_044445061.1; XP_044371012.1; XP_044369673.1; XP_044369677.1; XP_044371011.1; XP_044332446.1; XP_044362370.1; XP_044376356.1; XP_044362369.1; XP_044369664.1; XP_044369686.1; XP_044328714.1; XP_044450331.1; XP_044449966.1; XP_044412459.1; XP_044412781.1	0	3	0.61	0	1	1	477.615	1430.83	1430.83	2.02	0.00096	1.52302e+06	CID (Collision Induced Dissociation)	MS2	50.4698	2.933	93.5374	26247	Pol_II_2.raw	2.41	0	0.01729
	Sequest HT (A11)	Unambiguous	NAPSIIFIDEIDSIAPK		2	6	XP_044362370.1; XP_044362369.1	XP_044376355.1; XP_044371012.1; XP_044371011.1; XP_044362370.1; XP_044376356.1; XP_044362369.1	0	3	0.2484	0	1	1	615.002	1842.99	1842.98	3.06	0.00188	2.21193e+06	CID (Collision Induced Dissociation)	MS2	8.57547	1.698	96.1288	27039	Pol_II_2.raw	3.18	0	0.00027
	Sequest HT (A11)	Unambiguous	NAPSIIFIDEIDSIAPK		2	6	XP_044362370.1; XP_044362369.1	XP_044376355.1; XP_044371012.1; XP_044371011.1; XP_044362370.1; XP_044376356.1; XP_044362369.1	0	3	0.2707	0	1	1	615.002	1842.99	1842.98	3.36	0.00206	1.24181e+06	CID (Collision Induced Dissociation)	MS2	11.0302	2.222	96.2668	27084	Pol_II_2.raw	3.62	0	0.000176
	Sequest HT (A11)	Unambiguous	DTHGYVGADLAALcTEAALQcIR	C14(Carbamidomethyl); C21(Carbamidomethyl)	2	26	XP_044362370.1; XP_044362369.1	XP_044443495.1; XP_044344474.1; XP_044399840.1; XP_044353139.1; XP_044376355.1; XP_044353138.1; XP_044445061.1; XP_044376575.1; XP_044371012.1; XP_044369673.1; XP_044369677.1; XP_044371011.1; XP_044451727.1; XP_044336901.1; XP_044332446.1; XP_044362370.1; XP_044376356.1; XP_044362369.1; XP_044369664.1; XP_044369686.1; XP_044450331.1; XP_044449966.1; XP_044412459.1; XP_044344473.1; XP_044344402.1;…	0	2	0.6799	0	1	1	1253.1	2505.2	2505.19	4.88	0.00611	1.1749e+06	CID (Collision Induced Dissociation)	MS2	19.2651	2.747	83.5181	23197	Pol_II_2.raw	5.81	0	4.967e-07
	Sequest HT (A11)	Unambiguous	DTHGYVGADLAALcTEAALQcIR	C14(Carbamidomethyl); C21(Carbamidomethyl)	2	26	XP_044362370.1; XP_044362369.1	XP_044443495.1; XP_044344474.1; XP_044399840.1; XP_044353139.1; XP_044376355.1; XP_044353138.1; XP_044445061.1; XP_044376575.1; XP_044371012.1; XP_044369673.1; XP_044369677.1; XP_044371011.1; XP_044451727.1; XP_044336901.1; XP_044332446.1; XP_044362370.1; XP_044376356.1; XP_044362369.1; XP_044369664.1; XP_044369686.1; XP_044450331.1; XP_044449966.1; XP_044412459.1; XP_044344473.1; XP_044344402.1;…	0	2	0.6621	0	1	1	1253.1	2505.19	2505.19	1.86	0.00233	1008119	CID (Collision Induced Dissociation)	MS2	12.6249	3.036	83.7304	23259	Pol_II_2.raw	5.15	0	1.956e-06
	Sequest HT (A11)	Unambiguous	TALTTSNPSALRETVVEVPNVSWEDIGGLENVKR		2	6	XP_044362370.1; XP_044362369.1	XP_044376355.1; XP_044371012.1; XP_044371011.1; XP_044362370.1; XP_044376356.1; XP_044362369.1	2	3	0.3913	0	1	1	1227.98	3681.91	3681.91	1.37	0.00169	1.44622e+06	CID (Collision Induced Dissociation)	MS2	86.174	1.269	84.8815	23615	Pol_II_2.raw	3.68	0	0.002217
	Sequest HT (A11)	Unambiguous	TVFIIGATNRPDIIDPALLRPGR		2	16	XP_044362370.1; XP_044362369.1	XP_044399840.1; XP_044376355.1; XP_044445061.1; XP_044371012.1; XP_044369677.1; XP_044371011.1; XP_044332446.1; XP_044362370.1; XP_044376356.1; XP_044362369.1; XP_044369664.1; XP_044369686.1; XP_044450331.1; XP_044449966.1; XP_044412459.1; XP_044412781.1	0	3	0.6067	0	1	1	835.818	2505.44	2505.43	3.47	0.0029	5.08323e+06	CID (Collision Induced Dissociation)	MS2	15.265	0.987	80.0909	22146	Pol_II_2.raw	3.56	0	0.003377
	Sequest HT (A11)	Unambiguous	TVFIIGATNRPDIIDPALLRPGR		2	16	XP_044362370.1; XP_044362369.1	XP_044399840.1; XP_044376355.1; XP_044445061.1; XP_044371012.1; XP_044369677.1; XP_044371011.1; XP_044332446.1; XP_044362370.1; XP_044376356.1; XP_044362369.1; XP_044369664.1; XP_044369686.1; XP_044450331.1; XP_044449966.1; XP_044412459.1; XP_044412781.1	0	3	0.5917	0	1	1	835.818	2505.44	2505.43	3.47	0.0029	6551881	CID (Collision Induced Dissociation)	MS2	19.3182	1.157	80.1595	22168	Pol_II_2.raw	2.89	0	0.006477
	Sequest HT (A11)	Unambiguous	ETVVEVPNVSWEDIGGLENVKR		2	6	XP_044362370.1; XP_044362369.1	XP_044376355.1; XP_044371012.1; XP_044371011.1; XP_044362370.1; XP_044376356.1; XP_044362369.1	1	2	0.5018	0	1	1	1235.14	2469.27	2469.26	3.57	0.0044	2.14997e+06	CID (Collision Induced Dissociation)	MS2	37.8725	1.977	81.03	22434	Pol_II_2.raw	2.75	0	0.008477
	Sequest HT (A11)	Unambiguous	GPELLTmWFGESEANVR	M7(Oxidation)	2	26	XP_044362370.1; XP_044362369.1	XP_044443495.1; XP_044344474.1; XP_044399840.1; XP_044353139.1; XP_044376355.1; XP_044353138.1; XP_044445061.1; XP_044376575.1; XP_044371012.1; XP_044371011.1; XP_044451727.1; XP_044336901.1; XP_044332446.1; XP_044370448.1; XP_044362370.1; XP_044376356.1; XP_044362369.1; XP_044344468.1; XP_044369664.1; XP_044369686.1; XP_044450331.1; XP_044449966.1; XP_044412459.1; XP_044344473.1; XP_044344402.1;…	0	2	0.3202	0	1	1	976.469	1951.93	1951.92	4.17	0.00407	2.00626e+06	CID (Collision Induced Dissociation)	MS2	28.2308	3.609	89.6026	25046	Pol_II_2.raw	2.53	0	0.003634
	Sequest HT (A11)	Unambiguous	GPELLTmWFGESEANVR	M7(Oxidation)	2	26	XP_044362370.1; XP_044362369.1	XP_044443495.1; XP_044344474.1; XP_044399840.1; XP_044353139.1; XP_044376355.1; XP_044353138.1; XP_044445061.1; XP_044376575.1; XP_044371012.1; XP_044371011.1; XP_044451727.1; XP_044336901.1; XP_044332446.1; XP_044370448.1; XP_044362370.1; XP_044376356.1; XP_044362369.1; XP_044344468.1; XP_044369664.1; XP_044369686.1; XP_044450331.1; XP_044449966.1; XP_044412459.1; XP_044344473.1; XP_044344402.1;…	0	2	0.1757	0	1	1	976.466	1951.92	1951.92	1.11	0.00108	2.228e+06	CID (Collision Induced Dissociation)	MS2	45.4204	1.456	89.7106	25077	Pol_II_2.raw	2.96	0	0.008377
	Sequest HT (A11)	Unambiguous	GPELLTmWFGESEANVR	M7(Oxidation)	2	26	XP_044362370.1; XP_044362369.1	XP_044443495.1; XP_044344474.1; XP_044399840.1; XP_044353139.1; XP_044376355.1; XP_044353138.1; XP_044445061.1; XP_044376575.1; XP_044371012.1; XP_044371011.1; XP_044451727.1; XP_044336901.1; XP_044332446.1; XP_044370448.1; XP_044362370.1; XP_044376356.1; XP_044362369.1; XP_044344468.1; XP_044369664.1; XP_044369686.1; XP_044450331.1; XP_044449966.1; XP_044412459.1; XP_044344473.1; XP_044344402.1;…	0	2	0.3185	0	1	1	976.466	1951.93	1951.92	1.73	0.00169	2.91482e+06	CID (Collision Induced Dissociation)	MS2	22.8128	1.677	89.7704	25095	Pol_II_2.raw	2.7	0	0.007624
	Sequest HT (A11)	Unambiguous	NAPSIIFIDEIDSIAPKR		2	6	XP_044362370.1; XP_044362369.1	XP_044376355.1; XP_044371012.1; XP_044371011.1; XP_044362370.1; XP_044376356.1; XP_044362369.1	1	2	0.4987	0	1	1	1000.05	1999.09	1999.09	3.72	0.00372	1060476	CID (Collision Induced Dissociation)	MS2	68.2057	1.32	87.3303	24361	Pol_II_2.raw	3.77	0	0.0002309
	Sequest HT (A11)	Unambiguous	NAPSIIFIDEIDSIAPKR		2	6	XP_044362370.1; XP_044362369.1	XP_044376355.1; XP_044371012.1; XP_044371011.1; XP_044362370.1; XP_044376356.1; XP_044362369.1	1	2	0.445	0	1	1	1000.05	1999.09	1999.09	4.03	0.00403	1.58021e+06	CID (Collision Induced Dissociation)	MS2	79.0252	1.846	88.2386	24633	Pol_II_2.raw	3.73	0	0.0009589
	Sequest HT (A11)	Unambiguous	LDQLIYIPLPDVESR		2	13	XP_044362370.1; XP_044362369.1	XP_044399840.1; XP_044376355.1; XP_044371012.1; XP_044371011.1; XP_044332446.1; XP_044362370.1; XP_044376356.1; XP_044362369.1; XP_044369686.1; XP_044328714.1; XP_044450331.1; XP_044449966.1; XP_044412459.1	0	2	0.436	0	1	1	885.99	1770.97	1770.96	5.33	0.00472	2.1824e+06	CID (Collision Induced Dissociation)	MS2	50.2772	1.201	89.0613	24881	Pol_II_2.raw	2.5	0	0.004333
	Sequest HT (A11)	Unambiguous	LDQLIYIPLPDVESR		2	13	XP_044362370.1; XP_044362369.1	XP_044399840.1; XP_044376355.1; XP_044371012.1; XP_044371011.1; XP_044332446.1; XP_044362370.1; XP_044376356.1; XP_044362369.1; XP_044369686.1; XP_044328714.1; XP_044450331.1; XP_044449966.1; XP_044412459.1	0	2	0.432	0	1	1	885.989	1770.97	1770.96	4.23	0.00375	3.38419e+06	CID (Collision Induced Dissociation)	MS2	43.8069	1.301	89.1157	24897	Pol_II_2.raw	2.5	0	0.01535
	Sequest HT (A11)	Unambiguous	AFEEAEKNAPSIIFIDEIDSIAPKR		2	6	XP_044362370.1; XP_044362369.1	XP_044376355.1; XP_044371012.1; XP_044371011.1; XP_044362370.1; XP_044376356.1; XP_044362369.1	2	3	0.2438	0	1	1	935.159	2803.46	2803.45	3.53	0.0033	1.63181e+06	CID (Collision Induced Dissociation)	MS2	24.5586	2.622	87.8865	24528	Pol_II_2.raw	3.2	0	0.001339
	Sequest HT (A11)	Unambiguous	ELQETVQYPVEHPEKFEK		2	16	XP_044362370.1; XP_044362369.1	XP_044344474.1; XP_044399840.1; XP_044376355.1; XP_044376575.1; XP_044371012.1; XP_044371011.1; XP_044451727.1; XP_044336901.1; XP_044332446.1; XP_044370448.1; XP_044362370.1; XP_044376356.1; XP_044362369.1; XP_044344468.1; XP_044328714.1; XP_044344402.1	1	2	0.5943	0	1	1	1115.56	2230.11	2230.1	3.59	0.004	2.01884e+06	CID (Collision Induced Dissociation)	MS2	30.7296	2.543	45.4426	11459	Pol_II_2.raw	3.18	0	0.0005564
	Sequest HT (A11)	Unambiguous	ELQETVQYPVEHPEKFEK		2	16	XP_044362370.1; XP_044362369.1	XP_044344474.1; XP_044399840.1; XP_044376355.1; XP_044376575.1; XP_044371012.1; XP_044371011.1; XP_044451727.1; XP_044336901.1; XP_044332446.1; XP_044370448.1; XP_044362370.1; XP_044376356.1; XP_044362369.1; XP_044344468.1; XP_044328714.1; XP_044344402.1	1	2	0.5957	0	1	1	1115.56	2230.11	2230.1	3.92	0.00437	1.88632e+06	CID (Collision Induced Dissociation)	MS2	31.6406	2.072	45.324	11421	Pol_II_2.raw	3.29	0	0.001842
	Sequest HT (A11)	Unambiguous	ELQETVQYPVEHPEKFEK		2	16	XP_044362370.1; XP_044362369.1	XP_044344474.1; XP_044399840.1; XP_044376355.1; XP_044376575.1; XP_044371012.1; XP_044371011.1; XP_044451727.1; XP_044336901.1; XP_044332446.1; XP_044370448.1; XP_044362370.1; XP_044376356.1; XP_044362369.1; XP_044344468.1; XP_044328714.1; XP_044344402.1	1	2	0.6194	0	1	1	1115.56	2230.11	2230.1	3.26	0.00364	1.3289e+06	CID (Collision Induced Dissociation)	MS2	34.483	1.951	45.0444	11335	Pol_II_2.raw	3.81	0	0.0001022
	Sequest HT (A11)	Unambiguous	ELQETVQYPVEHPEKFEK		2	16	XP_044362370.1; XP_044362369.1	XP_044344474.1; XP_044399840.1; XP_044376355.1; XP_044376575.1; XP_044371012.1; XP_044371011.1; XP_044451727.1; XP_044336901.1; XP_044332446.1; XP_044370448.1; XP_044362370.1; XP_044376356.1; XP_044362369.1; XP_044344468.1; XP_044328714.1; XP_044344402.1	1	2	0.5666	0	1	1	1115.56	2230.11	2230.1	4.68	0.00522	1149890	CID (Collision Induced Dissociation)	MS2	52.3701	1.712	44.8741	11281	Pol_II_2.raw	3.23	0	0.003477
	Sequest HT (A11)	Unambiguous	TALTTSNPSALR		2	6	XP_044362370.1; XP_044362369.1	XP_044376355.1; XP_044371012.1; XP_044371011.1; XP_044362370.1; XP_044376356.1; XP_044362369.1	0	1	0.2414	0	1	1	1231.67	1231.67	1231.66	1.46	0.0018	989755	CID (Collision Induced Dissociation)	MS2	0	13.387	32.2735	7426	Pol_II_2.raw	2.03	0	0.004449
	Sequest HT (A11)	Unambiguous	TALTTSNPSALR		2	6	XP_044362370.1; XP_044362369.1	XP_044376355.1; XP_044371012.1; XP_044371011.1; XP_044362370.1; XP_044376356.1; XP_044362369.1	0	1	0.4292	0	1	1	1231.67	1231.67	1231.66	2.65	0.00327	739454	CID (Collision Induced Dissociation)	MS2	0	17.919	32.3516	7452	Pol_II_2.raw	2.26	0	0.01395
	Sequest HT (A11)	Unambiguous	KYQAFAQTLQQSR		2	27	XP_044362370.1; XP_044362369.1	XP_044443495.1; XP_044344474.1; XP_044399840.1; XP_044353139.1; XP_044376355.1; XP_044353138.1; XP_044445061.1; XP_044376575.1; XP_044371012.1; XP_044369677.1; XP_044371011.1; XP_044451727.1; XP_044336901.1; XP_044332446.1; XP_044370448.1; XP_044362370.1; XP_044376356.1; XP_044362369.1; XP_044344468.1; XP_044369664.1; XP_044328714.1; XP_044450331.1; XP_044449966.1; XP_044412459.1; XP_044344473.1;…	1	3	0.4723	0	1	1	523.612	1568.82	1568.82	1.63	0.00085	16100459	CID (Collision Induced Dissociation)	MS2	12.2554	0.245	33.5982	7814	Pol_II_2.raw	3.07	0	0.0009661
	Sequest HT (A11)	Unambiguous	KYQAFAQTLQQSR		2	27	XP_044362370.1; XP_044362369.1	XP_044443495.1; XP_044344474.1; XP_044399840.1; XP_044353139.1; XP_044376355.1; XP_044353138.1; XP_044445061.1; XP_044376575.1; XP_044371012.1; XP_044369677.1; XP_044371011.1; XP_044451727.1; XP_044336901.1; XP_044332446.1; XP_044370448.1; XP_044362370.1; XP_044376356.1; XP_044362369.1; XP_044344468.1; XP_044369664.1; XP_044328714.1; XP_044450331.1; XP_044449966.1; XP_044412459.1; XP_044344473.1;…	1	2	0.6659	0	1	1	784.915	1568.82	1568.82	3.32	0.0026	1.81954e+06	CID (Collision Induced Dissociation)	MS2	0	4.647	33.307	7728	Pol_II_2.raw	4.28	0	0.000366
	Sequest HT (A11)	Unambiguous	KYQAFAQTLQQSR		2	27	XP_044362370.1; XP_044362369.1	XP_044443495.1; XP_044344474.1; XP_044399840.1; XP_044353139.1; XP_044376355.1; XP_044353138.1; XP_044445061.1; XP_044376575.1; XP_044371012.1; XP_044369677.1; XP_044371011.1; XP_044451727.1; XP_044336901.1; XP_044332446.1; XP_044370448.1; XP_044362370.1; XP_044376356.1; XP_044362369.1; XP_044344468.1; XP_044369664.1; XP_044328714.1; XP_044450331.1; XP_044449966.1; XP_044412459.1; XP_044344473.1;…	1	3	0.4923	0	1	1	523.612	1568.82	1568.82	2.33	0.00122	12999939	CID (Collision Induced Dissociation)	MS2	16.4681	0.296	33.536	7796	Pol_II_2.raw	3.25	0	0.004857
	Sequest HT (A11)	Unambiguous	KYQAFAQTLQQSR		2	27	XP_044362370.1; XP_044362369.1	XP_044443495.1; XP_044344474.1; XP_044399840.1; XP_044353139.1; XP_044376355.1; XP_044353138.1; XP_044445061.1; XP_044376575.1; XP_044371012.1; XP_044369677.1; XP_044371011.1; XP_044451727.1; XP_044336901.1; XP_044332446.1; XP_044370448.1; XP_044362370.1; XP_044376356.1; XP_044362369.1; XP_044344468.1; XP_044369664.1; XP_044328714.1; XP_044450331.1; XP_044449966.1; XP_044412459.1; XP_044344473.1;…	1	2	0.6674	0	1	1	784.914	1568.82	1568.82	1.22	0.00095	1.05862e+06	CID (Collision Induced Dissociation)	MS2	0	7.636	33.3846	7755	Pol_II_2.raw	4.42	0	0.0002412
	Sequest HT (A11)	Unambiguous	LAEDVELEHISR		2	6	XP_044362370.1; XP_044362369.1	XP_044376355.1; XP_044371012.1; XP_044371011.1; XP_044362370.1; XP_044376356.1; XP_044362369.1	0	2	0.3612	0	1	1	705.866	1410.72	1410.72	1.04	0.00073	2.36035e+06	CID (Collision Induced Dissociation)	MS2	7.15721	2.724	40.9244	10047	Pol_II_2.raw	3.35	0	0.001014
	Sequest HT (A11)	Unambiguous	LAEDVELEHISR		2	6	XP_044362370.1; XP_044362369.1	XP_044376355.1; XP_044371012.1; XP_044371011.1; XP_044362370.1; XP_044376356.1; XP_044362369.1	0	2	0.4202	0	1	1	705.866	1410.73	1410.72	2.25	0.00159	3.47734e+06	CID (Collision Induced Dissociation)	MS2	14.1999	1.731	40.982	10065	Pol_II_2.raw	3.57	0	0.001159
	Sequest HT (A11)	Unambiguous	YQAFAQTLQQSR		2	28	XP_044362370.1; XP_044362369.1	XP_044443495.1; XP_044344474.1; XP_044399840.1; XP_044353139.1; XP_044376355.1; XP_044353138.1; XP_044445061.1; XP_044376575.1; XP_044371012.1; XP_044369677.1; XP_044371011.1; XP_044451727.1; XP_044336901.1; XP_044332446.1; XP_044370448.1; XP_044362370.1; XP_044376356.1; XP_044362369.1; XP_044344468.1; XP_044369664.1; XP_044369686.1; XP_044328714.1; XP_044450331.1; XP_044449966.1; XP_044412459.1;…	0	2	0.5802	0	1	1	720.867	1440.73	1440.72	2.5	0.0018	9554234	CID (Collision Induced Dissociation)	MS2	59.3947	0.502	41.1535	10118	Pol_II_2.raw	3.43	0	0.0008046
	Sequest HT (A11)	Unambiguous	YQAFAQTLQQSR		2	28	XP_044362370.1; XP_044362369.1	XP_044443495.1; XP_044344474.1; XP_044399840.1; XP_044353139.1; XP_044376355.1; XP_044353138.1; XP_044445061.1; XP_044376575.1; XP_044371012.1; XP_044369677.1; XP_044371011.1; XP_044451727.1; XP_044336901.1; XP_044332446.1; XP_044370448.1; XP_044362370.1; XP_044376356.1; XP_044362369.1; XP_044344468.1; XP_044369664.1; XP_044369686.1; XP_044328714.1; XP_044450331.1; XP_044449966.1; XP_044412459.1;…	0	2	0.5219	0	1	1	720.867	1440.73	1440.72	2.17	0.00156	10781801	CID (Collision Induced Dissociation)	MS2	56.3345	0.479	41.0948	10100	Pol_II_2.raw	3.66	0	0.0004588
	Sequest HT (A11)	Unambiguous	KGDLFLVR		2	15	XP_044362370.1; XP_044362369.1	XP_044399840.1; XP_044376355.1; XP_044371012.1; XP_044369673.1; XP_044369677.1; XP_044371011.1; XP_044332446.1; XP_044362370.1; XP_044376356.1; XP_044362369.1; XP_044369664.1; XP_044369686.1; XP_044450331.1; XP_044449966.1; XP_044412459.1	1	2	0.3034	0	1	1	474.288	947.569	947.567	1.96	0.00093	2964309	CID (Collision Induced Dissociation)	MS2	34.2581	0.98	39.1209	9492	Pol_II_2.raw	2.34	0	0.02361
	Sequest HT (A11)	Unambiguous	YTQGFSGADITEIcQR	C14(Carbamidomethyl)	2	17	XP_044362370.1; XP_044362369.1	XP_044399840.1; XP_044376355.1; XP_044445061.1; XP_044371012.1; XP_044369673.1; XP_044369677.1; XP_044371011.1; XP_044332446.1; XP_044362370.1; XP_044376356.1; XP_044362369.1; XP_044369664.1; XP_044328714.1; XP_044450331.1; XP_044449966.1; XP_044412459.1; XP_044412781.1	0	2	0.5426	0	1	1	923.429	1845.85	1845.84	4.35	0.00401	1696242	CID (Collision Induced Dissociation)	MS2	14.0967	2.483	57.2569	15148	Pol_II_2.raw	2.82	0	0.004521
	Sequest HT (A11)	Unambiguous	YTQGFSGADITEIcQR	C14(Carbamidomethyl)	2	17	XP_044362370.1; XP_044362369.1	XP_044399840.1; XP_044376355.1; XP_044445061.1; XP_044371012.1; XP_044369673.1; XP_044369677.1; XP_044371011.1; XP_044332446.1; XP_044362370.1; XP_044376356.1; XP_044362369.1; XP_044369664.1; XP_044328714.1; XP_044450331.1; XP_044449966.1; XP_044412459.1; XP_044412781.1	0	2	0.5427	0	1	1	923.428	1845.85	1845.84	3.02	0.00279	2.70511e+06	CID (Collision Induced Dissociation)	MS2	17.7426	2.218	57.3019	15160	Pol_II_2.raw	3.28	0	0.001329
	Sequest HT (A11)	Unambiguous	DIDLSALAK		2	6	XP_044362370.1; XP_044362369.1	XP_044376355.1; XP_044371012.1; XP_044371011.1; XP_044362370.1; XP_044376356.1; XP_044362369.1	0	1	0.3	0	1	1	945.528	945.528	945.525	2.66	0.00251	2.15162e+06	CID (Collision Induced Dissociation)	MS2	20.2756	5.08	57.6468	15269	Pol_II_2.raw	2.5	0	0.02393
	Sequest HT (A11)	Unambiguous	DIDLSALAK		2	6	XP_044362370.1; XP_044362369.1	XP_044376355.1; XP_044371012.1; XP_044371011.1; XP_044362370.1; XP_044376356.1; XP_044362369.1	0	2	0.2222	0	1	1	473.267	945.527	945.525	1.8	0.00085	3.405e+06	CID (Collision Induced Dissociation)	MS2	54.8764	1.189	57.7068	15288	Pol_II_2.raw	2.07	0	0.02323
	Sequest HT (A11)	Unambiguous	LVVDEATNDDNSVVALHPDTMEK		1	1	XP_044362370.1	XP_044362370.1	0	3	0.2326	0	1	1	838.07	2512.19	2512.19	2.94	0.00246	1.35114e+06	CID (Collision Induced Dissociation)	MS2	35.0688	1.371	57.582	15248	Pol_II_2.raw	3.44	0	0.0004939
	Sequest HT (A11)	Unambiguous	AIANEcQANFISIK	C6(Carbamidomethyl)	2	26	XP_044362370.1; XP_044362369.1	XP_044443495.1; XP_044344474.1; XP_044399840.1; XP_044353139.1; XP_044376355.1; XP_044445061.1; XP_044376575.1; XP_044371012.1; XP_044369673.1; XP_044371011.1; XP_044451727.1; XP_044336901.1; XP_044332446.1; XP_044370448.1; XP_044362370.1; XP_044376356.1; XP_044362369.1; XP_044344468.1; XP_044369664.1; XP_044328714.1; XP_044450331.1; XP_044449966.1; XP_044412459.1; XP_044344473.1; XP_044344402.1;…	0	2	0.3498	0	1	1	789.904	1578.8	1578.79	3.42	0.0027	2.29761e+06	CID (Collision Induced Dissociation)	MS2	29.3466	1.928	54.5177	14299	Pol_II_2.raw	2.43	0	0.008613
	Sequest HT (A11)	Unambiguous	AIANEcQANFISIK	C6(Carbamidomethyl)	2	26	XP_044362370.1; XP_044362369.1	XP_044443495.1; XP_044344474.1; XP_044399840.1; XP_044353139.1; XP_044376355.1; XP_044445061.1; XP_044376575.1; XP_044371012.1; XP_044369673.1; XP_044371011.1; XP_044451727.1; XP_044336901.1; XP_044332446.1; XP_044370448.1; XP_044362370.1; XP_044376356.1; XP_044362369.1; XP_044344468.1; XP_044369664.1; XP_044328714.1; XP_044450331.1; XP_044449966.1; XP_044412459.1; XP_044344473.1; XP_044344402.1;…	0	2	0.3539	0	1	1	789.902	1578.8	1578.79	0.95	0.00075	2.09271e+06	CID (Collision Induced Dissociation)	MS2	60.4672	2.369	54.4719	14286	Pol_II_2.raw	2.43	0	0.02049
	Sequest HT (A11)	Unambiguous	DIDLSALAK		2	6	XP_044362370.1; XP_044362369.1	XP_044376355.1; XP_044371012.1; XP_044371011.1; XP_044362370.1; XP_044376356.1; XP_044362369.1	0	2	0.1337	0	1	1	473.267	945.527	945.525	1.93	0.00091	2.58648e+06	CID (Collision Induced Dissociation)	MS2	49.6584	1.746	57.6448	15268	Pol_II_2.raw	1.72	0.000306	0.02559
	Sequest HT (A11)	Unambiguous	AAHFEESMK		2	11	XP_044362370.1; XP_044362369.1	XP_044344474.1; XP_044376355.1; XP_044376575.1; XP_044371012.1; XP_044371011.1; XP_044451727.1; XP_044362370.1; XP_044376356.1; XP_044362369.1; XP_044344473.1; XP_044344402.1	0	3	0.3768	0	1	1	350.496	1049.47	1049.47	2.47	0.00086	78200.7	CID (Collision Induced Dissociation)	MS2	67.3535	32.066	22.8096	4691	Pol_II_2.raw	2.07	0.0006025	0.0307
	Sequest HT (A11)	Unambiguous	ELVELPLRHPQLFK		2	20	XP_044362370.1; XP_044362369.1	XP_044344474.1; XP_044399840.1; XP_044353139.1; XP_044376355.1; XP_044445061.1; XP_044371012.1; XP_044369677.1; XP_044371011.1; XP_044332446.1; XP_044362370.1; XP_044376356.1; XP_044362369.1; XP_044344468.1; XP_044369664.1; XP_044369686.1; XP_044328714.1; XP_044450331.1; XP_044449966.1; XP_044412459.1; XP_044412781.1	1	2	0.3529	0	1	1	860.004	1719	1719	3.03	0.00261	2.07813e+06	CID (Collision Induced Dissociation)	MS2	66.0054	2.153	63.8352	17179	Pol_II_2.raw	3.23	0.0008331	0.03367
	Sequest HT (A11)	Unambiguous	DIDLSALAK		2	6	XP_044362370.1; XP_044362369.1	XP_044376355.1; XP_044371012.1; XP_044371011.1; XP_044362370.1; XP_044376356.1; XP_044362369.1	0	1	0.1881	0	1	1	945.528	945.528	945.525	2.53	0.00239	2738621	CID (Collision Induced Dissociation)	MS2	32.6745	3.371	57.7088	15289	Pol_II_2.raw	2.02	0.0008331	0.03796
	Sequest HT (A11)	Unambiguous	GSAPcVLFFDELDSIATQR	C5(Carbamidomethyl)	2	14	XP_044362370.1; XP_044362369.1	XP_044399840.1; XP_044376355.1; XP_044371012.1; XP_044369673.1; XP_044369677.1; XP_044371011.1; XP_044332446.1; XP_044362370.1; XP_044376356.1; XP_044362369.1; XP_044369664.1; XP_044369686.1; XP_044450331.1; XP_044449966.1	0	3	0.4522	0	1	1	709.347	2126.03	2126.02	2.28	0.00162	1.85453e+06	CID (Collision Induced Dissociation)	MS2	15.6689	2.318	100.696	28446	Pol_II_2.raw	3.14	0.0008331	0.04107
	Sequest HT (A11)	Selected	VIETDPAEYcIVAPDTEIFcDGEPVKR	C10(Carbamidomethyl); C20(Carbamidomethyl)	2	6	XP_044362370.1; XP_044362369.1	XP_044376355.1; XP_044371012.1; XP_044371011.1; XP_044362370.1; XP_044376356.1; XP_044362369.1	1	3	0.0452	0	1	1	1041.83	3123.47	3123.46	0.98	0.00102	1.23207e+06	CID (Collision Induced Dissociation)	MS2	15.1265	2.047	76.8957	21171	Pol_II_2.raw	1.55	0.0008331	0.03521
	Sequest HT (A11)	Unambiguous	KAFEEAEKNAPSIIFIDEIDSIAPK		2	6	XP_044362370.1; XP_044362369.1	XP_044376355.1; XP_044371012.1; XP_044371011.1; XP_044362370.1; XP_044376356.1; XP_044362369.1	2	3	0.2706	0	1	1	925.822	2775.45	2775.45	2.64	0.00244	2.39464e+06	CID (Collision Induced Dissociation)	MS2	29.6175	1.562	88.3028	24653	Pol_II_2.raw	2.55	0.0008331	0.04004
	Sequest HT (A11)	Unambiguous	TALTTSNPSALRETVVEVPNVSWEDIGGLENVKR		2	6	XP_044362370.1; XP_044362369.1	XP_044376355.1; XP_044371012.1; XP_044371011.1; XP_044362370.1; XP_044376356.1; XP_044362369.1	2	3	0.506	0	1	1	1227.98	3681.94	3681.91	7.84	0.00962	670137	CID (Collision Induced Dissociation)	MS2	42.9992	1.499	84.6861	23553	Pol_II_2.raw	3.36	0.0008331	0.04846
	Sequest HT (A11)	Unambiguous	ETVVEVPNVSWEDIGGLENVKR		2	6	XP_044362370.1; XP_044362369.1	XP_044376355.1; XP_044371012.1; XP_044371011.1; XP_044362370.1; XP_044376356.1; XP_044362369.1	1	2	0.2629	0	1	1	1235.14	2469.27	2469.26	3.37	0.00416	1856811	CID (Collision Induced Dissociation)	MS2	16.1671	1.678	80.9948	22426	Pol_II_2.raw	1.94	0.0008331	0.03664
	Sequest HT (A11)	Unambiguous	RIVSQLLTLMDGLK		2	18	XP_044362370.1; XP_044362369.1	XP_044399840.1; XP_044376355.1; XP_044445061.1; XP_044371012.1; XP_044369673.1; XP_044369677.1; XP_044371011.1; XP_044332446.1; XP_044362370.1; XP_044376356.1; XP_044362369.1; XP_044369664.1; XP_044369686.1; XP_044328714.1; XP_044450331.1; XP_044449966.1; XP_044412459.1; XP_044412781.1	1	3	0.3711	0	1	1	529.649	1586.93	1586.93	2.2	0.00117	2.1979e+06	CID (Collision Induced Dissociation)	MS2	65.4888	1.509	85.6155	23836	Pol_II_2.raw	2.56	0.001061	0.0545
	Sequest HT (A11)	Unambiguous	AHVIVMGATNRPNSIDPALRR		2	24	XP_044362370.1; XP_044362369.1	XP_044443495.1; XP_044344474.1; XP_044399840.1; XP_044353139.1; XP_044376355.1; XP_044445061.1; XP_044376575.1; XP_044371012.1; XP_044371011.1; XP_044451727.1; XP_044336901.1; XP_044332446.1; XP_044370448.1; XP_044362370.1; XP_044376356.1; XP_044362369.1; XP_044344468.1; XP_044369664.1; XP_044450331.1; XP_044449966.1; XP_044412459.1; XP_044344473.1; XP_044344402.1; XP_044412781.1	1	3	0.3139	0	1	1	763.42	2288.25	2288.24	2.17	0.00166	1.77675e+06	CID (Collision Induced Dissociation)	MS2	13.9699	2.635	39.641	9653	Pol_II_2.raw	2.23	0.001061	0.0687
	Sequest HT (A11)	Unambiguous	DYSTAILER		2	17	XP_044362370.1; XP_044362369.1	XP_044319117.1; XP_044376355.1; XP_044445061.1; XP_044371012.1; XP_044369673.1; XP_044371011.1; XP_044332446.1; XP_044362370.1; XP_044376356.1; XP_044362369.1; XP_044369664.1; XP_044369686.1; XP_044452509.1; XP_044450331.1; XP_044449966.1; XP_044412459.1; XP_044412781.1	0	1	0.35	0	1	1	1067.54	1067.54	1067.54	3.18	0.0034	1.95551e+06	CID (Collision Induced Dissociation)	MS2	41.2306	4.196	44.934	11300	Pol_II_2.raw	1.4	0.001061	0.05151
	Sequest HT (A11)	Unambiguous	LDQLIYIPLPDVESR		2	13	XP_044362370.1; XP_044362369.1	XP_044399840.1; XP_044376355.1; XP_044371012.1; XP_044371011.1; XP_044332446.1; XP_044362370.1; XP_044376356.1; XP_044362369.1; XP_044369686.1; XP_044328714.1; XP_044450331.1; XP_044449966.1; XP_044412459.1	0	2	0.3367	0	1	1	885.99	1770.97	1770.96	5.33	0.00472	2.1824e+06	CID (Collision Induced Dissociation)	MS2	50.2772	1.387	89.0636	24882	Pol_II_2.raw	1.96	0.001304	0.07252
	Sequest HT (A11)	Unambiguous	ELQETVQYPVEHPEKFEK		2	16	XP_044362370.1; XP_044362369.1	XP_044344474.1; XP_044399840.1; XP_044376355.1; XP_044376575.1; XP_044371012.1; XP_044371011.1; XP_044451727.1; XP_044336901.1; XP_044332446.1; XP_044370448.1; XP_044362370.1; XP_044376356.1; XP_044362369.1; XP_044344468.1; XP_044328714.1; XP_044344402.1	1	4	0.3061	0	1	1	558.283	2230.11	2230.1	2.65	0.00148	3.19629e+06	CID (Collision Induced Dissociation)	MS2	31.8651	1.676	44.6523	11212	Pol_II_2.raw	1.96	0.001304	0.07085
	Sequest HT (A11)	Unambiguous	ETVVEVPNVSWEDIGGLENVKR		2	6	XP_044362370.1; XP_044362369.1	XP_044376355.1; XP_044371012.1; XP_044371011.1; XP_044362370.1; XP_044376356.1; XP_044362369.1	1	2	0.3347	0	1	1	1235.14	2469.27	2469.26	2.58	0.00318	1575870	CID (Collision Induced Dissociation)	MS2	58.0551	1.855	80.8644	22384	Pol_II_2.raw	2.42	0.001549	0.07796
	Sequest HT (A11)	Unambiguous	ETVVEVPNVSWEDIGGLENVKR		2	6	XP_044362370.1; XP_044362369.1	XP_044376355.1; XP_044371012.1; XP_044371011.1; XP_044362370.1; XP_044376356.1; XP_044362369.1	1	2	0.4319	0	1	1	1235.14	2469.27	2469.26	3.37	0.00416	1856811	CID (Collision Induced Dissociation)	MS2	16.1671	1.735	80.9653	22413	Pol_II_2.raw	3.01	0.001794	0.08386
	Sequest HT (A11)	Unambiguous	EDEERLDDVGYDDVGGVRK		2	12	XP_044362370.1; XP_044362369.1	XP_044376355.1; XP_044371012.1; XP_044369673.1; XP_044369677.1; XP_044371011.1; XP_044362370.1; XP_044376356.1; XP_044362369.1; XP_044369664.1; XP_044369686.1; XP_044450331.1; XP_044449966.1	2	3	0.2958	0	1	1	722.672	2166	2165.99	3.52	0.00254	2.18578e+06	CID (Collision Induced Dissociation)	MS2	78.536	1.162	40.8274	10020	Pol_II_2.raw	2.4	0.002015	0.08943
	Sequest HT (A11)	Unambiguous	ELVELPLRHPQLFK		2	20	XP_044362370.1; XP_044362369.1	XP_044344474.1; XP_044399840.1; XP_044353139.1; XP_044376355.1; XP_044445061.1; XP_044371012.1; XP_044369677.1; XP_044371011.1; XP_044332446.1; XP_044362370.1; XP_044376356.1; XP_044362369.1; XP_044344468.1; XP_044369664.1; XP_044369686.1; XP_044328714.1; XP_044450331.1; XP_044449966.1; XP_044412459.1; XP_044412781.1	1	2	0.4825	0	1	2	860.004	1719	1719	3.39	0.00291	3.02694e+06	CID (Collision Induced Dissociation)	MS2	18.6794	1.16	63.8937	17197	Pol_II_2.raw	2.57	0.002495	0.1035
	Sequest HT (A11)	Unambiguous	LDQLIYIPLPDVESR		2	13	XP_044362370.1; XP_044362369.1	XP_044399840.1; XP_044376355.1; XP_044371012.1; XP_044371011.1; XP_044332446.1; XP_044362370.1; XP_044376356.1; XP_044362369.1; XP_044369686.1; XP_044328714.1; XP_044450331.1; XP_044449966.1; XP_044412459.1	0	2	0.4729	0	1	1	885.988	1770.97	1770.96	3.2	0.00283	796954	CID (Collision Induced Dissociation)	MS2	46.9541	1.924	88.9976	24861	Pol_II_2.raw	2.03	0.004145	0.126
	Sequest HT (A11)	Unambiguous	TVFIIGATNRPDIIDPALLRPGR		2	16	XP_044362370.1; XP_044362369.1	XP_044399840.1; XP_044376355.1; XP_044445061.1; XP_044371012.1; XP_044369677.1; XP_044371011.1; XP_044332446.1; XP_044362370.1; XP_044376356.1; XP_044362369.1; XP_044369664.1; XP_044369686.1; XP_044450331.1; XP_044449966.1; XP_044412459.1; XP_044412781.1	0	3	0.1538	0	1	1	835.818	2505.44	2505.43	3.98	0.00332	2.56808e+06	CID (Collision Induced Dissociation)	MS2	74.45	1.29	80.6734	22324	Pol_II_2.raw	1.56	0.00483	0.1344
	Sequest HT (A11)	Unambiguous	AVANETGAFFFLINGPEIMSK		2	25	XP_044362370.1; XP_044362369.1	XP_044443495.1; XP_044344474.1; XP_044376355.1; XP_044353138.1; XP_044445061.1; XP_044376575.1; XP_044371012.1; XP_044369677.1; XP_044371011.1; XP_044451727.1; XP_044336901.1; XP_044332446.1; XP_044370448.1; XP_044362370.1; XP_044376356.1; XP_044362369.1; XP_044344468.1; XP_044369664.1; XP_044369686.1; XP_044328714.1; XP_044450331.1; XP_044449966.1; XP_044412459.1; XP_044344402.1; XP_044412781.1	0	3	0.055	0	1	1	752.72	2256.14	2256.14	3.5	0.00263	1.57547e+06	CID (Collision Induced Dissociation)	MS2	71.7516	2.18	99.4783	28072	Pol_II_2.raw	2.18	0.009629	0.163
High	XP_044376297.1	vicilin-like seed storage protein At2g18540 [Triticum aestivum]	0	102.834	34.6821	17	97	7	1	692	77	5.52	320.62	17
[truncated: 4,277 more rows]
