# Supplementary material for: A remodeled RNA polymerase II complex catalyzing viroid RNA-templated transcription
Source: PLoS Pathog. 2022 Sep 19;18(9):e1010850. doi: 10.1371/journal.ppat.1010850 (PMC9521916; doi:10.1371/journal.ppat.1010850)
Supplement: S3 Dataset — (XLSX) [file ppat.1010850.s010.xlsx]

## Sheet: Proteins
S3 Dataset. nLC-MS/MS for partially purified Pol II (replicate 3).
Protein FDR Confidence	Accession	Description	Exp. q-value	Sum PEP Score	Coverage	# Peptides	# PSMs	# Unique Peptides	# Protein Groups	# AAs	MW [kDa]	calc. pI	Score Sequest HT	# Peptides Sequest HT
High	XP_044444971.1	DNA-directed RNA polymerase II subunit RPB1-like isoform X2 [Triticum aestivum]	0	391.432	51.1777	86	336	4	1	1868	208	6.2	788.99	86
	Identifying Node	PSM Ambiguity	Annotated Sequence	Modifications	# Protein Groups	# Proteins	Master Protein Accessions	Protein Accessions	# Missed Cleavages	Charge	DeltaScore	DeltaCn	Rank	Search Engine Rank	m/z [Da]	MH+ [Da]	Theo. MH+ [Da]	DeltaM [ppm]	Deltam/z [Da]	Intensity	Activation Type	MS Order	Ion Inject Time [ms]	RT [min]	First Scan	Spectrum File	XCorr	Percolator q-Value	Percolator PEP
	Sequest HT (A11)	Unambiguous	KIEGNMLTEMALR		2	8	XP_044444971.1; XP_044422531.1	XP_044327129.1; XP_044429705.1; XP_044444971.1; XP_044335362.1; XP_044422530.1; XP_044459984.1; XP_044444970.1; XP_044422531.1	1	2	0.5672	0	1	1	753.396	1505.78	1505.78	2.25	0.0017	16398936	CID (Collision Induced Dissociation)	MS2	0.374	60.3216	16130	Pol_II_3.raw	3.35	0	0.001085
	Sequest HT (A11)	Unambiguous	SPMSATPYRDGGMMSPMLSPNFR		2	5	XP_044444971.1; XP_044422531.1	XP_044429705.1; XP_044444971.1; XP_044422530.1; XP_044444970.1; XP_044422531.1	1	2	0.4128	0	1	1	1265.58	2530.14	2530.13	3.86	0.00488	759965	CID (Collision Induced Dissociation)	MS2	2.576	69.8477	19055	Pol_II_3.raw	2.18	0	0.01594
	Sequest HT (A11)	Unambiguous	SPMSATPYRDGGMMSPMLSPNFR		2	5	XP_044444971.1; XP_044422531.1	XP_044429705.1; XP_044444971.1; XP_044422530.1; XP_044444970.1; XP_044422531.1	1	2	0.3886	0	1	1	1265.57	2530.14	2530.13	2.22	0.00281	1.49139e+06	CID (Collision Induced Dissociation)	MS2	2.112	69.9116	19075	Pol_II_3.raw	1.93	0	0.005914
	Sequest HT (A11)	Unambiguous	SPMSATPYRDGGMMSPMLSPNFR		2	5	XP_044444971.1; XP_044422531.1	XP_044429705.1; XP_044444971.1; XP_044422530.1; XP_044444970.1; XP_044422531.1	1	2	0.5178	0	1	1	1265.57	2530.14	2530.13	3.09	0.00391	1.6599e+06	CID (Collision Induced Dissociation)	MS2	2.347	69.9705	19093	Pol_II_3.raw	2.53	0	0.001394
	Sequest HT (A11)	Unambiguous	ISDEDcLLLGLNPK	C6(Carbamidomethyl)	2	5	XP_044444971.1; XP_044422531.1	XP_044429705.1; XP_044444971.1; XP_044422530.1; XP_044444970.1; XP_044422531.1	0	2	0.4209	0	1	1	793.91	1586.81	1586.81	2.27	0.0018	87509840	CID (Collision Induced Dissociation)	MS2	0.078	70.2397	19172	Pol_II_3.raw	3.73	0	9.727e-05
	Sequest HT (A11)	Unambiguous	ISDEDcLLLGLNPK	C6(Carbamidomethyl)	2	5	XP_044444971.1; XP_044422531.1	XP_044429705.1; XP_044444971.1; XP_044422530.1; XP_044444970.1; XP_044422531.1	0	2	0.4191	0	1	1	793.911	1586.81	1586.81	2.81	0.00223	100340616	CID (Collision Induced Dissociation)	MS2	0.068	70.2973	19190	Pol_II_3.raw	3.46	0	0.0001481
	Sequest HT (A11)	Unambiguous	ISDEDcLLLGLNPK	C6(Carbamidomethyl)	2	5	XP_044444971.1; XP_044422531.1	XP_044429705.1; XP_044444971.1; XP_044422530.1; XP_044444970.1; XP_044422531.1	0	2	0.4421	0	1	1	793.911	1586.81	1586.81	2.81	0.00223	100340616	CID (Collision Induced Dissociation)	MS2	0.526	70.3055	19194	Pol_II_3.raw	2.42	0	0.0005523
	Sequest HT (A11)	Unambiguous	ISDEDcLLLGLNPK	C6(Carbamidomethyl)	2	5	XP_044444971.1; XP_044422531.1	XP_044429705.1; XP_044444971.1; XP_044422530.1; XP_044444970.1; XP_044422531.1	0	2	0.4299	0	1	1	793.911	1586.81	1586.81	3.42	0.00272	24400712	CID (Collision Induced Dissociation)	MS2	0.23	69.8265	19046	Pol_II_3.raw	3.21	0	0.0002696
	Sequest HT (A11)	Unambiguous	ISDEDcLLLGLNPK	C6(Carbamidomethyl)	2	5	XP_044444971.1; XP_044422531.1	XP_044429705.1; XP_044444971.1; XP_044422530.1; XP_044444970.1; XP_044422531.1	0	2	0.4146	0	1	1	793.911	1586.81	1586.81	2.96	0.00235	13642890	CID (Collision Induced Dissociation)	MS2	0.345	69.7674	19028	Pol_II_3.raw	3.28	0	5.775e-05
	Sequest HT (A11)	Unambiguous	SPMSATPYRDGGMMSPMLSPNFR		2	5	XP_044444971.1; XP_044422531.1	XP_044429705.1; XP_044444971.1; XP_044422530.1; XP_044444970.1; XP_044422531.1	1	3	0.5794	0	1	1	844.052	2530.14	2530.13	2.87	0.00242	2.49565e+06	CID (Collision Induced Dissociation)	MS2	1.887	69.5903	18974	Pol_II_3.raw	3.78	0	0.007784
	Sequest HT (A11)	Unambiguous	SPMSATPYRDGGMMSPMLSPNFR		2	5	XP_044444971.1; XP_044422531.1	XP_044429705.1; XP_044444971.1; XP_044422530.1; XP_044444970.1; XP_044422531.1	1	3	0.6017	0	1	1	844.053	2530.14	2530.13	3.52	0.00297	3.43014e+06	CID (Collision Induced Dissociation)	MS2	1.176	69.6513	18993	Pol_II_3.raw	3.54	0	0.001885
	Sequest HT (A11)	Unambiguous	SPMSATPYRDGGMMSPMLSPNFR		2	5	XP_044444971.1; XP_044422531.1	XP_044429705.1; XP_044444971.1; XP_044422530.1; XP_044444970.1; XP_044422531.1	1	3	0.5036	0	1	1	844.052	2530.14	2530.13	3.01	0.00254	3.32439e+06	CID (Collision Induced Dissociation)	MS2	0.846	69.708	19010	Pol_II_3.raw	2.74	0	0.003357
	Sequest HT (A11)	Unambiguous	VVISFDGSYVNYR		2	10	XP_044444971.1; XP_044422531.1	XP_044327129.1; XP_044429705.1; XP_044399994.1; XP_044444971.1; XP_044335362.1; XP_044422530.1; XP_044391333.1; XP_044459984.1; XP_044444970.1; XP_044422531.1	0	2	0.1656	0	1	1	759.884	1518.76	1518.76	1.85	0.0014	2.12611e+06	CID (Collision Induced Dissociation)	MS2	1.472	70.5971	19284	Pol_II_3.raw	1.57	0	0.01523
	Sequest HT (A11)	Unambiguous	IEGNMLTEMALR		2	8	XP_044444971.1; XP_044422531.1	XP_044327129.1; XP_044429705.1; XP_044444971.1; XP_044335362.1; XP_044422530.1; XP_044459984.1; XP_044444970.1; XP_044422531.1	0	2	0.4253	0	1	1	689.348	1377.69	1377.69	2.28	0.00157	4115101	CID (Collision Induced Dissociation)	MS2	1.401	70.7079	19317	Pol_II_3.raw	2.61	0	0.002463
	Sequest HT (A11)	Unambiguous	IEGNMLTEMALR		2	8	XP_044444971.1; XP_044422531.1	XP_044327129.1; XP_044429705.1; XP_044444971.1; XP_044335362.1; XP_044422530.1; XP_044459984.1; XP_044444970.1; XP_044422531.1	0	2	0.3727	0	1	1	689.349	1377.69	1377.69	3.52	0.00242	3.19488e+06	CID (Collision Induced Dissociation)	MS2	1.043	70.7657	19335	Pol_II_3.raw	3.22	0	0.001293
	Sequest HT (A11)	Unambiguous	GSFINISQMTAcVGQQNVEGKR	C12(Carbamidomethyl)	2	11	XP_044444971.1; XP_044422531.1	XP_044327129.1; XP_044429705.1; XP_044399994.1; XP_044444971.1; XP_044422530.1; XP_044399993.1; XP_044391333.1; XP_044459984.1; XP_044444970.1; XP_044391332.1; XP_044422531.1	1	2	0.3741	0	1	1	1212.6	2424.18	2424.18	3.62	0.00439	1.95536e+06	CID (Collision Induced Dissociation)	MS2	1.562	67.9986	18488	Pol_II_3.raw	2.86	0	0.0008875
	Sequest HT (A11)	Unambiguous	GSFINISQMTAcVGQQNVEGKR	C12(Carbamidomethyl)	2	11	XP_044444971.1; XP_044422531.1	XP_044327129.1; XP_044429705.1; XP_044399994.1; XP_044444971.1; XP_044422530.1; XP_044399993.1; XP_044391333.1; XP_044459984.1; XP_044444970.1; XP_044391332.1; XP_044422531.1	1	2	0.5478	0	1	1	1212.6	2424.18	2424.18	3.62	0.00439	1.95536e+06	CID (Collision Induced Dissociation)	MS2	1.987	68.0057	18491	Pol_II_3.raw	3.14	0	0.001026
	Sequest HT (A11)	Unambiguous	GSFINISQMTAcVGQQNVEGKR	C12(Carbamidomethyl)	2	11	XP_044444971.1; XP_044422531.1	XP_044327129.1; XP_044429705.1; XP_044399994.1; XP_044444971.1; XP_044422530.1; XP_044399993.1; XP_044391333.1; XP_044459984.1; XP_044444970.1; XP_044391332.1; XP_044422531.1	1	2	0.4784	0	1	1	1212.6	2424.19	2424.18	3.82	0.00463	2.10747e+06	CID (Collision Induced Dissociation)	MS2	2.197	68.0645	18509	Pol_II_3.raw	2.78	0	0.0007228
	Sequest HT (A11)	Unambiguous	VVISFDGSYVNYR		2	10	XP_044444971.1; XP_044422531.1	XP_044327129.1; XP_044429705.1; XP_044399994.1; XP_044444971.1; XP_044335362.1; XP_044422530.1; XP_044391333.1; XP_044459984.1; XP_044444970.1; XP_044422531.1	0	2	0.6472	0	1	1	759.885	1518.76	1518.76	3.05	0.00232	8457793	CID (Collision Induced Dissociation)	MS2	0.785	67.235	18255	Pol_II_3.raw	3.09	0	0.0005105
	Sequest HT (A11)	Unambiguous	VVISFDGSYVNYR		2	10	XP_044444971.1; XP_044422531.1	XP_044327129.1; XP_044429705.1; XP_044399994.1; XP_044444971.1; XP_044335362.1; XP_044422530.1; XP_044391333.1; XP_044459984.1; XP_044444970.1; XP_044422531.1	0	2	0.5872	0	1	1	759.885	1518.76	1518.76	2.33	0.00177	8892393	CID (Collision Induced Dissociation)	MS2	0.574	67.301	18276	Pol_II_3.raw	2.98	0	0.001534
	Sequest HT (A11)	Unambiguous	VVISFDGSYVNYR		2	10	XP_044444971.1; XP_044422531.1	XP_044327129.1; XP_044429705.1; XP_044399994.1; XP_044444971.1; XP_044335362.1; XP_044422530.1; XP_044391333.1; XP_044459984.1; XP_044444970.1; XP_044422531.1	0	2	0.5552	0	1	1	759.885	1518.76	1518.76	2.73	0.00207	9759622	CID (Collision Induced Dissociation)	MS2	0.689	67.3527	18291	Pol_II_3.raw	3.17	0	0.001043
	Sequest HT (A11)	Unambiguous	VVISFDGSYVNYR		2	10	XP_044444971.1; XP_044422531.1	XP_044327129.1; XP_044429705.1; XP_044399994.1; XP_044444971.1; XP_044335362.1; XP_044422530.1; XP_044391333.1; XP_044459984.1; XP_044444970.1; XP_044422531.1	0	2	0.6268	0	1	1	759.885	1518.76	1518.76	2.33	0.00177	8892393	CID (Collision Induced Dissociation)	MS2	0.556	67.2987	18275	Pol_II_3.raw	2.84	0	0.001243
	Sequest HT (A11)	Unambiguous	GSFINISQMTAcVGQQNVEGKR	C12(Carbamidomethyl)	2	11	XP_044444971.1; XP_044422531.1	XP_044327129.1; XP_044429705.1; XP_044399994.1; XP_044444971.1; XP_044422530.1; XP_044399993.1; XP_044391333.1; XP_044459984.1; XP_044444970.1; XP_044391332.1; XP_044422531.1	1	3	0.0529	0	1	1	808.731	2424.18	2424.18	1.63	0.00131	9857844	CID (Collision Induced Dissociation)	MS2	0.841	68.1377	18533	Pol_II_3.raw	1.7	0	0.0004807
	Sequest HT (A11)	Unambiguous	FSAWHAETESGFITPGDTMVR		2	5	XP_044444971.1; XP_044422531.1	XP_044429705.1; XP_044444971.1; XP_044422530.1; XP_044444970.1; XP_044422531.1	0	2	0.5216	0	1	1	1170.05	2339.08	2339.08	3.7	0.00433	3.97211e+06	CID (Collision Induced Dissociation)	MS2	0.868	68.7241	18711	Pol_II_3.raw	2.78	0	0.0007488
	Sequest HT (A11)	Unambiguous	GSFINISQMTAcVGQQNVEGKR	C12(Carbamidomethyl)	2	11	XP_044444971.1; XP_044422531.1	XP_044327129.1; XP_044429705.1; XP_044399994.1; XP_044444971.1; XP_044422530.1; XP_044399993.1; XP_044391333.1; XP_044459984.1; XP_044444970.1; XP_044391332.1; XP_044422531.1	1	3	0.277	0	1	1	808.732	2424.18	2424.18	1.7	0.00138	12252141	CID (Collision Induced Dissociation)	MS2	0.487	68.2394	18562	Pol_II_3.raw	2.13	0	0.01017
	Sequest HT (A11)	Unambiguous	NVFEAEVQKLEADR		2	5	XP_044444971.1; XP_044422531.1	XP_044429705.1; XP_044444971.1; XP_044422530.1; XP_044444970.1; XP_044422531.1	1	2	0.2383	0	1	1	824.42	1647.83	1647.83	-0.97	-0.0008	1.8637e+06	CID (Collision Induced Dissociation)	MS2	2.1	68.2558	18569	Pol_II_3.raw	2.77	0	0.0004378
	Sequest HT (A11)	Unambiguous	NVFEAEVQKLEADR		2	5	XP_044444971.1; XP_044422531.1	XP_044429705.1; XP_044444971.1; XP_044422530.1; XP_044444970.1; XP_044422531.1	1	2	0.4704	0	1	1	824.424	1647.84	1647.83	3.99	0.00329	2.07459e+06	CID (Collision Induced Dissociation)	MS2	1.472	68.3077	18584	Pol_II_3.raw	2.53	0	0.003462
	Sequest HT (A11)	Unambiguous	NVFEAEVQKLEADR		2	5	XP_044444971.1; XP_044422531.1	XP_044429705.1; XP_044444971.1; XP_044422530.1; XP_044444970.1; XP_044422531.1	1	2	0.3756	0	1	1	824.422	1647.84	1647.83	1.99	0.00164	4.18552e+06	CID (Collision Induced Dissociation)	MS2	1.069	68.3596	18599	Pol_II_3.raw	2.21	0	0.001037
	Sequest HT (A11)	Unambiguous	TMMESFENRVNQVLNK		2	9	XP_044444971.1; XP_044422531.1	XP_044327129.1; XP_044429705.1; XP_044399994.1; XP_044444971.1; XP_044422530.1; XP_044391333.1; XP_044459984.1; XP_044444970.1; XP_044422531.1	1	3	0.3742	0	1	1	647.319	1939.94	1939.94	2.48	0.00161	48426508	CID (Collision Induced Dissociation)	MS2	0.09	75.1716	20684	Pol_II_3.raw	1.55	0	0.008306
	Sequest HT (A11)	Unambiguous	TMMESFENRVNQVLNK		2	9	XP_044444971.1; XP_044422531.1	XP_044327129.1; XP_044429705.1; XP_044399994.1; XP_044444971.1; XP_044422530.1; XP_044391333.1; XP_044459984.1; XP_044444970.1; XP_044422531.1	1	3	0.4643	0	1	1	647.319	1939.94	1939.94	2.95	0.00191	29990216	CID (Collision Induced Dissociation)	MS2	0.109	75.231	20702	Pol_II_3.raw	1.68	0	0.003572
	Sequest HT (A11)	Unambiguous	GSFINISQMTAcVGQQNVEGK	C12(Carbamidomethyl)	2	11	XP_044444971.1; XP_044422531.1	XP_044327129.1; XP_044429705.1; XP_044399994.1; XP_044444971.1; XP_044422530.1; XP_044399993.1; XP_044391333.1; XP_044459984.1; XP_044444970.1; XP_044391332.1; XP_044422531.1	0	2	0.5193	0	1	1	1134.54	2268.07	2268.07	-0.1	-0.00011	1.51391e+06	CID (Collision Induced Dissociation)	MS2	3.412	75.322	20733	Pol_II_3.raw	2.33	0	0.000123
	Sequest HT (A11)	Unambiguous	ISDEDCLLLGLNPK		2	5	XP_044444971.1; XP_044422531.1	XP_044429705.1; XP_044444971.1; XP_044422530.1; XP_044444970.1; XP_044422531.1	0	2	0.406	0	1	1	765.399	1529.79	1529.79	1.3	0.001	1.58192e+06	CID (Collision Induced Dissociation)	MS2	1.508	74.4933	20482	Pol_II_3.raw	2.34	0	0.02337
	Sequest HT (A11)	Unambiguous	YELDDENWRPTYMLPDHVDDLK		2	5	XP_044444971.1; XP_044422531.1	XP_044429705.1; XP_044444971.1; XP_044422530.1; XP_044444970.1; XP_044422531.1	0	2	0.4184	0	1	1	1382.64	2764.26	2764.26	2.64	0.00365	1.45907e+06	CID (Collision Induced Dissociation)	MS2	2.156	74.6624	20533	Pol_II_3.raw	1.96	0	0.004859
	Sequest HT (A11)	Unambiguous	AEVLELMmVPK	M8(Oxidation)	2	10	XP_044444971.1; XP_044422531.1	XP_044327129.1; XP_044429705.1; XP_044399994.1; XP_044444971.1; XP_044422530.1; XP_044391333.1; XP_044459984.1; XP_044444970.1; XP_044391332.1; XP_044422531.1	0	2	0.1347	0	1	1	638.339	1275.67	1275.67	1.85	0.00118	1.89944e+06	CID (Collision Induced Dissociation)	MS2	2.728	74.7877	20571	Pol_II_3.raw	2.45	0	0.002182
	Sequest HT (A11)	Unambiguous	SEDDLTHQLAMIIR		2	11	XP_044444971.1; XP_044422531.1	XP_044327129.1; XP_044429705.1; XP_044399994.1; XP_044444971.1; XP_044422530.1; XP_044399993.1; XP_044391333.1; XP_044459984.1; XP_044444970.1; XP_044391332.1; XP_044422531.1	0	3	0.3026	0	1	1	547.948	1641.83	1641.83	1.58	0.00086	2.72601e+06	CID (Collision Induced Dissociation)	MS2	1.256	76.5337	21099	Pol_II_3.raw	1.95	0	0.02495
	Sequest HT (A11)	Unambiguous	SEDDLTHQLAMIIR		2	11	XP_044444971.1; XP_044422531.1	XP_044327129.1; XP_044429705.1; XP_044399994.1; XP_044444971.1; XP_044422530.1; XP_044399993.1; XP_044391333.1; XP_044459984.1; XP_044444970.1; XP_044391332.1; XP_044422531.1	0	3	0.3166	0	1	1	547.948	1641.83	1641.83	2.69	0.00147	3.23299e+06	CID (Collision Induced Dissociation)	MS2	0.823	76.5909	21116	Pol_II_3.raw	2.59	0	0.001736
	Sequest HT (A11)	Unambiguous	YELDDENWRPTYMLPDHVDDLK		2	5	XP_044444971.1; XP_044422531.1	XP_044429705.1; XP_044444971.1; XP_044422530.1; XP_044444970.1; XP_044422531.1	0	4	0.3893	0	1	1	691.821	2764.26	2764.26	1.8	0.00124	16005907	CID (Collision Induced Dissociation)	MS2	1.67	74.2985	20421	Pol_II_3.raw	2.62	0	0.000504
	Sequest HT (A11)	Unambiguous	YELDDENWRPTYMLPDHVDDLK		2	5	XP_044444971.1; XP_044422531.1	XP_044429705.1; XP_044444971.1; XP_044422530.1; XP_044444970.1; XP_044422531.1	0	4	0.3509	0	1	1	691.821	2764.26	2764.26	2.15	0.00149	11389517	CID (Collision Induced Dissociation)	MS2	2.46	74.2535	20409	Pol_II_3.raw	2.28	0	0.0003034
	Sequest HT (A11)	Unambiguous	SEDDLTHQLAmIIR	M11(Oxidation)	2	11	XP_044444971.1; XP_044422531.1	XP_044327129.1; XP_044429705.1; XP_044399994.1; XP_044444971.1; XP_044422530.1; XP_044399993.1; XP_044391333.1; XP_044459984.1; XP_044444970.1; XP_044391332.1; XP_044422531.1	0	2	0.2336	0	1	1	829.417	1657.83	1657.82	2.91	0.00241	3593266	CID (Collision Induced Dissociation)	MS2	0.867	72.7586	19948	Pol_II_3.raw	2.14	0	0.001823
	Sequest HT (A11)	Selected	SEDDLTHQLAmIIR	M11(Oxidation)	2	11	XP_044444971.1; XP_044422531.1	XP_044327129.1; XP_044429705.1; XP_044399994.1; XP_044444971.1; XP_044422530.1; XP_044399993.1; XP_044391333.1; XP_044459984.1; XP_044444970.1; XP_044391332.1; XP_044422531.1	0	2	0.0476	0	1	1	829.417	1657.83	1657.82	3.42	0.00284	3370994	CID (Collision Induced Dissociation)	MS2	0.791	72.6978	19929	Pol_II_3.raw	1.68	0	0.004058
	Sequest HT (A11)	Unambiguous	RPSDMHPMEIVEAIDKLQER		2	5	XP_044444971.1; XP_044422531.1	XP_044429705.1; XP_044444971.1; XP_044422530.1; XP_044444970.1; XP_044422531.1	1	3	0.5099	0	1	1	798.738	2394.2	2394.19	3.43	0.00274	7339849	CID (Collision Induced Dissociation)	MS2	0.594	72.6954	19928	Pol_II_3.raw	4.06	0	4.067e-07
	Sequest HT (A11)	Unambiguous	GSFINISQMTAcVGQQNVEGK	C12(Carbamidomethyl)	2	11	XP_044444971.1; XP_044422531.1	XP_044327129.1; XP_044429705.1; XP_044399994.1; XP_044444971.1; XP_044422530.1; XP_044399993.1; XP_044391333.1; XP_044459984.1; XP_044444970.1; XP_044391332.1; XP_044422531.1	0	2	0.5877	0	1	1	1134.54	2268.08	2268.07	2.38	0.0027	1.9106e+06	CID (Collision Induced Dissociation)	MS2	1.818	72.4808	19865	Pol_II_3.raw	3.25	0	5.394e-06
	Sequest HT (A11)	Unambiguous	GSFINISQMTAcVGQQNVEGK	C12(Carbamidomethyl)	2	11	XP_044444971.1; XP_044422531.1	XP_044327129.1; XP_044429705.1; XP_044399994.1; XP_044444971.1; XP_044422530.1; XP_044399993.1; XP_044391333.1; XP_044459984.1; XP_044444970.1; XP_044391332.1; XP_044422531.1	0	2	0.4917	0	1	1	1134.54	2268.08	2268.07	2.49	0.00282	2.3364e+06	CID (Collision Induced Dissociation)	MS2	1.81	72.5416	19884	Pol_II_3.raw	3.01	0	0.0001968
	Sequest HT (A11)	Unambiguous	RPSDMHPMEIVEAIDKLQER		2	5	XP_044444971.1; XP_044422531.1	XP_044429705.1; XP_044444971.1; XP_044422530.1; XP_044444970.1; XP_044422531.1	1	3	0.4575	0	1	1	798.737	2394.2	2394.19	3.05	0.00243	4.80843e+06	CID (Collision Induced Dissociation)	MS2	0.713	72.6361	19910	Pol_II_3.raw	4	0	1.76e-06
	Sequest HT (A11)	Unambiguous	cIVSPQANRPVMGIVQDTLLGcRK	C1(Carbamidomethyl); C22(Carbamidomethyl)	2	9	XP_044444971.1; XP_044422531.1	XP_044327129.1; XP_044429705.1; XP_044444971.1; XP_044422530.1; XP_044399993.1; XP_044459984.1; XP_044444970.1; XP_044391332.1; XP_044422531.1	1	3	0.1496	0	1	1	904.813	2712.43	2712.41	5.49	0.00497	1.16855e+06	CID (Collision Induced Dissociation)	MS2	0.804	73.2288	20091	Pol_II_3.raw	2.34	0	0.01854
	Sequest HT (A11)	Unambiguous	TMMESFENRVNQVLNK		2	9	XP_044444971.1; XP_044422531.1	XP_044327129.1; XP_044429705.1; XP_044399994.1; XP_044444971.1; XP_044422530.1; XP_044391333.1; XP_044459984.1; XP_044444970.1; XP_044422531.1	1	2	0.5417	0	1	1	970.474	1939.94	1939.94	2.71	0.00263	1.44436e+06	CID (Collision Induced Dissociation)	MS2	1.657	73.9441	20312	Pol_II_3.raw	3.12	0	0.01248
	Sequest HT (A11)	Unambiguous	TMMESFENRVNQVLNK		2	9	XP_044444971.1; XP_044422531.1	XP_044327129.1; XP_044429705.1; XP_044399994.1; XP_044444971.1; XP_044422530.1; XP_044391333.1; XP_044459984.1; XP_044444970.1; XP_044422531.1	1	2	0.4476	0	1	1	970.474	1939.94	1939.94	2.08	0.00202	4906616	CID (Collision Induced Dissociation)	MS2	1.202	73.989	20324	Pol_II_3.raw	2.86	0	0.01454
	Sequest HT (A11)	Unambiguous	AEVLELMMVPK		2	10	XP_044444971.1; XP_044422531.1	XP_044327129.1; XP_044429705.1; XP_044399994.1; XP_044444971.1; XP_044422530.1; XP_044391333.1; XP_044459984.1; XP_044444970.1; XP_044391332.1; XP_044422531.1	0	2	0.5145	0	1	1	630.342	1259.68	1259.67	2.49	0.00157	2.72195e+06	CID (Collision Induced Dissociation)	MS2	1.354	73.9961	20327	Pol_II_3.raw	2.76	0	0.003694
	Sequest HT (A11)	Unambiguous	TMMESFENRVNQVLNK		2	9	XP_044444971.1; XP_044422531.1	XP_044327129.1; XP_044429705.1; XP_044399994.1; XP_044444971.1; XP_044422530.1; XP_044391333.1; XP_044459984.1; XP_044444970.1; XP_044422531.1	1	2	0.3974	0	1	1	970.474	1939.94	1939.94	2.08	0.00202	8496367	CID (Collision Induced Dissociation)	MS2	0.823	74.0546	20345	Pol_II_3.raw	2.34	0	0.005637
	Sequest HT (A11)	Unambiguous	AEVLELMMVPK		2	10	XP_044444971.1; XP_044422531.1	XP_044327129.1; XP_044429705.1; XP_044399994.1; XP_044444971.1; XP_044422530.1; XP_044391333.1; XP_044459984.1; XP_044444970.1; XP_044391332.1; XP_044422531.1	0	2	0.6667	0	1	1	630.341	1259.68	1259.67	1.52	0.00096	4987919	CID (Collision Induced Dissociation)	MS2	0.895	74.0592	20347	Pol_II_3.raw	3.12	0	0.00157
	Sequest HT (A11)	Unambiguous	GSFINISQMTAcVGQQNVEGK	C12(Carbamidomethyl)	2	11	XP_044444971.1; XP_044422531.1	XP_044327129.1; XP_044429705.1; XP_044399994.1; XP_044444971.1; XP_044422530.1; XP_044399993.1; XP_044391333.1; XP_044459984.1; XP_044444970.1; XP_044391332.1; XP_044422531.1	0	3	0.4181	0	1	1	756.699	2268.08	2268.07	2.97	0.00224	6638254	CID (Collision Induced Dissociation)	MS2	0.45	74.1097	20362	Pol_II_3.raw	2.99	0	0.0001601
	Sequest HT (A11)	Unambiguous	GSFINISQMTAcVGQQNVEGK	C12(Carbamidomethyl)	2	11	XP_044444971.1; XP_044422531.1	XP_044327129.1; XP_044429705.1; XP_044399994.1; XP_044444971.1; XP_044422530.1; XP_044399993.1; XP_044391333.1; XP_044459984.1; XP_044444970.1; XP_044391332.1; XP_044422531.1	0	3	0.3886	0	1	1	756.699	2268.08	2268.07	2.97	0.00224	6241131	CID (Collision Induced Dissociation)	MS2	0.619	74.1663	20379	Pol_II_3.raw	3.68	0	0.001042
	Sequest HT (A11)	Unambiguous	ISDEDcLLLGLNPK	C6(Carbamidomethyl)	2	5	XP_044444971.1; XP_044422531.1	XP_044429705.1; XP_044444971.1; XP_044422530.1; XP_044444970.1; XP_044422531.1	0	2	0.213	0	1	1	793.91	1586.81	1586.81	2.42	0.00192	1.61851e+06	CID (Collision Induced Dissociation)	MS2	2.393	73.4835	20172	Pol_II_3.raw	2.16	0	0.01195
	Sequest HT (A11)	Unambiguous	ISDEDcLLLGLNPK	C6(Carbamidomethyl)	2	5	XP_044444971.1; XP_044422531.1	XP_044429705.1; XP_044444971.1; XP_044422530.1; XP_044444970.1; XP_044422531.1	0	2	0.3654	0	1	1	793.911	1586.81	1586.81	2.96	0.00235	1.38306e+06	CID (Collision Induced Dissociation)	MS2	2.141	73.6114	20212	Pol_II_3.raw	3.12	0	0.000861
	Sequest HT (A11)	Unambiguous	GSFINISQMTAcVGQQNVEGK	C12(Carbamidomethyl)	2	11	XP_044444971.1; XP_044422531.1	XP_044327129.1; XP_044429705.1; XP_044399994.1; XP_044444971.1; XP_044422530.1; XP_044399993.1; XP_044391333.1; XP_044459984.1; XP_044444970.1; XP_044391332.1; XP_044422531.1	0	3	0.4306	0	1	1	756.699	2268.08	2268.07	2.97	0.00224	13439427	CID (Collision Induced Dissociation)	MS2	0.627	73.6137	20213	Pol_II_3.raw	2.81	0	0.004405
	Sequest HT (A11)	Unambiguous	HLNDGDFVLFNR		2	10	XP_044444971.1; XP_044422531.1	XP_044327129.1; XP_044429652.1; XP_044429705.1; XP_044444971.1; XP_044422530.1; XP_044425929.1; XP_044459984.1; XP_044444970.1; XP_044440562.1; XP_044422531.1	0	2	0.6207	0	1	1	723.861	1446.71	1446.71	1.44	0.00104	16582103	CID (Collision Induced Dissociation)	MS2	1.198	59.5694	15901	Pol_II_3.raw	2.61	0	0.0004246
	Sequest HT (A11)	Unambiguous	HLNDGDFVLFNR		2	10	XP_044444971.1; XP_044422531.1	XP_044327129.1; XP_044429652.1; XP_044429705.1; XP_044444971.1; XP_044422530.1; XP_044425929.1; XP_044459984.1; XP_044444970.1; XP_044440562.1; XP_044422531.1	0	2	0.6154	0	1	1	723.862	1446.72	1446.71	3.13	0.00226	22851928	CID (Collision Induced Dissociation)	MS2	0.908	59.6216	15916	Pol_II_3.raw	2.99	0	0.0003755
	Sequest HT (A11)	Unambiguous	KIEGNMLTEMALR		2	8	XP_044444971.1; XP_044422531.1	XP_044327129.1; XP_044429705.1; XP_044444971.1; XP_044335362.1; XP_044422530.1; XP_044459984.1; XP_044444970.1; XP_044422531.1	1	2	0.5918	0	1	1	753.395	1505.78	1505.78	1.36	0.00102	37219360	CID (Collision Induced Dissociation)	MS2	0.141	59.7932	15968	Pol_II_3.raw	3.65	0	0.0008015
	Sequest HT (A11)	Unambiguous	KIEGNMLTEMALR		2	8	XP_044444971.1; XP_044422531.1	XP_044327129.1; XP_044429705.1; XP_044444971.1; XP_044335362.1; XP_044422530.1; XP_044459984.1; XP_044444970.1; XP_044422531.1	1	2	0.537	0	1	1	753.395	1505.78	1505.78	1.36	0.00102	35129456	CID (Collision Induced Dissociation)	MS2	0.145	59.8518	15986	Pol_II_3.raw	3.24	0	0.000226
	Sequest HT (A11)	Unambiguous	HLNDGDFVLFNR		2	10	XP_044444971.1; XP_044422531.1	XP_044327129.1; XP_044429652.1; XP_044429705.1; XP_044444971.1; XP_044422530.1; XP_044425929.1; XP_044459984.1; XP_044444970.1; XP_044440562.1; XP_044422531.1	0	3	0.1183	0	1	1	482.91	1446.71	1446.71	1.71	0.00082	4008736	CID (Collision Induced Dissociation)	MS2	1.2	59.4465	15862	Pol_II_3.raw	2.62	0	0.008788
	Sequest HT (A11)	Unambiguous	KIEGNMLTEMALR		2	8	XP_044444971.1; XP_044422531.1	XP_044327129.1; XP_044429705.1; XP_044444971.1; XP_044335362.1; XP_044422530.1; XP_044459984.1; XP_044444970.1; XP_044422531.1	1	2	0.4662	0	1	1	753.395	1505.78	1505.78	1.2	0.0009	16999980	CID (Collision Induced Dissociation)	MS2	0.496	59.0365	15735	Pol_II_3.raw	2.96	0	0.000727
	Sequest HT (A11)	Unambiguous	KIEGNMLTEMALR		2	8	XP_044444971.1; XP_044422531.1	XP_044327129.1; XP_044429705.1; XP_044444971.1; XP_044335362.1; XP_044422530.1; XP_044459984.1; XP_044444970.1; XP_044422531.1	1	2	0.5	0	1	1	753.396	1505.78	1505.78	2.09	0.00157	22409046	CID (Collision Induced Dissociation)	MS2	0.354	59.0923	15752	Pol_II_3.raw	3.88	0	7.56e-05
	Sequest HT (A11)	Unambiguous	QMSVVVIEHAETMER		2	5	XP_044444971.1; XP_044422531.1	XP_044429705.1; XP_044444971.1; XP_044422530.1; XP_044444970.1; XP_044422531.1	0	2	0.1883	0	1	1	879.931	1758.86	1758.85	2.11	0.00186	1.59505e+06	CID (Collision Induced Dissociation)	MS2	3.054	59.3532	15836	Pol_II_3.raw	2.23	0	0.001839
	Sequest HT (A11)	Unambiguous	HLNDGDFVLFNR		2	10	XP_044444971.1; XP_044422531.1	XP_044327129.1; XP_044429652.1; XP_044429705.1; XP_044444971.1; XP_044422530.1; XP_044425929.1; XP_044459984.1; XP_044444970.1; XP_044440562.1; XP_044422531.1	0	2	0.596	0	1	1	723.862	1446.72	1446.71	2.88	0.00208	26145130	CID (Collision Induced Dissociation)	MS2	0.211	60.6727	16238	Pol_II_3.raw	3.02	0	0.0005857
	Sequest HT (A11)	Unambiguous	RPSDMHPMEIVEAIDK		2	5	XP_044444971.1; XP_044422531.1	XP_044429705.1; XP_044444971.1; XP_044422530.1; XP_044444970.1; XP_044422531.1	0	2	0.4539	0	1	1	934.456	1867.9	1867.9	0.21	0.00019	866698	CID (Collision Induced Dissociation)	MS2	1.886	60.6875	16245	Pol_II_3.raw	3.04	0	0.0005654
	Sequest HT (A11)	Unambiguous	HLNDGDFVLFNR		2	10	XP_044444971.1; XP_044422531.1	XP_044327129.1; XP_044429652.1; XP_044429705.1; XP_044444971.1; XP_044422530.1; XP_044425929.1; XP_044459984.1; XP_044444970.1; XP_044440562.1; XP_044422531.1	0	2	0.5684	0	1	1	723.861	1446.72	1446.71	2.12	0.00153	25034036	CID (Collision Induced Dissociation)	MS2	0.219	60.73	16256	Pol_II_3.raw	3.29	0	0.0002409
	Sequest HT (A11)	Unambiguous	RPSDMHPMEIVEAIDK		2	5	XP_044444971.1; XP_044422531.1	XP_044429705.1; XP_044444971.1; XP_044422530.1; XP_044444970.1; XP_044422531.1	0	2	0.6396	0	1	1	934.458	1867.91	1867.9	1.97	0.00184	2190543	CID (Collision Induced Dissociation)	MS2	3.019	60.63	16227	Pol_II_3.raw	3.08	0	0.001282
	Sequest HT (A11)	Unambiguous	KIEGNMLTEMALR		2	8	XP_044444971.1; XP_044422531.1	XP_044327129.1; XP_044429705.1; XP_044444971.1; XP_044335362.1; XP_044422530.1; XP_044459984.1; XP_044444970.1; XP_044422531.1	1	2	0.5197	0	1	1	753.396	1505.78	1505.78	2.17	0.00164	14539704	CID (Collision Induced Dissociation)	MS2	0.373	60.3805	16148	Pol_II_3.raw	3.04	0	0.0008928
	Sequest HT (A11)	Unambiguous	ITNDEAPKGEIQDESAEDDVFLK		2	5	XP_044444971.1; XP_044422531.1	XP_044429705.1; XP_044444971.1; XP_044422530.1; XP_044444970.1; XP_044422531.1	1	3	0.3293	0	1	1	855.075	2563.21	2563.2	2.22	0.0019	8421015	CID (Collision Induced Dissociation)	MS2	0.472	57.4636	15249	Pol_II_3.raw	3.28	0	0.0001527
	Sequest HT (A11)	Unambiguous	ITNDEAPKGEIQDESAEDDVFLK		2	5	XP_044444971.1; XP_044422531.1	XP_044429705.1; XP_044444971.1; XP_044422530.1; XP_044444970.1; XP_044422531.1	1	3	0.5879	0	1	1	855.075	2563.21	2563.2	2.73	0.00233	9624463	CID (Collision Induced Dissociation)	MS2	0.488	57.4044	15231	Pol_II_3.raw	3.98	0	0.0001051
	Sequest HT (A11)	Unambiguous	NVQCALEYTTLR		2	11	XP_044444971.1; XP_044422531.1	XP_044327129.1; XP_044429705.1; XP_044399994.1; XP_044444971.1; XP_044422530.1; XP_044399993.1; XP_044391333.1; XP_044459984.1; XP_044444970.1; XP_044391332.1; XP_044422531.1	0	2	0.3678	0	1	1	705.858	1410.71	1410.7	2.73	0.00192	2.00459e+06	CID (Collision Induced Dissociation)	MS2	1.608	57.9463	15401	Pol_II_3.raw	2.61	0	0.006525
	Sequest HT (A11)	Unambiguous	NVQCALEYTTLR		2	11	XP_044444971.1; XP_044422531.1	XP_044327129.1; XP_044429705.1; XP_044399994.1; XP_044444971.1; XP_044422530.1; XP_044399993.1; XP_044391333.1; XP_044459984.1; XP_044444970.1; XP_044391332.1; XP_044422531.1	0	2	0.4159	0	1	1	705.858	1410.71	1410.7	2.73	0.00192	2.00459e+06	CID (Collision Induced Dissociation)	MS2	1.553	57.9485	15402	Pol_II_3.raw	2.14	0	0.006787
	Sequest HT (A11)	Unambiguous	NVQCALEYTTLR		2	11	XP_044444971.1; XP_044422531.1	XP_044327129.1; XP_044429705.1; XP_044399994.1; XP_044444971.1; XP_044422530.1; XP_044399993.1; XP_044391333.1; XP_044459984.1; XP_044444970.1; XP_044391332.1; XP_044422531.1	0	2	0.5463	0	1	1	705.857	1410.71	1410.7	1.69	0.00119	2.65469e+06	CID (Collision Induced Dissociation)	MS2	1.493	57.9911	15413	Pol_II_3.raw	2.27	0	0.006914
	Sequest HT (A11)	Unambiguous	HLAILCDTMTYR		2	11	XP_044444971.1; XP_044422531.1	XP_044327129.1; XP_044429705.1; XP_044399994.1; XP_044444971.1; XP_044335362.1; XP_044422530.1; XP_044399993.1; XP_044391333.1; XP_044444970.1; XP_044391332.1; XP_044422531.1	0	2	0.4904	0	1	1	718.856	1436.71	1436.7	1.85	0.00133	1.761e+06	CID (Collision Induced Dissociation)	MS2	3.756	58.115	15452	Pol_II_3.raw	2.08	0	0.007301
	Sequest HT (A11)	Unambiguous	HLAILCDTMTYR		2	11	XP_044444971.1; XP_044422531.1	XP_044327129.1; XP_044429705.1; XP_044399994.1; XP_044444971.1; XP_044335362.1; XP_044422530.1; XP_044399993.1; XP_044391333.1; XP_044444970.1; XP_044391332.1; XP_044422531.1	0	2	0.5236	0	1	1	718.857	1436.71	1436.7	3.3	0.00237	1.86484e+06	CID (Collision Induced Dissociation)	MS2	2.682	58.2373	15490	Pol_II_3.raw	2.12	0	0.007746
	Sequest HT (A11)	Unambiguous	IPFGFVDR		2	9	XP_044444971.1; XP_044422531.1	XP_044327129.1; XP_044429652.1; XP_044429705.1; XP_044444971.1; XP_044422530.1; XP_044459984.1; XP_044444970.1; XP_044440562.1; XP_044422531.1	0	2	0.4944	0	1	1	475.759	950.511	950.509	1.43	0.00068	38383564	CID (Collision Induced Dissociation)	MS2	0.141	58.3385	15519	Pol_II_3.raw	1.8	0	0.007981
	Sequest HT (A11)	Unambiguous	IPFGFVDR		2	9	XP_044444971.1; XP_044422531.1	XP_044327129.1; XP_044429652.1; XP_044429705.1; XP_044444971.1; XP_044422530.1; XP_044459984.1; XP_044444970.1; XP_044440562.1; XP_044422531.1	0	2	0.4292	0	1	1	475.759	950.511	950.509	1.37	0.00065	40935420	CID (Collision Induced Dissociation)	MS2	0.134	58.3931	15536	Pol_II_3.raw	2.12	0	0.0205
	Sequest HT (A11)	Unambiguous	TPSLSVFLKPEVSK		2	9	XP_044444971.1; XP_044422531.1	XP_044429705.1; XP_044399994.1; XP_044444971.1; XP_044422530.1; XP_044399993.1; XP_044391333.1; XP_044444970.1; XP_044391332.1; XP_044422531.1	0	2	0.1196	0	1	1	766.441	1531.88	1531.87	1.48	0.00114	2.7832e+06	CID (Collision Induced Dissociation)	MS2	0.973	64.8839	17537	Pol_II_3.raw	1.84	0	0.007529
	Sequest HT (A11)	Unambiguous	TPSLSVFLKPEVSK		2	9	XP_044444971.1; XP_044422531.1	XP_044429705.1; XP_044399994.1; XP_044444971.1; XP_044422530.1; XP_044399993.1; XP_044391333.1; XP_044444970.1; XP_044391332.1; XP_044422531.1	0	2	0.1429	0	1	1	766.442	1531.88	1531.87	1.8	0.00138	2.62402e+06	CID (Collision Induced Dissociation)	MS2	1.325	64.9401	17554	Pol_II_3.raw	1.61	0	0.004786
	Sequest HT (A11)	Unambiguous	VVISFDGSYVNYR		2	10	XP_044444971.1; XP_044422531.1	XP_044327129.1; XP_044429705.1; XP_044399994.1; XP_044444971.1; XP_044335362.1; XP_044422530.1; XP_044391333.1; XP_044459984.1; XP_044444970.1; XP_044422531.1	0	2	0.6777	0	1	1	759.884	1518.76	1518.76	1.28	0.00097	4959909	CID (Collision Induced Dissociation)	MS2	1.212	65.1784	17628	Pol_II_3.raw	3.63	0	0.0001709
	Sequest HT (A11)	Unambiguous	VVISFDGSYVNYR		2	10	XP_044444971.1; XP_044422531.1	XP_044327129.1; XP_044429705.1; XP_044399994.1; XP_044444971.1; XP_044335362.1; XP_044422530.1; XP_044391333.1; XP_044459984.1; XP_044444970.1; XP_044422531.1	0	2	0.5552	0	1	1	759.884	1518.76	1518.76	1.93	0.00146	6631528	CID (Collision Induced Dissociation)	MS2	1.128	65.2454	17650	Pol_II_3.raw	3.08	0	0.001016
	Sequest HT (A11)	Unambiguous	RPSDMHPMEIVEAIDK		2	5	XP_044444971.1; XP_044422531.1	XP_044429705.1; XP_044444971.1; XP_044422530.1; XP_044444970.1; XP_044422531.1	0	2	0.5054	0	1	1	934.458	1867.91	1867.9	3.02	0.00282	1.80955e+06	CID (Collision Induced Dissociation)	MS2	6.198	61.1078	16377	Pol_II_3.raw	2.79	0	0.004063
	Sequest HT (A11)	Unambiguous	TPSLSVFLKPEVSK		2	9	XP_044444971.1; XP_044422531.1	XP_044429705.1; XP_044399994.1; XP_044444971.1; XP_044422530.1; XP_044399993.1; XP_044391333.1; XP_044444970.1; XP_044391332.1; XP_044422531.1	0	3	0.3988	0	1	1	511.297	1531.87	1531.87	1.27	0.00065	2.35785e+06	CID (Collision Induced Dissociation)	MS2	1.705	62.7158	16869	Pol_II_3.raw	1.73	0	0.01649
	Sequest HT (A11)	Unambiguous	RISDEDcLLLGLNPK	C7(Carbamidomethyl)	2	5	XP_044444971.1; XP_044422531.1	XP_044429705.1; XP_044444971.1; XP_044422530.1; XP_044444970.1; XP_044422531.1	1	2	0.462	0	1	1	871.962	1742.92	1742.91	3.66	0.00319	1.43917e+06	CID (Collision Induced Dissociation)	MS2	3.04	62.75	16884	Pol_II_3.raw	3.03	0	0.01381
	Sequest HT (A11)	Unambiguous	TPSLSVFLKPEVSK		2	9	XP_044444971.1; XP_044422531.1	XP_044429705.1; XP_044399994.1; XP_044444971.1; XP_044422530.1; XP_044399993.1; XP_044391333.1; XP_044444970.1; XP_044391332.1; XP_044422531.1	0	3	0.3527	0	1	1	511.297	1531.88	1531.87	2.11	0.00108	6.13556e+06	CID (Collision Induced Dissociation)	MS2	0.75	62.7717	16886	Pol_II_3.raw	2.07	0	0.008991
	Sequest HT (A11)	Unambiguous	SPMSATPYRDGGMMSPmLSPNFR	M17(Oxidation)	2	5	XP_044444971.1; XP_044422531.1	XP_044429705.1; XP_044444971.1; XP_044422530.1; XP_044444970.1; XP_044422531.1	1	3	0.0522	0	1	1	849.384	2546.14	2546.13	2.88	0.00244	1257496	CID (Collision Induced Dissociation)	MS2	1.725	63.0733	16979	Pol_II_3.raw	2.49	0	0.005481
	Sequest HT (A11)	Unambiguous	SPMSATPYRDGGmMSPMLSPNFR	M13(Oxidation)	2	5	XP_044444971.1; XP_044422531.1	XP_044429705.1; XP_044444971.1; XP_044422530.1; XP_044444970.1; XP_044422531.1	1	3	0.0548	0	1	1	849.382	2546.13	2546.13	1.3	0.0011	2074515	CID (Collision Induced Dissociation)	MS2	1.252	63.1306	16996	Pol_II_3.raw	3.65	0	0.006566
	Sequest HT (A11)	Unambiguous	AEVLELMMVPK		2	10	XP_044444971.1; XP_044422531.1	XP_044327129.1; XP_044429705.1; XP_044399994.1; XP_044444971.1; XP_044422530.1; XP_044391333.1; XP_044459984.1; XP_044444970.1; XP_044391332.1; XP_044422531.1	0	2	0.5957	0	1	1	630.342	1259.68	1259.67	1.81	0.00114	4.51054e+06	CID (Collision Induced Dissociation)	MS2	0.713	77.0697	21261	Pol_II_3.raw	2.35	0	0.003527
	Sequest HT (A11)	Unambiguous	TTSNHLIEVIEVLGIEAVRR		2	11	XP_044444971.1; XP_044422531.1	XP_044327129.1; XP_044429705.1; XP_044444971.1; XP_044335362.1; XP_044422530.1; XP_044399993.1; XP_044391333.1; XP_044459984.1; XP_044444970.1; XP_044391332.1; XP_044422531.1	1	3	0.5324	0	1	1	750.428	2249.27	2249.26	3.55	0.00266	9686098	CID (Collision Induced Dissociation)	MS2	0.353	95.7903	26966	Pol_II_3.raw	2.78	0	0.003426
	Sequest HT (A11)	Unambiguous	NATLFFNILLR		2	5	XP_044444971.1; XP_044422531.1	XP_044429705.1; XP_044444971.1; XP_044422530.1; XP_044444970.1; XP_044422531.1	0	2	0.3094	0	1	1	661.387	1321.77	1321.76	3.28	0.00217	1.87883e+06	CID (Collision Induced Dissociation)	MS2	2.946	96.0313	27041	Pol_II_3.raw	2.78	0	0.007592
	Sequest HT (A11)	Unambiguous	NATLFFNILLR		2	5	XP_044444971.1; XP_044422531.1	XP_044429705.1; XP_044444971.1; XP_044422530.1; XP_044444970.1; XP_044422531.1	0	2	0.4781	0	1	1	661.387	1321.77	1321.76	2.82	0.00186	3.6879e+06	CID (Collision Induced Dissociation)	MS2	1.447	96.0829	27056	Pol_II_3.raw	2.28	0	0.0136
	Sequest HT (A11)	Unambiguous	VNKFDESEGFKPDNEWMLDTEGVNLLAVMCHEDVDSTR		2	5	XP_044444971.1; XP_044422531.1	XP_044429705.1; XP_044444971.1; XP_044422530.1; XP_044444970.1; XP_044422531.1	1	4	0.125	0	1	1	1093.25	4369.99	4369.97	3.98	0.00434	1.48354e+06	CID (Collision Induced Dissociation)	MS2	1.625	97.2733	27427	Pol_II_3.raw	2.48	0	0.001159
	Sequest HT (A11)	Unambiguous	TTSNHLIEVIEVLGIEAVRR		2	11	XP_044444971.1; XP_044422531.1	XP_044327129.1; XP_044429705.1; XP_044444971.1; XP_044335362.1; XP_044422530.1; XP_044399993.1; XP_044391333.1; XP_044459984.1; XP_044444970.1; XP_044391332.1; XP_044422531.1	1	3	0.4008	0	1	1	750.428	2249.27	2249.26	3.47	0.0026	10857382	CID (Collision Induced Dissociation)	MS2	0.3	95.7312	26948	Pol_II_3.raw	2.42	0	0.003169
	Sequest HT (A11)	Unambiguous	TLGTSTGSLIHVIWEEVGPDAAR		2	5	XP_044444971.1; XP_044422531.1	XP_044429705.1; XP_044444971.1; XP_044422530.1; XP_044444970.1; XP_044422531.1	0	2	0.3913	0	1	1	1205.13	2409.25	2409.24	4.93	0.00593	1.82827e+06	CID (Collision Induced Dissociation)	MS2	0.946	94.6683	26624	Pol_II_3.raw	2.3	0	0.00543
	Sequest HT (A11)	Unambiguous	TTSNHLIEVIEVLGIEAVR		2	11	XP_044444971.1; XP_044422531.1	XP_044327129.1; XP_044429705.1; XP_044444971.1; XP_044335362.1; XP_044422530.1; XP_044399993.1; XP_044391333.1; XP_044459984.1; XP_044444970.1; XP_044391332.1; XP_044422531.1	0	3	0.4602	0	1	1	698.393	2093.16	2093.16	2.09	0.00146	2815959	CID (Collision Induced Dissociation)	MS2	0.799	98.3656	27759	Pol_II_3.raw	2.26	0	0.004278
	Sequest HT (A11)	Unambiguous	TTSNHLIEVIEVLGIEAVR		2	11	XP_044444971.1; XP_044422531.1	XP_044327129.1; XP_044429705.1; XP_044444971.1; XP_044335362.1; XP_044422530.1; XP_044399993.1; XP_044391333.1; XP_044459984.1; XP_044444970.1; XP_044391332.1; XP_044422531.1	0	2	0.4915	0	1	1	1047.09	2093.17	2093.16	3.2	0.00335	2.45837e+06	CID (Collision Induced Dissociation)	MS2	1.585	98.4882	27797	Pol_II_3.raw	2.95	0	1.399e-05
	Sequest HT (A11)	Unambiguous	TTSNHLIEVIEVLGIEAVR		2	11	XP_044444971.1; XP_044422531.1	XP_044327129.1; XP_044429705.1; XP_044444971.1; XP_044335362.1; XP_044422530.1; XP_044399993.1; XP_044391333.1; XP_044459984.1; XP_044444970.1; XP_044391332.1; XP_044422531.1	0	2	0.6212	0	1	1	1047.09	2093.17	2093.16	3.32	0.00347	3.10719e+06	CID (Collision Induced Dissociation)	MS2	1.038	98.5398	27812	Pol_II_3.raw	3.3	0	1.607e-05
	Sequest HT (A11)	Unambiguous	TTSNHLIEVIEVLGIEAVR		2	11	XP_044444971.1; XP_044422531.1	XP_044327129.1; XP_044429705.1; XP_044444971.1; XP_044335362.1; XP_044422530.1; XP_044399993.1; XP_044391333.1; XP_044459984.1; XP_044444970.1; XP_044391332.1; XP_044422531.1	0	2	0.5859	0	1	1	1047.09	2093.17	2093.16	3.78	0.00396	5.69116e+06	CID (Collision Induced Dissociation)	MS2	1.228	98.8519	27910	Pol_II_3.raw	2.97	0	0.0003315
	Sequest HT (A11)	Unambiguous	NATLFFNILLR		2	5	XP_044444971.1; XP_044422531.1	XP_044429705.1; XP_044444971.1; XP_044422530.1; XP_044444970.1; XP_044422531.1	0	2	0.268	0	1	1	661.387	1321.77	1321.76	3.09	0.00204	2.37486e+06	CID (Collision Induced Dissociation)	MS2	1.88	99.1423	27993	Pol_II_3.raw	1.94	0	0.02168
	Sequest HT (A11)	Unambiguous	YARPDWMILQVLPIPPPPVRPSVMMDTSSR		1	5	XP_044444971.1	XP_044429705.1; XP_044444971.1; XP_044399993.1; XP_044444970.1; XP_044391332.1	0	4	0.0597	0	1	1	863.206	3449.8	3449.79	4.03	0.00348	19718990	CID (Collision Induced Dissociation)	MS2	1.219	98.2451	27722	Pol_II_3.raw	2.01	0	0.0212
	Sequest HT (A11)	Selected	TLGTSTGSLIHVIWEEVGPDAARK		2	5	XP_044444971.1; XP_044422531.1	XP_044429705.1; XP_044444971.1; XP_044422530.1; XP_044444970.1; XP_044422531.1	1	3	0.0204	0	1	1	846.45	2537.34	2537.34	-0.28	-0.00024	3.31107e+06	CID (Collision Induced Dissociation)	MS2	1.051	90.6018	25384	Pol_II_3.raw	1.47	0	0.006866
	Sequest HT (A11)	Unambiguous	ESFEWVIGEIESR		2	11	XP_044444971.1; XP_044422531.1	XP_044327129.1; XP_044429705.1; XP_044399994.1; XP_044444971.1; XP_044422530.1; XP_044399993.1; XP_044391333.1; XP_044459984.1; XP_044444970.1; XP_044391332.1; XP_044422531.1	0	2	0.0751	0	1	1	790.886	1580.76	1580.76	3.61	0.00285	5.51255e+06	CID (Collision Induced Dissociation)	MS2	1.258	90.5116	25362	Pol_II_3.raw	1.73	0	0.00212
	Sequest HT (A11)	Unambiguous	TLGTSTGSLIHVIWEEVGPDAARK		2	5	XP_044444971.1; XP_044422531.1	XP_044429705.1; XP_044444971.1; XP_044422530.1; XP_044444970.1; XP_044422531.1	1	3	0.2336	0	1	1	846.452	2537.34	2537.34	2.17	0.00184	6638551	CID (Collision Induced Dissociation)	MS2	0.399	90.4761	25347	Pol_II_3.raw	2.44	0	0.0005062
	Sequest HT (A11)	Unambiguous	VNKFDESEGFKPDNEWMLDTEGVNLLAVMcHEDVDSTR	C30(Carbamidomethyl)	2	5	XP_044444971.1; XP_044422531.1	XP_044429705.1; XP_044444971.1; XP_044422530.1; XP_044444970.1; XP_044422531.1	1	4	0.6401	0	1	1	1107.51	4427	4426.99	2.72	0.00301	3526222	CID (Collision Induced Dissociation)	MS2	1.711	93.4954	26266	Pol_II_3.raw	4.64	0	1.261e-07
	Sequest HT (A11)	Unambiguous	VNKFDESEGFKPDNEWMLDTEGVNLLAVMcHEDVDSTR	C30(Carbamidomethyl)	2	5	XP_044444971.1; XP_044422531.1	XP_044429705.1; XP_044444971.1; XP_044422530.1; XP_044444970.1; XP_044422531.1	1	4	0.5581	0	1	1	1107.51	4427	4426.99	3.05	0.00337	4.66879e+06	CID (Collision Induced Dissociation)	MS2	1.668	93.3733	26228	Pol_II_3.raw	3.96	0	9.725e-07
	Sequest HT (A11)	Unambiguous	VNKFDESEGFKPDNEWMLDTEGVNLLAVMcHEDVDSTR	C30(Carbamidomethyl)	2	5	XP_044444971.1; XP_044422531.1	XP_044429705.1; XP_044444971.1; XP_044422530.1; XP_044444970.1; XP_044422531.1	1	3	0.4987	0	1	1	1476.34	4427	4426.99	2.04	0.00301	1708140	CID (Collision Induced Dissociation)	MS2	1.421	93.0239	26122	Pol_II_3.raw	3.85	0	0.00443
	Sequest HT (A11)	Unambiguous	NSLGDVIQFLYGEDGMDAVWIESQKLDSLK		2	7	XP_044444971.1; XP_044422531.1	XP_044327129.1; XP_044429705.1; XP_044444971.1; XP_044422530.1; XP_044459984.1; XP_044444970.1; XP_044422531.1	1	3	0.4941	0	1	1	1124.23	3370.67	3370.65	4.69	0.00527	2598151	CID (Collision Induced Dissociation)	MS2	0.567	111.026	31628	Pol_II_3.raw	4.27	0	0.0003411
	Sequest HT (A11)	Unambiguous	NSLGDVIQFLYGEDGMDAVWIESQKLDSLK		2	7	XP_044444971.1; XP_044422531.1	XP_044327129.1; XP_044429705.1; XP_044444971.1; XP_044422530.1; XP_044459984.1; XP_044444970.1; XP_044422531.1	1	3	0.332	0	1	1	1124.22	3370.66	3370.65	2.19	0.00246	1.88509e+06	CID (Collision Induced Dissociation)	MS2	0.967	111.504	31778	Pol_II_3.raw	2.59	0	0.001137
	Sequest HT (A11)	Unambiguous	NSLGDVIQFLYGEDGMDAVWIESQKLDSLK		2	7	XP_044444971.1; XP_044422531.1	XP_044327129.1; XP_044429705.1; XP_044444971.1; XP_044422530.1; XP_044459984.1; XP_044444970.1; XP_044422531.1	1	3	0.4121	0	1	1	1124.22	3370.66	3370.65	1.22	0.00137	1597753	CID (Collision Induced Dissociation)	MS2	0.878	107.925	30682	Pol_II_3.raw	3.13	0	6.321e-05
	Sequest HT (A11)	Unambiguous	NSLGDVIQFLYGEDGMDAVWIESQKLDSLK		2	7	XP_044444971.1; XP_044422531.1	XP_044327129.1; XP_044429705.1; XP_044444971.1; XP_044422530.1; XP_044459984.1; XP_044444970.1; XP_044422531.1	1	3	0.4648	0	1	1	1124.23	3370.66	3370.65	3.06	0.00344	3319417	CID (Collision Induced Dissociation)	MS2	0.667	107.965	30692	Pol_II_3.raw	3.98	0	1.088e-05
	Sequest HT (A11)	Unambiguous	LSMADIAEKINHEFDDDLScIFNDDNADKLILR	C20(Carbamidomethyl)	2	8	XP_044444971.1; XP_044422531.1	XP_044327129.1; XP_044429705.1; XP_044444971.1; XP_044335362.1; XP_044422530.1; XP_044459984.1; XP_044444970.1; XP_044422531.1	2	4	0.2765	0	1	1	963.465	3850.84	3850.83	2.75	0.00265	10728943	CID (Collision Induced Dissociation)	MS2	1.933	108.142	30746	Pol_II_3.raw	3.4	0	4.254e-05
	Sequest HT (A11)	Unambiguous	LSMADIAEKINHEFDDDLScIFNDDNADKLILR	C20(Carbamidomethyl)	2	8	XP_044444971.1; XP_044422531.1	XP_044327129.1; XP_044429705.1; XP_044444971.1; XP_044335362.1; XP_044422530.1; XP_044459984.1; XP_044444970.1; XP_044422531.1	2	3	0.3627	0	1	1	1284.29	3850.84	3850.83	4.48	0.00575	1.06177e+06	CID (Collision Induced Dissociation)	MS2	1.246	108.147	30748	Pol_II_3.raw	4.08	0	0.02067
	Sequest HT (A11)	Unambiguous	NSLGDVIQFLYGEDGMDAVWIESQKLDSLK		2	7	XP_044444971.1; XP_044422531.1	XP_044327129.1; XP_044429705.1; XP_044444971.1; XP_044422530.1; XP_044459984.1; XP_044444970.1; XP_044422531.1	1	3	0.3946	0	1	1	1124.23	3370.66	3370.65	3.71	0.00417	6.28524e+06	CID (Collision Induced Dissociation)	MS2	0.39	109.924	31290	Pol_II_3.raw	2.94	0	0.006264
	Sequest HT (A11)	Unambiguous	SVTHATEIWYDPDPLGTIIEEDVEFVR		2	5	XP_044444971.1; XP_044422531.1	XP_044429705.1; XP_044444971.1; XP_044422530.1; XP_044444970.1; XP_044422531.1	0	3	0.2026	0	1	1	1044.52	3131.53	3131.52	4.27	0.00446	189508	CID (Collision Induced Dissociation)	MS2	13.347	149.407	42522	Pol_II_3.raw	3.06	0	0.000241
	Sequest HT (A11)	Unambiguous	NSLGDVIQFLYGEDGMDAVWIESQKLDSLK		2	7	XP_044444971.1; XP_044422531.1	XP_044327129.1; XP_044429705.1; XP_044444971.1; XP_044422530.1; XP_044459984.1; XP_044444970.1; XP_044422531.1	1	3	0.4006	0	1	1	1124.23	3370.67	3370.65	4.48	0.00503	116240	CID (Collision Induced Dissociation)	MS2	16.742	149.409	42523	Pol_II_3.raw	3.32	0	0.0002661
	Sequest HT (A11)	Unambiguous	NSLGDVIQFLYGEDGMDAVWIESQKLDSLK		2	7	XP_044444971.1; XP_044422531.1	XP_044327129.1; XP_044429705.1; XP_044444971.1; XP_044422530.1; XP_044459984.1; XP_044444970.1; XP_044422531.1	1	3	0.2984	0	1	1	1124.23	3370.67	3370.65	4.69	0.00527	224306	CID (Collision Induced Dissociation)	MS2	9.429	149.467	42539	Pol_II_3.raw	2.58	0	0.01559
	Sequest HT (A11)	Unambiguous	SVTHATEIWYDPDPLGTIIEEDVEFVR		2	5	XP_044444971.1; XP_044422531.1	XP_044429705.1; XP_044444971.1; XP_044422530.1; XP_044444970.1; XP_044422531.1	0	3	0.3297	0	1	1	1044.52	3131.53	3131.52	3.57	0.00372	363044	CID (Collision Induced Dissociation)	MS2	6.803	149.47	42540	Pol_II_3.raw	2.76	0	0.01463
	Sequest HT (A11)	Unambiguous	cIVSPQANRPVmGIVQDTLLGcR	C1(Carbamidomethyl); M12(Oxidation); C22(Carbamidomethyl)	2	9	XP_044444971.1; XP_044422531.1	XP_044327129.1; XP_044429705.1; XP_044444971.1; XP_044422530.1; XP_044399993.1; XP_044459984.1; XP_044444970.1; XP_044391332.1; XP_044422531.1	0	3	0.2615	0	1	1	867.445	2600.32	2600.31	4.3	0.00373	110476	CID (Collision Induced Dissociation)	MS2	26.267	151.099	43027	Pol_II_3.raw	1.95	0	0.001507
	Sequest HT (A11)	Unambiguous	NSLGDVIQFLYGEDGMDAVWIESQK		2	7	XP_044444971.1; XP_044422531.1	XP_044327129.1; XP_044429705.1; XP_044444971.1; XP_044422530.1; XP_044459984.1; XP_044444970.1; XP_044422531.1	0	2	0.6182	0	1	1	1407.68	2814.36	2814.33	9.56	0.01346	676070	CID (Collision Induced Dissociation)	MS2	1.483	107.612	30585	Pol_II_3.raw	2.96	0	0.007394
	Sequest HT (A11)	Unambiguous	SVTHATEIWYDPDPLGTIIEEDVEFVR		2	5	XP_044444971.1; XP_044422531.1	XP_044429705.1; XP_044444971.1; XP_044422530.1; XP_044444970.1; XP_044422531.1	0	3	0.324	0	1	1	1044.51	3131.53	3131.52	2.16	0.00226	1.53189e+06	CID (Collision Induced Dissociation)	MS2	1.646	107.56	30570	Pol_II_3.raw	2.5	0	0.003478
	Sequest HT (A11)	Unambiguous	SVTHATEIWYDPDPLGTIIEEDVEFVR		2	5	XP_044444971.1; XP_044422531.1	XP_044429705.1; XP_044444971.1; XP_044422530.1; XP_044444970.1; XP_044422531.1	0	2	0.4841	0	1	1	1566.27	3131.54	3131.52	4.92	0.0077	484972	CID (Collision Induced Dissociation)	MS2	1.565	102.516	29034	Pol_II_3.raw	3.14	0	0.002254
	Sequest HT (A11)	Unambiguous	NATLFFNILLR		2	5	XP_044444971.1; XP_044422531.1	XP_044429705.1; XP_044444971.1; XP_044422530.1; XP_044444970.1; XP_044422531.1	0	2	0.118	0	1	1	661.387	1321.77	1321.76	2.72	0.0018	1.24516e+06	CID (Collision Induced Dissociation)	MS2	2.918	102.28	28961	Pol_II_3.raw	1.78	0	0.007214
	Sequest HT (A11)	Unambiguous	NATLFFNILLR		2	5	XP_044444971.1; XP_044422531.1	XP_044429705.1; XP_044444971.1; XP_044422530.1; XP_044444970.1; XP_044422531.1	0	2	0.4051	0	1	1	661.386	1321.76	1321.76	1.52	0.00101	1613837	CID (Collision Induced Dissociation)	MS2	3.075	102.312	28968	Pol_II_3.raw	2.37	0	0.009307
	Sequest HT (A11)	Unambiguous	SVTHATEIWYDPDPLGTIIEEDVEFVR		2	5	XP_044444971.1; XP_044422531.1	XP_044429705.1; XP_044444971.1; XP_044422530.1; XP_044444970.1; XP_044422531.1	0	2	0.6187	0	1	1	1566.28	3131.55	3131.52	9.75	0.01527	766676	CID (Collision Induced Dissociation)	MS2	2.361	102.436	29007	Pol_II_3.raw	2.78	0	0.001196
	Sequest HT (A11)	Unambiguous	SVTHATEIWYDPDPLGTIIEEDVEFVR		2	5	XP_044444971.1; XP_044422531.1	XP_044429705.1; XP_044444971.1; XP_044422530.1; XP_044444970.1; XP_044422531.1	0	3	0.3397	0	1	1	1044.52	3131.53	3131.52	3.8	0.00397	15029931	CID (Collision Induced Dissociation)	MS2	0.163	104.307	29576	Pol_II_3.raw	3.12	0	0.0001415
	Sequest HT (A11)	Unambiguous	SVTHATEIWYDPDPLGTIIEEDVEFVR		2	5	XP_044444971.1; XP_044422531.1	XP_044429705.1; XP_044444971.1; XP_044422530.1; XP_044444970.1; XP_044422531.1	0	3	0.5082	0	1	1	1044.51	3131.53	3131.52	2.87	0.00299	6472563	CID (Collision Induced Dissociation)	MS2	0.312	104.366	29594	Pol_II_3.raw	3.68	0	4.017e-05
	Sequest HT (A11)	Unambiguous	SVTHATEIWYDPDPLGTIIEEDVEFVR		2	5	XP_044444971.1; XP_044422531.1	XP_044429705.1; XP_044444971.1; XP_044422530.1; XP_044444970.1; XP_044422531.1	0	3	0.4774	0	1	1	1044.52	3131.54	3131.52	4.74	0.00494	11105666	CID (Collision Induced Dissociation)	MS2	0.294	104.426	29612	Pol_II_3.raw	3.98	0	7.498e-06
	Sequest HT (A11)	Unambiguous	SVTHATEIWYDPDPLGTIIEEDVEFVR		2	5	XP_044444971.1; XP_044422531.1	XP_044429705.1; XP_044444971.1; XP_044422530.1; XP_044444970.1; XP_044422531.1	0	3	0.5443	0	1	1	1044.52	3131.53	3131.52	4.39	0.00458	10084677	CID (Collision Induced Dissociation)	MS2	0.285	104.485	29630	Pol_II_3.raw	3.84	0	2.226e-05
	Sequest HT (A11)	Unambiguous	cIVSPQANRPVMGIVQDTLLGcR	C1(Carbamidomethyl); C22(Carbamidomethyl)	2	9	XP_044444971.1; XP_044422531.1	XP_044327129.1; XP_044429705.1; XP_044444971.1; XP_044422530.1; XP_044399993.1; XP_044459984.1; XP_044444970.1; XP_044391332.1; XP_044422531.1	0	2	0.3008	0	1	1	1292.66	2584.32	2584.32	1.83	0.00236	1.40996e+06	CID (Collision Induced Dissociation)	MS2	1.785	80.8165	22406	Pol_II_3.raw	1.33	0	0.01264
	Sequest HT (A11)	Unambiguous	cDTcMAGMAEcPGHFGHLELAKPMFHIGFIK	C1(Carbamidomethyl); C4(Carbamidomethyl); C11(Carbamidomethyl)	2	10	XP_044444971.1; XP_044422531.1	XP_044327129.1; XP_044429652.1; XP_044429705.1; XP_044444971.1; XP_044422530.1; XP_044425929.1; XP_044459984.1; XP_044444970.1; XP_044440562.1; XP_044422531.1	0	3	0.2423	0	1	1	1188.21	3562.61	3562.6	2.53	0.003	554111	CID (Collision Induced Dissociation)	MS2	1.275	79.9349	22136	Pol_II_3.raw	2.6	0	0.001358
	Sequest HT (A11)	Unambiguous	GLTPQEFFFHAMGGR		2	8	XP_044444971.1; XP_044422531.1	XP_044327129.1; XP_044429705.1; XP_044444971.1; XP_044422530.1; XP_044399993.1; XP_044459984.1; XP_044444970.1; XP_044422531.1	0	2	0.46	0	1	1	847.912	1694.82	1694.81	4	0.00339	1.47363e+06	CID (Collision Induced Dissociation)	MS2	1.659	82.4439	22900	Pol_II_3.raw	2	0	0.006689
	Sequest HT (A11)	Unambiguous	GLTPQEFFFHAMGGR		2	8	XP_044444971.1; XP_044422531.1	XP_044327129.1; XP_044429705.1; XP_044444971.1; XP_044422530.1; XP_044399993.1; XP_044459984.1; XP_044444970.1; XP_044422531.1	0	2	0.5062	0	1	1	847.912	1694.82	1694.81	4	0.00339	1.47363e+06	CID (Collision Induced Dissociation)	MS2	1.662	82.4677	22910	Pol_II_3.raw	2.41	0	0.004333
	Sequest HT (A11)	Unambiguous	GLTPQEFFFHAMGGR		2	8	XP_044444971.1; XP_044422531.1	XP_044327129.1; XP_044429705.1; XP_044444971.1; XP_044422530.1; XP_044399993.1; XP_044459984.1; XP_044444970.1; XP_044422531.1	0	2	0.5788	0	1	1	847.913	1694.82	1694.81	4.43	0.00376	3.12355e+06	CID (Collision Induced Dissociation)	MS2	1.12	82.5007	22917	Pol_II_3.raw	2.73	0	0.0002694
	Sequest HT (A11)	Unambiguous	GLTPQEFFFHAMGGR		2	8	XP_044444971.1; XP_044422531.1	XP_044327129.1; XP_044429705.1; XP_044444971.1; XP_044422530.1; XP_044399993.1; XP_044459984.1; XP_044444970.1; XP_044422531.1	0	2	0.4378	0	1	1	847.913	1694.82	1694.81	4.43	0.00376	3.12355e+06	CID (Collision Induced Dissociation)	MS2	1.409	82.503	22918	Pol_II_3.raw	2.01	0	0.0006779
	Sequest HT (A11)	Unambiguous	SYYEmPDEDIDPDKISPWLLR	M5(Oxidation)	2	5	XP_044444971.1; XP_044422531.1	XP_044429705.1; XP_044444971.1; XP_044422530.1; XP_044444970.1; XP_044422531.1	1	2	0.4449	0	1	1	1299.61	2598.21	2598.21	3	0.0039	1.21645e+06	CID (Collision Induced Dissociation)	MS2	2.724	82.0479	22781	Pol_II_3.raw	2.54	0	0.002705
	Sequest HT (A11)	Unambiguous	SYYEmPDEDIDPDKISPWLLR	M5(Oxidation)	2	5	XP_044444971.1; XP_044422531.1	XP_044429705.1; XP_044444971.1; XP_044422530.1; XP_044444970.1; XP_044422531.1	1	2	0.3604	0	1	1	1299.61	2598.21	2598.21	2.72	0.00353	1.53061e+06	CID (Collision Induced Dissociation)	MS2	3.89	82.1118	22801	Pol_II_3.raw	2.22	0	0.002042
	Sequest HT (A11)	Unambiguous	GSFINISQMTACVGQQNVEGK		2	11	XP_044444971.1; XP_044422531.1	XP_044327129.1; XP_044429705.1; XP_044399994.1; XP_044444971.1; XP_044422530.1; XP_044399993.1; XP_044391333.1; XP_044459984.1; XP_044444970.1; XP_044391332.1; XP_044422531.1	0	2	0.4692	0	1	1	1106.04	2211.06	2211.05	5.3	0.00586	796300	CID (Collision Induced Dissociation)	MS2	3.038	77.8109	21489	Pol_II_3.raw	2.6	0	0.0001052
	Sequest HT (A11)	Unambiguous	GSFINISQMTACVGQQNVEGK		2	11	XP_044444971.1; XP_044422531.1	XP_044327129.1; XP_044429705.1; XP_044399994.1; XP_044444971.1; XP_044422530.1; XP_044399993.1; XP_044391333.1; XP_044459984.1; XP_044444970.1; XP_044391332.1; XP_044422531.1	0	2	0.5253	0	1	1	1106.04	2211.06	2211.05	4.42	0.00489	1586504	CID (Collision Induced Dissociation)	MS2	2.494	77.8659	21505	Pol_II_3.raw	2.97	0	2.377e-05
	Sequest HT (A11)	Unambiguous	GSFINISQMTACVGQQNVEGK		2	11	XP_044444971.1; XP_044422531.1	XP_044327129.1; XP_044429705.1; XP_044399994.1; XP_044444971.1; XP_044422530.1; XP_044399993.1; XP_044391333.1; XP_044459984.1; XP_044444970.1; XP_044391332.1; XP_044422531.1	0	2	0.6	0	1	1	1106.04	2211.06	2211.05	4.42	0.00489	1586504	CID (Collision Induced Dissociation)	MS2	2.601	77.8683	21506	Pol_II_3.raw	3.45	0	1.879e-05
	Sequest HT (A11)	Unambiguous	AEVLELMMVPK		2	10	XP_044444971.1; XP_044422531.1	XP_044327129.1; XP_044429705.1; XP_044399994.1; XP_044444971.1; XP_044422530.1; XP_044391333.1; XP_044459984.1; XP_044444970.1; XP_044391332.1; XP_044422531.1	0	2	0.5963	0	1	1	630.342	1259.68	1259.67	2.59	0.00163	5131178	CID (Collision Induced Dissociation)	MS2	0.7	77.1329	21281	Pol_II_3.raw	2.7	0	0.001447
	Sequest HT (A11)	Unambiguous	LVQFGILSPDEIR		1	2	XP_044444971.1	XP_044444971.1; XP_044444970.1	0	2	0.3398	0	1	1	743.92	1486.83	1486.83	4.06	0.00302	26658816	CID (Collision Induced Dissociation)	MS2	0.213	77.2438	21314	Pol_II_3.raw	3.59	0	0.0004646
	Sequest HT (A11)	Unambiguous	LVQFGILSPDEIR		1	2	XP_044444971.1	XP_044444971.1; XP_044444970.1	0	2	0.2917	0	1	1	743.92	1486.83	1486.83	3.82	0.00284	34310120	CID (Collision Induced Dissociation)	MS2	0.194	77.3037	21332	Pol_II_3.raw	3.6	0	0.0004564
	Sequest HT (A11)	Unambiguous	LEADRLQLGTEITTTGDNTWPMPVNLKR		2	5	XP_044444971.1; XP_044422531.1	XP_044429705.1; XP_044444971.1; XP_044422530.1; XP_044444970.1; XP_044422531.1	2	3	0.294	0	1	1	1057.22	3169.64	3169.63	2.91	0.00307	3570804	CID (Collision Induced Dissociation)	MS2	0.451	79.1421	21891	Pol_II_3.raw	3.64	0	0.002026
	Sequest HT (A11)	Unambiguous	LEADRLQLGTEITTTGDNTWPMPVNLKR		2	5	XP_044444971.1; XP_044422531.1	XP_044429705.1; XP_044444971.1; XP_044422530.1; XP_044444970.1; XP_044422531.1	2	4	0.4	0	1	1	793.165	3169.64	3169.63	2.3	0.00183	13498899	CID (Collision Induced Dissociation)	MS2	1.794	79.1989	21908	Pol_II_3.raw	3.55	0	1.471e-05
	Sequest HT (A11)	Unambiguous	LEADRLQLGTEITTTGDNTWPMPVNLKR		2	5	XP_044444971.1; XP_044422531.1	XP_044429705.1; XP_044444971.1; XP_044422530.1; XP_044444970.1; XP_044422531.1	2	4	0.3257	0	1	1	793.165	3169.64	3169.63	2.23	0.00177	12011431	CID (Collision Induced Dissociation)	MS2	1.245	79.26	21927	Pol_II_3.raw	3.04	0	4.001e-05
	Sequest HT (A11)	Unambiguous	LEADRLQLGTEITTTGDNTWPMPVNLKR		2	5	XP_044444971.1; XP_044422531.1	XP_044429705.1; XP_044444971.1; XP_044422530.1; XP_044444970.1; XP_044422531.1	2	3	0.3666	0	1	1	1057.22	3169.64	3169.63	3.48	0.00368	3.27074e+06	CID (Collision Induced Dissociation)	MS2	0.64	79.4995	21999	Pol_II_3.raw	4.01	0	6.645e-05
	Sequest HT (A11)	Unambiguous	LEADRLQLGTEITTTGDNTWPMPVNLKR		2	5	XP_044444971.1; XP_044422531.1	XP_044429705.1; XP_044444971.1; XP_044422530.1; XP_044444970.1; XP_044422531.1	2	3	0.4784	0	1	1	1057.22	3169.64	3169.63	3.37	0.00356	5454983	CID (Collision Induced Dissociation)	MS2	0.475	79.0851	21874	Pol_II_3.raw	3.47	0	0.002034
	Sequest HT (A11)	Unambiguous	LEADRLQLGTEITTTGDNTWPMPVNLKR		2	5	XP_044444971.1; XP_044422531.1	XP_044429705.1; XP_044444971.1; XP_044422530.1; XP_044444970.1; XP_044422531.1	2	3	0.4703	0	1	1	1057.22	3169.64	3169.63	3.71	0.00392	2.8819e+06	CID (Collision Induced Dissociation)	MS2	0.582	79.5568	22017	Pol_II_3.raw	4.55	0	4.23e-05
	Sequest HT (A11)	Unambiguous	cDTcMAGMAEcPGHFGHLELAKPMFHIGFIK	C1(Carbamidomethyl); C4(Carbamidomethyl); C11(Carbamidomethyl)	2	10	XP_044444971.1; XP_044422531.1	XP_044327129.1; XP_044429652.1; XP_044429705.1; XP_044444971.1; XP_044422530.1; XP_044425929.1; XP_044459984.1; XP_044444970.1; XP_044440562.1; XP_044422531.1	0	3	0.4031	0	1	1	1188.21	3562.6	3562.6	-0.35	-0.00042	1.08469e+06	CID (Collision Induced Dissociation)	MS2	1.684	79.5854	22029	Pol_II_3.raw	3.2	0	0.001542
	Sequest HT (A11)	Unambiguous	SYYEMPDEDIDPDKISPWLLR		2	5	XP_044444971.1; XP_044422531.1	XP_044429705.1; XP_044444971.1; XP_044422530.1; XP_044444970.1; XP_044422531.1	1	2	0.5455	0	1	2	1291.61	2582.22	2582.21	3.13	0.00404	1.66618e+06	CID (Collision Induced Dissociation)	MS2	2.149	87.0479	24307	Pol_II_3.raw	2.31	0	0.002178
	Sequest HT (A11)	Unambiguous	LTKESFEWVIGEIESR		2	7	XP_044444971.1; XP_044422531.1	XP_044327129.1; XP_044429705.1; XP_044444971.1; XP_044422530.1; XP_044459984.1; XP_044444970.1; XP_044422531.1	1	3	0.4421	0	1	1	641.669	1922.99	1922.99	3.17	0.00203	10081111	CID (Collision Induced Dissociation)	MS2	0.346	87.0366	24302	Pol_II_3.raw	2.85	0	0.00389
	Sequest HT (A11)	Unambiguous	SYYEMPDEDIDPDKISPWLLR		2	5	XP_044444971.1; XP_044422531.1	XP_044429705.1; XP_044444971.1; XP_044422530.1; XP_044444970.1; XP_044422531.1	1	2	0.4227	0	1	2	1291.61	2582.22	2582.21	2.28	0.00294	1.27024e+06	CID (Collision Induced Dissociation)	MS2	2.412	87.0081	24297	Pol_II_3.raw	2.2	0	0.0003921
	Sequest HT (A11)	Unambiguous	LTKESFEWVIGEIESR		2	7	XP_044444971.1; XP_044422531.1	XP_044327129.1; XP_044429705.1; XP_044444971.1; XP_044422530.1; XP_044459984.1; XP_044444970.1; XP_044422531.1	1	3	0.3184	0	1	1	641.669	1922.99	1922.99	3.36	0.00215	14721822	CID (Collision Induced Dissociation)	MS2	0.295	86.9778	24284	Pol_II_3.raw	2.45	0	0.0003716
	Sequest HT (A11)	Unambiguous	INHEFDDDLSCIFNDDNADKLILR		2	8	XP_044444971.1; XP_044422531.1	XP_044327129.1; XP_044429705.1; XP_044444971.1; XP_044335362.1; XP_044422530.1; XP_044459984.1; XP_044444970.1; XP_044422531.1	1	3	0.1552	0	1	1	945.786	2835.34	2835.33	6.12	0.00578	1.04857e+06	CID (Collision Induced Dissociation)	MS2	1.83	87.9418	24579	Pol_II_3.raw	2.32	0	0.001914
	Sequest HT (A11)	Unambiguous	ESFEWVIGEIESR		2	11	XP_044444971.1; XP_044422531.1	XP_044327129.1; XP_044429705.1; XP_044399994.1; XP_044444971.1; XP_044422530.1; XP_044399993.1; XP_044391333.1; XP_044459984.1; XP_044444970.1; XP_044391332.1; XP_044422531.1	0	2	0.2036	0	1	1	790.885	1580.76	1580.76	2.37	0.00188	1.92643e+06	CID (Collision Induced Dissociation)	MS2	1.357	88.0501	24610	Pol_II_3.raw	2.8	0	0.001543
	Sequest HT (A11)	Unambiguous	ESFEWVIGEIESR		2	11	XP_044444971.1; XP_044422531.1	XP_044327129.1; XP_044429705.1; XP_044399994.1; XP_044444971.1; XP_044422530.1; XP_044399993.1; XP_044391333.1; XP_044459984.1; XP_044444970.1; XP_044391332.1; XP_044422531.1	0	2	0.3828	0	1	1	790.885	1580.76	1580.76	2.37	0.00188	1.92643e+06	CID (Collision Induced Dissociation)	MS2	1.503	88.0523	24611	Pol_II_3.raw	2.56	0	0.001103
	Sequest HT (A11)	Unambiguous	ESFEWVIGEIESR		2	11	XP_044444971.1; XP_044422531.1	XP_044327129.1; XP_044429705.1; XP_044399994.1; XP_044444971.1; XP_044422530.1; XP_044399993.1; XP_044391333.1; XP_044459984.1; XP_044444970.1; XP_044391332.1; XP_044422531.1	0	2	0.4638	0	1	1	790.885	1580.76	1580.76	2.61	0.00206	3.40477e+06	CID (Collision Induced Dissociation)	MS2	1.497	88.1094	24628	Pol_II_3.raw	3.04	0	0.0002519
	Sequest HT (A11)	Unambiguous	SYYEMPDEDIDPDKISPWLLR		2	5	XP_044444971.1; XP_044422531.1	XP_044429705.1; XP_044444971.1; XP_044422530.1; XP_044444970.1; XP_044422531.1	1	3	0.3143	0	1	1	861.412	2582.22	2582.21	3.17	0.00273	60133284	CID (Collision Induced Dissociation)	MS2	0.053	88.1645	24644	Pol_II_3.raw	2.1	0	0.001105
	Sequest HT (A11)	Unambiguous	SYYEMPDEDIDPDKISPWLLR		2	5	XP_044444971.1; XP_044422531.1	XP_044429705.1; XP_044444971.1; XP_044422530.1; XP_044444970.1; XP_044422531.1	1	3	0.2915	0	1	2	861.412	2582.22	2582.21	3.6	0.0031	56782940	CID (Collision Induced Dissociation)	MS2	0.052	88.2236	24662	Pol_II_3.raw	1.99	0	0.0006397
	Sequest HT (A11)	Unambiguous	ESFEWVIGEIESR		2	11	XP_044444971.1; XP_044422531.1	XP_044327129.1; XP_044429705.1; XP_044399994.1; XP_044444971.1; XP_044422530.1; XP_044399993.1; XP_044391333.1; XP_044459984.1; XP_044444970.1; XP_044391332.1; XP_044422531.1	0	3	0.1885	0	1	1	527.592	1580.76	1580.76	1.79	0.00094	1.96635e+06	CID (Collision Induced Dissociation)	MS2	1.691	88.3453	24699	Pol_II_3.raw	2.44	0	0.003529
	Sequest HT (A11)	Unambiguous	cIVSPQANRPVMGIVQDTLLGCR	C1(Carbamidomethyl)	2	9	XP_044444971.1; XP_044422531.1	XP_044327129.1; XP_044429705.1; XP_044444971.1; XP_044422530.1; XP_044399993.1; XP_044459984.1; XP_044444970.1; XP_044391332.1; XP_044422531.1	0	3	0.4034	0	1	1	843.105	2527.3	2527.29	2.46	0.00207	4.0598e+06	CID (Collision Induced Dissociation)	MS2	0.932	84.1725	23433	Pol_II_3.raw	2.9	0	4.966e-05
	Sequest HT (A11)	Unambiguous	cIVSPQANRPVMGIVQDTLLGCR	C1(Carbamidomethyl)	2	9	XP_044444971.1; XP_044422531.1	XP_044327129.1; XP_044429705.1; XP_044444971.1; XP_044422530.1; XP_044399993.1; XP_044459984.1; XP_044444970.1; XP_044391332.1; XP_044422531.1	0	3	0.4176	0	1	1	843.106	2527.3	2527.29	3.54	0.00299	5082294	CID (Collision Induced Dissociation)	MS2	1.039	84.35	23487	Pol_II_3.raw	3.76	0	0.0001473
	Sequest HT (A11)	Unambiguous	LTKESFEWVIGEIESR		2	7	XP_044444971.1; XP_044422531.1	XP_044327129.1; XP_044429705.1; XP_044444971.1; XP_044422530.1; XP_044459984.1; XP_044444970.1; XP_044422531.1	1	2	0.6713	0	1	1	961.999	1922.99	1922.99	2.58	0.00248	2.3161e+06	CID (Collision Induced Dissociation)	MS2	1.415	85.9729	23978	Pol_II_3.raw	3.56	0	0.0001151
	Sequest HT (A11)	Unambiguous	LTKESFEWVIGEIESR		2	7	XP_044444971.1; XP_044422531.1	XP_044327129.1; XP_044429705.1; XP_044444971.1; XP_044422530.1; XP_044459984.1; XP_044444970.1; XP_044422531.1	1	2	0.6992	0	1	1	961.999	1922.99	1922.99	2.58	0.00248	2.3161e+06	CID (Collision Induced Dissociation)	MS2	1.71	85.9775	23980	Pol_II_3.raw	3.59	0	9.875e-05
	Sequest HT (A11)	Unambiguous	LTKESFEWVIGEIESR		2	7	XP_044444971.1; XP_044422531.1	XP_044327129.1; XP_044429705.1; XP_044444971.1; XP_044422530.1; XP_044459984.1; XP_044444970.1; XP_044422531.1	1	2	0.7014	0	1	1	961.999	1922.99	1922.99	2.77	0.00266	3.91314e+06	CID (Collision Induced Dissociation)	MS2	1.09	86.0357	23998	Pol_II_3.raw	3.65	0	3.3e-05
	Sequest HT (A11)	Unambiguous	INHEFDDDLScIFNDDNADKLILR	C11(Carbamidomethyl)	2	8	XP_044444971.1; XP_044422531.1	XP_044327129.1; XP_044429705.1; XP_044444971.1; XP_044335362.1; XP_044422530.1; XP_044459984.1; XP_044444970.1; XP_044422531.1	1	2	0.6007	0	1	1	1446.69	2892.37	2892.35	7.38	0.01067	641912	CID (Collision Induced Dissociation)	MS2	3.226	86.0475	24003	Pol_II_3.raw	2.73	0	0.001165
	Sequest HT (A11)	Unambiguous	INHEFDDDLScIFNDDNADKLILR	C11(Carbamidomethyl)	2	8	XP_044444971.1; XP_044422531.1	XP_044327129.1; XP_044429705.1; XP_044444971.1; XP_044335362.1; XP_044422530.1; XP_044459984.1; XP_044444970.1; XP_044422531.1	1	3	0.5485	0	1	1	964.794	2892.37	2892.35	6.62	0.00638	37142872	CID (Collision Induced Dissociation)	MS2	0.077	86.2086	24050	Pol_II_3.raw	3.61	0	2.33e-05
	Sequest HT (A11)	Unambiguous	INHEFDDDLScIFNDDNADKLILR	C11(Carbamidomethyl)	2	8	XP_044444971.1; XP_044422531.1	XP_044327129.1; XP_044429705.1; XP_044444971.1; XP_044335362.1; XP_044422530.1; XP_044459984.1; XP_044444970.1; XP_044422531.1	1	3	0.6186	0	1	1	964.794	2892.37	2892.35	6.93	0.00668	36423296	CID (Collision Induced Dissociation)	MS2	0.076	86.2677	24068	Pol_II_3.raw	3.88	0	1.942e-06
	Sequest HT (A11)	Unambiguous	LTKESFEWVIGEIESR		2	7	XP_044444971.1; XP_044422531.1	XP_044327129.1; XP_044429705.1; XP_044444971.1; XP_044422530.1; XP_044459984.1; XP_044444970.1; XP_044422531.1	1	2	0.6786	0	1	1	962	1922.99	1922.99	3.72	0.00357	2.52623e+06	CID (Collision Induced Dissociation)	MS2	1.405	85.9145	23960	Pol_II_3.raw	2.8	0	0.0004766
	Sequest HT (A11)	Unambiguous	GLTPQEFFFHAMGGR		2	8	XP_044444971.1; XP_044422531.1	XP_044327129.1; XP_044429705.1; XP_044444971.1; XP_044422530.1; XP_044399993.1; XP_044459984.1; XP_044444970.1; XP_044422531.1	0	3	0.1628	0	1	1	565.609	1694.81	1694.81	1	0.00057	5.42875e+06	CID (Collision Induced Dissociation)	MS2	0.69	85.4439	23816	Pol_II_3.raw	1.29	0	0.01994
	Sequest HT (A11)	Unambiguous	GLTPQEFFFHAMGGR		2	8	XP_044444971.1; XP_044422531.1	XP_044327129.1; XP_044429705.1; XP_044444971.1; XP_044422530.1; XP_044399993.1; XP_044459984.1; XP_044444970.1; XP_044422531.1	0	2	0.3165	0	1	1	847.911	1694.81	1694.81	2.27	0.00193	2682026	CID (Collision Induced Dissociation)	MS2	1.23	85.6299	23874	Pol_II_3.raw	1.58	0	0.01183
	Sequest HT (A11)	Unambiguous	GLTPQEFFFHAMGGR		2	8	XP_044444971.1; XP_044422531.1	XP_044327129.1; XP_044429705.1; XP_044444971.1; XP_044422530.1; XP_044399993.1; XP_044459984.1; XP_044444970.1; XP_044422531.1	0	2	0.3816	0	1	1	847.912	1694.82	1694.81	3.42	0.0029	3.246e+06	CID (Collision Induced Dissociation)	MS2	1.387	85.5618	23852	Pol_II_3.raw	2.28	0	0.001661
	Sequest HT (A11)	Unambiguous	GGcGAQQPNITVDGMK	C3(Carbamidomethyl)	2	7	XP_044444971.1; XP_044422531.1	XP_044327129.1; XP_044429705.1; XP_044444971.1; XP_044422530.1; XP_044459984.1; XP_044444970.1; XP_044422531.1	0	2	0.3947	0	1	1	816.879	1632.75	1632.75	2.33	0.0019	2.07026e+06	CID (Collision Induced Dissociation)	MS2	2.258	36.8992	8854	Pol_II_3.raw	2.28	0	0.001449
	Sequest HT (A11)	Unambiguous	TLPHFTKDDYGPESR		2	9	XP_044444971.1; XP_044422531.1	XP_044327129.1; XP_044429652.1; XP_044429705.1; XP_044444971.1; XP_044422530.1; XP_044459984.1; XP_044444970.1; XP_044440562.1; XP_044422531.1	1	2	0.4696	0	1	1	881.926	1762.84	1762.84	2.72	0.0024	10353904	CID (Collision Induced Dissociation)	MS2	1.431	36.9962	8881	Pol_II_3.raw	2.47	0	0.005697
	Sequest HT (A11)	Unambiguous	TMMESFENR		2	9	XP_044444971.1; XP_044422531.1	XP_044327129.1; XP_044429705.1; XP_044399994.1; XP_044444971.1; XP_044422530.1; XP_044391333.1; XP_044459984.1; XP_044444970.1; XP_044422531.1	0	1	0.4857	0	1	1	1144.48	1144.48	1144.48	3.45	0.00395	1.08055e+06	CID (Collision Induced Dissociation)	MS2	4.331	37.2484	8961	Pol_II_3.raw	1.75	0	0.0238
	Sequest HT (A11)	Unambiguous	AMEDIMVK		2	11	XP_044444971.1; XP_044422531.1	XP_044327129.1; XP_044429705.1; XP_044399994.1; XP_044444971.1; XP_044422530.1; XP_044399993.1; XP_044391333.1; XP_044459984.1; XP_044444970.1; XP_044391332.1; XP_044422531.1	0	2	0.3184	0	1	1	468.731	936.454	936.453	1.07	0.0005	3.86014e+06	CID (Collision Induced Dissociation)	MS2	1.146	36.578	8752	Pol_II_3.raw	2.01	0	0.01297
	Sequest HT (A11)	Unambiguous	TLPHFTKDDYGPESR		2	9	XP_044444971.1; XP_044422531.1	XP_044327129.1; XP_044429652.1; XP_044429705.1; XP_044444971.1; XP_044422530.1; XP_044459984.1; XP_044444970.1; XP_044440562.1; XP_044422531.1	1	2	0.5233	0	1	1	881.924	1762.84	1762.84	0.99	0.00087	1.55277e+06	CID (Collision Induced Dissociation)	MS2	3.705	36.644	8773	Pol_II_3.raw	2.79	0	0.0002937
	Sequest HT (A11)	Unambiguous	TLPHFTKDDYGPESR		2	9	XP_044444971.1; XP_044422531.1	XP_044327129.1; XP_044429652.1; XP_044429705.1; XP_044444971.1; XP_044422530.1; XP_044459984.1; XP_044444970.1; XP_044440562.1; XP_044422531.1	1	2	0.5671	0	1	1	881.924	1762.84	1762.84	1.2	0.00106	2.45014e+06	CID (Collision Induced Dissociation)	MS2	2.916	36.6983	8789	Pol_II_3.raw	2.98	0	0.001247
	Sequest HT (A11)	Unambiguous	SDDQDQLPEPVER		2	5	XP_044444971.1; XP_044422531.1	XP_044429705.1; XP_044444971.1; XP_044422530.1; XP_044444970.1; XP_044422531.1	0	2	0.4273	0	1	1	764.351	1527.69	1527.69	1.54	0.00117	1.66508e+06	CID (Collision Induced Dissociation)	MS2	3.647	36.705	8792	Pol_II_3.raw	2.2	0	0.004385
	Sequest HT (A11)	Unambiguous	TLPHFTKDDYGPESR		2	9	XP_044444971.1; XP_044422531.1	XP_044327129.1; XP_044429652.1; XP_044429705.1; XP_044444971.1; XP_044422530.1; XP_044459984.1; XP_044444970.1; XP_044440562.1; XP_044422531.1	1	3	0.181	0	1	1	588.286	1762.84	1762.84	1.43	0.00084	22840402	CID (Collision Induced Dissociation)	MS2	0.132	38.2157	9254	Pol_II_3.raw	1.16	0	0.01646
	Sequest HT (A11)	Unambiguous	LKELVEYGPHPPPGK		2	12	XP_044444971.1; XP_044422531.1	XP_044327129.1; XP_044429652.1; XP_044429705.1; XP_044399994.1; XP_044444971.1; XP_044422530.1; XP_044391333.1; XP_044425929.1; XP_044459984.1; XP_044444970.1; XP_044440562.1; XP_044422531.1	1	3	0.2833	0	1	1	554.308	1660.91	1660.91	1.33	0.00074	6833438	CID (Collision Induced Dissociation)	MS2	0.419	37.868	9146	Pol_II_3.raw	2.33	0	0.001433
	Sequest HT (A11)	Unambiguous	LKELVEYGPHPPPGK		2	12	XP_044444971.1; XP_044422531.1	XP_044327129.1; XP_044429652.1; XP_044429705.1; XP_044399994.1; XP_044444971.1; XP_044422530.1; XP_044391333.1; XP_044425929.1; XP_044459984.1; XP_044444970.1; XP_044440562.1; XP_044422531.1	1	3	0.1271	0	1	1	554.308	1660.91	1660.91	1.77	0.00098	6.55547e+06	CID (Collision Induced Dissociation)	MS2	0.436	37.9257	9164	Pol_II_3.raw	2.36	0	0.003429
	Sequest HT (A11)	Unambiguous	SSDQHLELGYKVER		2	13	XP_044444971.1; XP_044422531.1	XP_044327129.1; XP_044429705.1; XP_044399994.1; XP_044444971.1; XP_044422530.1; XP_044399993.1; XP_044391333.1; XP_044425929.1; XP_044459984.1; XP_044444970.1; XP_044440562.1; XP_044391332.1; XP_044422531.1	1	3	0.2689	0	1	1	554.282	1660.83	1660.83	1.27	0.0007	4.6985e+06	CID (Collision Induced Dissociation)	MS2	0.826	34.7461	8194	Pol_II_3.raw	2.12	0	0.005132
	Sequest HT (A11)	Unambiguous	SSDQHLELGYKVER		2	13	XP_044444971.1; XP_044422531.1	XP_044327129.1; XP_044429705.1; XP_044399994.1; XP_044444971.1; XP_044422530.1; XP_044399993.1; XP_044391333.1; XP_044425929.1; XP_044459984.1; XP_044444970.1; XP_044440562.1; XP_044391332.1; XP_044422531.1	1	3	0.369	0	1	1	554.282	1660.83	1660.83	2.15	0.00119	3.30908e+06	CID (Collision Induced Dissociation)	MS2	0.916	34.8071	8212	Pol_II_3.raw	2.52	0	0.0008277
	Sequest HT (A11)	Unambiguous	LKELVEYGPHPPPGK		2	12	XP_044444971.1; XP_044422531.1	XP_044327129.1; XP_044429652.1; XP_044429705.1; XP_044399994.1; XP_044444971.1; XP_044422530.1; XP_044391333.1; XP_044425929.1; XP_044459984.1; XP_044444970.1; XP_044440562.1; XP_044422531.1	1	2	0.4781	0	1	1	830.958	1660.91	1660.91	1.89	0.00157	7052106	CID (Collision Induced Dissociation)	MS2	1.488	35.899	8549	Pol_II_3.raw	2.28	0	0.006391
	Sequest HT (A11)	Unambiguous	KIcAGGDELEVQDQQDADEPVKK	C3(Carbamidomethyl)	2	5	XP_044444971.1; XP_044422531.1	XP_044429705.1; XP_044444971.1; XP_044422530.1; XP_044444970.1; XP_044422531.1	2	3	0.5171	0	1	1	858.081	2572.23	2572.22	3.53	0.00302	3.13626e+06	CID (Collision Induced Dissociation)	MS2	0.818	35.362	8384	Pol_II_3.raw	4.68	0	2.765e-06
	Sequest HT (A11)	Unambiguous	VVPGDDAMSIEAQK		2	10	XP_044444971.1; XP_044422531.1	XP_044327129.1; XP_044429705.1; XP_044399994.1; XP_044444971.1; XP_044422530.1; XP_044399993.1; XP_044391333.1; XP_044459984.1; XP_044444970.1; XP_044422531.1	0	1	0.4508	0	1	1	1459.72	1459.72	1459.71	7.02	0.01025	929984	CID (Collision Induced Dissociation)	MS2	5.4	41.4562	10258	Pol_II_3.raw	1.93	0	0.002416
	Sequest HT (A11)	Unambiguous	VVPGDDAMSIEAQK		2	10	XP_044444971.1; XP_044422531.1	XP_044327129.1; XP_044429705.1; XP_044399994.1; XP_044444971.1; XP_044422530.1; XP_044399993.1; XP_044391333.1; XP_044459984.1; XP_044444970.1; XP_044422531.1	0	1	0.476	0	1	1	1459.71	1459.71	1459.71	1.84	0.00268	942531	CID (Collision Induced Dissociation)	MS2	11.599	41.563	10290	Pol_II_3.raw	2.5	0	0.001768
	Sequest HT (A11)	Unambiguous	KIcAGGDELEVQDQQDADEPVK	C3(Carbamidomethyl)	2	5	XP_044444971.1; XP_044422531.1	XP_044429705.1; XP_044444971.1; XP_044422530.1; XP_044444970.1; XP_044422531.1	1	3	0.4262	0	1	1	815.382	2444.13	2444.12	2.76	0.00225	5.86266e+06	CID (Collision Induced Dissociation)	MS2	0.589	42.7824	10661	Pol_II_3.raw	5.35	0	7.882e-06
	Sequest HT (A11)	Unambiguous	KIcAGGDELEVQDQQDADEPVK	C3(Carbamidomethyl)	2	5	XP_044444971.1; XP_044422531.1	XP_044429705.1; XP_044444971.1; XP_044422530.1; XP_044444970.1; XP_044422531.1	1	3	0.2719	0	1	1	815.382	2444.13	2444.12	2.54	0.00207	5376937	CID (Collision Induced Dissociation)	MS2	0.901	42.8343	10677	Pol_II_3.raw	4.56	0	2.154e-05
	Sequest HT (A11)	Unambiguous	IcAGGDELEVQDQQDADEPVKK	C2(Carbamidomethyl)	2	5	XP_044444971.1; XP_044422531.1	XP_044429705.1; XP_044444971.1; XP_044422530.1; XP_044444970.1; XP_044422531.1	1	2	0.5662	0	1	1	1222.57	2444.13	2444.12	1.59	0.00195	748681	CID (Collision Induced Dissociation)	MS2	4.086	39.994	9808	Pol_II_3.raw	4.38	0	0.0002205
	Sequest HT (A11)	Unambiguous	IcAGGDELEVQDQQDADEPVKK	C2(Carbamidomethyl)	2	5	XP_044444971.1; XP_044422531.1	XP_044429705.1; XP_044444971.1; XP_044422530.1; XP_044444970.1; XP_044422531.1	1	2	0.6182	0	1	1	1222.57	2444.13	2444.12	3.89	0.00475	1.39724e+06	CID (Collision Induced Dissociation)	MS2	2.947	40.0336	9818	Pol_II_3.raw	4.95	0	0.0006052
	Sequest HT (A11)	Unambiguous	AMEDIMVK		2	11	XP_044444971.1; XP_044422531.1	XP_044327129.1; XP_044429705.1; XP_044399994.1; XP_044444971.1; XP_044422530.1; XP_044399993.1; XP_044391333.1; XP_044459984.1; XP_044444970.1; XP_044391332.1; XP_044422531.1	0	2	0.2429	0	1	1	468.731	936.454	936.453	1.66	0.00078	1.35942e+06	CID (Collision Induced Dissociation)	MS2	3.627	39.6918	9713	Pol_II_3.raw	1.77	0	0.01586
	Sequest HT (A11)	Unambiguous	AMEDIMVK		2	11	XP_044444971.1; XP_044422531.1	XP_044327129.1; XP_044429705.1; XP_044399994.1; XP_044444971.1; XP_044422530.1; XP_044399993.1; XP_044391333.1; XP_044459984.1; XP_044444970.1; XP_044391332.1; XP_044422531.1	0	2	0.1259	0	1	1	468.731	936.454	936.453	1.46	0.00069	1.96693e+06	CID (Collision Induced Dissociation)	MS2	2.997	39.6272	9692	Pol_II_3.raw	1.35	0	0.02057
	Sequest HT (A11)	Unambiguous	GGcGAQQPNITVDGMK	C3(Carbamidomethyl)	2	7	XP_044444971.1; XP_044422531.1	XP_044327129.1; XP_044429705.1; XP_044444971.1; XP_044422530.1; XP_044459984.1; XP_044444970.1; XP_044422531.1	0	2	0.4528	0	1	1	816.879	1632.75	1632.75	2.18	0.00178	3434823	CID (Collision Induced Dissociation)	MS2	1.424	39.6184	9688	Pol_II_3.raw	2.54	0	0.00342
	Sequest HT (A11)	Unambiguous	IcAGGDELEVQDQQDADEPVKK	C2(Carbamidomethyl)	2	5	XP_044444971.1; XP_044422531.1	XP_044429705.1; XP_044444971.1; XP_044422530.1; XP_044444970.1; XP_044422531.1	1	2	0.5093	0	1	1	1222.57	2444.13	2444.12	3.89	0.00475	1.39724e+06	CID (Collision Induced Dissociation)	MS2	3.233	40.0426	9822	Pol_II_3.raw	4.3	0	5.116e-05
	Sequest HT (A11)	Unambiguous	GGcGAQQPNITVDGMK	C3(Carbamidomethyl)	2	7	XP_044444971.1; XP_044422531.1	XP_044327129.1; XP_044429705.1; XP_044444971.1; XP_044422530.1; XP_044459984.1; XP_044444970.1; XP_044422531.1	0	2	0.4298	0	1	1	816.879	1632.75	1632.75	2.56	0.00209	2191449	CID (Collision Induced Dissociation)	MS2	2.505	39.5644	9671	Pol_II_3.raw	2.35	0	0.003155
	Sequest HT (A11)	Unambiguous	IcAGGDELEVQDQQDADEPVKK	C2(Carbamidomethyl)	2	5	XP_044444971.1; XP_044422531.1	XP_044429705.1; XP_044444971.1; XP_044422530.1; XP_044444970.1; XP_044422531.1	1	2	0.5276	0	1	1	1222.57	2444.13	2444.12	0.69	0.00085	1.08399e+06	CID (Collision Induced Dissociation)	MS2	4.904	40.1058	9842	Pol_II_3.raw	4.53	0	0.0001053
	Sequest HT (A11)	Unambiguous	KSDDQDQLPEPVERK		2	5	XP_044444971.1; XP_044422531.1	XP_044429705.1; XP_044444971.1; XP_044422530.1; XP_044444970.1; XP_044422531.1	2	3	0.3571	0	1	1	595.3	1783.89	1783.88	2.69	0.0016	4.46294e+06	CID (Collision Induced Dissociation)	MS2	0.7	26.7854	5835	Pol_II_3.raw	3.08	0	0.009018
	Sequest HT (A11)	Unambiguous	KKSDDQDQLPEPVER		2	5	XP_044444971.1; XP_044422531.1	XP_044429705.1; XP_044444971.1; XP_044422530.1; XP_044444970.1; XP_044422531.1	2	2	0.3797	0	1	1	892.449	1783.89	1783.88	5.16	0.0046	843198	CID (Collision Induced Dissociation)	MS2	8.123	27.2853	5989	Pol_II_3.raw	3.45	0	0.001953
	Sequest HT (A11)	Unambiguous	KKSDDQDQLPEPVER		2	5	XP_044444971.1; XP_044422531.1	XP_044429705.1; XP_044444971.1; XP_044422530.1; XP_044444970.1; XP_044422531.1	2	2	0.3988	0	1	1	892.448	1783.89	1783.88	4.13	0.00369	1.24915e+06	CID (Collision Induced Dissociation)	MS2	5.516	27.3323	6001	Pol_II_3.raw	3.41	0	0.00324
	Sequest HT (A11)	Unambiguous	KKSDDQDQLPEPVER		2	5	XP_044444971.1; XP_044422531.1	XP_044429705.1; XP_044444971.1; XP_044422530.1; XP_044444970.1; XP_044422531.1	2	2	0.6234	0	1	1	892.447	1783.89	1783.88	2.35	0.0021	861723	CID (Collision Induced Dissociation)	MS2	8.117	28.6181	6383	Pol_II_3.raw	3.16	0	0.0002687
	Sequest HT (A11)	Unambiguous	KKSDDQDQLPEPVER		2	5	XP_044444971.1; XP_044422531.1	XP_044429705.1; XP_044444971.1; XP_044422530.1; XP_044444970.1; XP_044422531.1	2	2	0.6085	0	1	1	892.448	1783.89	1783.88	3.99	0.00356	756011	CID (Collision Induced Dissociation)	MS2	8.691	28.6759	6400	Pol_II_3.raw	2.81	0	0.0001703
	Sequest HT (A11)	Unambiguous	INETIGTAKNEVK		2	5	XP_044444971.1; XP_044422531.1	XP_044429705.1; XP_044444971.1; XP_044422530.1; XP_044444970.1; XP_044422531.1	1	2	0.429	0	1	1	708.89	1416.77	1416.77	2.88	0.00204	2751565	CID (Collision Induced Dissociation)	MS2	2.192	27.5113	6054	Pol_II_3.raw	3.52	0	0.01092
	Sequest HT (A11)	Unambiguous	INETIGTAKNEVK		2	5	XP_044444971.1; XP_044422531.1	XP_044429705.1; XP_044444971.1; XP_044422530.1; XP_044444970.1; XP_044422531.1	1	2	0.4255	0	1	1	708.889	1416.77	1416.77	1.67	0.00119	2.34076e+06	CID (Collision Induced Dissociation)	MS2	2.139	27.5647	6069	Pol_II_3.raw	3.29	0	0.001282
	Sequest HT (A11)	Unambiguous	INETIGTAK		2	5	XP_044444971.1; XP_044422531.1	XP_044429705.1; XP_044444971.1; XP_044422530.1; XP_044444970.1; XP_044422531.1	0	2	0.0992	0	1	1	473.764	946.522	946.52	1.4	0.00066	232759	CID (Collision Induced Dissociation)	MS2	7.69	23.5711	4906	Pol_II_3.raw	1.31	0	0.002718
	Sequest HT (A11)	Unambiguous	HGINRNDTGPLMR		2	12	XP_044444971.1; XP_044422531.1	XP_044327129.1; XP_044429705.1; XP_044399994.1; XP_044444971.1; XP_044335362.1; XP_044422530.1; XP_044399993.1; XP_044391333.1; XP_044459984.1; XP_044444970.1; XP_044391332.1; XP_044422531.1	1	3	0.5361	0	1	1	494.254	1480.75	1480.74	1.93	0.00095	16543920	CID (Collision Induced Dissociation)	MS2	0.192	25.503	5458	Pol_II_3.raw	3.32	0	0.002708
	Sequest HT (A11)	Unambiguous	HGINRNDTGPLMR		2	12	XP_044444971.1; XP_044422531.1	XP_044327129.1; XP_044429705.1; XP_044399994.1; XP_044444971.1; XP_044335362.1; XP_044422530.1; XP_044399993.1; XP_044391333.1; XP_044459984.1; XP_044444970.1; XP_044391332.1; XP_044422531.1	1	3	0.6154	0	1	1	494.254	1480.75	1480.74	2.49	0.00123	13882784	CID (Collision Induced Dissociation)	MS2	0.241	25.4388	5440	Pol_II_3.raw	3.64	0	0.006568
	Sequest HT (A11)	Unambiguous	KSDDQDQLPEPVER		2	5	XP_044444971.1; XP_044422531.1	XP_044429705.1; XP_044444971.1; XP_044422530.1; XP_044444970.1; XP_044422531.1	1	2	0.5184	0	1	1	828.4	1655.79	1655.79	3.19	0.00264	2.8633e+06	CID (Collision Induced Dissociation)	MS2	2.301	31.8881	7347	Pol_II_3.raw	2.99	0	0.000474
	Sequest HT (A11)	Unambiguous	KSDDQDQLPEPVER		2	5	XP_044444971.1; XP_044422531.1	XP_044429705.1; XP_044444971.1; XP_044422530.1; XP_044444970.1; XP_044422531.1	1	2	0.5449	0	1	1	828.399	1655.79	1655.79	2.38	0.00197	4.14636e+06	CID (Collision Induced Dissociation)	MS2	1.689	31.8238	7328	Pol_II_3.raw	3.23	0	0.003191
	Sequest HT (A11)	Unambiguous	ILADEEDTKFK		1	6	XP_044444971.1	XP_044429652.1; XP_044429705.1; XP_044444971.1; XP_044425929.1; XP_044444970.1; XP_044440562.1	1	3	0.6012	0	1	1	436.895	1308.67	1308.67	2.13	0.00093	89883264	CID (Collision Induced Dissociation)	MS2	0.052	31.5835	7256	Pol_II_3.raw	1.68	0	0.002381
	Sequest HT (A11)	Unambiguous	ILADEEDTKFK		1	6	XP_044444971.1	XP_044429652.1; XP_044429705.1; XP_044444971.1; XP_044425929.1; XP_044444970.1; XP_044440562.1	1	3	0.4491	0	1	1	436.895	1308.67	1308.67	2.69	0.00117	87004576	CID (Collision Induced Dissociation)	MS2	0.053	31.6509	7277	Pol_II_3.raw	1.67	0	0.01288
	Sequest HT (A11)	Unambiguous	RGGcGAQQPNITVDGMK	C4(Carbamidomethyl)	2	5	XP_044444971.1; XP_044422531.1	XP_044429705.1; XP_044444971.1; XP_044422530.1; XP_044444970.1; XP_044422531.1	1	3	0.4457	0	1	1	596.955	1788.85	1788.85	1.83	0.00109	27603844	CID (Collision Induced Dissociation)	MS2	0.123	33.4049	7796	Pol_II_3.raw	2.76	0	0.0003609
	Sequest HT (A11)	Unambiguous	NVFEAEVQK		2	5	XP_044444971.1; XP_044422531.1	XP_044429705.1; XP_044444971.1; XP_044422530.1; XP_044444970.1; XP_044422531.1	0	2	0.3659	0	1	1	532.275	1063.54	1063.54	1.33	0.00071	26072072	CID (Collision Induced Dissociation)	MS2	0.345	33.4116	7799	Pol_II_3.raw	1.64	0	0.02316
	Sequest HT (A11)	Unambiguous	SSDQHLELGYKVER		2	13	XP_044444971.1; XP_044422531.1	XP_044327129.1; XP_044429705.1; XP_044399994.1; XP_044444971.1; XP_044422530.1; XP_044399993.1; XP_044391333.1; XP_044425929.1; XP_044459984.1; XP_044444970.1; XP_044440562.1; XP_044391332.1; XP_044422531.1	1	3	0.428	0	1	1	554.282	1660.83	1660.83	1.82	0.00101	23036540	CID (Collision Induced Dissociation)	MS2	0.159	33.7625	7904	Pol_II_3.raw	2.57	0	0.007652
	Sequest HT (A11)	Unambiguous	RGGcGAQQPNITVDGMK	C4(Carbamidomethyl)	2	5	XP_044444971.1; XP_044422531.1	XP_044429705.1; XP_044444971.1; XP_044422530.1; XP_044444970.1; XP_044422531.1	1	2	0.5769	0	1	1	894.931	1788.85	1788.85	3.88	0.00347	4.39444e+06	CID (Collision Induced Dissociation)	MS2	1.532	32.987	7672	Pol_II_3.raw	2.86	0	0.0001413
	Sequest HT (A11)	Unambiguous	RGGcGAQQPNITVDGMK	C4(Carbamidomethyl)	2	5	XP_044444971.1; XP_044422531.1	XP_044429705.1; XP_044444971.1; XP_044422530.1; XP_044444970.1; XP_044422531.1	1	3	0.3283	0	1	1	596.955	1788.85	1788.85	1.83	0.00109	32384140	CID (Collision Induced Dissociation)	MS2	0.12	33.3452	7778	Pol_II_3.raw	2.65	0	0.003202
	Sequest HT (A11)	Unambiguous	RGGcGAQQPNITVDGMK	C4(Carbamidomethyl)	2	5	XP_044444971.1; XP_044422531.1	XP_044429705.1; XP_044444971.1; XP_044422530.1; XP_044444970.1; XP_044422531.1	1	2	0.5439	0	1	1	894.93	1788.85	1788.85	2.59	0.00231	5.52105e+06	CID (Collision Induced Dissociation)	MS2	1.347	33.0477	7690	Pol_II_3.raw	2.96	0	7.55e-06
	Sequest HT (A11)	Unambiguous	SSDQHLELGYKVER		2	13	XP_044444971.1; XP_044422531.1	XP_044327129.1; XP_044429705.1; XP_044399994.1; XP_044444971.1; XP_044422530.1; XP_044399993.1; XP_044391333.1; XP_044425929.1; XP_044459984.1; XP_044444970.1; XP_044440562.1; XP_044391332.1; XP_044422531.1	1	3	0.4195	0	1	1	554.282	1660.83	1660.83	0.94	0.00052	18634268	CID (Collision Induced Dissociation)	MS2	0.185	33.8227	7922	Pol_II_3.raw	2.36	0	0.001847
	Sequest HT (A11)	Unambiguous	KSSDQHLELGYKVER		2	13	XP_044444971.1; XP_044422531.1	XP_044327129.1; XP_044429705.1; XP_044399994.1; XP_044444971.1; XP_044422530.1; XP_044399993.1; XP_044391333.1; XP_044425929.1; XP_044459984.1; XP_044444970.1; XP_044440562.1; XP_044391332.1; XP_044422531.1	2	2	0.4491	0	1	1	894.969	1788.93	1788.92	3.27	0.00292	614395	CID (Collision Induced Dissociation)	MS2	21.842	29.9608	6782	Pol_II_3.raw	3.34	0	0.002614
	Sequest HT (A11)	Unambiguous	KSSDQHLELGYKVER		2	13	XP_044444971.1; XP_044422531.1	XP_044327129.1; XP_044429705.1; XP_044399994.1; XP_044444971.1; XP_044422530.1; XP_044399993.1; XP_044391333.1; XP_044425929.1; XP_044459984.1; XP_044444970.1; XP_044440562.1; XP_044391332.1; XP_044422531.1	2	2	0.3893	0	1	1	894.971	1788.93	1788.92	5.66	0.00506	597349	CID (Collision Induced Dissociation)	MS2	7.528	29.5435	6660	Pol_II_3.raw	2.8	0	0.0005085
	Sequest HT (A11)	Unambiguous	GGcGAQQPNITVDGmK	C3(Carbamidomethyl); M15(Oxidation)	2	7	XP_044444971.1; XP_044422531.1	XP_044327129.1; XP_044429705.1; XP_044444971.1; XP_044422530.1; XP_044459984.1; XP_044444970.1; XP_044422531.1	0	2	0.5636	0	1	1	824.877	1648.75	1648.74	2.8	0.00231	17935348	CID (Collision Induced Dissociation)	MS2	0.395	31.0942	7112	Pol_II_3.raw	2.36	0	0.002244
	Sequest HT (A11)	Unambiguous	GGcGAQQPNITVDGmK	C3(Carbamidomethyl); M15(Oxidation)	2	7	XP_044444971.1; XP_044422531.1	XP_044327129.1; XP_044429705.1; XP_044444971.1; XP_044422530.1; XP_044459984.1; XP_044444970.1; XP_044422531.1	0	2	0.5702	0	1	1	824.877	1648.75	1648.74	3.32	0.00274	13884511	CID (Collision Induced Dissociation)	MS2	0.465	31.1556	7130	Pol_II_3.raw	2.28	0	0.0007666
	Sequest HT (A11)	Unambiguous	KIEGNmLTEMALR	M6(Oxidation)	2	8	XP_044444971.1; XP_044422531.1	XP_044327129.1; XP_044429705.1; XP_044444971.1; XP_044335362.1; XP_044422530.1; XP_044459984.1; XP_044444970.1; XP_044422531.1	1	2	0.3911	0	1	1	761.393	1521.78	1521.78	1.56	0.00119	2.65359e+06	CID (Collision Induced Dissociation)	MS2	1.915	47.6705	12190	Pol_II_3.raw	2.71	0	0.003692
	Sequest HT (A11)	Unambiguous	IcAGGDELEVQDQQDADEPVK	C2(Carbamidomethyl)	2	5	XP_044444971.1; XP_044422531.1	XP_044429705.1; XP_044444971.1; XP_044422530.1; XP_044444970.1; XP_044422531.1	0	3	0.5158	0	1	1	772.683	2316.03	2316.03	1.99	0.00153	2.12418e+06	CID (Collision Induced Dissociation)	MS2	1.244	47.498	12137	Pol_II_3.raw	6.03	0	2.557e-06
	Sequest HT (A11)	Unambiguous	IcAGGDELEVQDQQDADEPVK	C2(Carbamidomethyl)	2	5	XP_044444971.1; XP_044422531.1	XP_044429705.1; XP_044444971.1; XP_044422530.1; XP_044444970.1; XP_044422531.1	0	3	0.5601	0	1	1	772.682	2316.03	2316.03	1.36	0.00105	2.05321e+06	CID (Collision Induced Dissociation)	MS2	1.455	47.4108	12113	Pol_II_3.raw	5.41	0	1.865e-05
	Sequest HT (A11)	Unambiguous	KIEGNmLTEMALR	M6(Oxidation)	2	8	XP_044444971.1; XP_044422531.1	XP_044327129.1; XP_044429705.1; XP_044444971.1; XP_044335362.1; XP_044422530.1; XP_044459984.1; XP_044444970.1; XP_044422531.1	1	2	0.3576	0	1	1	761.394	1521.78	1521.78	2.28	0.00174	2.20555e+06	CID (Collision Induced Dissociation)	MS2	2.609	47.753	12219	Pol_II_3.raw	3.02	0	0.0008496
	Sequest HT (A11)	Unambiguous	LKVVPGDDAMSIEAQK		2	10	XP_044444971.1; XP_044422531.1	XP_044327129.1; XP_044429705.1; XP_044399994.1; XP_044444971.1; XP_044422530.1; XP_044399993.1; XP_044391333.1; XP_044459984.1; XP_044444970.1; XP_044422531.1	1	3	0.4591	0	1	1	567.635	1700.89	1700.89	1.45	0.00082	13697258	CID (Collision Induced Dissociation)	MS2	0.533	47.1087	12017	Pol_II_3.raw	3.42	0	0.004557
	Sequest HT (A11)	Unambiguous	IcAGGDELEVQDQQDADEPVK	C2(Carbamidomethyl)	2	5	XP_044444971.1; XP_044422531.1	XP_044429705.1; XP_044444971.1; XP_044422530.1; XP_044444970.1; XP_044422531.1	0	2	0.6451	0	1	1	1158.52	2316.03	2316.03	1.26	0.00145	2.90339e+06	CID (Collision Induced Dissociation)	MS2	1.141	47.2654	12064	Pol_II_3.raw	5.1	0	1.02e-06
	Sequest HT (A11)	Unambiguous	IcAGGDELEVQDQQDADEPVK	C2(Carbamidomethyl)	2	5	XP_044444971.1; XP_044422531.1	XP_044429705.1; XP_044444971.1; XP_044422530.1; XP_044444970.1; XP_044422531.1	0	2	0.6263	0	1	1	1158.52	2316.04	2316.03	2.73	0.00316	2.33735e+06	CID (Collision Induced Dissociation)	MS2	1.409	47.2302	12056	Pol_II_3.raw	4.71	0	7.753e-07
	Sequest HT (A11)	Unambiguous	IcAGGDELEVQDQQDADEPVK	C2(Carbamidomethyl)	2	5	XP_044444971.1; XP_044422531.1	XP_044429705.1; XP_044444971.1; XP_044422530.1; XP_044444970.1; XP_044422531.1	0	2	0.6093	0	1	1	1158.52	2316.04	2316.03	2.73	0.00316	2.33735e+06	CID (Collision Induced Dissociation)	MS2	1.382	47.2279	12055	Pol_II_3.raw	5.58	0	2.045e-05
	Sequest HT (A11)	Unambiguous	LKVVPGDDAMSIEAQK		2	10	XP_044444971.1; XP_044422531.1	XP_044327129.1; XP_044429705.1; XP_044399994.1; XP_044444971.1; XP_044422530.1; XP_044399993.1; XP_044391333.1; XP_044459984.1; XP_044444970.1; XP_044422531.1	1	3	0.4313	0	1	1	567.635	1700.89	1700.89	1.66	0.00094	18875602	CID (Collision Induced Dissociation)	MS2	0.348	47.2052	12045	Pol_II_3.raw	3.71	0	0.001199
	Sequest HT (A11)	Unambiguous	ITNDEAPKGEIQDESAEDDVFLKK		2	5	XP_044444971.1; XP_044422531.1	XP_044429705.1; XP_044444971.1; XP_044422530.1; XP_044444970.1; XP_044422531.1	2	3	0.2544	0	1	1	897.772	2691.3	2691.3	1.21	0.00109	4275583	CID (Collision Induced Dissociation)	MS2	0.662	50.7022	13142	Pol_II_3.raw	2.28	0	0.0008316
	Sequest HT (A11)	Unambiguous	ITNDEAPKGEIQDESAEDDVFLKK		2	5	XP_044444971.1; XP_044422531.1	XP_044429705.1; XP_044444971.1; XP_044422530.1; XP_044444970.1; XP_044422531.1	2	3	0.0741	0	1	1	897.772	2691.3	2691.3	1.21	0.00109	4275583	CID (Collision Induced Dissociation)	MS2	0.767	50.7046	13143	Pol_II_3.raw	1.62	0	0.00629
	Sequest HT (A11)	Unambiguous	AEFDNVFR		2	8	XP_044444971.1; XP_044422531.1	XP_044429705.1; XP_044399994.1; XP_044444971.1; XP_044422530.1; XP_044399993.1; XP_044444970.1; XP_044391332.1; XP_044422531.1	0	2	0.4293	0	1	1	499.242	997.476	997.474	2.23	0.00111	3.29628e+06	CID (Collision Induced Dissociation)	MS2	1.439	50.5557	13100	Pol_II_3.raw	1.91	0	0.008574
	Sequest HT (A11)	Unambiguous	LKVVPGDDAMSIEAQK		2	10	XP_044444971.1; XP_044422531.1	XP_044327129.1; XP_044429705.1; XP_044399994.1; XP_044444971.1; XP_044422530.1; XP_044399993.1; XP_044391333.1; XP_044459984.1; XP_044444970.1; XP_044422531.1	1	3	0.243	0	1	1	567.635	1700.89	1700.89	1.12	0.00064	2.10099e+06	CID (Collision Induced Dissociation)	MS2	2.034	49.065	12632	Pol_II_3.raw	2.51	0	0.008554
	Sequest HT (A11)	Selected	NVQcALEYTTLR	C4(Carbamidomethyl)	2	11	XP_044444971.1; XP_044422531.1	XP_044327129.1; XP_044429705.1; XP_044399994.1; XP_044444971.1; XP_044422530.1; XP_044399993.1; XP_044391333.1; XP_044459984.1; XP_044444970.1; XP_044391332.1; XP_044422531.1	0	1	0.0275	0	1	1	1467.73	1467.73	1467.73	2.69	0.00394	1.87216e+06	CID (Collision Induced Dissociation)	MS2	1.805	54.9315	14468	Pol_II_3.raw	1.09	0	0.003244
	Sequest HT (A11)	Unambiguous	ITNDEAPKGEIQDESAEDDVFLK		2	5	XP_044444971.1; XP_044422531.1	XP_044429705.1; XP_044444971.1; XP_044422530.1; XP_044444970.1; XP_044422531.1	1	2	0.3515	0	1	1	1282.11	2563.21	2563.2	1.54	0.00197	2527376	CID (Collision Induced Dissociation)	MS2	1.009	55.836	14746	Pol_II_3.raw	2.39	0	0.0208
	Sequest HT (A11)	Unambiguous	HLAILcDTMTYR	C6(Carbamidomethyl)	2	11	XP_044444971.1; XP_044422531.1	XP_044327129.1; XP_044429705.1; XP_044399994.1; XP_044444971.1; XP_044335362.1; XP_044422530.1; XP_044399993.1; XP_044391333.1; XP_044444970.1; XP_044391332.1; XP_044422531.1	0	2	0.5448	0	1	1	747.368	1493.73	1493.72	2.61	0.00195	4363868	CID (Collision Induced Dissociation)	MS2	1.198	54.9086	14458	Pol_II_3.raw	2.79	0	0.0004204
	Sequest HT (A11)	Unambiguous	IEGNmLTEMALR	M5(Oxidation)	2	8	XP_044444971.1; XP_044422531.1	XP_044327129.1; XP_044429705.1; XP_044444971.1; XP_044335362.1; XP_044422530.1; XP_044459984.1; XP_044444970.1; XP_044422531.1	0	2	0.2423	0	1	1	697.346	1393.69	1393.68	3.1	0.00216	2.01174e+06	CID (Collision Induced Dissociation)	MS2	1.779	55.8971	14765	Pol_II_3.raw	2.27	0	0.00153
	Sequest HT (A11)	Unambiguous	IEGNmLTEMALR	M5(Oxidation)	2	8	XP_044444971.1; XP_044422531.1	XP_044327129.1; XP_044429705.1; XP_044444971.1; XP_044335362.1; XP_044422530.1; XP_044459984.1; XP_044444970.1; XP_044422531.1	0	2	0.3556	0	1	1	697.346	1393.68	1393.68	2.31	0.00161	1825836	CID (Collision Induced Dissociation)	MS2	2.506	55.8567	14755	Pol_II_3.raw	2.7	0	0.001026
	Sequest HT (A11)	Unambiguous	HLAILcDTMTYR	C6(Carbamidomethyl)	2	11	XP_044444971.1; XP_044422531.1	XP_044327129.1; XP_044429705.1; XP_044399994.1; XP_044444971.1; XP_044335362.1; XP_044422530.1; XP_044399993.1; XP_044391333.1; XP_044444970.1; XP_044391332.1; XP_044422531.1	0	2	0.524	0	1	1	747.367	1493.73	1493.72	1.22	0.00091	1872883	CID (Collision Induced Dissociation)	MS2	2.047	54.8664	14447	Pol_II_3.raw	2.92	0	0.0004767
	Sequest HT (A11)	Unambiguous	AMEDIMVKYDGTVR		2	11	XP_044444971.1; XP_044422531.1	XP_044327129.1; XP_044429705.1; XP_044399994.1; XP_044444971.1; XP_044422530.1; XP_044399993.1; XP_044391333.1; XP_044459984.1; XP_044444970.1; XP_044391332.1; XP_044422531.1	1	2	0.3526	0	1	1	814.397	1627.79	1627.78	3.42	0.00278	1.63374e+06	CID (Collision Induced Dissociation)	MS2	3.603	54.9976	14490	Pol_II_3.raw	1.9	0	0.009041
	Sequest HT (A11)	Unambiguous	NVQcALEYTTLR	C4(Carbamidomethyl)	2	11	XP_044444971.1; XP_044422531.1	XP_044327129.1; XP_044429705.1; XP_044399994.1; XP_044444971.1; XP_044422530.1; XP_044399993.1; XP_044391333.1; XP_044459984.1; XP_044444970.1; XP_044391332.1; XP_044422531.1	0	1	0.3287	0	1	1	1467.73	1467.73	1467.73	2.1	0.00309	1.9418e+06	CID (Collision Induced Dissociation)	MS2	2.737	54.8619	14445	Pol_II_3.raw	1.43	0	0.01656
	Sequest HT (A11)	Unambiguous	FPYSPAEVAK		2	8	XP_044444971.1; XP_044422531.1	XP_044429652.1; XP_044429705.1; XP_044444971.1; XP_044422530.1; XP_044425929.1; XP_044444970.1; XP_044440562.1; XP_044422531.1	0	1	0.4294	0	1	1	1108.57	1108.57	1108.57	2.02	0.00224	3.61386e+06	CID (Collision Induced Dissociation)	MS2	2.001	43.7736	10973	Pol_II_3.raw	1.7	0	0.01448
	Sequest HT (A11)	Unambiguous	NVQcALEYTTLR	C4(Carbamidomethyl)	2	11	XP_044444971.1; XP_044422531.1	XP_044327129.1; XP_044429705.1; XP_044399994.1; XP_044444971.1; XP_044422530.1; XP_044399993.1; XP_044391333.1; XP_044459984.1; XP_044444970.1; XP_044391332.1; XP_044422531.1	0	2	0.5132	0	1	1	734.368	1467.73	1467.73	1.72	0.00126	11171567	CID (Collision Induced Dissociation)	MS2	0.494	54.499	14330	Pol_II_3.raw	2.65	0	0.003617
	Sequest HT (A11)	Unambiguous	HLAILcDTMTYR	C6(Carbamidomethyl)	2	11	XP_044444971.1; XP_044422531.1	XP_044327129.1; XP_044429705.1; XP_044399994.1; XP_044444971.1; XP_044335362.1; XP_044422530.1; XP_044399993.1; XP_044391333.1; XP_044444970.1; XP_044391332.1; XP_044422531.1	0	2	0.618	0	1	1	747.367	1493.73	1493.72	1.22	0.00091	1872883	CID (Collision Induced Dissociation)	MS2	2.013	54.8577	14443	Pol_II_3.raw	3.56	0	0.0002752
	Sequest HT (A11)	Unambiguous	NVQcALEYTTLR	C4(Carbamidomethyl)	2	11	XP_044444971.1; XP_044422531.1	XP_044327129.1; XP_044429705.1; XP_044399994.1; XP_044444971.1; XP_044422530.1; XP_044399993.1; XP_044391333.1; XP_044459984.1; XP_044444970.1; XP_044391332.1; XP_044422531.1	0	1	0.2789	0	1	1	1467.73	1467.73	1467.73	3.85	0.00565	1.75302e+06	CID (Collision Induced Dissociation)	MS2	2.473	54.7478	14409	Pol_II_3.raw	1.47	0	0.01277
	Sequest HT (A11)	Unambiguous	QMSVVVIEHAETMER		2	5	XP_044444971.1; XP_044422531.1	XP_044429705.1; XP_044444971.1; XP_044422530.1; XP_044444970.1; XP_044422531.1	0	2	0.5493	0	1	1	879.931	1758.86	1758.85	2.39	0.0021	5.07155e+06	CID (Collision Induced Dissociation)	MS2	1.37	56.3021	14890	Pol_II_3.raw	2.84	0	0.0003222
	Sequest HT (A11)	Unambiguous	HLAILcDTMTYR	C6(Carbamidomethyl)	2	11	XP_044444971.1; XP_044422531.1	XP_044327129.1; XP_044429705.1; XP_044399994.1; XP_044444971.1; XP_044335362.1; XP_044422530.1; XP_044399993.1; XP_044391333.1; XP_044444970.1; XP_044391332.1; XP_044422531.1	0	2	0.4433	0	1	1	747.366	1493.73	1493.72	0.73	0.00055	1.58477e+06	CID (Collision Induced Dissociation)	MS2	2.306	54.8212	14434	Pol_II_3.raw	2.82	0	0.0018
	Sequest HT (A11)	Unambiguous	QMSVVVIEHAETMER		2	5	XP_044444971.1; XP_044422531.1	XP_044429705.1; XP_044444971.1; XP_044422530.1; XP_044444970.1; XP_044422531.1	0	2	0.4968	0	1	1	879.931	1758.85	1758.85	1.9	0.00167	4371758	CID (Collision Induced Dissociation)	MS2	1.5	56.2426	14871	Pol_II_3.raw	3.14	0	0.0005978
	Sequest HT (A11)	Unambiguous	NVQcALEYTTLR	C4(Carbamidomethyl)	2	11	XP_044444971.1; XP_044422531.1	XP_044327129.1; XP_044429705.1; XP_044399994.1; XP_044444971.1; XP_044422530.1; XP_044399993.1; XP_044391333.1; XP_044459984.1; XP_044444970.1; XP_044391332.1; XP_044422531.1	0	2	0.4917	0	1	1	734.369	1467.73	1467.73	2.55	0.00187	13934554	CID (Collision Induced Dissociation)	MS2	0.404	54.5574	14348	Pol_II_3.raw	2.42	0	0.001625
	Sequest HT (A11)	Unambiguous	TMMESFENR		2	9	XP_044444971.1; XP_044422531.1	XP_044327129.1; XP_044429705.1; XP_044399994.1; XP_044444971.1; XP_044422530.1; XP_044391333.1; XP_044459984.1; XP_044444970.1; XP_044422531.1	0	2	0.3292	0	1	1	572.742	1144.48	1144.48	1.14	0.00065	1.08889e+06	CID (Collision Induced Dissociation)	MS2	3.575	36.5464	8746	Pol_II_3.raw	1.61	0.0003147	0.02588
	Sequest HT (A11)	Selected	QMSVVVIEHAETMER		2	5	XP_044444971.1; XP_044422531.1	XP_044429705.1; XP_044444971.1; XP_044422530.1; XP_044444970.1; XP_044422531.1	0	3		0.0142	2	2	586.956	1758.85	1758.85	2.03	0.00119	8782875	CID (Collision Induced Dissociation)	MS2	0.482	56.8761	15068	Pol_II_3.raw	1.39	0.0005724	0.03188
	Sequest HT (A11)	Unambiguous	KSDDQDQLPEPVER		2	5	XP_044444971.1; XP_044422531.1	XP_044429705.1; XP_044444971.1; XP_044422530.1; XP_044444970.1; XP_044422531.1	1	3	0.3088	0	1	1	552.601	1655.79	1655.79	1.49	0.00082	22742874	CID (Collision Induced Dissociation)	MS2	0.168	31.7068	7294	Pol_II_3.raw	2.17	0.0005724	0.04125
	Sequest HT (A11)	Unambiguous	ESFEWVIGEIESR		2	11	XP_044444971.1; XP_044422531.1	XP_044327129.1; XP_044429705.1; XP_044399994.1; XP_044444971.1; XP_044422530.1; XP_044399993.1; XP_044391333.1; XP_044459984.1; XP_044444970.1; XP_044391332.1; XP_044422531.1	0	3	0.0714	0	1	1	527.593	1580.76	1580.76	2.83	0.00149	1.45205e+06	CID (Collision Induced Dissociation)	MS2	2.651	88.2907	24683	Pol_II_3.raw	1.54	0.0005724	0.02755
	Sequest HT (A11)	Unambiguous	TLGTSTGSLIHVIWEEVGPDAARK		2	5	XP_044444971.1; XP_044422531.1	XP_044429705.1; XP_044444971.1; XP_044422530.1; XP_044444970.1; XP_044422531.1	1	4	0.209	0	1	1	635.091	2537.34	2537.34	2.79	0.00177	8355355	CID (Collision Induced Dissociation)	MS2	1.597	89.6854	25110	Pol_II_3.raw	1.77	0.0005724	0.02908
	Sequest HT (A11)	Unambiguous	KIEGNMLTEMALR		2	8	XP_044444971.1; XP_044422531.1	XP_044327129.1; XP_044429705.1; XP_044444971.1; XP_044335362.1; XP_044422530.1; XP_044459984.1; XP_044444970.1; XP_044422531.1	1	3	0.1966	0	1	1	502.6	1505.79	1505.78	2.37	0.00119	1675032	CID (Collision Induced Dissociation)	MS2	0.605	61.921	16627	Pol_II_3.raw	1.78	0.0005724	0.03637
	Sequest HT (A11)	Unambiguous	NATLFFNILLR		2	5	XP_044444971.1; XP_044422531.1	XP_044429705.1; XP_044444971.1; XP_044422530.1; XP_044444970.1; XP_044422531.1	0	2	0.2275	0	1	1	661.387	1321.77	1321.76	2.54	0.00168	1.18699e+06	CID (Collision Induced Dissociation)	MS2	5.219	106.467	30239	Pol_II_3.raw	1.67	0.0005724	0.03222
	Sequest HT (A11)	Unambiguous	NSLGDVIQFLYGEDGMDAVWIESQK		2	7	XP_044444971.1; XP_044422531.1	XP_044327129.1; XP_044429705.1; XP_044444971.1; XP_044422530.1; XP_044459984.1; XP_044444970.1; XP_044422531.1	0	2	0.3952	0	1	1	1407.67	2814.34	2814.33	3.84	0.0054	1.49324e+06	CID (Collision Induced Dissociation)	MS2	1.253	107.685	30609	Pol_II_3.raw	2.1	0.0005724	0.04187
	Sequest HT (A11)	Unambiguous	RISDEDcLLLGLNPK	C7(Carbamidomethyl)	2	5	XP_044444971.1; XP_044422531.1	XP_044429705.1; XP_044444971.1; XP_044422530.1; XP_044444970.1; XP_044422531.1	1	2	0.3651	0	1	1	871.961	1742.91	1742.91	2.33	0.00203	1.93704e+06	CID (Collision Induced Dissociation)	MS2	2.991	62.6688	16856	Pol_II_3.raw	2.52	0.0005724	0.03443
	Sequest HT (A11)	Unambiguous	TmMESFENRVNQVLNK	M2(Oxidation)	2	9	XP_044444971.1; XP_044422531.1	XP_044327129.1; XP_044429705.1; XP_044399994.1; XP_044444971.1; XP_044422530.1; XP_044391333.1; XP_044459984.1; XP_044444970.1; XP_044422531.1	1	2	0.0549	0	1	1	978.47	1955.93	1955.93	0.54	0.00053	1.74821e+06	CID (Collision Induced Dissociation)	MS2	1.968	61.1596	16392	Pol_II_3.raw	1.82	0.0005724	0.03575
	Sequest HT (A11)	Unambiguous	VVISFDGSYVNYR		2	10	XP_044444971.1; XP_044422531.1	XP_044327129.1; XP_044429705.1; XP_044399994.1; XP_044444971.1; XP_044335362.1; XP_044422530.1; XP_044391333.1; XP_044459984.1; XP_044444970.1; XP_044422531.1	0	2	0.0685	0	1	1	759.885	1518.76	1518.76	2.09	0.00158	2.33284e+06	CID (Collision Induced Dissociation)	MS2	1.982	70.5346	19264	Pol_II_3.raw	1.46	0.0005724	0.03817
	Sequest HT (A11)	Unambiguous	AEFDNVFR		2	8	XP_044444971.1; XP_044422531.1	XP_044429705.1; XP_044399994.1; XP_044444971.1; XP_044422530.1; XP_044399993.1; XP_044444970.1; XP_044391332.1; XP_044422531.1	0	1	0.2973	0	1	1	997.476	997.476	997.474	2.25	0.00224	4.30987e+06	CID (Collision Induced Dissociation)	MS2	1.883	49.2176	12677	Pol_II_3.raw	1.11	0.0005724	0.03395
	Sequest HT (A11)	Unambiguous	KAEFDNVFR		2	7	XP_044444971.1; XP_044422531.1	XP_044429705.1; XP_044399994.1; XP_044444971.1; XP_044422530.1; XP_044399993.1; XP_044444970.1; XP_044422531.1	1	3	0.2562	0	1	1	375.862	1125.57	1125.57	2.41	0.0009	4.41554e+06	CID (Collision Induced Dissociation)	MS2	0.866	38.1011	9219	Pol_II_3.raw	2.03	0.0005724	0.02712
	Sequest HT (A11)	Unambiguous	KAEFDNVFR		2	7	XP_044444971.1; XP_044422531.1	XP_044429705.1; XP_044399994.1; XP_044444971.1; XP_044422530.1; XP_044399993.1; XP_044444970.1; XP_044422531.1	1	3	0.3463	0	1	1	375.862	1125.57	1125.57	1.6	0.0006	3.88576e+06	CID (Collision Induced Dissociation)	MS2	0.82	38.1634	9239	Pol_II_3.raw	2.31	0.0005724	0.03104
	Sequest HT (A11)	Unambiguous	VKLVQFGILSPDEIR		1	2	XP_044444971.1	XP_044444971.1; XP_044444970.1	1	3	0.3139	0	1	1	572.003	1713.99	1713.99	2.38	0.00136	2.72257e+06	CID (Collision Induced Dissociation)	MS2	1.08	73.9373	20309	Pol_II_3.raw	3.09	0.0005724	0.03491
	Sequest HT (A11)	Unambiguous	cIVSPQANRPVMGIVQDTLLGcR	C1(Carbamidomethyl); C22(Carbamidomethyl)	2	9	XP_044444971.1; XP_044422531.1	XP_044327129.1; XP_044429705.1; XP_044444971.1; XP_044422530.1; XP_044399993.1; XP_044459984.1; XP_044444970.1; XP_044391332.1; XP_044422531.1	0	2	0.4255	0	1	1	1292.67	2584.33	2584.32	7.12	0.00919	783858	CID (Collision Induced Dissociation)	MS2	3.003	80.7083	22374	Pol_II_3.raw	2.35	0.0005724	0.043
	Sequest HT (A11)	Unambiguous	VKLVQFGILSPDEIR		1	2	XP_044444971.1	XP_044444971.1; XP_044444970.1	1	2	0.25	0	1	1	857.501	1713.99	1713.99	2.71	0.00233	1.70394e+06	CID (Collision Induced Dissociation)	MS2	3.627	74.019	20337	Pol_II_3.raw	2.2	0.0005724	0.03289
	Sequest HT (A11)	Unambiguous	SDDQDQLPEPVER		2	5	XP_044444971.1; XP_044422531.1	XP_044429705.1; XP_044444971.1; XP_044422530.1; XP_044444970.1; XP_044422531.1	0	2	0.4497	0	1	1	764.351	1527.7	1527.69	2.02	0.00154	1.40842e+06	CID (Collision Induced Dissociation)	MS2	3.848	36.6503	8776	Pol_II_3.raw	1.89	0.0005724	0.03678
	Sequest HT (A11)	Unambiguous	AEVLELMmVPK	M8(Oxidation)	2	10	XP_044444971.1; XP_044422531.1	XP_044327129.1; XP_044429705.1; XP_044399994.1; XP_044444971.1; XP_044422530.1; XP_044391333.1; XP_044459984.1; XP_044444970.1; XP_044391332.1; XP_044422531.1	0	2	0.0635	0	1	1	638.341	1275.67	1275.67	4.15	0.00265	1.84615e+06	CID (Collision Induced Dissociation)	MS2	1.838	74.6031	20515	Pol_II_3.raw	2.52	0.0005724	0.02723
	Sequest HT (A11)	Unambiguous	EGLIDTAVK		2	11	XP_044444971.1; XP_044422531.1	XP_044327129.1; XP_044429705.1; XP_044399994.1; XP_044444971.1; XP_044422530.1; XP_044399993.1; XP_044391333.1; XP_044459984.1; XP_044444970.1; XP_044391332.1; XP_044422531.1	0	1	0.3184	0	1	1	945.528	945.528	945.525	3.17	0.003	17659960	CID (Collision Induced Dissociation)	MS2	0.65	37.2832	8968	Pol_II_3.raw	1.79	0.0005724	0.0282
	Sequest HT (A11)	Unambiguous	EGLIDTAVK		2	11	XP_044444971.1; XP_044422531.1	XP_044327129.1; XP_044429705.1; XP_044399994.1; XP_044444971.1; XP_044422530.1; XP_044399993.1; XP_044391333.1; XP_044459984.1; XP_044444970.1; XP_044391332.1; XP_044422531.1	0	1	0.3077	0	1	1	945.528	945.528	945.525	2.66	0.00251	11788425	CID (Collision Induced Dissociation)	MS2	0.995	37.2198	8948	Pol_II_3.raw	1.82	0.0005724	0.03887
	Sequest HT (A11)	Selected	YELDDENWRPTYMLPDHVDDLK		2	5	XP_044444971.1; XP_044422531.1	XP_044429705.1; XP_044444971.1; XP_044422530.1; XP_044444970.1; XP_044422531.1	0	3		0.0102	2	2	922.093	2764.26	2764.26	2.57	0.00237	1.20715e+06	CID (Collision Induced Dissociation)	MS2	2.609	77.279	21329	Pol_II_3.raw	1.94	0.0005724	0.03326
	Sequest HT (A11)	Unambiguous	NVTLGVPR		2	11	XP_044444971.1; XP_044422531.1	XP_044327129.1; XP_044429705.1; XP_044399994.1; XP_044444971.1; XP_044422530.1; XP_044399993.1; XP_044391333.1; XP_044459984.1; XP_044444970.1; XP_044391332.1; XP_044422531.1	0	1	0.1872	0	1	1	855.507	855.507	855.505	2.24	0.00191	1.41712e+06	CID (Collision Induced Dissociation)	MS2	9.263	34.6817	8174	Pol_II_3.raw	1.87	0.001139	0.04441
	Sequest HT (A11)	Unambiguous	LKVVPGDDAMSIEAQK		2	10	XP_044444971.1; XP_044422531.1	XP_044327129.1; XP_044429705.1; XP_044399994.1; XP_044444971.1; XP_044422530.1; XP_044399993.1; XP_044391333.1; XP_044459984.1; XP_044444970.1; XP_044422531.1	1	3	0.3865	0	1	1	567.635	1700.89	1700.89	0.48	0.00027	2.09104e+06	CID (Collision Induced Dissociation)	MS2	2.472	49.1206	12649	Pol_II_3.raw	2.07	0.001139	0.04402
	Sequest HT (A11)	Unambiguous	cIVSPQANRPVmGIVQDTLLGcR	C1(Carbamidomethyl); M12(Oxidation); C22(Carbamidomethyl)	2	9	XP_044444971.1; XP_044422531.1	XP_044327129.1; XP_044429705.1; XP_044444971.1; XP_044422530.1; XP_044399993.1; XP_044459984.1; XP_044444970.1; XP_044391332.1; XP_044422531.1	0	3	0.0577	0	1	1	867.448	2600.33	2600.31	6.84	0.00593	65898.8	CID (Collision Induced Dissociation)	MS2	43.627	151.163	43043	Pol_II_3.raw	2.08	0.001139	0.04407
	Sequest HT (A11)	Unambiguous	NVFEAEVQK		2	5	XP_044444971.1; XP_044422531.1	XP_044429705.1; XP_044444971.1; XP_044422530.1; XP_044444970.1; XP_044422531.1	0	1	0.0714	0	1	1	1063.55	1063.55	1063.54	3.69	0.00393	1.38594e+06	CID (Collision Induced Dissociation)	MS2	10.075	33.599	7858	Pol_II_3.raw	1.4	0.001703	0.04556
	Sequest HT (A11)	Selected	SEDDLTHQLAmIIR	M11(Oxidation)	2	11	XP_044444971.1; XP_044422531.1	XP_044327129.1; XP_044429705.1; XP_044399994.1; XP_044444971.1; XP_044422530.1; XP_044399993.1; XP_044391333.1; XP_044459984.1; XP_044444970.1; XP_044391332.1; XP_044422531.1	0	3		0.0233	2	2	553.279	1657.82	1657.82	1.5	0.00083	3.46516e+06	CID (Collision Induced Dissociation)	MS2	1.063	72.2873	19803	Pol_II_3.raw	1.26	0.001954	0.04832
	Sequest HT (A11)	Unambiguous	TMMESFENR		2	9	XP_044444971.1; XP_044422531.1	XP_044327129.1; XP_044429705.1; XP_044399994.1; XP_044444971.1; XP_044422530.1; XP_044391333.1; XP_044459984.1; XP_044444970.1; XP_044422531.1	0	2	0.4581	0	1	1	572.742	1144.48	1144.48	1.25	0.00072	1.51592e+06	CID (Collision Induced Dissociation)	MS2	3.269	36.5864	8756	Pol_II_3.raw	2.03	0.001954	0.04607
	Sequest HT (A11)	Unambiguous	VKLVQFGILSPDEIR		1	2	XP_044444971.1	XP_044444971.1; XP_044444970.1	1	3	0.4173	0	1	1	572.002	1713.99	1713.99	1.21	0.00069	1.13057e+06	CID (Collision Induced Dissociation)	MS2	1.592	73.8987	20300	Pol_II_3.raw	2.66	0.001954	0.0465
	Sequest HT (A11)	Unambiguous	IKTPSLSVFLKPEVSK		2	9	XP_044444971.1; XP_044422531.1	XP_044429705.1; XP_044399994.1; XP_044444971.1; XP_044422530.1; XP_044399993.1; XP_044391333.1; XP_044444970.1; XP_044391332.1; XP_044422531.1	1	3	0.3993	0	1	1	591.69	1773.06	1773.05	2.33	0.00138	20110918	CID (Collision Induced Dissociation)	MS2	0.182	64.002	17265	Pol_II_3.raw	2.68	0.00219	0.05099
	Sequest HT (A11)	Selected	QMSVVVIEHAETMER		2	5	XP_044444971.1; XP_044422531.1	XP_044429705.1; XP_044444971.1; XP_044422530.1; XP_044444970.1; XP_044422531.1	0	3		0.0355	3	3	586.956	1758.85	1758.85	1.51	0.00089	9102962	CID (Collision Induced Dissociation)	MS2	0.423	56.8211	15051	Pol_II_3.raw	1.36	0.00219	0.05119
	Sequest HT (A11)	Unambiguous	GLTPQEFFFHAMGGR		2	8	XP_044444971.1; XP_044422531.1	XP_044327129.1; XP_044429705.1; XP_044444971.1; XP_044422530.1; XP_044399993.1; XP_044459984.1; XP_044444970.1; XP_044422531.1	0	3	0.0617	0	1	1	565.61	1694.81	1694.81	1.87	0.00106	5345226	CID (Collision Induced Dissociation)	MS2	0.695	85.5026	23834	Pol_II_3.raw	0.81	0.00219	0.05373
	Sequest HT (A11)	Unambiguous	QMSVVVIEHAETMER		2	5	XP_044444971.1; XP_044422531.1	XP_044429705.1; XP_044444971.1; XP_044422530.1; XP_044444970.1; XP_044422531.1	0	2	0.2664	0	1	1	879.934	1758.86	1758.85	4.96	0.00436	1668423	CID (Collision Induced Dissociation)	MS2	3.171	60.7671	16272	Pol_II_3.raw	2.29	0.00219	0.05583
	Sequest HT (A11)	Unambiguous	AMEDIMVK		2	11	XP_044444971.1; XP_044422531.1	XP_044327129.1; XP_044429705.1; XP_044399994.1; XP_044444971.1; XP_044422530.1; XP_044399993.1; XP_044391333.1; XP_044459984.1; XP_044444970.1; XP_044391332.1; XP_044422531.1	0	2	0.1491	0	1	1	468.731	936.454	936.453	1.01	0.00047	1.9044e+06	CID (Collision Induced Dissociation)	MS2	2.072	36.5282	8738	Pol_II_3.raw	1.61	0.00219	0.05119
	Sequest HT (A11)	Unambiguous	ILADEEDTKFK		1	6	XP_044444971.1	XP_044429652.1; XP_044429705.1; XP_044444971.1; XP_044425929.1; XP_044444970.1; XP_044440562.1	1	2	0.2766	0	1	1	654.84	1308.67	1308.67	3.89	0.00255	2.25011e+06	CID (Collision Induced Dissociation)	MS2	1.287	32.622	7563	Pol_II_3.raw	1.88	0.00219	0.05372
	Sequest HT (A11)	Unambiguous	SPMSATPYRDGGMMSPMLSPNFR		2	5	XP_044444971.1; XP_044422531.1	XP_044429705.1; XP_044444971.1; XP_044422530.1; XP_044444970.1; XP_044422531.1	1	2	0.1392	0	1	1	1265.57	2530.14	2530.13	2.22	0.00281	1.49139e+06	CID (Collision Induced Dissociation)	MS2	2.006	69.8999	19070	Pol_II_3.raw	1.58	0.00219	0.05194
	Sequest HT (A11)	Unambiguous	AEFDNVFR		2	8	XP_044444971.1; XP_044422531.1	XP_044429705.1; XP_044399994.1; XP_044444971.1; XP_044422530.1; XP_044399993.1; XP_044444970.1; XP_044391332.1; XP_044422531.1	0	1	0.2774	0	1	1	997.476	997.476	997.474	2.55	0.00255	4397396	CID (Collision Induced Dissociation)	MS2	3.587	48.9967	12609	Pol_II_3.raw	1.55	0.00219	0.0508
	Sequest HT (A11)	Unambiguous	LQLGTEITTTGDNTWPMPVNLKR		2	5	XP_044444971.1; XP_044422531.1	XP_044429705.1; XP_044444971.1; XP_044422530.1; XP_044444970.1; XP_044422531.1	1	2	0.6131	0	1	1	1293.17	2585.33	2585.34	-2.38	-0.00307	1.27782e+06	CID (Collision Induced Dissociation)	MS2	3.97	79.3531	21959	Pol_II_3.raw	2.74	0.00219	0.04984
	Sequest HT (A11)	Unambiguous	HLNDGDFVLFNRQPSLHK		2	9	XP_044444971.1; XP_044422531.1	XP_044327129.1; XP_044429652.1; XP_044429705.1; XP_044444971.1; XP_044422530.1; XP_044425929.1; XP_044459984.1; XP_044444970.1; XP_044422531.1	1	3	0.0736	0	1	1	713.037	2137.1	2137.09	1.59	0.00113	1.43166e+06	CID (Collision Induced Dissociation)	MS2	1.274	53.8624	14132	Pol_II_3.raw	1.63	0.002644	0.06678
	Sequest HT (A11)	Unambiguous	TVLSIMR		2	12	XP_044444971.1; XP_044422531.1	XP_044429652.1; XP_044429705.1; XP_044399994.1; XP_044444971.1; XP_044422530.1; XP_044399993.1; XP_044391333.1; XP_044425929.1; XP_044444970.1; XP_044440562.1; XP_044391332.1; XP_044422531.1	0	1	0.1511	0	1	1	819.478	819.478	819.476	2.41	0.00198	7694245	CID (Collision Induced Dissociation)	MS2	1.27	44.6231	11235	Pol_II_3.raw	1.39	0.002644	0.05906
	Sequest HT (A11)	Unambiguous	LREIINVAKK		2	11	XP_044444971.1; XP_044422531.1	XP_044327129.1; XP_044429705.1; XP_044399994.1; XP_044444971.1; XP_044422530.1; XP_044399993.1; XP_044391333.1; XP_044459984.1; XP_044444970.1; XP_044391332.1; XP_044422531.1	2	3	0.5595	0	1	1	395.257	1183.76	1183.75	2.62	0.00103	1.40761e+06	CID (Collision Induced Dissociation)	MS2	2.602	27.2696	5982	Pol_II_3.raw	2.52	0.002644	0.06432
	Sequest HT (A11)	Unambiguous	LQLGTEITTTGDNTWPMPVNLKR		2	5	XP_044444971.1; XP_044422531.1	XP_044429705.1; XP_044444971.1; XP_044422530.1; XP_044444970.1; XP_044422531.1	1	3	0.2447	0	1	1	862.454	2585.35	2585.34	3.66	0.00316	2.65925e+06	CID (Collision Induced Dissociation)	MS2	1.28	78.6692	21747	Pol_II_3.raw	2.37	0.002644	0.06288
	Sequest HT (A11)	Unambiguous	LNLSVTSPYNADFDGDEMNMHVPQSFETR		2	10	XP_044444971.1; XP_044422531.1	XP_044327129.1; XP_044429705.1; XP_044399994.1; XP_044444971.1; XP_044422530.1; XP_044399993.1; XP_044391333.1; XP_044459984.1; XP_044444970.1; XP_044422531.1	0	3	0.2644	0	1	1	1105.5	3314.49	3314.47	5.67	0.00627	1.68186e+06	CID (Collision Induced Dissociation)	MS2	1.369	80.8503	22413	Pol_II_3.raw	2.08	0.002644	0.05913
	Sequest HT (A11)	Unambiguous	ILADEEDTKFK		1	6	XP_044444971.1	XP_044429652.1; XP_044429705.1; XP_044444971.1; XP_044425929.1; XP_044444970.1; XP_044440562.1	1	2	0.377	0	1	1	654.84	1308.67	1308.67	3.89	0.00255	2.25011e+06	CID (Collision Induced Dissociation)	MS2	1.747	32.6241	7564	Pol_II_3.raw	1.91	0.002644	0.05971
	Sequest HT (A11)	Unambiguous	LNLSVTSPYNADFDGDEMNMHVPQSFETR		2	10	XP_044444971.1; XP_044422531.1	XP_044327129.1; XP_044429705.1; XP_044399994.1; XP_044444971.1; XP_044422530.1; XP_044399993.1; XP_044391333.1; XP_044459984.1; XP_044444970.1; XP_044422531.1	0	2	0.6186	0	1	1	1657.74	3314.47	3314.47	-0.27	-0.00045	976429	CID (Collision Induced Dissociation)	MS2	1.873	81.5711	22634	Pol_II_3.raw	2.91	0.002644	0.06421
	Sequest HT (A11)	Unambiguous	SSDQHLELGYKVER		2	13	XP_044444971.1; XP_044422531.1	XP_044327129.1; XP_044429705.1; XP_044399994.1; XP_044444971.1; XP_044422530.1; XP_044399993.1; XP_044391333.1; XP_044425929.1; XP_044459984.1; XP_044444970.1; XP_044440562.1; XP_044391332.1; XP_044422531.1	1	4	0.3158	0	1	1	415.964	1660.83	1660.83	2.25	0.00093	60447592	CID (Collision Induced Dissociation)	MS2	1.353	33.1068	7708	Pol_II_3.raw	1.9	0.002644	0.06928
	Sequest HT (A11)	Selected	SEDDLTHQLAMIIR		2	11	XP_044444971.1; XP_044422531.1	XP_044327129.1; XP_044429705.1; XP_044399994.1; XP_044444971.1; XP_044422530.1; XP_044399993.1; XP_044391333.1; XP_044459984.1; XP_044444970.1; XP_044391332.1; XP_044422531.1	0	3	0.0076	0	1	1	547.948	1641.83	1641.83	2.47	0.00135	1.99272e+06	CID (Collision Induced Dissociation)	MS2	1.688	81.0283	22467	Pol_II_3.raw	1.31	0.002644	0.06739
	Sequest HT (A11)	Unambiguous	NVFEAEVQK		2	5	XP_044444971.1; XP_044422531.1	XP_044429705.1; XP_044444971.1; XP_044422530.1; XP_044444970.1; XP_044422531.1	0	2	0.128	0	1	1	532.275	1063.54	1063.54	1.67	0.00089	11299938	CID (Collision Induced Dissociation)	MS2	0.41	34.744	8193	Pol_II_3.raw	1.64	0.002644	0.06967
	Sequest HT (A11)	Unambiguous	TMMESFENR		2	9	XP_044444971.1; XP_044422531.1	XP_044327129.1; XP_044429705.1; XP_044399994.1; XP_044444971.1; XP_044422530.1; XP_044391333.1; XP_044459984.1; XP_044444970.1; XP_044422531.1	0	1	0.4677	0	1	1	1144.48	1144.48	1144.48	2.6	0.00297	1350427	CID (Collision Induced Dissociation)	MS2	8.557	37.2959	8974	Pol_II_3.raw	1.24	0.002644	0.06035
	Sequest HT (A11)	Unambiguous	LREIINVAK		2	11	XP_044444971.1; XP_044422531.1	XP_044327129.1; XP_044429705.1; XP_044399994.1; XP_044444971.1; XP_044422530.1; XP_044399993.1; XP_044391333.1; XP_044459984.1; XP_044444970.1; XP_044391332.1; XP_044422531.1	1	3	0.2383	0	1	1	352.558	1055.66	1055.66	3.25	0.00114	3.12861e+06	CID (Collision Induced Dissociation)	MS2	1.584	32.0238	7389	Pol_II_3.raw	2.35	0.0028	0.07576
	Sequest HT (A11)	Unambiguous	NVQcALEYTTLR	C4(Carbamidomethyl)	2	11	XP_044444971.1; XP_044422531.1	XP_044327129.1; XP_044429705.1; XP_044399994.1; XP_044444971.1; XP_044422530.1; XP_044399993.1; XP_044391333.1; XP_044459984.1; XP_044444970.1; XP_044391332.1; XP_044422531.1	0	1	0.3611	0	1	1	1467.73	1467.73	1467.73	2.1	0.00309	1.9418e+06	CID (Collision Induced Dissociation)	MS2	2.449	54.8599	14444	Pol_II_3.raw	1.8	0.0028	0.08253
	Sequest HT (A11)	Unambiguous	LNLSVTSPYNADFDGDEMNMHVPQSFETR		2	10	XP_044444971.1; XP_044422531.1	XP_044327129.1; XP_044429705.1; XP_044399994.1; XP_044444971.1; XP_044422530.1; XP_044399993.1; XP_044391333.1; XP_044459984.1; XP_044444970.1; XP_044422531.1	0	2	0.44	0	1	1	1657.75	3314.49	3314.47	4.67	0.00773	597300	CID (Collision Induced Dissociation)	MS2	1.741	81.4607	22601	Pol_II_3.raw	2.5	0.0028	0.08432
	Sequest HT (A11)	Unambiguous	TVLSIMR		2	12	XP_044444971.1; XP_044422531.1	XP_044429652.1; XP_044429705.1; XP_044399994.1; XP_044444971.1; XP_044422530.1; XP_044399993.1; XP_044391333.1; XP_044425929.1; XP_044444970.1; XP_044440562.1; XP_044391332.1; XP_044422531.1	0	1	0.152	0	1	1	819.477	819.477	819.476	1.67	0.00137	5.41678e+06	CID (Collision Induced Dissociation)	MS2	2.256	44.6815	11253	Pol_II_3.raw	1.25	0.0028	0.09
	Sequest HT (A11)	Unambiguous	LNLSVTSPYNADFDGDEMNMHVPQSFETR		2	10	XP_044444971.1; XP_044422531.1	XP_044327129.1; XP_044429705.1; XP_044399994.1; XP_044444971.1; XP_044422530.1; XP_044399993.1; XP_044391333.1; XP_044459984.1; XP_044444970.1; XP_044422531.1	0	3	0.3317	0	1	1	1105.5	3314.49	3314.47	6.34	0.007	34623.8	CID (Collision Induced Dissociation)	MS2	50	151.319	43084	Pol_II_3.raw	2.05	0.0028	0.08487
	Sequest HT (A11)	Unambiguous	NSLGDVIQFLYGEDGmDAVWIESQKLDSLK	M16(Oxidation)	2	7	XP_044444971.1; XP_044422531.1	XP_044327129.1; XP_044429705.1; XP_044444971.1; XP_044422530.1; XP_044459984.1; XP_044444970.1; XP_044422531.1	1	3	0.3615	0	1	1	1129.56	3386.66	3386.65	2.96	0.00335	1.00133e+06	CID (Collision Induced Dissociation)	MS2	1.442	108.694	30912	Pol_II_3.raw	2.96	0.0028	0.08096
	Sequest HT (A11)	Unambiguous	IcAGGDELEVQDQQDADEPVKKR	C2(Carbamidomethyl)	2	5	XP_044444971.1; XP_044422531.1	XP_044429705.1; XP_044444971.1; XP_044422530.1; XP_044444970.1; XP_044422531.1	2	4	0.2204	0	1	1	650.813	2600.23	2600.23	1.14	0.00074	5.90322e+06	CID (Collision Induced Dissociation)	MS2	0.585	35.8073	8516	Pol_II_3.raw	1.86	0.0028	0.08865
	Sequest HT (A11)	Unambiguous	INHEFDDDLScIFNDDNADKLILR	C11(Carbamidomethyl)	2	8	XP_044444971.1; XP_044422531.1	XP_044327129.1; XP_044429705.1; XP_044444971.1; XP_044335362.1; XP_044422530.1; XP_044459984.1; XP_044444970.1; XP_044422531.1	1	4	0.2477	0	1	1	723.849	2892.37	2892.35	9.52	0.00689	28437994	CID (Collision Induced Dissociation)	MS2	4.149	86.1727	24042	Pol_II_3.raw	2.18	0.0028	0.07083
	Sequest HT (A11)	Unambiguous	DGGMMSPMLSPNFR		2	5	XP_044444971.1; XP_044422531.1	XP_044429705.1; XP_044444971.1; XP_044422530.1; XP_044444970.1; XP_044422531.1	0	2	0.3317	0	1	1	770.344	1539.68	1539.68	3.3	0.00254	2091090	CID (Collision Induced Dissociation)	MS2	1.728	68.7828	18729	Pol_II_3.raw	2.05	0.0028	0.08795
	Sequest HT (A11)	Unambiguous	SSDQHLELGYK		2	13	XP_044444971.1; XP_044422531.1	XP_044327129.1; XP_044429705.1; XP_044399994.1; XP_044444971.1; XP_044422530.1; XP_044399993.1; XP_044391333.1; XP_044425929.1; XP_044459984.1; XP_044444970.1; XP_044440562.1; XP_044391332.1; XP_044422531.1	0	3	0.3333	0	1	1	426.211	1276.62	1276.62	0.78	0.00033	2.77931e+06	CID (Collision Induced Dissociation)	MS2	0.893	30.7869	7025	Pol_II_3.raw	1.71	0.0028	0.08435
	Sequest HT (A11)	Unambiguous	TLPHFTKDDYGPESR		2	9	XP_044444971.1; XP_044422531.1	XP_044327129.1; XP_044429652.1; XP_044429705.1; XP_044444971.1; XP_044422530.1; XP_044459984.1; XP_044444970.1; XP_044440562.1; XP_044422531.1	1	3	0.3819	0	1	1	588.285	1762.84	1762.84	1.33	0.00078	29979948	CID (Collision Induced Dissociation)	MS2	0.12	38.1568	9236	Pol_II_3.raw	1.44	0.003027	0.09538
	Sequest HT (A11)	Unambiguous	NSLGDVIQFLYGEDGMDAVWIESQKLDSLK		2	7	XP_044444971.1; XP_044422531.1	XP_044327129.1; XP_044429705.1; XP_044444971.1; XP_044422530.1; XP_044459984.1; XP_044444970.1; XP_044422531.1	1	2	0.5324	0	1	1	1685.84	3370.67	3370.65	5	0.00843	1.38842e+06	CID (Collision Induced Dissociation)	MS2	1.228	108.722	30924	Pol_II_3.raw	2.16	0.003027	0.09315
	Sequest HT (A11)	Unambiguous	GLTPQEFFFHAMGGR		2	8	XP_044444971.1; XP_044422531.1	XP_044327129.1; XP_044429705.1; XP_044444971.1; XP_044422530.1; XP_044399993.1; XP_044459984.1; XP_044444970.1; XP_044422531.1	0	3	0.0781	0	1	1	565.609	1694.81	1694.81	1.44	0.00081	2.0092e+06	CID (Collision Induced Dissociation)	MS2	1.65	82.3799	22880	Pol_II_3.raw	1.28	0.003027	0.09147
	Sequest HT (A11)	Unambiguous	NVFEAEVQK		2	5	XP_044444971.1; XP_044422531.1	XP_044429705.1; XP_044444971.1; XP_044422530.1; XP_044444970.1; XP_044422531.1	0	2	0.2816	0	1	1	532.276	1063.54	1063.54	1.78	0.00095	25892014	CID (Collision Induced Dissociation)	MS2	0.303	33.4688	7816	Pol_II_3.raw	1.74	0.003027	0.09294
	Sequest HT (A11)	Unambiguous	FLQSLVAPGEMIGcVAAQSIGEPATQMTLNTFHYAGVSAK	C14(Carbamidomethyl)	2	8	XP_044444971.1; XP_044422531.1	XP_044327129.1; XP_044429705.1; XP_044444971.1; XP_044422530.1; XP_044399993.1; XP_044459984.1; XP_044444970.1; XP_044422531.1	0	3	0.0652	0	1	1	1399.03	4195.09	4195.07	4.61	0.00645	1.93532e+06	CID (Collision Induced Dissociation)	MS2	0.663	103.196	29236	Pol_II_3.raw	1.38	0.003027	0.0948
	Sequest HT (A11)	Selected	NVFEAEVQK		2	5	XP_044444971.1; XP_044422531.1	XP_044429705.1; XP_044444971.1; XP_044422530.1; XP_044444970.1; XP_044422531.1	0	1	0.0409	0	1	1	1063.55	1063.55	1063.54	3.69	0.00393	1.08315e+06	CID (Collision Induced Dissociation)	MS2	12.891	33.544	7842	Pol_II_3.raw	1.71	0.003259	0.09926
	Sequest HT (A11)	Unambiguous	AEVLELMMVPK		2	10	XP_044444971.1; XP_044422531.1	XP_044327129.1; XP_044429705.1; XP_044399994.1; XP_044444971.1; XP_044422530.1; XP_044391333.1; XP_044459984.1; XP_044444970.1; XP_044391332.1; XP_044422531.1	0	1	0.349	0	1	1	1259.68	1259.68	1259.67	3.81	0.0048	3908353	CID (Collision Induced Dissociation)	MS2	2.702	74.2848	20415	Pol_II_3.raw	1.92	0.003259	0.09901
	Sequest HT (A11)	Unambiguous	YARPDWMILQVLPIPPPPVRPSVmMDTSSR	M24(Oxidation)	1	5	XP_044444971.1	XP_044429705.1; XP_044444971.1; XP_044399993.1; XP_044444970.1; XP_044391332.1	0	4		0.0048	2	2	867.205	3465.8	3465.78	4.35	0.00377	2.54261e+06	CID (Collision Induced Dissociation)	MS2	1.868	96.6255	27225	Pol_II_3.raw	2.08	0.003748	0.1048
	Sequest HT (A11)	Unambiguous	QMSVVVIEHAETMER		2	5	XP_044444971.1; XP_044422531.1	XP_044429705.1; XP_044444971.1; XP_044422530.1; XP_044444970.1; XP_044422531.1	0	2	0.5693	0	1	1	879.932	1758.86	1758.85	3.5	0.00308	1.36451e+06	CID (Collision Induced Dissociation)	MS2	2.734	60.535	16200	Pol_II_3.raw	2.67	0.004221	0.1095
	Sequest HT (A11)	Selected	YELDDENWRPTYMLPDHVDDLK		2	5	XP_044444971.1; XP_044422531.1	XP_044429705.1; XP_044444971.1; XP_044422530.1; XP_044444970.1; XP_044422531.1	0	4		0.026	2	2	691.821	2764.26	2764.26	2.86	0.00197	2.96215e+06	CID (Collision Induced Dissociation)	MS2	1.312	76.33	21041	Pol_II_3.raw	1.5	0.004434	0.1157
	Sequest HT (A11)	Unambiguous	NATLFFNILLR		2	5	XP_044444971.1; XP_044422531.1	XP_044429705.1; XP_044444971.1; XP_044422530.1; XP_044444970.1; XP_044422531.1	0	2	0.2278	0	1	1	661.388	1321.77	1321.76	4.02	0.00265	3.4858e+06	CID (Collision Induced Dissociation)	MS2	1.721	99.1984	28010	Pol_II_3.raw	1.58	0.004434	0.1165
	Sequest HT (A11)	Unambiguous	AEFDNVFR		2	8	XP_044444971.1; XP_044422531.1	XP_044429705.1; XP_044399994.1; XP_044444971.1; XP_044422530.1; XP_044399993.1; XP_044444970.1; XP_044391332.1; XP_044422531.1	0	1	0.1835	0	1	1	997.477	997.477	997.474	2.92	0.00291	4.63965e+06	CID (Collision Induced Dissociation)	MS2	1.785	49.1574	12658	Pol_II_3.raw	1.09	0.004659	0.12
	Sequest HT (A11)	Unambiguous	TVLSIMR		2	12	XP_044444971.1; XP_044422531.1	XP_044429652.1; XP_044429705.1; XP_044399994.1; XP_044444971.1; XP_044422530.1; XP_044399993.1; XP_044391333.1; XP_044425929.1; XP_044444970.1; XP_044440562.1; XP_044391332.1; XP_044422531.1	0	2	0.3443	0	1	1	410.242	819.477	819.476	1.28	0.00052	61277804	CID (Collision Induced Dissociation)	MS2	0.089	43.9262	11018	Pol_II_3.raw	1.83	0.004659	0.1201
	Sequest HT (A11)	Unambiguous	TVLSIMR		2	12	XP_044444971.1; XP_044422531.1	XP_044429652.1; XP_044429705.1; XP_044399994.1; XP_044444971.1; XP_044422530.1; XP_044399993.1; XP_044391333.1; XP_044425929.1; XP_044444970.1; XP_044440562.1; XP_044391332.1; XP_044422531.1	0	2	0.259	0	1	1	410.242	819.477	819.476	1.5	0.00061	58172576	CID (Collision Induced Dissociation)	MS2	0.097	43.8694	11000	Pol_II_3.raw	1.66	0.005361	0.1281
	Sequest HT (A11)	Selected	SVTHATEIWYDPDPLGTIIEEDVEFVR		2	5	XP_044444971.1; XP_044422531.1	XP_044429705.1; XP_044444971.1; XP_044422530.1; XP_044444970.1; XP_044422531.1	0	3	0.0314	0	1	1	1044.52	3131.53	3131.52	3.33	0.00348	355174	CID (Collision Induced Dissociation)	MS2	5.651	149.584	42573	Pol_II_3.raw	1.91	0.005361	0.1283
	Sequest HT (A11)	Unambiguous	EGLIDTAVK		2	11	XP_044444971.1; XP_044422531.1	XP_044327129.1; XP_044429705.1; XP_044399994.1; XP_044444971.1; XP_044422530.1; XP_044399993.1; XP_044391333.1; XP_044459984.1; XP_044444970.1; XP_044391332.1; XP_044422531.1	0	2	0.2635	0	1	1	473.266	945.526	945.525	0.51	0.00024	19695888	CID (Collision Induced Dissociation)	MS2	0.316	36.4733	8721	Pol_II_3.raw	1.67	0.005361	0.1294
	Sequest HT (A11)	Unambiguous	AEFDNVFR		2	8	XP_044444971.1; XP_044422531.1	XP_044429705.1; XP_044399994.1; XP_044444971.1; XP_044422530.1; XP_044399993.1; XP_044444970.1; XP_044391332.1; XP_044422531.1	0	1	0.3051	0	1	1	997.477	997.477	997.474	3.1	0.0031	4563787	CID (Collision Induced Dissociation)	MS2	5.242	48.9459	12593	Pol_II_3.raw	1.77	0.00579	0.1392
	Sequest HT (A11)	Unambiguous	YARPDWMILQVLPIPPPPVRPSVMmDTSSR	M25(Oxidation)	1	5	XP_044444971.1	XP_044429705.1; XP_044444971.1; XP_044399993.1; XP_044444970.1; XP_044391332.1	0	4	0.0048	0	1	1	867.205	3465.8	3465.78	4.35	0.00377	2.54261e+06	CID (Collision Induced Dissociation)	MS2	1.868	96.6255	27225	Pol_II_3.raw	2.09	0.00579	0.1364
	Sequest HT (A11)	Unambiguous	KKSDDQDQLPEPVER		2	5	XP_044444971.1; XP_044422531.1	XP_044429705.1; XP_044444971.1; XP_044422530.1; XP_044444970.1; XP_044422531.1	2	4	0.4538	0	1	1	446.727	1783.89	1783.88	3.09	0.00138	12557104	CID (Collision Induced Dissociation)	MS2	1.551	27.4717	6045	Pol_II_3.raw	2.49	0.00579	0.1375
	Sequest HT (A11)	Unambiguous	KAEFDNVFR		2	7	XP_044444971.1; XP_044422531.1	XP_044429705.1; XP_044399994.1; XP_044444971.1; XP_044422530.1; XP_044399993.1; XP_044444970.1; XP_044422531.1	1	2	0.1043	0	1	1	563.289	1125.57	1125.57	1.01	0.00057	5.31554e+06	CID (Collision Induced Dissociation)	MS2	0.549	38.6344	9384	Pol_II_3.raw	1.15	0.005982	0.1459
	Sequest HT (A11)	Unambiguous	AEVLELMMVPK		2	10	XP_044444971.1; XP_044422531.1	XP_044327129.1; XP_044429705.1; XP_044399994.1; XP_044444971.1; XP_044422530.1; XP_044391333.1; XP_044459984.1; XP_044444970.1; XP_044391332.1; XP_044422531.1	0	1	0.2806	0	1	1	1259.68	1259.68	1259.67	2.64	0.00333	2.29508e+06	CID (Collision Induced Dissociation)	MS2	3.456	74.242	20404	Pol_II_3.raw	1.96	0.005982	0.1493
	Sequest HT (A11)	Unambiguous	QMSVVVIEHAETMER		2	5	XP_044444971.1; XP_044422531.1	XP_044429705.1; XP_044444971.1; XP_044422530.1; XP_044444970.1; XP_044422531.1	0	2	0.3486	0	1	1	879.93	1758.85	1758.85	0.93	0.00082	1.68021e+06	CID (Collision Induced Dissociation)	MS2	2.391	59.7618	15962	Pol_II_3.raw	2.18	0.005982	0.1425
	Sequest HT (A11)	Selected	KAEFDNVFR		2	7	XP_044444971.1; XP_044422531.1	XP_044429705.1; XP_044399994.1; XP_044444971.1; XP_044422530.1; XP_044399993.1; XP_044444970.1; XP_044422531.1	1	2	0.0064	0	1	1	563.289	1125.57	1125.57	1.77	0.001	5.45041e+06	CID (Collision Induced Dissociation)	MS2	0.638	38.6898	9401	Pol_II_3.raw	1.56	0.006655	0.1561
	Sequest HT (A11)	Unambiguous	SSDQHLELGYKVER		2	13	XP_044444971.1; XP_044422531.1	XP_044327129.1; XP_044429705.1; XP_044399994.1; XP_044444971.1; XP_044422530.1; XP_044399993.1; XP_044391333.1; XP_044425929.1; XP_044459984.1; XP_044444970.1; XP_044440562.1; XP_044391332.1; XP_044422531.1	1	4	0.4279	0	1	1	415.964	1660.83	1660.83	2.18	0.0009	68802144	CID (Collision Induced Dissociation)	MS2	1.481	33.0671	7699	Pol_II_3.raw	2.01	0.007535	0.1679
	Sequest HT (A11)	Unambiguous	KSDDQDQLPEPVER		2	5	XP_044444971.1; XP_044422531.1	XP_044429705.1; XP_044444971.1; XP_044422530.1; XP_044444970.1; XP_044422531.1	1	3	0.4134	0	1	1	552.602	1655.79	1655.79	1.93	0.00107	19733428	CID (Collision Induced Dissociation)	MS2	0.175	31.6464	7275	Pol_II_3.raw	1.79	0.008415	0.1793
High	XP_044422531.1	DNA-directed RNA polymerase II subunit RPB1-like isoform X2 [Triticum aestivum]	0	386.411	51.2876	85	332	3	1	1864	207.8	6.32	781.3	85
	Identifying Node	PSM Ambiguity	Annotated Sequence	Modifications	# Protein Groups	# Proteins	Master Protein Accessions	Protein Accessions	# Missed Cleavages	Charge	DeltaScore	DeltaCn	Rank	Search Engine Rank	m/z [Da]	MH+ [Da]	Theo. MH+ [Da]	DeltaM [ppm]	Deltam/z [Da]	Intensity	Activation Type	MS Order	Ion Inject Time [ms]	RT [min]	First Scan	Spectrum File	XCorr	Percolator q-Value	Percolator PEP
	Sequest HT (A11)	Unambiguous	KIEGNMLTEMALR		2	8	XP_044444971.1; XP_044422531.1	XP_044327129.1; XP_044429705.1; XP_044444971.1; XP_044335362.1; XP_044422530.1; XP_044459984.1; XP_044444970.1; XP_044422531.1	1	2	0.5672	0	1	1	753.396	1505.78	1505.78	2.25	0.0017	16398936	CID (Collision Induced Dissociation)	MS2	0.374	60.3216	16130	Pol_II_3.raw	3.35	0	0.001085
	Sequest HT (A11)	Unambiguous	SPMSATPYRDGGMMSPMLSPNFR		2	5	XP_044444971.1; XP_044422531.1	XP_044429705.1; XP_044444971.1; XP_044422530.1; XP_044444970.1; XP_044422531.1	1	2	0.4128	0	1	1	1265.58	2530.14	2530.13	3.86	0.00488	759965	CID (Collision Induced Dissociation)	MS2	2.576	69.8477	19055	Pol_II_3.raw	2.18	0	0.01594
	Sequest HT (A11)	Unambiguous	SPMSATPYRDGGMMSPMLSPNFR		2	5	XP_044444971.1; XP_044422531.1	XP_044429705.1; XP_044444971.1; XP_044422530.1; XP_044444970.1; XP_044422531.1	1	2	0.3886	0	1	1	1265.57	2530.14	2530.13	2.22	0.00281	1.49139e+06	CID (Collision Induced Dissociation)	MS2	2.112	69.9116	19075	Pol_II_3.raw	1.93	0	0.005914
	Sequest HT (A11)	Unambiguous	SPMSATPYRDGGMMSPMLSPNFR		2	5	XP_044444971.1; XP_044422531.1	XP_044429705.1; XP_044444971.1; XP_044422530.1; XP_044444970.1; XP_044422531.1	1	2	0.5178	0	1	1	1265.57	2530.14	2530.13	3.09	0.00391	1.6599e+06	CID (Collision Induced Dissociation)	MS2	2.347	69.9705	19093	Pol_II_3.raw	2.53	0	0.001394
	Sequest HT (A11)	Unambiguous	ISDEDcLLLGLNPK	C6(Carbamidomethyl)	2	5	XP_044444971.1; XP_044422531.1	XP_044429705.1; XP_044444971.1; XP_044422530.1; XP_044444970.1; XP_044422531.1	0	2	0.4209	0	1	1	793.91	1586.81	1586.81	2.27	0.0018	87509840	CID (Collision Induced Dissociation)	MS2	0.078	70.2397	19172	Pol_II_3.raw	3.73	0	9.727e-05
	Sequest HT (A11)	Unambiguous	ISDEDcLLLGLNPK	C6(Carbamidomethyl)	2	5	XP_044444971.1; XP_044422531.1	XP_044429705.1; XP_044444971.1; XP_044422530.1; XP_044444970.1; XP_044422531.1	0	2	0.4191	0	1	1	793.911	1586.81	1586.81	2.81	0.00223	100340616	CID (Collision Induced Dissociation)	MS2	0.068	70.2973	19190	Pol_II_3.raw	3.46	0	0.0001481
	Sequest HT (A11)	Unambiguous	ISDEDcLLLGLNPK	C6(Carbamidomethyl)	2	5	XP_044444971.1; XP_044422531.1	XP_044429705.1; XP_044444971.1; XP_044422530.1; XP_044444970.1; XP_044422531.1	0	2	0.4421	0	1	1	793.911	1586.81	1586.81	2.81	0.00223	100340616	CID (Collision Induced Dissociation)	MS2	0.526	70.3055	19194	Pol_II_3.raw	2.42	0	0.0005523
	Sequest HT (A11)	Unambiguous	ISDEDcLLLGLNPK	C6(Carbamidomethyl)	2	5	XP_044444971.1; XP_044422531.1	XP_044429705.1; XP_044444971.1; XP_044422530.1; XP_044444970.1; XP_044422531.1	0	2	0.4299	0	1	1	793.911	1586.81	1586.81	3.42	0.00272	24400712	CID (Collision Induced Dissociation)	MS2	0.23	69.8265	19046	Pol_II_3.raw	3.21	0	0.0002696
	Sequest HT (A11)	Unambiguous	ISDEDcLLLGLNPK	C6(Carbamidomethyl)	2	5	XP_044444971.1; XP_044422531.1	XP_044429705.1; XP_044444971.1; XP_044422530.1; XP_044444970.1; XP_044422531.1	0	2	0.4146	0	1	1	793.911	1586.81	1586.81	2.96	0.00235	13642890	CID (Collision Induced Dissociation)	MS2	0.345	69.7674	19028	Pol_II_3.raw	3.28	0	5.775e-05
	Sequest HT (A11)	Unambiguous	SPMSATPYRDGGMMSPMLSPNFR		2	5	XP_044444971.1; XP_044422531.1	XP_044429705.1; XP_044444971.1; XP_044422530.1; XP_044444970.1; XP_044422531.1	1	3	0.5794	0	1	1	844.052	2530.14	2530.13	2.87	0.00242	2.49565e+06	CID (Collision Induced Dissociation)	MS2	1.887	69.5903	18974	Pol_II_3.raw	3.78	0	0.007784
	Sequest HT (A11)	Unambiguous	SPMSATPYRDGGMMSPMLSPNFR		2	5	XP_044444971.1; XP_044422531.1	XP_044429705.1; XP_044444971.1; XP_044422530.1; XP_044444970.1; XP_044422531.1	1	3	0.6017	0	1	1	844.053	2530.14	2530.13	3.52	0.00297	3.43014e+06	CID (Collision Induced Dissociation)	MS2	1.176	69.6513	18993	Pol_II_3.raw	3.54	0	0.001885
	Sequest HT (A11)	Unambiguous	SPMSATPYRDGGMMSPMLSPNFR		2	5	XP_044444971.1; XP_044422531.1	XP_044429705.1; XP_044444971.1; XP_044422530.1; XP_044444970.1; XP_044422531.1	1	3	0.5036	0	1	1	844.052	2530.14	2530.13	3.01	0.00254	3.32439e+06	CID (Collision Induced Dissociation)	MS2	0.846	69.708	19010	Pol_II_3.raw	2.74	0	0.003357
	Sequest HT (A11)	Unambiguous	VVISFDGSYVNYR		2	10	XP_044444971.1; XP_044422531.1	XP_044327129.1; XP_044429705.1; XP_044399994.1; XP_044444971.1; XP_044335362.1; XP_044422530.1; XP_044391333.1; XP_044459984.1; XP_044444970.1; XP_044422531.1	0	2	0.1656	0	1	1	759.884	1518.76	1518.76	1.85	0.0014	2.12611e+06	CID (Collision Induced Dissociation)	MS2	1.472	70.5971	19284	Pol_II_3.raw	1.57	0	0.01523
	Sequest HT (A11)	Unambiguous	IEGNMLTEMALR		2	8	XP_044444971.1; XP_044422531.1	XP_044327129.1; XP_044429705.1; XP_044444971.1; XP_044335362.1; XP_044422530.1; XP_044459984.1; XP_044444970.1; XP_044422531.1	0	2	0.4253	0	1	1	689.348	1377.69	1377.69	2.28	0.00157	4115101	CID (Collision Induced Dissociation)	MS2	1.401	70.7079	19317	Pol_II_3.raw	2.61	0	0.002463
	Sequest HT (A11)	Unambiguous	IEGNMLTEMALR		2	8	XP_044444971.1; XP_044422531.1	XP_044327129.1; XP_044429705.1; XP_044444971.1; XP_044335362.1; XP_044422530.1; XP_044459984.1; XP_044444970.1; XP_044422531.1	0	2	0.3727	0	1	1	689.349	1377.69	1377.69	3.52	0.00242	3.19488e+06	CID (Collision Induced Dissociation)	MS2	1.043	70.7657	19335	Pol_II_3.raw	3.22	0	0.001293
	Sequest HT (A11)	Unambiguous	GSFINISQMTAcVGQQNVEGKR	C12(Carbamidomethyl)	2	11	XP_044444971.1; XP_044422531.1	XP_044327129.1; XP_044429705.1; XP_044399994.1; XP_044444971.1; XP_044422530.1; XP_044399993.1; XP_044391333.1; XP_044459984.1; XP_044444970.1; XP_044391332.1; XP_044422531.1	1	2	0.3741	0	1	1	1212.6	2424.18	2424.18	3.62	0.00439	1.95536e+06	CID (Collision Induced Dissociation)	MS2	1.562	67.9986	18488	Pol_II_3.raw	2.86	0	0.0008875
	Sequest HT (A11)	Unambiguous	GSFINISQMTAcVGQQNVEGKR	C12(Carbamidomethyl)	2	11	XP_044444971.1; XP_044422531.1	XP_044327129.1; XP_044429705.1; XP_044399994.1; XP_044444971.1; XP_044422530.1; XP_044399993.1; XP_044391333.1; XP_044459984.1; XP_044444970.1; XP_044391332.1; XP_044422531.1	1	2	0.5478	0	1	1	1212.6	2424.18	2424.18	3.62	0.00439	1.95536e+06	CID (Collision Induced Dissociation)	MS2	1.987	68.0057	18491	Pol_II_3.raw	3.14	0	0.001026
	Sequest HT (A11)	Unambiguous	GSFINISQMTAcVGQQNVEGKR	C12(Carbamidomethyl)	2	11	XP_044444971.1; XP_044422531.1	XP_044327129.1; XP_044429705.1; XP_044399994.1; XP_044444971.1; XP_044422530.1; XP_044399993.1; XP_044391333.1; XP_044459984.1; XP_044444970.1; XP_044391332.1; XP_044422531.1	1	2	0.4784	0	1	1	1212.6	2424.19	2424.18	3.82	0.00463	2.10747e+06	CID (Collision Induced Dissociation)	MS2	2.197	68.0645	18509	Pol_II_3.raw	2.78	0	0.0007228
	Sequest HT (A11)	Unambiguous	VVISFDGSYVNYR		2	10	XP_044444971.1; XP_044422531.1	XP_044327129.1; XP_044429705.1; XP_044399994.1; XP_044444971.1; XP_044335362.1; XP_044422530.1; XP_044391333.1; XP_044459984.1; XP_044444970.1; XP_044422531.1	0	2	0.6472	0	1	1	759.885	1518.76	1518.76	3.05	0.00232	8457793	CID (Collision Induced Dissociation)	MS2	0.785	67.235	18255	Pol_II_3.raw	3.09	0	0.0005105
	Sequest HT (A11)	Unambiguous	VVISFDGSYVNYR		2	10	XP_044444971.1; XP_044422531.1	XP_044327129.1; XP_044429705.1; XP_044399994.1; XP_044444971.1; XP_044335362.1; XP_044422530.1; XP_044391333.1; XP_044459984.1; XP_044444970.1; XP_044422531.1	0	2	0.5872	0	1	1	759.885	1518.76	1518.76	2.33	0.00177	8892393	CID (Collision Induced Dissociation)	MS2	0.574	67.301	18276	Pol_II_3.raw	2.98	0	0.001534
	Sequest HT (A11)	Unambiguous	VVISFDGSYVNYR		2	10	XP_044444971.1; XP_044422531.1	XP_044327129.1; XP_044429705.1; XP_044399994.1; XP_044444971.1; XP_044335362.1; XP_044422530.1; XP_044391333.1; XP_044459984.1; XP_044444970.1; XP_044422531.1	0	2	0.5552	0	1	1	759.885	1518.76	1518.76	2.73	0.00207	9759622	CID (Collision Induced Dissociation)	MS2	0.689	67.3527	18291	Pol_II_3.raw	3.17	0	0.001043
	Sequest HT (A11)	Unambiguous	VVISFDGSYVNYR		2	10	XP_044444971.1; XP_044422531.1	XP_044327129.1; XP_044429705.1; XP_044399994.1; XP_044444971.1; XP_044335362.1; XP_044422530.1; XP_044391333.1; XP_044459984.1; XP_044444970.1; XP_044422531.1	0	2	0.6268	0	1	1	759.885	1518.76	1518.76	2.33	0.00177	8892393	CID (Collision Induced Dissociation)	MS2	0.556	67.2987	18275	Pol_II_3.raw	2.84	0	0.001243
	Sequest HT (A11)	Unambiguous	GSFINISQMTAcVGQQNVEGKR	C12(Carbamidomethyl)	2	11	XP_044444971.1; XP_044422531.1	XP_044327129.1; XP_044429705.1; XP_044399994.1; XP_044444971.1; XP_044422530.1; XP_044399993.1; XP_044391333.1; XP_044459984.1; XP_044444970.1; XP_044391332.1; XP_044422531.1	1	3	0.0529	0	1	1	808.731	2424.18	2424.18	1.63	0.00131	9857844	CID (Collision Induced Dissociation)	MS2	0.841	68.1377	18533	Pol_II_3.raw	1.7	0	0.0004807
	Sequest HT (A11)	Unambiguous	FSAWHAETESGFITPGDTMVR		2	5	XP_044444971.1; XP_044422531.1	XP_044429705.1; XP_044444971.1; XP_044422530.1; XP_044444970.1; XP_044422531.1	0	2	0.5216	0	1	1	1170.05	2339.08	2339.08	3.7	0.00433	3.97211e+06	CID (Collision Induced Dissociation)	MS2	0.868	68.7241	18711	Pol_II_3.raw	2.78	0	0.0007488
	Sequest HT (A11)	Unambiguous	GSFINISQMTAcVGQQNVEGKR	C12(Carbamidomethyl)	2	11	XP_044444971.1; XP_044422531.1	XP_044327129.1; XP_044429705.1; XP_044399994.1; XP_044444971.1; XP_044422530.1; XP_044399993.1; XP_044391333.1; XP_044459984.1; XP_044444970.1; XP_044391332.1; XP_044422531.1	1	3	0.277	0	1	1	808.732	2424.18	2424.18	1.7	0.00138	12252141	CID (Collision Induced Dissociation)	MS2	0.487	68.2394	18562	Pol_II_3.raw	2.13	0	0.01017
	Sequest HT (A11)	Unambiguous	NVFEAEVQKLEADR		2	5	XP_044444971.1; XP_044422531.1	XP_044429705.1; XP_044444971.1; XP_044422530.1; XP_044444970.1; XP_044422531.1	1	2	0.2383	0	1	1	824.42	1647.83	1647.83	-0.97	-0.0008	1.8637e+06	CID (Collision Induced Dissociation)	MS2	2.1	68.2558	18569	Pol_II_3.raw	2.77	0	0.0004378
	Sequest HT (A11)	Unambiguous	NVFEAEVQKLEADR		2	5	XP_044444971.1; XP_044422531.1	XP_044429705.1; XP_044444971.1; XP_044422530.1; XP_044444970.1; XP_044422531.1	1	2	0.4704	0	1	1	824.424	1647.84	1647.83	3.99	0.00329	2.07459e+06	CID (Collision Induced Dissociation)	MS2	1.472	68.3077	18584	Pol_II_3.raw	2.53	0	0.003462
	Sequest HT (A11)	Unambiguous	NVFEAEVQKLEADR		2	5	XP_044444971.1; XP_044422531.1	XP_044429705.1; XP_044444971.1; XP_044422530.1; XP_044444970.1; XP_044422531.1	1	2	0.3756	0	1	1	824.422	1647.84	1647.83	1.99	0.00164	4.18552e+06	CID (Collision Induced Dissociation)	MS2	1.069	68.3596	18599	Pol_II_3.raw	2.21	0	0.001037
	Sequest HT (A11)	Unambiguous	TMMESFENRVNQVLNK		2	9	XP_044444971.1; XP_044422531.1	XP_044327129.1; XP_044429705.1; XP_044399994.1; XP_044444971.1; XP_044422530.1; XP_044391333.1; XP_044459984.1; XP_044444970.1; XP_044422531.1	1	3	0.3742	0	1	1	647.319	1939.94	1939.94	2.48	0.00161	48426508	CID (Collision Induced Dissociation)	MS2	0.09	75.1716	20684	Pol_II_3.raw	1.55	0	0.008306
	Sequest HT (A11)	Unambiguous	TMMESFENRVNQVLNK		2	9	XP_044444971.1; XP_044422531.1	XP_044327129.1; XP_044429705.1; XP_044399994.1; XP_044444971.1; XP_044422530.1; XP_044391333.1; XP_044459984.1; XP_044444970.1; XP_044422531.1	1	3	0.4643	0	1	1	647.319	1939.94	1939.94	2.95	0.00191	29990216	CID (Collision Induced Dissociation)	MS2	0.109	75.231	20702	Pol_II_3.raw	1.68	0	0.003572
	Sequest HT (A11)	Unambiguous	GSFINISQMTAcVGQQNVEGK	C12(Carbamidomethyl)	2	11	XP_044444971.1; XP_044422531.1	XP_044327129.1; XP_044429705.1; XP_044399994.1; XP_044444971.1; XP_044422530.1; XP_044399993.1; XP_044391333.1; XP_044459984.1; XP_044444970.1; XP_044391332.1; XP_044422531.1	0	2	0.5193	0	1	1	1134.54	2268.07	2268.07	-0.1	-0.00011	1.51391e+06	CID (Collision Induced Dissociation)	MS2	3.412	75.322	20733	Pol_II_3.raw	2.33	0	0.000123
	Sequest HT (A11)	Unambiguous	ISDEDCLLLGLNPK		2	5	XP_044444971.1; XP_044422531.1	XP_044429705.1; XP_044444971.1; XP_044422530.1; XP_044444970.1; XP_044422531.1	0	2	0.406	0	1	1	765.399	1529.79	1529.79	1.3	0.001	1.58192e+06	CID (Collision Induced Dissociation)	MS2	1.508	74.4933	20482	Pol_II_3.raw	2.34	0	0.02337
	Sequest HT (A11)	Unambiguous	YELDDENWRPTYMLPDHVDDLK		2	5	XP_044444971.1; XP_044422531.1	XP_044429705.1; XP_044444971.1; XP_044422530.1; XP_044444970.1; XP_044422531.1	0	2	0.4184	0	1	1	1382.64	2764.26	2764.26	2.64	0.00365	1.45907e+06	CID (Collision Induced Dissociation)	MS2	2.156	74.6624	20533	Pol_II_3.raw	1.96	0	0.004859
	Sequest HT (A11)	Unambiguous	AEVLELMmVPK	M8(Oxidation)	2	10	XP_044444971.1; XP_044422531.1	XP_044327129.1; XP_044429705.1; XP_044399994.1; XP_044444971.1; XP_044422530.1; XP_044391333.1; XP_044459984.1; XP_044444970.1; XP_044391332.1; XP_044422531.1	0	2	0.1347	0	1	1	638.339	1275.67	1275.67	1.85	0.00118	1.89944e+06	CID (Collision Induced Dissociation)	MS2	2.728	74.7877	20571	Pol_II_3.raw	2.45	0	0.002182
	Sequest HT (A11)	Unambiguous	SEDDLTHQLAMIIR		2	11	XP_044444971.1; XP_044422531.1	XP_044327129.1; XP_044429705.1; XP_044399994.1; XP_044444971.1; XP_044422530.1; XP_044399993.1; XP_044391333.1; XP_044459984.1; XP_044444970.1; XP_044391332.1; XP_044422531.1	0	3	0.3026	0	1	1	547.948	1641.83	1641.83	1.58	0.00086	2.72601e+06	CID (Collision Induced Dissociation)	MS2	1.256	76.5337	21099	Pol_II_3.raw	1.95	0	0.02495
	Sequest HT (A11)	Unambiguous	SEDDLTHQLAMIIR		2	11	XP_044444971.1; XP_044422531.1	XP_044327129.1; XP_044429705.1; XP_044399994.1; XP_044444971.1; XP_044422530.1; XP_044399993.1; XP_044391333.1; XP_044459984.1; XP_044444970.1; XP_044391332.1; XP_044422531.1	0	3	0.3166	0	1	1	547.948	1641.83	1641.83	2.69	0.00147	3.23299e+06	CID (Collision Induced Dissociation)	MS2	0.823	76.5909	21116	Pol_II_3.raw	2.59	0	0.001736
	Sequest HT (A11)	Unambiguous	YELDDENWRPTYMLPDHVDDLK		2	5	XP_044444971.1; XP_044422531.1	XP_044429705.1; XP_044444971.1; XP_044422530.1; XP_044444970.1; XP_044422531.1	0	4	0.3893	0	1	1	691.821	2764.26	2764.26	1.8	0.00124	16005907	CID (Collision Induced Dissociation)	MS2	1.67	74.2985	20421	Pol_II_3.raw	2.62	0	0.000504
	Sequest HT (A11)	Unambiguous	YELDDENWRPTYMLPDHVDDLK		2	5	XP_044444971.1; XP_044422531.1	XP_044429705.1; XP_044444971.1; XP_044422530.1; XP_044444970.1; XP_044422531.1	0	4	0.3509	0	1	1	691.821	2764.26	2764.26	2.15	0.00149	11389517	CID (Collision Induced Dissociation)	MS2	2.46	74.2535	20409	Pol_II_3.raw	2.28	0	0.0003034
	Sequest HT (A11)	Unambiguous	SEDDLTHQLAmIIR	M11(Oxidation)	2	11	XP_044444971.1; XP_044422531.1	XP_044327129.1; XP_044429705.1; XP_044399994.1; XP_044444971.1; XP_044422530.1; XP_044399993.1; XP_044391333.1; XP_044459984.1; XP_044444970.1; XP_044391332.1; XP_044422531.1	0	2	0.2336	0	1	1	829.417	1657.83	1657.82	2.91	0.00241	3593266	CID (Collision Induced Dissociation)	MS2	0.867	72.7586	19948	Pol_II_3.raw	2.14	0	0.001823
	Sequest HT (A11)	Selected	SEDDLTHQLAmIIR	M11(Oxidation)	2	11	XP_044444971.1; XP_044422531.1	XP_044327129.1; XP_044429705.1; XP_044399994.1; XP_044444971.1; XP_044422530.1; XP_044399993.1; XP_044391333.1; XP_044459984.1; XP_044444970.1; XP_044391332.1; XP_044422531.1	0	2	0.0476	0	1	1	829.417	1657.83	1657.82	3.42	0.00284	3370994	CID (Collision Induced Dissociation)	MS2	0.791	72.6978	19929	Pol_II_3.raw	1.68	0	0.004058
	Sequest HT (A11)	Unambiguous	RPSDMHPMEIVEAIDKLQER		2	5	XP_044444971.1; XP_044422531.1	XP_044429705.1; XP_044444971.1; XP_044422530.1; XP_044444970.1; XP_044422531.1	1	3	0.5099	0	1	1	798.738	2394.2	2394.19	3.43	0.00274	7339849	CID (Collision Induced Dissociation)	MS2	0.594	72.6954	19928	Pol_II_3.raw	4.06	0	4.067e-07
	Sequest HT (A11)	Unambiguous	GSFINISQMTAcVGQQNVEGK	C12(Carbamidomethyl)	2	11	XP_044444971.1; XP_044422531.1	XP_044327129.1; XP_044429705.1; XP_044399994.1; XP_044444971.1; XP_044422530.1; XP_044399993.1; XP_044391333.1; XP_044459984.1; XP_044444970.1; XP_044391332.1; XP_044422531.1	0	2	0.5877	0	1	1	1134.54	2268.08	2268.07	2.38	0.0027	1.9106e+06	CID (Collision Induced Dissociation)	MS2	1.818	72.4808	19865	Pol_II_3.raw	3.25	0	5.394e-06
	Sequest HT (A11)	Unambiguous	GSFINISQMTAcVGQQNVEGK	C12(Carbamidomethyl)	2	11	XP_044444971.1; XP_044422531.1	XP_044327129.1; XP_044429705.1; XP_044399994.1; XP_044444971.1; XP_044422530.1; XP_044399993.1; XP_044391333.1; XP_044459984.1; XP_044444970.1; XP_044391332.1; XP_044422531.1	0	2	0.4917	0	1	1	1134.54	2268.08	2268.07	2.49	0.00282	2.3364e+06	CID (Collision Induced Dissociation)	MS2	1.81	72.5416	19884	Pol_II_3.raw	3.01	0	0.0001968
	Sequest HT (A11)	Unambiguous	RPSDMHPMEIVEAIDKLQER		2	5	XP_044444971.1; XP_044422531.1	XP_044429705.1; XP_044444971.1; XP_044422530.1; XP_044444970.1; XP_044422531.1	1	3	0.4575	0	1	1	798.737	2394.2	2394.19	3.05	0.00243	4.80843e+06	CID (Collision Induced Dissociation)	MS2	0.713	72.6361	19910	Pol_II_3.raw	4	0	1.76e-06
	Sequest HT (A11)	Unambiguous	cIVSPQANRPVMGIVQDTLLGcRK	C1(Carbamidomethyl); C22(Carbamidomethyl)	2	9	XP_044444971.1; XP_044422531.1	XP_044327129.1; XP_044429705.1; XP_044444971.1; XP_044422530.1; XP_044399993.1; XP_044459984.1; XP_044444970.1; XP_044391332.1; XP_044422531.1	1	3	0.1496	0	1	1	904.813	2712.43	2712.41	5.49	0.00497	1.16855e+06	CID (Collision Induced Dissociation)	MS2	0.804	73.2288	20091	Pol_II_3.raw	2.34	0	0.01854
	Sequest HT (A11)	Unambiguous	TMMESFENRVNQVLNK		2	9	XP_044444971.1; XP_044422531.1	XP_044327129.1; XP_044429705.1; XP_044399994.1; XP_044444971.1; XP_044422530.1; XP_044391333.1; XP_044459984.1; XP_044444970.1; XP_044422531.1	1	2	0.5417	0	1	1	970.474	1939.94	1939.94	2.71	0.00263	1.44436e+06	CID (Collision Induced Dissociation)	MS2	1.657	73.9441	20312	Pol_II_3.raw	3.12	0	0.01248
	Sequest HT (A11)	Unambiguous	TMMESFENRVNQVLNK		2	9	XP_044444971.1; XP_044422531.1	XP_044327129.1; XP_044429705.1; XP_044399994.1; XP_044444971.1; XP_044422530.1; XP_044391333.1; XP_044459984.1; XP_044444970.1; XP_044422531.1	1	2	0.4476	0	1	1	970.474	1939.94	1939.94	2.08	0.00202	4906616	CID (Collision Induced Dissociation)	MS2	1.202	73.989	20324	Pol_II_3.raw	2.86	0	0.01454
	Sequest HT (A11)	Unambiguous	AEVLELMMVPK		2	10	XP_044444971.1; XP_044422531.1	XP_044327129.1; XP_044429705.1; XP_044399994.1; XP_044444971.1; XP_044422530.1; XP_044391333.1; XP_044459984.1; XP_044444970.1; XP_044391332.1; XP_044422531.1	0	2	0.5145	0	1	1	630.342	1259.68	1259.67	2.49	0.00157	2.72195e+06	CID (Collision Induced Dissociation)	MS2	1.354	73.9961	20327	Pol_II_3.raw	2.76	0	0.003694
	Sequest HT (A11)	Unambiguous	TMMESFENRVNQVLNK		2	9	XP_044444971.1; XP_044422531.1	XP_044327129.1; XP_044429705.1; XP_044399994.1; XP_044444971.1; XP_044422530.1; XP_044391333.1; XP_044459984.1; XP_044444970.1; XP_044422531.1	1	2	0.3974	0	1	1	970.474	1939.94	1939.94	2.08	0.00202	8496367	CID (Collision Induced Dissociation)	MS2	0.823	74.0546	20345	Pol_II_3.raw	2.34	0	0.005637
	Sequest HT (A11)	Unambiguous	AEVLELMMVPK		2	10	XP_044444971.1; XP_044422531.1	XP_044327129.1; XP_044429705.1; XP_044399994.1; XP_044444971.1; XP_044422530.1; XP_044391333.1; XP_044459984.1; XP_044444970.1; XP_044391332.1; XP_044422531.1	0	2	0.6667	0	1	1	630.341	1259.68	1259.67	1.52	0.00096	4987919	CID (Collision Induced Dissociation)	MS2	0.895	74.0592	20347	Pol_II_3.raw	3.12	0	0.00157
	Sequest HT (A11)	Unambiguous	GSFINISQMTAcVGQQNVEGK	C12(Carbamidomethyl)	2	11	XP_044444971.1; XP_044422531.1	XP_044327129.1; XP_044429705.1; XP_044399994.1; XP_044444971.1; XP_044422530.1; XP_044399993.1; XP_044391333.1; XP_044459984.1; XP_044444970.1; XP_044391332.1; XP_044422531.1	0	3	0.4181	0	1	1	756.699	2268.08	2268.07	2.97	0.00224	6638254	CID (Collision Induced Dissociation)	MS2	0.45	74.1097	20362	Pol_II_3.raw	2.99	0	0.0001601
	Sequest HT (A11)	Unambiguous	GSFINISQMTAcVGQQNVEGK	C12(Carbamidomethyl)	2	11	XP_044444971.1; XP_044422531.1	XP_044327129.1; XP_044429705.1; XP_044399994.1; XP_044444971.1; XP_044422530.1; XP_044399993.1; XP_044391333.1; XP_044459984.1; XP_044444970.1; XP_044391332.1; XP_044422531.1	0	3	0.3886	0	1	1	756.699	2268.08	2268.07	2.97	0.00224	6241131	CID (Collision Induced Dissociation)	MS2	0.619	74.1663	20379	Pol_II_3.raw	3.68	0	0.001042
	Sequest HT (A11)	Unambiguous	ISDEDcLLLGLNPK	C6(Carbamidomethyl)	2	5	XP_044444971.1; XP_044422531.1	XP_044429705.1; XP_044444971.1; XP_044422530.1; XP_044444970.1; XP_044422531.1	0	2	0.213	0	1	1	793.91	1586.81	1586.81	2.42	0.00192	1.61851e+06	CID (Collision Induced Dissociation)	MS2	2.393	73.4835	20172	Pol_II_3.raw	2.16	0	0.01195
	Sequest HT (A11)	Unambiguous	ISDEDcLLLGLNPK	C6(Carbamidomethyl)	2	5	XP_044444971.1; XP_044422531.1	XP_044429705.1; XP_044444971.1; XP_044422530.1; XP_044444970.1; XP_044422531.1	0	2	0.3654	0	1	1	793.911	1586.81	1586.81	2.96	0.00235	1.38306e+06	CID (Collision Induced Dissociation)	MS2	2.141	73.6114	20212	Pol_II_3.raw	3.12	0	0.000861
	Sequest HT (A11)	Unambiguous	GSFINISQMTAcVGQQNVEGK	C12(Carbamidomethyl)	2	11	XP_044444971.1; XP_044422531.1	XP_044327129.1; XP_044429705.1; XP_044399994.1; XP_044444971.1; XP_044422530.1; XP_044399993.1; XP_044391333.1; XP_044459984.1; XP_044444970.1; XP_044391332.1; XP_044422531.1	0	3	0.4306	0	1	1	756.699	2268.08	2268.07	2.97	0.00224	13439427	CID (Collision Induced Dissociation)	MS2	0.627	73.6137	20213	Pol_II_3.raw	2.81	0	0.004405
	Sequest HT (A11)	Unambiguous	HLNDGDFVLFNR		2	10	XP_044444971.1; XP_044422531.1	XP_044327129.1; XP_044429652.1; XP_044429705.1; XP_044444971.1; XP_044422530.1; XP_044425929.1; XP_044459984.1; XP_044444970.1; XP_044440562.1; XP_044422531.1	0	2	0.6207	0	1	1	723.861	1446.71	1446.71	1.44	0.00104	16582103	CID (Collision Induced Dissociation)	MS2	1.198	59.5694	15901	Pol_II_3.raw	2.61	0	0.0004246
	Sequest HT (A11)	Unambiguous	HLNDGDFVLFNR		2	10	XP_044444971.1; XP_044422531.1	XP_044327129.1; XP_044429652.1; XP_044429705.1; XP_044444971.1; XP_044422530.1; XP_044425929.1; XP_044459984.1; XP_044444970.1; XP_044440562.1; XP_044422531.1	0	2	0.6154	0	1	1	723.862	1446.72	1446.71	3.13	0.00226	22851928	CID (Collision Induced Dissociation)	MS2	0.908	59.6216	15916	Pol_II_3.raw	2.99	0	0.0003755
	Sequest HT (A11)	Unambiguous	KIEGNMLTEMALR		2	8	XP_044444971.1; XP_044422531.1	XP_044327129.1; XP_044429705.1; XP_044444971.1; XP_044335362.1; XP_044422530.1; XP_044459984.1; XP_044444970.1; XP_044422531.1	1	2	0.5918	0	1	1	753.395	1505.78	1505.78	1.36	0.00102	37219360	CID (Collision Induced Dissociation)	MS2	0.141	59.7932	15968	Pol_II_3.raw	3.65	0	0.0008015
	Sequest HT (A11)	Unambiguous	KIEGNMLTEMALR		2	8	XP_044444971.1; XP_044422531.1	XP_044327129.1; XP_044429705.1; XP_044444971.1; XP_044335362.1; XP_044422530.1; XP_044459984.1; XP_044444970.1; XP_044422531.1	1	2	0.537	0	1	1	753.395	1505.78	1505.78	1.36	0.00102	35129456	CID (Collision Induced Dissociation)	MS2	0.145	59.8518	15986	Pol_II_3.raw	3.24	0	0.000226
	Sequest HT (A11)	Unambiguous	HLNDGDFVLFNR		2	10	XP_044444971.1; XP_044422531.1	XP_044327129.1; XP_044429652.1; XP_044429705.1; XP_044444971.1; XP_044422530.1; XP_044425929.1; XP_044459984.1; XP_044444970.1; XP_044440562.1; XP_044422531.1	0	3	0.1183	0	1	1	482.91	1446.71	1446.71	1.71	0.00082	4008736	CID (Collision Induced Dissociation)	MS2	1.2	59.4465	15862	Pol_II_3.raw	2.62	0	0.008788
	Sequest HT (A11)	Unambiguous	KIEGNMLTEMALR		2	8	XP_044444971.1; XP_044422531.1	XP_044327129.1; XP_044429705.1; XP_044444971.1; XP_044335362.1; XP_044422530.1; XP_044459984.1; XP_044444970.1; XP_044422531.1	1	2	0.4662	0	1	1	753.395	1505.78	1505.78	1.2	0.0009	16999980	CID (Collision Induced Dissociation)	MS2	0.496	59.0365	15735	Pol_II_3.raw	2.96	0	0.000727
	Sequest HT (A11)	Unambiguous	KIEGNMLTEMALR		2	8	XP_044444971.1; XP_044422531.1	XP_044327129.1; XP_044429705.1; XP_044444971.1; XP_044335362.1; XP_044422530.1; XP_044459984.1; XP_044444970.1; XP_044422531.1	1	2	0.5	0	1	1	753.396	1505.78	1505.78	2.09	0.00157	22409046	CID (Collision Induced Dissociation)	MS2	0.354	59.0923	15752	Pol_II_3.raw	3.88	0	7.56e-05
	Sequest HT (A11)	Unambiguous	QMSVVVIEHAETMER		2	5	XP_044444971.1; XP_044422531.1	XP_044429705.1; XP_044444971.1; XP_044422530.1; XP_044444970.1; XP_044422531.1	0	2	0.1883	0	1	1	879.931	1758.86	1758.85	2.11	0.00186	1.59505e+06	CID (Collision Induced Dissociation)	MS2	3.054	59.3532	15836	Pol_II_3.raw	2.23	0	0.001839
	Sequest HT (A11)	Unambiguous	HLNDGDFVLFNR		2	10	XP_044444971.1; XP_044422531.1	XP_044327129.1; XP_044429652.1; XP_044429705.1; XP_044444971.1; XP_044422530.1; XP_044425929.1; XP_044459984.1; XP_044444970.1; XP_044440562.1; XP_044422531.1	0	2	0.596	0	1	1	723.862	1446.72	1446.71	2.88	0.00208	26145130	CID (Collision Induced Dissociation)	MS2	0.211	60.6727	16238	Pol_II_3.raw	3.02	0	0.0005857
	Sequest HT (A11)	Unambiguous	RPSDMHPMEIVEAIDK		2	5	XP_044444971.1; XP_044422531.1	XP_044429705.1; XP_044444971.1; XP_044422530.1; XP_044444970.1; XP_044422531.1	0	2	0.4539	0	1	1	934.456	1867.9	1867.9	0.21	0.00019	866698	CID (Collision Induced Dissociation)	MS2	1.886	60.6875	16245	Pol_II_3.raw	3.04	0	0.0005654
	Sequest HT (A11)	Unambiguous	HLNDGDFVLFNR		2	10	XP_044444971.1; XP_044422531.1	XP_044327129.1; XP_044429652.1; XP_044429705.1; XP_044444971.1; XP_044422530.1; XP_044425929.1; XP_044459984.1; XP_044444970.1; XP_044440562.1; XP_044422531.1	0	2	0.5684	0	1	1	723.861	1446.72	1446.71	2.12	0.00153	25034036	CID (Collision Induced Dissociation)	MS2	0.219	60.73	16256	Pol_II_3.raw	3.29	0	0.0002409
	Sequest HT (A11)	Unambiguous	RPSDMHPMEIVEAIDK		2	5	XP_044444971.1; XP_044422531.1	XP_044429705.1; XP_044444971.1; XP_044422530.1; XP_044444970.1; XP_044422531.1	0	2	0.6396	0	1	1	934.458	1867.91	1867.9	1.97	0.00184	2190543	CID (Collision Induced Dissociation)	MS2	3.019	60.63	16227	Pol_II_3.raw	3.08	0	0.001282
	Sequest HT (A11)	Unambiguous	KIEGNMLTEMALR		2	8	XP_044444971.1; XP_044422531.1	XP_044327129.1; XP_044429705.1; XP_044444971.1; XP_044335362.1; XP_044422530.1; XP_044459984.1; XP_044444970.1; XP_044422531.1	1	2	0.5197	0	1	1	753.396	1505.78	1505.78	2.17	0.00164	14539704	CID (Collision Induced Dissociation)	MS2	0.373	60.3805	16148	Pol_II_3.raw	3.04	0	0.0008928
	Sequest HT (A11)	Unambiguous	ITNDEAPKGEIQDESAEDDVFLK		2	5	XP_044444971.1; XP_044422531.1	XP_044429705.1; XP_044444971.1; XP_044422530.1; XP_044444970.1; XP_044422531.1	1	3	0.3293	0	1	1	855.075	2563.21	2563.2	2.22	0.0019	8421015	CID (Collision Induced Dissociation)	MS2	0.472	57.4636	15249	Pol_II_3.raw	3.28	0	0.0001527
	Sequest HT (A11)	Unambiguous	ITNDEAPKGEIQDESAEDDVFLK		2	5	XP_044444971.1; XP_044422531.1	XP_044429705.1; XP_044444971.1; XP_044422530.1; XP_044444970.1; XP_044422531.1	1	3	0.5879	0	1	1	855.075	2563.21	2563.2	2.73	0.00233	9624463	CID (Collision Induced Dissociation)	MS2	0.488	57.4044	15231	Pol_II_3.raw	3.98	0	0.0001051
	Sequest HT (A11)	Unambiguous	NVQCALEYTTLR		2	11	XP_044444971.1; XP_044422531.1	XP_044327129.1; XP_044429705.1; XP_044399994.1; XP_044444971.1; XP_044422530.1; XP_044399993.1; XP_044391333.1; XP_044459984.1; XP_044444970.1; XP_044391332.1; XP_044422531.1	0	2	0.3678	0	1	1	705.858	1410.71	1410.7	2.73	0.00192	2.00459e+06	CID (Collision Induced Dissociation)	MS2	1.608	57.9463	15401	Pol_II_3.raw	2.61	0	0.006525
	Sequest HT (A11)	Unambiguous	NVQCALEYTTLR		2	11	XP_044444971.1; XP_044422531.1	XP_044327129.1; XP_044429705.1; XP_044399994.1; XP_044444971.1; XP_044422530.1; XP_044399993.1; XP_044391333.1; XP_044459984.1; XP_044444970.1; XP_044391332.1; XP_044422531.1	0	2	0.4159	0	1	1	705.858	1410.71	1410.7	2.73	0.00192	2.00459e+06	CID (Collision Induced Dissociation)	MS2	1.553	57.9485	15402	Pol_II_3.raw	2.14	0	0.006787
	Sequest HT (A11)	Unambiguous	NVQCALEYTTLR		2	11	XP_044444971.1; XP_044422531.1	XP_044327129.1; XP_044429705.1; XP_044399994.1; XP_044444971.1; XP_044422530.1; XP_044399993.1; XP_044391333.1; XP_044459984.1; XP_044444970.1; XP_044391332.1; XP_044422531.1	0	2	0.5463	0	1	1	705.857	1410.71	1410.7	1.69	0.00119	2.65469e+06	CID (Collision Induced Dissociation)	MS2	1.493	57.9911	15413	Pol_II_3.raw	2.27	0	0.006914
	Sequest HT (A11)	Unambiguous	HLAILCDTMTYR		2	11	XP_044444971.1; XP_044422531.1	XP_044327129.1; XP_044429705.1; XP_044399994.1; XP_044444971.1; XP_044335362.1; XP_044422530.1; XP_044399993.1; XP_044391333.1; XP_044444970.1; XP_044391332.1; XP_044422531.1	0	2	0.4904	0	1	1	718.856	1436.71	1436.7	1.85	0.00133	1.761e+06	CID (Collision Induced Dissociation)	MS2	3.756	58.115	15452	Pol_II_3.raw	2.08	0	0.007301
	Sequest HT (A11)	Unambiguous	HLAILCDTMTYR		2	11	XP_044444971.1; XP_044422531.1	XP_044327129.1; XP_044429705.1; XP_044399994.1; XP_044444971.1; XP_044335362.1; XP_044422530.1; XP_044399993.1; XP_044391333.1; XP_044444970.1; XP_044391332.1; XP_044422531.1	0	2	0.5236	0	1	1	718.857	1436.71	1436.7	3.3	0.00237	1.86484e+06	CID (Collision Induced Dissociation)	MS2	2.682	58.2373	15490	Pol_II_3.raw	2.12	0	0.007746
	Sequest HT (A11)	Unambiguous	IPFGFVDR		2	9	XP_044444971.1; XP_044422531.1	XP_044327129.1; XP_044429652.1; XP_044429705.1; XP_044444971.1; XP_044422530.1; XP_044459984.1; XP_044444970.1; XP_044440562.1; XP_044422531.1	0	2	0.4944	0	1	1	475.759	950.511	950.509	1.43	0.00068	38383564	CID (Collision Induced Dissociation)	MS2	0.141	58.3385	15519	Pol_II_3.raw	1.8	0	0.007981
	Sequest HT (A11)	Unambiguous	IPFGFVDR		2	9	XP_044444971.1; XP_044422531.1	XP_044327129.1; XP_044429652.1; XP_044429705.1; XP_044444971.1; XP_044422530.1; XP_044459984.1; XP_044444970.1; XP_044440562.1; XP_044422531.1	0	2	0.4292	0	1	1	475.759	950.511	950.509	1.37	0.00065	40935420	CID (Collision Induced Dissociation)	MS2	0.134	58.3931	15536	Pol_II_3.raw	2.12	0	0.0205
	Sequest HT (A11)	Unambiguous	TPSLSVFLKPEVSK		2	9	XP_044444971.1; XP_044422531.1	XP_044429705.1; XP_044399994.1; XP_044444971.1; XP_044422530.1; XP_044399993.1; XP_044391333.1; XP_044444970.1; XP_044391332.1; XP_044422531.1	0	2	0.1196	0	1	1	766.441	1531.88	1531.87	1.48	0.00114	2.7832e+06	CID (Collision Induced Dissociation)	MS2	0.973	64.8839	17537	Pol_II_3.raw	1.84	0	0.007529
	Sequest HT (A11)	Unambiguous	TPSLSVFLKPEVSK		2	9	XP_044444971.1; XP_044422531.1	XP_044429705.1; XP_044399994.1; XP_044444971.1; XP_044422530.1; XP_044399993.1; XP_044391333.1; XP_044444970.1; XP_044391332.1; XP_044422531.1	0	2	0.1429	0	1	1	766.442	1531.88	1531.87	1.8	0.00138	2.62402e+06	CID (Collision Induced Dissociation)	MS2	1.325	64.9401	17554	Pol_II_3.raw	1.61	0	0.004786
	Sequest HT (A11)	Unambiguous	VVISFDGSYVNYR		2	10	XP_044444971.1; XP_044422531.1	XP_044327129.1; XP_044429705.1; XP_044399994.1; XP_044444971.1; XP_044335362.1; XP_044422530.1; XP_044391333.1; XP_044459984.1; XP_044444970.1; XP_044422531.1	0	2	0.6777	0	1	1	759.884	1518.76	1518.76	1.28	0.00097	4959909	CID (Collision Induced Dissociation)	MS2	1.212	65.1784	17628	Pol_II_3.raw	3.63	0	0.0001709
	Sequest HT (A11)	Unambiguous	VVISFDGSYVNYR		2	10	XP_044444971.1; XP_044422531.1	XP_044327129.1; XP_044429705.1; XP_044399994.1; XP_044444971.1; XP_044335362.1; XP_044422530.1; XP_044391333.1; XP_044459984.1; XP_044444970.1; XP_044422531.1	0	2	0.5552	0	1	1	759.884	1518.76	1518.76	1.93	0.00146	6631528	CID (Collision Induced Dissociation)	MS2	1.128	65.2454	17650	Pol_II_3.raw	3.08	0	0.001016
	Sequest HT (A11)	Unambiguous	RPSDMHPMEIVEAIDK		2	5	XP_044444971.1; XP_044422531.1	XP_044429705.1; XP_044444971.1; XP_044422530.1; XP_044444970.1; XP_044422531.1	0	2	0.5054	0	1	1	934.458	1867.91	1867.9	3.02	0.00282	1.80955e+06	CID (Collision Induced Dissociation)	MS2	6.198	61.1078	16377	Pol_II_3.raw	2.79	0	0.004063
	Sequest HT (A11)	Unambiguous	TPSLSVFLKPEVSK		2	9	XP_044444971.1; XP_044422531.1	XP_044429705.1; XP_044399994.1; XP_044444971.1; XP_044422530.1; XP_044399993.1; XP_044391333.1; XP_044444970.1; XP_044391332.1; XP_044422531.1	0	3	0.3988	0	1	1	511.297	1531.87	1531.87	1.27	0.00065	2.35785e+06	CID (Collision Induced Dissociation)	MS2	1.705	62.7158	16869	Pol_II_3.raw	1.73	0	0.01649
	Sequest HT (A11)	Unambiguous	RISDEDcLLLGLNPK	C7(Carbamidomethyl)	2	5	XP_044444971.1; XP_044422531.1	XP_044429705.1; XP_044444971.1; XP_044422530.1; XP_044444970.1; XP_044422531.1	1	2	0.462	0	1	1	871.962	1742.92	1742.91	3.66	0.00319	1.43917e+06	CID (Collision Induced Dissociation)	MS2	3.04	62.75	16884	Pol_II_3.raw	3.03	0	0.01381
	Sequest HT (A11)	Unambiguous	TPSLSVFLKPEVSK		2	9	XP_044444971.1; XP_044422531.1	XP_044429705.1; XP_044399994.1; XP_044444971.1; XP_044422530.1; XP_044399993.1; XP_044391333.1; XP_044444970.1; XP_044391332.1; XP_044422531.1	0	3	0.3527	0	1	1	511.297	1531.88	1531.87	2.11	0.00108	6.13556e+06	CID (Collision Induced Dissociation)	MS2	0.75	62.7717	16886	Pol_II_3.raw	2.07	0	0.008991
	Sequest HT (A11)	Unambiguous	SPMSATPYRDGGMMSPmLSPNFR	M17(Oxidation)	2	5	XP_044444971.1; XP_044422531.1	XP_044429705.1; XP_044444971.1; XP_044422530.1; XP_044444970.1; XP_044422531.1	1	3	0.0522	0	1	1	849.384	2546.14	2546.13	2.88	0.00244	1257496	CID (Collision Induced Dissociation)	MS2	1.725	63.0733	16979	Pol_II_3.raw	2.49	0	0.005481
	Sequest HT (A11)	Unambiguous	SPMSATPYRDGGmMSPMLSPNFR	M13(Oxidation)	2	5	XP_044444971.1; XP_044422531.1	XP_044429705.1; XP_044444971.1; XP_044422530.1; XP_044444970.1; XP_044422531.1	1	3	0.0548	0	1	1	849.382	2546.13	2546.13	1.3	0.0011	2074515	CID (Collision Induced Dissociation)	MS2	1.252	63.1306	16996	Pol_II_3.raw	3.65	0	0.006566
	Sequest HT (A11)	Unambiguous	AEVLELMMVPK		2	10	XP_044444971.1; XP_044422531.1	XP_044327129.1; XP_044429705.1; XP_044399994.1; XP_044444971.1; XP_044422530.1; XP_044391333.1; XP_044459984.1; XP_044444970.1; XP_044391332.1; XP_044422531.1	0	2	0.5957	0	1	1	630.342	1259.68	1259.67	1.81	0.00114	4.51054e+06	CID (Collision Induced Dissociation)	MS2	0.713	77.0697	21261	Pol_II_3.raw	2.35	0	0.003527
	Sequest HT (A11)	Unambiguous	TTSNHLIEVIEVLGIEAVRR		2	11	XP_044444971.1; XP_044422531.1	XP_044327129.1; XP_044429705.1; XP_044444971.1; XP_044335362.1; XP_044422530.1; XP_044399993.1; XP_044391333.1; XP_044459984.1; XP_044444970.1; XP_044391332.1; XP_044422531.1	1	3	0.5324	0	1	1	750.428	2249.27	2249.26	3.55	0.00266	9686098	CID (Collision Induced Dissociation)	MS2	0.353	95.7903	26966	Pol_II_3.raw	2.78	0	0.003426
	Sequest HT (A11)	Unambiguous	NATLFFNILLR		2	5	XP_044444971.1; XP_044422531.1	XP_044429705.1; XP_044444971.1; XP_044422530.1; XP_044444970.1; XP_044422531.1	0	2	0.3094	0	1	1	661.387	1321.77	1321.76	3.28	0.00217	1.87883e+06	CID (Collision Induced Dissociation)	MS2	2.946	96.0313	27041	Pol_II_3.raw	2.78	0	0.007592
	Sequest HT (A11)	Unambiguous	NATLFFNILLR		2	5	XP_044444971.1; XP_044422531.1	XP_044429705.1; XP_044444971.1; XP_044422530.1; XP_044444970.1; XP_044422531.1	0	2	0.4781	0	1	1	661.387	1321.77	1321.76	2.82	0.00186	3.6879e+06	CID (Collision Induced Dissociation)	MS2	1.447	96.0829	27056	Pol_II_3.raw	2.28	0	0.0136
	Sequest HT (A11)	Unambiguous	VNKFDESEGFKPDNEWMLDTEGVNLLAVMCHEDVDSTR		2	5	XP_044444971.1; XP_044422531.1	XP_044429705.1; XP_044444971.1; XP_044422530.1; XP_044444970.1; XP_044422531.1	1	4	0.125	0	1	1	1093.25	4369.99	4369.97	3.98	0.00434	1.48354e+06	CID (Collision Induced Dissociation)	MS2	1.625	97.2733	27427	Pol_II_3.raw	2.48	0	0.001159
	Sequest HT (A11)	Unambiguous	TTSNHLIEVIEVLGIEAVRR		2	11	XP_044444971.1; XP_044422531.1	XP_044327129.1; XP_044429705.1; XP_044444971.1; XP_044335362.1; XP_044422530.1; XP_044399993.1; XP_044391333.1; XP_044459984.1; XP_044444970.1; XP_044391332.1; XP_044422531.1	1	3	0.4008	0	1	1	750.428	2249.27	2249.26	3.47	0.0026	10857382	CID (Collision Induced Dissociation)	MS2	0.3	95.7312	26948	Pol_II_3.raw	2.42	0	0.003169
	Sequest HT (A11)	Unambiguous	TLGTSTGSLIHVIWEEVGPDAAR		2	5	XP_044444971.1; XP_044422531.1	XP_044429705.1; XP_044444971.1; XP_044422530.1; XP_044444970.1; XP_044422531.1	0	2	0.3913	0	1	1	1205.13	2409.25	2409.24	4.93	0.00593	1.82827e+06	CID (Collision Induced Dissociation)	MS2	0.946	94.6683	26624	Pol_II_3.raw	2.3	0	0.00543
	Sequest HT (A11)	Unambiguous	TTSNHLIEVIEVLGIEAVR		2	11	XP_044444971.1; XP_044422531.1	XP_044327129.1; XP_044429705.1; XP_044444971.1; XP_044335362.1; XP_044422530.1; XP_044399993.1; XP_044391333.1; XP_044459984.1; XP_044444970.1; XP_044391332.1; XP_044422531.1	0	3	0.4602	0	1	1	698.393	2093.16	2093.16	2.09	0.00146	2815959	CID (Collision Induced Dissociation)	MS2	0.799	98.3656	27759	Pol_II_3.raw	2.26	0	0.004278
	Sequest HT (A11)	Unambiguous	TTSNHLIEVIEVLGIEAVR		2	11	XP_044444971.1; XP_044422531.1	XP_044327129.1; XP_044429705.1; XP_044444971.1; XP_044335362.1; XP_044422530.1; XP_044399993.1; XP_044391333.1; XP_044459984.1; XP_044444970.1; XP_044391332.1; XP_044422531.1	0	2	0.4915	0	1	1	1047.09	2093.17	2093.16	3.2	0.00335	2.45837e+06	CID (Collision Induced Dissociation)	MS2	1.585	98.4882	27797	Pol_II_3.raw	2.95	0	1.399e-05
	Sequest HT (A11)	Unambiguous	TTSNHLIEVIEVLGIEAVR		2	11	XP_044444971.1; XP_044422531.1	XP_044327129.1; XP_044429705.1; XP_044444971.1; XP_044335362.1; XP_044422530.1; XP_044399993.1; XP_044391333.1; XP_044459984.1; XP_044444970.1; XP_044391332.1; XP_044422531.1	0	2	0.6212	0	1	1	1047.09	2093.17	2093.16	3.32	0.00347	3.10719e+06	CID (Collision Induced Dissociation)	MS2	1.038	98.5398	27812	Pol_II_3.raw	3.3	0	1.607e-05
	Sequest HT (A11)	Unambiguous	TTSNHLIEVIEVLGIEAVR		2	11	XP_044444971.1; XP_044422531.1	XP_044327129.1; XP_044429705.1; XP_044444971.1; XP_044335362.1; XP_044422530.1; XP_044399993.1; XP_044391333.1; XP_044459984.1; XP_044444970.1; XP_044391332.1; XP_044422531.1	0	2	0.5859	0	1	1	1047.09	2093.17	2093.16	3.78	0.00396	5.69116e+06	CID (Collision Induced Dissociation)	MS2	1.228	98.8519	27910	Pol_II_3.raw	2.97	0	0.0003315
	Sequest HT (A11)	Unambiguous	NATLFFNILLR		2	5	XP_044444971.1; XP_044422531.1	XP_044429705.1; XP_044444971.1; XP_044422530.1; XP_044444970.1; XP_044422531.1	0	2	0.268	0	1	1	661.387	1321.77	1321.76	3.09	0.00204	2.37486e+06	CID (Collision Induced Dissociation)	MS2	1.88	99.1423	27993	Pol_II_3.raw	1.94	0	0.02168
	Sequest HT (A11)	Selected	TLGTSTGSLIHVIWEEVGPDAARK		2	5	XP_044444971.1; XP_044422531.1	XP_044429705.1; XP_044444971.1; XP_044422530.1; XP_044444970.1; XP_044422531.1	1	3	0.0204	0	1	1	846.45	2537.34	2537.34	-0.28	-0.00024	3.31107e+06	CID (Collision Induced Dissociation)	MS2	1.051	90.6018	25384	Pol_II_3.raw	1.47	0	0.006866
	Sequest HT (A11)	Unambiguous	ESFEWVIGEIESR		2	11	XP_044444971.1; XP_044422531.1	XP_044327129.1; XP_044429705.1; XP_044399994.1; XP_044444971.1; XP_044422530.1; XP_044399993.1; XP_044391333.1; XP_044459984.1; XP_044444970.1; XP_044391332.1; XP_044422531.1	0	2	0.0751	0	1	1	790.886	1580.76	1580.76	3.61	0.00285	5.51255e+06	CID (Collision Induced Dissociation)	MS2	1.258	90.5116	25362	Pol_II_3.raw	1.73	0	0.00212
	Sequest HT (A11)	Unambiguous	TLGTSTGSLIHVIWEEVGPDAARK		2	5	XP_044444971.1; XP_044422531.1	XP_044429705.1; XP_044444971.1; XP_044422530.1; XP_044444970.1; XP_044422531.1	1	3	0.2336	0	1	1	846.452	2537.34	2537.34	2.17	0.00184	6638551	CID (Collision Induced Dissociation)	MS2	0.399	90.4761	25347	Pol_II_3.raw	2.44	0	0.0005062
	Sequest HT (A11)	Unambiguous	VNKFDESEGFKPDNEWMLDTEGVNLLAVMcHEDVDSTR	C30(Carbamidomethyl)	2	5	XP_044444971.1; XP_044422531.1	XP_044429705.1; XP_044444971.1; XP_044422530.1; XP_044444970.1; XP_044422531.1	1	4	0.6401	0	1	1	1107.51	4427	4426.99	2.72	0.00301	3526222	CID (Collision Induced Dissociation)	MS2	1.711	93.4954	26266	Pol_II_3.raw	4.64	0	1.261e-07
	Sequest HT (A11)	Unambiguous	VNKFDESEGFKPDNEWMLDTEGVNLLAVMcHEDVDSTR	C30(Carbamidomethyl)	2	5	XP_044444971.1; XP_044422531.1	XP_044429705.1; XP_044444971.1; XP_044422530.1; XP_044444970.1; XP_044422531.1	1	4	0.5581	0	1	1	1107.51	4427	4426.99	3.05	0.00337	4.66879e+06	CID (Collision Induced Dissociation)	MS2	1.668	93.3733	26228	Pol_II_3.raw	3.96	0	9.725e-07
	Sequest HT (A11)	Unambiguous	VNKFDESEGFKPDNEWMLDTEGVNLLAVMcHEDVDSTR	C30(Carbamidomethyl)	2	5	XP_044444971.1; XP_044422531.1	XP_044429705.1; XP_044444971.1; XP_044422530.1; XP_044444970.1; XP_044422531.1	1	3	0.4987	0	1	1	1476.34	4427	4426.99	2.04	0.00301	1708140	CID (Collision Induced Dissociation)	MS2	1.421	93.0239	26122	Pol_II_3.raw	3.85	0	0.00443
	Sequest HT (A11)	Unambiguous	NSLGDVIQFLYGEDGMDAVWIESQKLDSLK		2	7	XP_044444971.1; XP_044422531.1	XP_044327129.1; XP_044429705.1; XP_044444971.1; XP_044422530.1; XP_044459984.1; XP_044444970.1; XP_044422531.1	1	3	0.4941	0	1	1	1124.23	3370.67	3370.65	4.69	0.00527	2598151	CID (Collision Induced Dissociation)	MS2	0.567	111.026	31628	Pol_II_3.raw	4.27	0	0.0003411
	Sequest HT (A11)	Unambiguous	NSLGDVIQFLYGEDGMDAVWIESQKLDSLK		2	7	XP_044444971.1; XP_044422531.1	XP_044327129.1; XP_044429705.1; XP_044444971.1; XP_044422530.1; XP_044459984.1; XP_044444970.1; XP_044422531.1	1	3	0.332	0	1	1	1124.22	3370.66	3370.65	2.19	0.00246	1.88509e+06	CID (Collision Induced Dissociation)	MS2	0.967	111.504	31778	Pol_II_3.raw	2.59	0	0.001137
	Sequest HT (A11)	Unambiguous	NSLGDVIQFLYGEDGMDAVWIESQKLDSLK		2	7	XP_044444971.1; XP_044422531.1	XP_044327129.1; XP_044429705.1; XP_044444971.1; XP_044422530.1; XP_044459984.1; XP_044444970.1; XP_044422531.1	1	3	0.4121	0	1	1	1124.22	3370.66	3370.65	1.22	0.00137	1597753	CID (Collision Induced Dissociation)	MS2	0.878	107.925	30682	Pol_II_3.raw	3.13	0	6.321e-05
	Sequest HT (A11)	Unambiguous	NSLGDVIQFLYGEDGMDAVWIESQKLDSLK		2	7	XP_044444971.1; XP_044422531.1	XP_044327129.1; XP_044429705.1; XP_044444971.1; XP_044422530.1; XP_044459984.1; XP_044444970.1; XP_044422531.1	1	3	0.4648	0	1	1	1124.23	3370.66	3370.65	3.06	0.00344	3319417	CID (Collision Induced Dissociation)	MS2	0.667	107.965	30692	Pol_II_3.raw	3.98	0	1.088e-05
	Sequest HT (A11)	Unambiguous	LSMADIAEKINHEFDDDLScIFNDDNADKLILR	C20(Carbamidomethyl)	2	8	XP_044444971.1; XP_044422531.1	XP_044327129.1; XP_044429705.1; XP_044444971.1; XP_044335362.1; XP_044422530.1; XP_044459984.1; XP_044444970.1; XP_044422531.1	2	4	0.2765	0	1	1	963.465	3850.84	3850.83	2.75	0.00265	10728943	CID (Collision Induced Dissociation)	MS2	1.933	108.142	30746	Pol_II_3.raw	3.4	0	4.254e-05
	Sequest HT (A11)	Unambiguous	LSMADIAEKINHEFDDDLScIFNDDNADKLILR	C20(Carbamidomethyl)	2	8	XP_044444971.1; XP_044422531.1	XP_044327129.1; XP_044429705.1; XP_044444971.1; XP_044335362.1; XP_044422530.1; XP_044459984.1; XP_044444970.1; XP_044422531.1	2	3	0.3627	0	1	1	1284.29	3850.84	3850.83	4.48	0.00575	1.06177e+06	CID (Collision Induced Dissociation)	MS2	1.246	108.147	30748	Pol_II_3.raw	4.08	0	0.02067
	Sequest HT (A11)	Unambiguous	NSLGDVIQFLYGEDGMDAVWIESQKLDSLK		2	7	XP_044444971.1; XP_044422531.1	XP_044327129.1; XP_044429705.1; XP_044444971.1; XP_044422530.1; XP_044459984.1; XP_044444970.1; XP_044422531.1	1	3	0.3946	0	1	1	1124.23	3370.66	3370.65	3.71	0.00417	6.28524e+06	CID (Collision Induced Dissociation)	MS2	0.39	109.924	31290	Pol_II_3.raw	2.94	0	0.006264
	Sequest HT (A11)	Unambiguous	SVTHATEIWYDPDPLGTIIEEDVEFVR		2	5	XP_044444971.1; XP_044422531.1	XP_044429705.1; XP_044444971.1; XP_044422530.1; XP_044444970.1; XP_044422531.1	0	3	0.2026	0	1	1	1044.52	3131.53	3131.52	4.27	0.00446	189508	CID (Collision Induced Dissociation)	MS2	13.347	149.407	42522	Pol_II_3.raw	3.06	0	0.000241
	Sequest HT (A11)	Unambiguous	NSLGDVIQFLYGEDGMDAVWIESQKLDSLK		2	7	XP_044444971.1; XP_044422531.1	XP_044327129.1; XP_044429705.1; XP_044444971.1; XP_044422530.1; XP_044459984.1; XP_044444970.1; XP_044422531.1	1	3	0.4006	0	1	1	1124.23	3370.67	3370.65	4.48	0.00503	116240	CID (Collision Induced Dissociation)	MS2	16.742	149.409	42523	Pol_II_3.raw	3.32	0	0.0002661
	Sequest HT (A11)	Unambiguous	NSLGDVIQFLYGEDGMDAVWIESQKLDSLK		2	7	XP_044444971.1; XP_044422531.1	XP_044327129.1; XP_044429705.1; XP_044444971.1; XP_044422530.1; XP_044459984.1; XP_044444970.1; XP_044422531.1	1	3	0.2984	0	1	1	1124.23	3370.67	3370.65	4.69	0.00527	224306	CID (Collision Induced Dissociation)	MS2	9.429	149.467	42539	Pol_II_3.raw	2.58	0	0.01559
	Sequest HT (A11)	Unambiguous	SVTHATEIWYDPDPLGTIIEEDVEFVR		2	5	XP_044444971.1; XP_044422531.1	XP_044429705.1; XP_044444971.1; XP_044422530.1; XP_044444970.1; XP_044422531.1	0	3	0.3297	0	1	1	1044.52	3131.53	3131.52	3.57	0.00372	363044	CID (Collision Induced Dissociation)	MS2	6.803	149.47	42540	Pol_II_3.raw	2.76	0	0.01463
	Sequest HT (A11)	Unambiguous	cIVSPQANRPVmGIVQDTLLGcR	C1(Carbamidomethyl); M12(Oxidation); C22(Carbamidomethyl)	2	9	XP_044444971.1; XP_044422531.1	XP_044327129.1; XP_044429705.1; XP_044444971.1; XP_044422530.1; XP_044399993.1; XP_044459984.1; XP_044444970.1; XP_044391332.1; XP_044422531.1	0	3	0.2615	0	1	1	867.445	2600.32	2600.31	4.3	0.00373	110476	CID (Collision Induced Dissociation)	MS2	26.267	151.099	43027	Pol_II_3.raw	1.95	0	0.001507
	Sequest HT (A11)	Unambiguous	NSLGDVIQFLYGEDGMDAVWIESQK		2	7	XP_044444971.1; XP_044422531.1	XP_044327129.1; XP_044429705.1; XP_044444971.1; XP_044422530.1; XP_044459984.1; XP_044444970.1; XP_044422531.1	0	2	0.6182	0	1	1	1407.68	2814.36	2814.33	9.56	0.01346	676070	CID (Collision Induced Dissociation)	MS2	1.483	107.612	30585	Pol_II_3.raw	2.96	0	0.007394
	Sequest HT (A11)	Unambiguous	SVTHATEIWYDPDPLGTIIEEDVEFVR		2	5	XP_044444971.1; XP_044422531.1	XP_044429705.1; XP_044444971.1; XP_044422530.1; XP_044444970.1; XP_044422531.1	0	3	0.324	0	1	1	1044.51	3131.53	3131.52	2.16	0.00226	1.53189e+06	CID (Collision Induced Dissociation)	MS2	1.646	107.56	30570	Pol_II_3.raw	2.5	0	0.003478
	Sequest HT (A11)	Unambiguous	SVTHATEIWYDPDPLGTIIEEDVEFVR		2	5	XP_044444971.1; XP_044422531.1	XP_044429705.1; XP_044444971.1; XP_044422530.1; XP_044444970.1; XP_044422531.1	0	2	0.4841	0	1	1	1566.27	3131.54	3131.52	4.92	0.0077	484972	CID (Collision Induced Dissociation)	MS2	1.565	102.516	29034	Pol_II_3.raw	3.14	0	0.002254
	Sequest HT (A11)	Unambiguous	NATLFFNILLR		2	5	XP_044444971.1; XP_044422531.1	XP_044429705.1; XP_044444971.1; XP_044422530.1; XP_044444970.1; XP_044422531.1	0	2	0.118	0	1	1	661.387	1321.77	1321.76	2.72	0.0018	1.24516e+06	CID (Collision Induced Dissociation)	MS2	2.918	102.28	28961	Pol_II_3.raw	1.78	0	0.007214
	Sequest HT (A11)	Unambiguous	NATLFFNILLR		2	5	XP_044444971.1; XP_044422531.1	XP_044429705.1; XP_044444971.1; XP_044422530.1; XP_044444970.1; XP_044422531.1	0	2	0.4051	0	1	1	661.386	1321.76	1321.76	1.52	0.00101	1613837	CID (Collision Induced Dissociation)	MS2	3.075	102.312	28968	Pol_II_3.raw	2.37	0	0.009307
	Sequest HT (A11)	Unambiguous	SVTHATEIWYDPDPLGTIIEEDVEFVR		2	5	XP_044444971.1; XP_044422531.1	XP_044429705.1; XP_044444971.1; XP_044422530.1; XP_044444970.1; XP_044422531.1	0	2	0.6187	0	1	1	1566.28	3131.55	3131.52	9.75	0.01527	766676	CID (Collision Induced Dissociation)	MS2	2.361	102.436	29007	Pol_II_3.raw	2.78	0	0.001196
	Sequest HT (A11)	Unambiguous	SVTHATEIWYDPDPLGTIIEEDVEFVR		2	5	XP_044444971.1; XP_044422531.1	XP_044429705.1; XP_044444971.1; XP_044422530.1; XP_044444970.1; XP_044422531.1	0	3	0.3397	0	1	1	1044.52	3131.53	3131.52	3.8	0.00397	15029931	CID (Collision Induced Dissociation)	MS2	0.163	104.307	29576	Pol_II_3.raw	3.12	0	0.0001415
	Sequest HT (A11)	Unambiguous	SVTHATEIWYDPDPLGTIIEEDVEFVR		2	5	XP_044444971.1; XP_044422531.1	XP_044429705.1; XP_044444971.1; XP_044422530.1; XP_044444970.1; XP_044422531.1	0	3	0.5082	0	1	1	1044.51	3131.53	3131.52	2.87	0.00299	6472563	CID (Collision Induced Dissociation)	MS2	0.312	104.366	29594	Pol_II_3.raw	3.68	0	4.017e-05
	Sequest HT (A11)	Unambiguous	SVTHATEIWYDPDPLGTIIEEDVEFVR		2	5	XP_044444971.1; XP_044422531.1	XP_044429705.1; XP_044444971.1; XP_044422530.1; XP_044444970.1; XP_044422531.1	0	3	0.4774	0	1	1	1044.52	3131.54	3131.52	4.74	0.00494	11105666	CID (Collision Induced Dissociation)	MS2	0.294	104.426	29612	Pol_II_3.raw	3.98	0	7.498e-06
	Sequest HT (A11)	Unambiguous	SVTHATEIWYDPDPLGTIIEEDVEFVR		2	5	XP_044444971.1; XP_044422531.1	XP_044429705.1; XP_044444971.1; XP_044422530.1; XP_044444970.1; XP_044422531.1	0	3	0.5443	0	1	1	1044.52	3131.53	3131.52	4.39	0.00458	10084677	CID (Collision Induced Dissociation)	MS2	0.285	104.485	29630	Pol_II_3.raw	3.84	0	2.226e-05
	Sequest HT (A11)	Unambiguous	cIVSPQANRPVMGIVQDTLLGcR	C1(Carbamidomethyl); C22(Carbamidomethyl)	2	9	XP_044444971.1; XP_044422531.1	XP_044327129.1; XP_044429705.1; XP_044444971.1; XP_044422530.1; XP_044399993.1; XP_044459984.1; XP_044444970.1; XP_044391332.1; XP_044422531.1	0	2	0.3008	0	1	1	1292.66	2584.32	2584.32	1.83	0.00236	1.40996e+06	CID (Collision Induced Dissociation)	MS2	1.785	80.8165	22406	Pol_II_3.raw	1.33	0	0.01264
	Sequest HT (A11)	Unambiguous	cDTcMAGMAEcPGHFGHLELAKPMFHIGFIK	C1(Carbamidomethyl); C4(Carbamidomethyl); C11(Carbamidomethyl)	2	10	XP_044444971.1; XP_044422531.1	XP_044327129.1; XP_044429652.1; XP_044429705.1; XP_044444971.1; XP_044422530.1; XP_044425929.1; XP_044459984.1; XP_044444970.1; XP_044440562.1; XP_044422531.1	0	3	0.2423	0	1	1	1188.21	3562.61	3562.6	2.53	0.003	554111	CID (Collision Induced Dissociation)	MS2	1.275	79.9349	22136	Pol_II_3.raw	2.6	0	0.001358
	Sequest HT (A11)	Unambiguous	GLTPQEFFFHAMGGR		2	8	XP_044444971.1; XP_044422531.1	XP_044327129.1; XP_044429705.1; XP_044444971.1; XP_044422530.1; XP_044399993.1; XP_044459984.1; XP_044444970.1; XP_044422531.1	0	2	0.46	0	1	1	847.912	1694.82	1694.81	4	0.00339	1.47363e+06	CID (Collision Induced Dissociation)	MS2	1.659	82.4439	22900	Pol_II_3.raw	2	0	0.006689
	Sequest HT (A11)	Unambiguous	GLTPQEFFFHAMGGR		2	8	XP_044444971.1; XP_044422531.1	XP_044327129.1; XP_044429705.1; XP_044444971.1; XP_044422530.1; XP_044399993.1; XP_044459984.1; XP_044444970.1; XP_044422531.1	0	2	0.5062	0	1	1	847.912	1694.82	1694.81	4	0.00339	1.47363e+06	CID (Collision Induced Dissociation)	MS2	1.662	82.4677	22910	Pol_II_3.raw	2.41	0	0.004333
	Sequest HT (A11)	Unambiguous	GLTPQEFFFHAMGGR		2	8	XP_044444971.1; XP_044422531.1	XP_044327129.1; XP_044429705.1; XP_044444971.1; XP_044422530.1; XP_044399993.1; XP_044459984.1; XP_044444970.1; XP_044422531.1	0	2	0.5788	0	1	1	847.913	1694.82	1694.81	4.43	0.00376	3.12355e+06	CID (Collision Induced Dissociation)	MS2	1.12	82.5007	22917	Pol_II_3.raw	2.73	0	0.0002694
	Sequest HT (A11)	Unambiguous	GLTPQEFFFHAMGGR		2	8	XP_044444971.1; XP_044422531.1	XP_044327129.1; XP_044429705.1; XP_044444971.1; XP_044422530.1; XP_044399993.1; XP_044459984.1; XP_044444970.1; XP_044422531.1	0	2	0.4378	0	1	1	847.913	1694.82	1694.81	4.43	0.00376	3.12355e+06	CID (Collision Induced Dissociation)	MS2	1.409	82.503	22918	Pol_II_3.raw	2.01	0	0.0006779
	Sequest HT (A11)	Unambiguous	SYYEmPDEDIDPDKISPWLLR	M5(Oxidation)	2	5	XP_044444971.1; XP_044422531.1	XP_044429705.1; XP_044444971.1; XP_044422530.1; XP_044444970.1; XP_044422531.1	1	2	0.4449	0	1	1	1299.61	2598.21	2598.21	3	0.0039	1.21645e+06	CID (Collision Induced Dissociation)	MS2	2.724	82.0479	22781	Pol_II_3.raw	2.54	0	0.002705
	Sequest HT (A11)	Unambiguous	SYYEmPDEDIDPDKISPWLLR	M5(Oxidation)	2	5	XP_044444971.1; XP_044422531.1	XP_044429705.1; XP_044444971.1; XP_044422530.1; XP_044444970.1; XP_044422531.1	1	2	0.3604	0	1	1	1299.61	2598.21	2598.21	2.72	0.00353	1.53061e+06	CID (Collision Induced Dissociation)	MS2	3.89	82.1118	22801	Pol_II_3.raw	2.22	0	0.002042
	Sequest HT (A11)	Unambiguous	GSFINISQMTACVGQQNVEGK		2	11	XP_044444971.1; XP_044422531.1	XP_044327129.1; XP_044429705.1; XP_044399994.1; XP_044444971.1; XP_044422530.1; XP_044399993.1; XP_044391333.1; XP_044459984.1; XP_044444970.1; XP_044391332.1; XP_044422531.1	0	2	0.4692	0	1	1	1106.04	2211.06	2211.05	5.3	0.00586	796300	CID (Collision Induced Dissociation)	MS2	3.038	77.8109	21489	Pol_II_3.raw	2.6	0	0.0001052
	Sequest HT (A11)	Unambiguous	GSFINISQMTACVGQQNVEGK		2	11	XP_044444971.1; XP_044422531.1	XP_044327129.1; XP_044429705.1; XP_044399994.1; XP_044444971.1; XP_044422530.1; XP_044399993.1; XP_044391333.1; XP_044459984.1; XP_044444970.1; XP_044391332.1; XP_044422531.1	0	2	0.5253	0	1	1	1106.04	2211.06	2211.05	4.42	0.00489	1586504	CID (Collision Induced Dissociation)	MS2	2.494	77.8659	21505	Pol_II_3.raw	2.97	0	2.377e-05
	Sequest HT (A11)	Unambiguous	GSFINISQMTACVGQQNVEGK		2	11	XP_044444971.1; XP_044422531.1	XP_044327129.1; XP_044429705.1; XP_044399994.1; XP_044444971.1; XP_044422530.1; XP_044399993.1; XP_044391333.1; XP_044459984.1; XP_044444970.1; XP_044391332.1; XP_044422531.1	0	2	0.6	0	1	1	1106.04	2211.06	2211.05	4.42	0.00489	1586504	CID (Collision Induced Dissociation)	MS2	2.601	77.8683	21506	Pol_II_3.raw	3.45	0	1.879e-05
	Sequest HT (A11)	Unambiguous	AEVLELMMVPK		2	10	XP_044444971.1; XP_044422531.1	XP_044327129.1; XP_044429705.1; XP_044399994.1; XP_044444971.1; XP_044422530.1; XP_044391333.1; XP_044459984.1; XP_044444970.1; XP_044391332.1; XP_044422531.1	0	2	0.5963	0	1	1	630.342	1259.68	1259.67	2.59	0.00163	5131178	CID (Collision Induced Dissociation)	MS2	0.7	77.1329	21281	Pol_II_3.raw	2.7	0	0.001447
	Sequest HT (A11)	Unambiguous	LEADRLQLGTEITTTGDNTWPMPVNLKR		2	5	XP_044444971.1; XP_044422531.1	XP_044429705.1; XP_044444971.1; XP_044422530.1; XP_044444970.1; XP_044422531.1	2	3	0.294	0	1	1	1057.22	3169.64	3169.63	2.91	0.00307	3570804	CID (Collision Induced Dissociation)	MS2	0.451	79.1421	21891	Pol_II_3.raw	3.64	0	0.002026
	Sequest HT (A11)	Unambiguous	LEADRLQLGTEITTTGDNTWPMPVNLKR		2	5	XP_044444971.1; XP_044422531.1	XP_044429705.1; XP_044444971.1; XP_044422530.1; XP_044444970.1; XP_044422531.1	2	4	0.4	0	1	1	793.165	3169.64	3169.63	2.3	0.00183	13498899	CID (Collision Induced Dissociation)	MS2	1.794	79.1989	21908	Pol_II_3.raw	3.55	0	1.471e-05
	Sequest HT (A11)	Unambiguous	LEADRLQLGTEITTTGDNTWPMPVNLKR		2	5	XP_044444971.1; XP_044422531.1	XP_044429705.1; XP_044444971.1; XP_044422530.1; XP_044444970.1; XP_044422531.1	2	4	0.3257	0	1	1	793.165	3169.64	3169.63	2.23	0.00177	12011431	CID (Collision Induced Dissociation)	MS2	1.245	79.26	21927	Pol_II_3.raw	3.04	0	4.001e-05
	Sequest HT (A11)	Unambiguous	LEADRLQLGTEITTTGDNTWPMPVNLKR		2	5	XP_044444971.1; XP_044422531.1	XP_044429705.1; XP_044444971.1; XP_044422530.1; XP_044444970.1; XP_044422531.1	2	3	0.3666	0	1	1	1057.22	3169.64	3169.63	3.48	0.00368	3.27074e+06	CID (Collision Induced Dissociation)	MS2	0.64	79.4995	21999	Pol_II_3.raw	4.01	0	6.645e-05
	Sequest HT (A11)	Unambiguous	LEADRLQLGTEITTTGDNTWPMPVNLKR		2	5	XP_044444971.1; XP_044422531.1	XP_044429705.1; XP_044444971.1; XP_044422530.1; XP_044444970.1; XP_044422531.1	2	3	0.4784	0	1	1	1057.22	3169.64	3169.63	3.37	0.00356	5454983	CID (Collision Induced Dissociation)	MS2	0.475	79.0851	21874	Pol_II_3.raw	3.47	0	0.002034
	Sequest HT (A11)	Unambiguous	LEADRLQLGTEITTTGDNTWPMPVNLKR		2	5	XP_044444971.1; XP_044422531.1	XP_044429705.1; XP_044444971.1; XP_044422530.1; XP_044444970.1; XP_044422531.1	2	3	0.4703	0	1	1	1057.22	3169.64	3169.63	3.71	0.00392	2.8819e+06	CID (Collision Induced Dissociation)	MS2	0.582	79.5568	22017	Pol_II_3.raw	4.55	0	4.23e-05
	Sequest HT (A11)	Unambiguous	cDTcMAGMAEcPGHFGHLELAKPMFHIGFIK	C1(Carbamidomethyl); C4(Carbamidomethyl); C11(Carbamidomethyl)	2	10	XP_044444971.1; XP_044422531.1	XP_044327129.1; XP_044429652.1; XP_044429705.1; XP_044444971.1; XP_044422530.1; XP_044425929.1; XP_044459984.1; XP_044444970.1; XP_044440562.1; XP_044422531.1	0	3	0.4031	0	1	1	1188.21	3562.6	3562.6	-0.35	-0.00042	1.08469e+06	CID (Collision Induced Dissociation)	MS2	1.684	79.5854	22029	Pol_II_3.raw	3.2	0	0.001542
	Sequest HT (A11)	Unambiguous	SYYEMPDEDIDPDKISPWLLR		2	5	XP_044444971.1; XP_044422531.1	XP_044429705.1; XP_044444971.1; XP_044422530.1; XP_044444970.1; XP_044422531.1	1	2	0.5455	0	1	2	1291.61	2582.22	2582.21	3.13	0.00404	1.66618e+06	CID (Collision Induced Dissociation)	MS2	2.149	87.0479	24307	Pol_II_3.raw	2.31	0	0.002178
	Sequest HT (A11)	Unambiguous	LTKESFEWVIGEIESR		2	7	XP_044444971.1; XP_044422531.1	XP_044327129.1; XP_044429705.1; XP_044444971.1; XP_044422530.1; XP_044459984.1; XP_044444970.1; XP_044422531.1	1	3	0.4421	0	1	1	641.669	1922.99	1922.99	3.17	0.00203	10081111	CID (Collision Induced Dissociation)	MS2	0.346	87.0366	24302	Pol_II_3.raw	2.85	0	0.00389
	Sequest HT (A11)	Unambiguous	SYYEMPDEDIDPDKISPWLLR		2	5	XP_044444971.1; XP_044422531.1	XP_044429705.1; XP_044444971.1; XP_044422530.1; XP_044444970.1; XP_044422531.1	1	2	0.4227	0	1	2	1291.61	2582.22	2582.21	2.28	0.00294	1.27024e+06	CID (Collision Induced Dissociation)	MS2	2.412	87.0081	24297	Pol_II_3.raw	2.2	0	0.0003921
	Sequest HT (A11)	Unambiguous	LTKESFEWVIGEIESR		2	7	XP_044444971.1; XP_044422531.1	XP_044327129.1; XP_044429705.1; XP_044444971.1; XP_044422530.1; XP_044459984.1; XP_044444970.1; XP_044422531.1	1	3	0.3184	0	1	1	641.669	1922.99	1922.99	3.36	0.00215	14721822	CID (Collision Induced Dissociation)	MS2	0.295	86.9778	24284	Pol_II_3.raw	2.45	0	0.0003716
	Sequest HT (A11)	Unambiguous	INHEFDDDLSCIFNDDNADKLILR		2	8	XP_044444971.1; XP_044422531.1	XP_044327129.1; XP_044429705.1; XP_044444971.1; XP_044335362.1; XP_044422530.1; XP_044459984.1; XP_044444970.1; XP_044422531.1	1	3	0.1552	0	1	1	945.786	2835.34	2835.33	6.12	0.00578	1.04857e+06	CID (Collision Induced Dissociation)	MS2	1.83	87.9418	24579	Pol_II_3.raw	2.32	0	0.001914
	Sequest HT (A11)	Unambiguous	ESFEWVIGEIESR		2	11	XP_044444971.1; XP_044422531.1	XP_044327129.1; XP_044429705.1; XP_044399994.1; XP_044444971.1; XP_044422530.1; XP_044399993.1; XP_044391333.1; XP_044459984.1; XP_044444970.1; XP_044391332.1; XP_044422531.1	0	2	0.2036	0	1	1	790.885	1580.76	1580.76	2.37	0.00188	1.92643e+06	CID (Collision Induced Dissociation)	MS2	1.357	88.0501	24610	Pol_II_3.raw	2.8	0	0.001543
	Sequest HT (A11)	Unambiguous	ESFEWVIGEIESR		2	11	XP_044444971.1; XP_044422531.1	XP_044327129.1; XP_044429705.1; XP_044399994.1; XP_044444971.1; XP_044422530.1; XP_044399993.1; XP_044391333.1; XP_044459984.1; XP_044444970.1; XP_044391332.1; XP_044422531.1	0	2	0.3828	0	1	1	790.885	1580.76	1580.76	2.37	0.00188	1.92643e+06	CID (Collision Induced Dissociation)	MS2	1.503	88.0523	24611	Pol_II_3.raw	2.56	0	0.001103
	Sequest HT (A11)	Unambiguous	ESFEWVIGEIESR		2	11	XP_044444971.1; XP_044422531.1	XP_044327129.1; XP_044429705.1; XP_044399994.1; XP_044444971.1; XP_044422530.1; XP_044399993.1; XP_044391333.1; XP_044459984.1; XP_044444970.1; XP_044391332.1; XP_044422531.1	0	2	0.4638	0	1	1	790.885	1580.76	1580.76	2.61	0.00206	3.40477e+06	CID (Collision Induced Dissociation)	MS2	1.497	88.1094	24628	Pol_II_3.raw	3.04	0	0.0002519
	Sequest HT (A11)	Unambiguous	SYYEMPDEDIDPDKISPWLLR		2	5	XP_044444971.1; XP_044422531.1	XP_044429705.1; XP_044444971.1; XP_044422530.1; XP_044444970.1; XP_044422531.1	1	3	0.3143	0	1	1	861.412	2582.22	2582.21	3.17	0.00273	60133284	CID (Collision Induced Dissociation)	MS2	0.053	88.1645	24644	Pol_II_3.raw	2.1	0	0.001105
	Sequest HT (A11)	Unambiguous	SYYEMPDEDIDPDKISPWLLR		2	5	XP_044444971.1; XP_044422531.1	XP_044429705.1; XP_044444971.1; XP_044422530.1; XP_044444970.1; XP_044422531.1	1	3	0.2915	0	1	2	861.412	2582.22	2582.21	3.6	0.0031	56782940	CID (Collision Induced Dissociation)	MS2	0.052	88.2236	24662	Pol_II_3.raw	1.99	0	0.0006397
	Sequest HT (A11)	Unambiguous	VQLVQFGILSPDEIR		1	8	XP_044422531.1	XP_044429705.1; XP_044399994.1; XP_044422530.1; XP_044399993.1; XP_044391333.1; XP_044425929.1; XP_044391332.1; XP_044422531.1	0	2	0.514	0	1	1	857.483	1713.96	1713.95	3.07	0.00263	2322883	CID (Collision Induced Dissociation)	MS2	1.271	88.2302	24665	Pol_II_3.raw	3.21	0	0.0002437
	Sequest HT (A11)	Unambiguous	ESFEWVIGEIESR		2	11	XP_044444971.1; XP_044422531.1	XP_044327129.1; XP_044429705.1; XP_044399994.1; XP_044444971.1; XP_044422530.1; XP_044399993.1; XP_044391333.1; XP_044459984.1; XP_044444970.1; XP_044391332.1; XP_044422531.1	0	3	0.1885	0	1	1	527.592	1580.76	1580.76	1.79	0.00094	1.96635e+06	CID (Collision Induced Dissociation)	MS2	1.691	88.3453	24699	Pol_II_3.raw	2.44	0	0.003529
	Sequest HT (A11)	Unambiguous	cIVSPQANRPVMGIVQDTLLGCR	C1(Carbamidomethyl)	2	9	XP_044444971.1; XP_044422531.1	XP_044327129.1; XP_044429705.1; XP_044444971.1; XP_044422530.1; XP_044399993.1; XP_044459984.1; XP_044444970.1; XP_044391332.1; XP_044422531.1	0	3	0.4034	0	1	1	843.105	2527.3	2527.29	2.46	0.00207	4.0598e+06	CID (Collision Induced Dissociation)	MS2	0.932	84.1725	23433	Pol_II_3.raw	2.9	0	4.966e-05
	Sequest HT (A11)	Unambiguous	cIVSPQANRPVMGIVQDTLLGCR	C1(Carbamidomethyl)	2	9	XP_044444971.1; XP_044422531.1	XP_044327129.1; XP_044429705.1; XP_044444971.1; XP_044422530.1; XP_044399993.1; XP_044459984.1; XP_044444970.1; XP_044391332.1; XP_044422531.1	0	3	0.4176	0	1	1	843.106	2527.3	2527.29	3.54	0.00299	5082294	CID (Collision Induced Dissociation)	MS2	1.039	84.35	23487	Pol_II_3.raw	3.76	0	0.0001473
	Sequest HT (A11)	Unambiguous	VQLVQFGILSPDEIR		1	8	XP_044422531.1	XP_044429705.1; XP_044399994.1; XP_044422530.1; XP_044399993.1; XP_044391333.1; XP_044425929.1; XP_044391332.1; XP_044422531.1	0	2	0.4823	0	1	1	857.483	1713.96	1713.95	3.43	0.00294	2.7413e+06	CID (Collision Induced Dissociation)	MS2	1.722	85.0331	23691	Pol_II_3.raw	2.82	0	0.001329
	Sequest HT (A11)	Unambiguous	LTKESFEWVIGEIESR		2	7	XP_044444971.1; XP_044422531.1	XP_044327129.1; XP_044429705.1; XP_044444971.1; XP_044422530.1; XP_044459984.1; XP_044444970.1; XP_044422531.1	1	2	0.6713	0	1	1	961.999	1922.99	1922.99	2.58	0.00248	2.3161e+06	CID (Collision Induced Dissociation)	MS2	1.415	85.9729	23978	Pol_II_3.raw	3.56	0	0.0001151
	Sequest HT (A11)	Unambiguous	LTKESFEWVIGEIESR		2	7	XP_044444971.1; XP_044422531.1	XP_044327129.1; XP_044429705.1; XP_044444971.1; XP_044422530.1; XP_044459984.1; XP_044444970.1; XP_044422531.1	1	2	0.6992	0	1	1	961.999	1922.99	1922.99	2.58	0.00248	2.3161e+06	CID (Collision Induced Dissociation)	MS2	1.71	85.9775	23980	Pol_II_3.raw	3.59	0	9.875e-05
	Sequest HT (A11)	Unambiguous	LTKESFEWVIGEIESR		2	7	XP_044444971.1; XP_044422531.1	XP_044327129.1; XP_044429705.1; XP_044444971.1; XP_044422530.1; XP_044459984.1; XP_044444970.1; XP_044422531.1	1	2	0.7014	0	1	1	961.999	1922.99	1922.99	2.77	0.00266	3.91314e+06	CID (Collision Induced Dissociation)	MS2	1.09	86.0357	23998	Pol_II_3.raw	3.65	0	3.3e-05
	Sequest HT (A11)	Unambiguous	INHEFDDDLScIFNDDNADKLILR	C11(Carbamidomethyl)	2	8	XP_044444971.1; XP_044422531.1	XP_044327129.1; XP_044429705.1; XP_044444971.1; XP_044335362.1; XP_044422530.1; XP_044459984.1; XP_044444970.1; XP_044422531.1	1	2	0.6007	0	1	1	1446.69	2892.37	2892.35	7.38	0.01067	641912	CID (Collision Induced Dissociation)	MS2	3.226	86.0475	24003	Pol_II_3.raw	2.73	0	0.001165
	Sequest HT (A11)	Unambiguous	INHEFDDDLScIFNDDNADKLILR	C11(Carbamidomethyl)	2	8	XP_044444971.1; XP_044422531.1	XP_044327129.1; XP_044429705.1; XP_044444971.1; XP_044335362.1; XP_044422530.1; XP_044459984.1; XP_044444970.1; XP_044422531.1	1	3	0.5485	0	1	1	964.794	2892.37	2892.35	6.62	0.00638	37142872	CID (Collision Induced Dissociation)	MS2	0.077	86.2086	24050	Pol_II_3.raw	3.61	0	2.33e-05
	Sequest HT (A11)	Unambiguous	INHEFDDDLScIFNDDNADKLILR	C11(Carbamidomethyl)	2	8	XP_044444971.1; XP_044422531.1	XP_044327129.1; XP_044429705.1; XP_044444971.1; XP_044335362.1; XP_044422530.1; XP_044459984.1; XP_044444970.1; XP_044422531.1	1	3	0.6186	0	1	1	964.794	2892.37	2892.35	6.93	0.00668	36423296	CID (Collision Induced Dissociation)	MS2	0.076	86.2677	24068	Pol_II_3.raw	3.88	0	1.942e-06
	Sequest HT (A11)	Unambiguous	LTKESFEWVIGEIESR		2	7	XP_044444971.1; XP_044422531.1	XP_044327129.1; XP_044429705.1; XP_044444971.1; XP_044422530.1; XP_044459984.1; XP_044444970.1; XP_044422531.1	1	2	0.6786	0	1	1	962	1922.99	1922.99	3.72	0.00357	2.52623e+06	CID (Collision Induced Dissociation)	MS2	1.405	85.9145	23960	Pol_II_3.raw	2.8	0	0.0004766
	Sequest HT (A11)	Unambiguous	VQLVQFGILSPDEIR		1	8	XP_044422531.1	XP_044429705.1; XP_044399994.1; XP_044422530.1; XP_044399993.1; XP_044391333.1; XP_044425929.1; XP_044391332.1; XP_044422531.1	0	2	0.5127	0	1	1	857.483	1713.96	1713.95	3.29	0.00282	4964285	CID (Collision Induced Dissociation)	MS2	1.307	85.0915	23709	Pol_II_3.raw	2.75	0	0.0006777
	Sequest HT (A11)	Unambiguous	GLTPQEFFFHAMGGR		2	8	XP_044444971.1; XP_044422531.1	XP_044327129.1; XP_044429705.1; XP_044444971.1; XP_044422530.1; XP_044399993.1; XP_044459984.1; XP_044444970.1; XP_044422531.1	0	3	0.1628	0	1	1	565.609	1694.81	1694.81	1	0.00057	5.42875e+06	CID (Collision Induced Dissociation)	MS2	0.69	85.4439	23816	Pol_II_3.raw	1.29	0	0.01994
	Sequest HT (A11)	Unambiguous	GLTPQEFFFHAMGGR		2	8	XP_044444971.1; XP_044422531.1	XP_044327129.1; XP_044429705.1; XP_044444971.1; XP_044422530.1; XP_044399993.1; XP_044459984.1; XP_044444970.1; XP_044422531.1	0	2	0.3165	0	1	1	847.911	1694.81	1694.81	2.27	0.00193	2682026	CID (Collision Induced Dissociation)	MS2	1.23	85.6299	23874	Pol_II_3.raw	1.58	0	0.01183
	Sequest HT (A11)	Unambiguous	GLTPQEFFFHAMGGR		2	8	XP_044444971.1; XP_044422531.1	XP_044327129.1; XP_044429705.1; XP_044444971.1; XP_044422530.1; XP_044399993.1; XP_044459984.1; XP_044444970.1; XP_044422531.1	0	2	0.3816	0	1	1	847.912	1694.82	1694.81	3.42	0.0029	3.246e+06	CID (Collision Induced Dissociation)	MS2	1.387	85.5618	23852	Pol_II_3.raw	2.28	0	0.001661
	Sequest HT (A11)	Unambiguous	GGcGAQQPNITVDGMK	C3(Carbamidomethyl)	2	7	XP_044444971.1; XP_044422531.1	XP_044327129.1; XP_044429705.1; XP_044444971.1; XP_044422530.1; XP_044459984.1; XP_044444970.1; XP_044422531.1	0	2	0.3947	0	1	1	816.879	1632.75	1632.75	2.33	0.0019	2.07026e+06	CID (Collision Induced Dissociation)	MS2	2.258	36.8992	8854	Pol_II_3.raw	2.28	0	0.001449
	Sequest HT (A11)	Unambiguous	TLPHFTKDDYGPESR		2	9	XP_044444971.1; XP_044422531.1	XP_044327129.1; XP_044429652.1; XP_044429705.1; XP_044444971.1; XP_044422530.1; XP_044459984.1; XP_044444970.1; XP_044440562.1; XP_044422531.1	1	2	0.4696	0	1	1	881.926	1762.84	1762.84	2.72	0.0024	10353904	CID (Collision Induced Dissociation)	MS2	1.431	36.9962	8881	Pol_II_3.raw	2.47	0	0.005697
	Sequest HT (A11)	Unambiguous	TMMESFENR		2	9	XP_044444971.1; XP_044422531.1	XP_044327129.1; XP_044429705.1; XP_044399994.1; XP_044444971.1; XP_044422530.1; XP_044391333.1; XP_044459984.1; XP_044444970.1; XP_044422531.1	0	1	0.4857	0	1	1	1144.48	1144.48	1144.48	3.45	0.00395	1.08055e+06	CID (Collision Induced Dissociation)	MS2	4.331	37.2484	8961	Pol_II_3.raw	1.75	0	0.0238
	Sequest HT (A11)	Unambiguous	AMEDIMVK		2	11	XP_044444971.1; XP_044422531.1	XP_044327129.1; XP_044429705.1; XP_044399994.1; XP_044444971.1; XP_044422530.1; XP_044399993.1; XP_044391333.1; XP_044459984.1; XP_044444970.1; XP_044391332.1; XP_044422531.1	0	2	0.3184	0	1	1	468.731	936.454	936.453	1.07	0.0005	3.86014e+06	CID (Collision Induced Dissociation)	MS2	1.146	36.578	8752	Pol_II_3.raw	2.01	0	0.01297
	Sequest HT (A11)	Unambiguous	TLPHFTKDDYGPESR		2	9	XP_044444971.1; XP_044422531.1	XP_044327129.1; XP_044429652.1; XP_044429705.1; XP_044444971.1; XP_044422530.1; XP_044459984.1; XP_044444970.1; XP_044440562.1; XP_044422531.1	1	2	0.5233	0	1	1	881.924	1762.84	1762.84	0.99	0.00087	1.55277e+06	CID (Collision Induced Dissociation)	MS2	3.705	36.644	8773	Pol_II_3.raw	2.79	0	0.0002937
	Sequest HT (A11)	Unambiguous	TLPHFTKDDYGPESR		2	9	XP_044444971.1; XP_044422531.1	XP_044327129.1; XP_044429652.1; XP_044429705.1; XP_044444971.1; XP_044422530.1; XP_044459984.1; XP_044444970.1; XP_044440562.1; XP_044422531.1	1	2	0.5671	0	1	1	881.924	1762.84	1762.84	1.2	0.00106	2.45014e+06	CID (Collision Induced Dissociation)	MS2	2.916	36.6983	8789	Pol_II_3.raw	2.98	0	0.001247
	Sequest HT (A11)	Unambiguous	SDDQDQLPEPVER		2	5	XP_044444971.1; XP_044422531.1	XP_044429705.1; XP_044444971.1; XP_044422530.1; XP_044444970.1; XP_044422531.1	0	2	0.4273	0	1	1	764.351	1527.69	1527.69	1.54	0.00117	1.66508e+06	CID (Collision Induced Dissociation)	MS2	3.647	36.705	8792	Pol_II_3.raw	2.2	0	0.004385
	Sequest HT (A11)	Unambiguous	TLPHFTKDDYGPESR		2	9	XP_044444971.1; XP_044422531.1	XP_044327129.1; XP_044429652.1; XP_044429705.1; XP_044444971.1; XP_044422530.1; XP_044459984.1; XP_044444970.1; XP_044440562.1; XP_044422531.1	1	3	0.181	0	1	1	588.286	1762.84	1762.84	1.43	0.00084	22840402	CID (Collision Induced Dissociation)	MS2	0.132	38.2157	9254	Pol_II_3.raw	1.16	0	0.01646
	Sequest HT (A11)	Unambiguous	LKELVEYGPHPPPGK		2	12	XP_044444971.1; XP_044422531.1	XP_044327129.1; XP_044429652.1; XP_044429705.1; XP_044399994.1; XP_044444971.1; XP_044422530.1; XP_044391333.1; XP_044425929.1; XP_044459984.1; XP_044444970.1; XP_044440562.1; XP_044422531.1	1	3	0.2833	0	1	1	554.308	1660.91	1660.91	1.33	0.00074	6833438	CID (Collision Induced Dissociation)	MS2	0.419	37.868	9146	Pol_II_3.raw	2.33	0	0.001433
	Sequest HT (A11)	Unambiguous	LKELVEYGPHPPPGK		2	12	XP_044444971.1; XP_044422531.1	XP_044327129.1; XP_044429652.1; XP_044429705.1; XP_044399994.1; XP_044444971.1; XP_044422530.1; XP_044391333.1; XP_044425929.1; XP_044459984.1; XP_044444970.1; XP_044440562.1; XP_044422531.1	1	3	0.1271	0	1	1	554.308	1660.91	1660.91	1.77	0.00098	6.55547e+06	CID (Collision Induced Dissociation)	MS2	0.436	37.9257	9164	Pol_II_3.raw	2.36	0	0.003429
	Sequest HT (A11)	Unambiguous	SSDQHLELGYKVER		2	13	XP_044444971.1; XP_044422531.1	XP_044327129.1; XP_044429705.1; XP_044399994.1; XP_044444971.1; XP_044422530.1; XP_044399993.1; XP_044391333.1; XP_044425929.1; XP_044459984.1; XP_044444970.1; XP_044440562.1; XP_044391332.1; XP_044422531.1	1	3	0.2689	0	1	1	554.282	1660.83	1660.83	1.27	0.0007	4.6985e+06	CID (Collision Induced Dissociation)	MS2	0.826	34.7461	8194	Pol_II_3.raw	2.12	0	0.005132
	Sequest HT (A11)	Unambiguous	SSDQHLELGYKVER		2	13	XP_044444971.1; XP_044422531.1	XP_044327129.1; XP_044429705.1; XP_044399994.1; XP_044444971.1; XP_044422530.1; XP_044399993.1; XP_044391333.1; XP_044425929.1; XP_044459984.1; XP_044444970.1; XP_044440562.1; XP_044391332.1; XP_044422531.1	1	3	0.369	0	1	1	554.282	1660.83	1660.83	2.15	0.00119	3.30908e+06	CID (Collision Induced Dissociation)	MS2	0.916	34.8071	8212	Pol_II_3.raw	2.52	0	0.0008277
	Sequest HT (A11)	Unambiguous	LKELVEYGPHPPPGK		2	12	XP_044444971.1; XP_044422531.1	XP_044327129.1; XP_044429652.1; XP_044429705.1; XP_044399994.1; XP_044444971.1; XP_044422530.1; XP_044391333.1; XP_044425929.1; XP_044459984.1; XP_044444970.1; XP_044440562.1; XP_044422531.1	1	2	0.4781	0	1	1	830.958	1660.91	1660.91	1.89	0.00157	7052106	CID (Collision Induced Dissociation)	MS2	1.488	35.899	8549	Pol_II_3.raw	2.28	0	0.006391
	Sequest HT (A11)	Unambiguous	KIcAGGDELEVQDQQDADEPVKK	C3(Carbamidomethyl)	2	5	XP_044444971.1; XP_044422531.1	XP_044429705.1; XP_044444971.1; XP_044422530.1; XP_044444970.1; XP_044422531.1	2	3	0.5171	0	1	1	858.081	2572.23	2572.22	3.53	0.00302	3.13626e+06	CID (Collision Induced Dissociation)	MS2	0.818	35.362	8384	Pol_II_3.raw	4.68	0	2.765e-06
	Sequest HT (A11)	Unambiguous	VVPGDDAMSIEAQK		2	10	XP_044444971.1; XP_044422531.1	XP_044327129.1; XP_044429705.1; XP_044399994.1; XP_044444971.1; XP_044422530.1; XP_044399993.1; XP_044391333.1; XP_044459984.1; XP_044444970.1; XP_044422531.1	0	1	0.4508	0	1	1	1459.72	1459.72	1459.71	7.02	0.01025	929984	CID (Collision Induced Dissociation)	MS2	5.4	41.4562	10258	Pol_II_3.raw	1.93	0	0.002416
	Sequest HT (A11)	Unambiguous	VVPGDDAMSIEAQK		2	10	XP_044444971.1; XP_044422531.1	XP_044327129.1; XP_044429705.1; XP_044399994.1; XP_044444971.1; XP_044422530.1; XP_044399993.1; XP_044391333.1; XP_044459984.1; XP_044444970.1; XP_044422531.1	0	1	0.476	0	1	1	1459.71	1459.71	1459.71	1.84	0.00268	942531	CID (Collision Induced Dissociation)	MS2	11.599	41.563	10290	Pol_II_3.raw	2.5	0	0.001768
	Sequest HT (A11)	Unambiguous	KIcAGGDELEVQDQQDADEPVK	C3(Carbamidomethyl)	2	5	XP_044444971.1; XP_044422531.1	XP_044429705.1; XP_044444971.1; XP_044422530.1; XP_044444970.1; XP_044422531.1	1	3	0.4262	0	1	1	815.382	2444.13	2444.12	2.76	0.00225	5.86266e+06	CID (Collision Induced Dissociation)	MS2	0.589	42.7824	10661	Pol_II_3.raw	5.35	0	7.882e-06
	Sequest HT (A11)	Unambiguous	KIcAGGDELEVQDQQDADEPVK	C3(Carbamidomethyl)	2	5	XP_044444971.1; XP_044422531.1	XP_044429705.1; XP_044444971.1; XP_044422530.1; XP_044444970.1; XP_044422531.1	1	3	0.2719	0	1	1	815.382	2444.13	2444.12	2.54	0.00207	5376937	CID (Collision Induced Dissociation)	MS2	0.901	42.8343	10677	Pol_II_3.raw	4.56	0	2.154e-05
	Sequest HT (A11)	Unambiguous	IcAGGDELEVQDQQDADEPVKK	C2(Carbamidomethyl)	2	5	XP_044444971.1; XP_044422531.1	XP_044429705.1; XP_044444971.1; XP_044422530.1; XP_044444970.1; XP_044422531.1	1	2	0.5662	0	1	1	1222.57	2444.13	2444.12	1.59	0.00195	748681	CID (Collision Induced Dissociation)	MS2	4.086	39.994	9808	Pol_II_3.raw	4.38	0	0.0002205
	Sequest HT (A11)	Unambiguous	IcAGGDELEVQDQQDADEPVKK	C2(Carbamidomethyl)	2	5	XP_044444971.1; XP_044422531.1	XP_044429705.1; XP_044444971.1; XP_044422530.1; XP_044444970.1; XP_044422531.1	1	2	0.6182	0	1	1	1222.57	2444.13	2444.12	3.89	0.00475	1.39724e+06	CID (Collision Induced Dissociation)	MS2	2.947	40.0336	9818	Pol_II_3.raw	4.95	0	0.0006052
	Sequest HT (A11)	Unambiguous	AMEDIMVK		2	11	XP_044444971.1; XP_044422531.1	XP_044327129.1; XP_044429705.1; XP_044399994.1; XP_044444971.1; XP_044422530.1; XP_044399993.1; XP_044391333.1; XP_044459984.1; XP_044444970.1; XP_044391332.1; XP_044422531.1	0	2	0.2429	0	1	1	468.731	936.454	936.453	1.66	0.00078	1.35942e+06	CID (Collision Induced Dissociation)	MS2	3.627	39.6918	9713	Pol_II_3.raw	1.77	0	0.01586
	Sequest HT (A11)	Unambiguous	AMEDIMVK		2	11	XP_044444971.1; XP_044422531.1	XP_044327129.1; XP_044429705.1; XP_044399994.1; XP_044444971.1; XP_044422530.1; XP_044399993.1; XP_044391333.1; XP_044459984.1; XP_044444970.1; XP_044391332.1; XP_044422531.1	0	2	0.1259	0	1	1	468.731	936.454	936.453	1.46	0.00069	1.96693e+06	CID (Collision Induced Dissociation)	MS2	2.997	39.6272	9692	Pol_II_3.raw	1.35	0	0.02057
	Sequest HT (A11)	Unambiguous	GGcGAQQPNITVDGMK	C3(Carbamidomethyl)	2	7	XP_044444971.1; XP_044422531.1	XP_044327129.1; XP_044429705.1; XP_044444971.1; XP_044422530.1; XP_044459984.1; XP_044444970.1; XP_044422531.1	0	2	0.4528	0	1	1	816.879	1632.75	1632.75	2.18	0.00178	3434823	CID (Collision Induced Dissociation)	MS2	1.424	39.6184	9688	Pol_II_3.raw	2.54	0	0.00342
	Sequest HT (A11)	Unambiguous	IcAGGDELEVQDQQDADEPVKK	C2(Carbamidomethyl)	2	5	XP_044444971.1; XP_044422531.1	XP_044429705.1; XP_044444971.1; XP_044422530.1; XP_044444970.1; XP_044422531.1	1	2	0.5093	0	1	1	1222.57	2444.13	2444.12	3.89	0.00475	1.39724e+06	CID (Collision Induced Dissociation)	MS2	3.233	40.0426	9822	Pol_II_3.raw	4.3	0	5.116e-05
	Sequest HT (A11)	Unambiguous	GGcGAQQPNITVDGMK	C3(Carbamidomethyl)	2	7	XP_044444971.1; XP_044422531.1	XP_044327129.1; XP_044429705.1; XP_044444971.1; XP_044422530.1; XP_044459984.1; XP_044444970.1; XP_044422531.1	0	2	0.4298	0	1	1	816.879	1632.75	1632.75	2.56	0.00209	2191449	CID (Collision Induced Dissociation)	MS2	2.505	39.5644	9671	Pol_II_3.raw	2.35	0	0.003155
	Sequest HT (A11)	Unambiguous	IcAGGDELEVQDQQDADEPVKK	C2(Carbamidomethyl)	2	5	XP_044444971.1; XP_044422531.1	XP_044429705.1; XP_044444971.1; XP_044422530.1; XP_044444970.1; XP_044422531.1	1	2	0.5276	0	1	1	1222.57	2444.13	2444.12	0.69	0.00085	1.08399e+06	CID (Collision Induced Dissociation)	MS2	4.904	40.1058	9842	Pol_II_3.raw	4.53	0	0.0001053
	Sequest HT (A11)	Unambiguous	KSDDQDQLPEPVERK		2	5	XP_044444971.1; XP_044422531.1	XP_044429705.1; XP_044444971.1; XP_044422530.1; XP_044444970.1; XP_044422531.1	2	3	0.3571	0	1	1	595.3	1783.89	1783.88	2.69	0.0016	4.46294e+06	CID (Collision Induced Dissociation)	MS2	0.7	26.7854	5835	Pol_II_3.raw	3.08	0	0.009018
	Sequest HT (A11)	Unambiguous	KKSDDQDQLPEPVER		2	5	XP_044444971.1; XP_044422531.1	XP_044429705.1; XP_044444971.1; XP_044422530.1; XP_044444970.1; XP_044422531.1	2	2	0.3797	0	1	1	892.449	1783.89	1783.88	5.16	0.0046	843198	CID (Collision Induced Dissociation)	MS2	8.123	27.2853	5989	Pol_II_3.raw	3.45	0	0.001953
	Sequest HT (A11)	Unambiguous	KKSDDQDQLPEPVER		2	5	XP_044444971.1; XP_044422531.1	XP_044429705.1; XP_044444971.1; XP_044422530.1; XP_044444970.1; XP_044422531.1	2	2	0.3988	0	1	1	892.448	1783.89	1783.88	4.13	0.00369	1.24915e+06	CID (Collision Induced Dissociation)	MS2	5.516	27.3323	6001	Pol_II_3.raw	3.41	0	0.00324
	Sequest HT (A11)	Unambiguous	KKSDDQDQLPEPVER		2	5	XP_044444971.1; XP_044422531.1	XP_044429705.1; XP_044444971.1; XP_044422530.1; XP_044444970.1; XP_044422531.1	2	2	0.6234	0	1	1	892.447	1783.89	1783.88	2.35	0.0021	861723	CID (Collision Induced Dissociation)	MS2	8.117	28.6181	6383	Pol_II_3.raw	3.16	0	0.0002687
	Sequest HT (A11)	Unambiguous	KKSDDQDQLPEPVER		2	5	XP_044444971.1; XP_044422531.1	XP_044429705.1; XP_044444971.1; XP_044422530.1; XP_044444970.1; XP_044422531.1	2	2	0.6085	0	1	1	892.448	1783.89	1783.88	3.99	0.00356	756011	CID (Collision Induced Dissociation)	MS2	8.691	28.6759	6400	Pol_II_3.raw	2.81	0	0.0001703
	Sequest HT (A11)	Unambiguous	INETIGTAKNEVK		2	5	XP_044444971.1; XP_044422531.1	XP_044429705.1; XP_044444971.1; XP_044422530.1; XP_044444970.1; XP_044422531.1	1	2	0.429	0	1	1	708.89	1416.77	1416.77	2.88	0.00204	2751565	CID (Collision Induced Dissociation)	MS2	2.192	27.5113	6054	Pol_II_3.raw	3.52	0	0.01092
	Sequest HT (A11)	Unambiguous	INETIGTAKNEVK		2	5	XP_044444971.1; XP_044422531.1	XP_044429705.1; XP_044444971.1; XP_044422530.1; XP_044444970.1; XP_044422531.1	1	2	0.4255	0	1	1	708.889	1416.77	1416.77	1.67	0.00119	2.34076e+06	CID (Collision Induced Dissociation)	MS2	2.139	27.5647	6069	Pol_II_3.raw	3.29	0	0.001282
	Sequest HT (A11)	Unambiguous	INETIGTAK		2	5	XP_044444971.1; XP_044422531.1	XP_044429705.1; XP_044444971.1; XP_044422530.1; XP_044444970.1; XP_044422531.1	0	2	0.0992	0	1	1	473.764	946.522	946.52	1.4	0.00066	232759	CID (Collision Induced Dissociation)	MS2	7.69	23.5711	4906	Pol_II_3.raw	1.31	0	0.002718
	Sequest HT (A11)	Unambiguous	HGINRNDTGPLMR		2	12	XP_044444971.1; XP_044422531.1	XP_044327129.1; XP_044429705.1; XP_044399994.1; XP_044444971.1; XP_044335362.1; XP_044422530.1; XP_044399993.1; XP_044391333.1; XP_044459984.1; XP_044444970.1; XP_044391332.1; XP_044422531.1	1	3	0.5361	0	1	1	494.254	1480.75	1480.74	1.93	0.00095	16543920	CID (Collision Induced Dissociation)	MS2	0.192	25.503	5458	Pol_II_3.raw	3.32	0	0.002708
	Sequest HT (A11)	Unambiguous	HGINRNDTGPLMR		2	12	XP_044444971.1; XP_044422531.1	XP_044327129.1; XP_044429705.1; XP_044399994.1; XP_044444971.1; XP_044335362.1; XP_044422530.1; XP_044399993.1; XP_044391333.1; XP_044459984.1; XP_044444970.1; XP_044391332.1; XP_044422531.1	1	3	0.6154	0	1	1	494.254	1480.75	1480.74	2.49	0.00123	13882784	CID (Collision Induced Dissociation)	MS2	0.241	25.4388	5440	Pol_II_3.raw	3.64	0	0.006568
	Sequest HT (A11)	Unambiguous	KSDDQDQLPEPVER		2	5	XP_044444971.1; XP_044422531.1	XP_044429705.1; XP_044444971.1; XP_044422530.1; XP_044444970.1; XP_044422531.1	1	2	0.5184	0	1	1	828.4	1655.79	1655.79	3.19	0.00264	2.8633e+06	CID (Collision Induced Dissociation)	MS2	2.301	31.8881	7347	Pol_II_3.raw	2.99	0	0.000474
	Sequest HT (A11)	Unambiguous	KSDDQDQLPEPVER		2	5	XP_044444971.1; XP_044422531.1	XP_044429705.1; XP_044444971.1; XP_044422530.1; XP_044444970.1; XP_044422531.1	1	2	0.5449	0	1	1	828.399	1655.79	1655.79	2.38	0.00197	4.14636e+06	CID (Collision Induced Dissociation)	MS2	1.689	31.8238	7328	Pol_II_3.raw	3.23	0	0.003191
	Sequest HT (A11)	Unambiguous	RGGcGAQQPNITVDGMK	C4(Carbamidomethyl)	2	5	XP_044444971.1; XP_044422531.1	XP_044429705.1; XP_044444971.1; XP_044422530.1; XP_044444970.1; XP_044422531.1	1	3	0.4457	0	1	1	596.955	1788.85	1788.85	1.83	0.00109	27603844	CID (Collision Induced Dissociation)	MS2	0.123	33.4049	7796	Pol_II_3.raw	2.76	0	0.0003609
	Sequest HT (A11)	Unambiguous	NVFEAEVQK		2	5	XP_044444971.1; XP_044422531.1	XP_044429705.1; XP_044444971.1; XP_044422530.1; XP_044444970.1; XP_044422531.1	0	2	0.3659	0	1	1	532.275	1063.54	1063.54	1.33	0.00071	26072072	CID (Collision Induced Dissociation)	MS2	0.345	33.4116	7799	Pol_II_3.raw	1.64	0	0.02316
	Sequest HT (A11)	Unambiguous	SSDQHLELGYKVER		2	13	XP_044444971.1; XP_044422531.1	XP_044327129.1; XP_044429705.1; XP_044399994.1; XP_044444971.1; XP_044422530.1; XP_044399993.1; XP_044391333.1; XP_044425929.1; XP_044459984.1; XP_044444970.1; XP_044440562.1; XP_044391332.1; XP_044422531.1	1	3	0.428	0	1	1	554.282	1660.83	1660.83	1.82	0.00101	23036540	CID (Collision Induced Dissociation)	MS2	0.159	33.7625	7904	Pol_II_3.raw	2.57	0	0.007652
	Sequest HT (A11)	Unambiguous	RGGcGAQQPNITVDGMK	C4(Carbamidomethyl)	2	5	XP_044444971.1; XP_044422531.1	XP_044429705.1; XP_044444971.1; XP_044422530.1; XP_044444970.1; XP_044422531.1	1	2	0.5769	0	1	1	894.931	1788.85	1788.85	3.88	0.00347	4.39444e+06	CID (Collision Induced Dissociation)	MS2	1.532	32.987	7672	Pol_II_3.raw	2.86	0	0.0001413
	Sequest HT (A11)	Unambiguous	RGGcGAQQPNITVDGMK	C4(Carbamidomethyl)	2	5	XP_044444971.1; XP_044422531.1	XP_044429705.1; XP_044444971.1; XP_044422530.1; XP_044444970.1; XP_044422531.1	1	3	0.3283	0	1	1	596.955	1788.85	1788.85	1.83	0.00109	32384140	CID (Collision Induced Dissociation)	MS2	0.12	33.3452	7778	Pol_II_3.raw	2.65	0	0.003202
	Sequest HT (A11)	Unambiguous	RGGcGAQQPNITVDGMK	C4(Carbamidomethyl)	2	5	XP_044444971.1; XP_044422531.1	XP_044429705.1; XP_044444971.1; XP_044422530.1; XP_044444970.1; XP_044422531.1	1	2	0.5439	0	1	1	894.93	1788.85	1788.85	2.59	0.00231	5.52105e+06	CID (Collision Induced Dissociation)	MS2	1.347	33.0477	7690	Pol_II_3.raw	2.96	0	7.55e-06
	Sequest HT (A11)	Unambiguous	SSDQHLELGYKVER		2	13	XP_044444971.1; XP_044422531.1	XP_044327129.1; XP_044429705.1; XP_044399994.1; XP_044444971.1; XP_044422530.1; XP_044399993.1; XP_044391333.1; XP_044425929.1; XP_044459984.1; XP_044444970.1; XP_044440562.1; XP_044391332.1; XP_044422531.1	1	3	0.4195	0	1	1	554.282	1660.83	1660.83	0.94	0.00052	18634268	CID (Collision Induced Dissociation)	MS2	0.185	33.8227	7922	Pol_II_3.raw	2.36	0	0.001847
	Sequest HT (A11)	Unambiguous	KSSDQHLELGYKVER		2	13	XP_044444971.1; XP_044422531.1	XP_044327129.1; XP_044429705.1; XP_044399994.1; XP_044444971.1; XP_044422530.1; XP_044399993.1; XP_044391333.1; XP_044425929.1; XP_044459984.1; XP_044444970.1; XP_044440562.1; XP_044391332.1; XP_044422531.1	2	2	0.4491	0	1	1	894.969	1788.93	1788.92	3.27	0.00292	614395	CID (Collision Induced Dissociation)	MS2	21.842	29.9608	6782	Pol_II_3.raw	3.34	0	0.002614
	Sequest HT (A11)	Unambiguous	KSSDQHLELGYKVER		2	13	XP_044444971.1; XP_044422531.1	XP_044327129.1; XP_044429705.1; XP_044399994.1; XP_044444971.1; XP_044422530.1; XP_044399993.1; XP_044391333.1; XP_044425929.1; XP_044459984.1; XP_044444970.1; XP_044440562.1; XP_044391332.1; XP_044422531.1	2	2	0.3893	0	1	1	894.971	1788.93	1788.92	5.66	0.00506	597349	CID (Collision Induced Dissociation)	MS2	7.528	29.5435	6660	Pol_II_3.raw	2.8	0	0.0005085
	Sequest HT (A11)	Unambiguous	GGcGAQQPNITVDGmK	C3(Carbamidomethyl); M15(Oxidation)	2	7	XP_044444971.1; XP_044422531.1	XP_044327129.1; XP_044429705.1; XP_044444971.1; XP_044422530.1; XP_044459984.1; XP_044444970.1; XP_044422531.1	0	2	0.5636	0	1	1	824.877	1648.75	1648.74	2.8	0.00231	17935348	CID (Collision Induced Dissociation)	MS2	0.395	31.0942	7112	Pol_II_3.raw	2.36	0	0.002244
	Sequest HT (A11)	Unambiguous	GGcGAQQPNITVDGmK	C3(Carbamidomethyl); M15(Oxidation)	2	7	XP_044444971.1; XP_044422531.1	XP_044327129.1; XP_044429705.1; XP_044444971.1; XP_044422530.1; XP_044459984.1; XP_044444970.1; XP_044422531.1	0	2	0.5702	0	1	1	824.877	1648.75	1648.74	3.32	0.00274	13884511	CID (Collision Induced Dissociation)	MS2	0.465	31.1556	7130	Pol_II_3.raw	2.28	0	0.0007666
	Sequest HT (A11)	Unambiguous	ILADEDDTKFK		1	2	XP_044422531.1	XP_044422530.1; XP_044422531.1	1	3	0.3172	0	1	1	432.223	1294.66	1294.65	2.03	0.00088	1.73089e+06	CID (Collision Induced Dissociation)	MS2	1.416	30.4833	6934	Pol_II_3.raw	1.45	0	0.02297
	Sequest HT (A11)	Unambiguous	KIEGNmLTEMALR	M6(Oxidation)	2	8	XP_044444971.1; XP_044422531.1	XP_044327129.1; XP_044429705.1; XP_044444971.1; XP_044335362.1; XP_044422530.1; XP_044459984.1; XP_044444970.1; XP_044422531.1	1	2	0.3911	0	1	1	761.393	1521.78	1521.78	1.56	0.00119	2.65359e+06	CID (Collision Induced Dissociation)	MS2	1.915	47.6705	12190	Pol_II_3.raw	2.71	0	0.003692
	Sequest HT (A11)	Unambiguous	IcAGGDELEVQDQQDADEPVK	C2(Carbamidomethyl)	2	5	XP_044444971.1; XP_044422531.1	XP_044429705.1; XP_044444971.1; XP_044422530.1; XP_044444970.1; XP_044422531.1	0	3	0.5158	0	1	1	772.683	2316.03	2316.03	1.99	0.00153	2.12418e+06	CID (Collision Induced Dissociation)	MS2	1.244	47.498	12137	Pol_II_3.raw	6.03	0	2.557e-06
	Sequest HT (A11)	Unambiguous	IcAGGDELEVQDQQDADEPVK	C2(Carbamidomethyl)	2	5	XP_044444971.1; XP_044422531.1	XP_044429705.1; XP_044444971.1; XP_044422530.1; XP_044444970.1; XP_044422531.1	0	3	0.5601	0	1	1	772.682	2316.03	2316.03	1.36	0.00105	2.05321e+06	CID (Collision Induced Dissociation)	MS2	1.455	47.4108	12113	Pol_II_3.raw	5.41	0	1.865e-05
	Sequest HT (A11)	Unambiguous	KIEGNmLTEMALR	M6(Oxidation)	2	8	XP_044444971.1; XP_044422531.1	XP_044327129.1; XP_044429705.1; XP_044444971.1; XP_044335362.1; XP_044422530.1; XP_044459984.1; XP_044444970.1; XP_044422531.1	1	2	0.3576	0	1	1	761.394	1521.78	1521.78	2.28	0.00174	2.20555e+06	CID (Collision Induced Dissociation)	MS2	2.609	47.753	12219	Pol_II_3.raw	3.02	0	0.0008496
	Sequest HT (A11)	Unambiguous	LKVVPGDDAMSIEAQK		2	10	XP_044444971.1; XP_044422531.1	XP_044327129.1; XP_044429705.1; XP_044399994.1; XP_044444971.1; XP_044422530.1; XP_044399993.1; XP_044391333.1; XP_044459984.1; XP_044444970.1; XP_044422531.1	1	3	0.4591	0	1	1	567.635	1700.89	1700.89	1.45	0.00082	13697258	CID (Collision Induced Dissociation)	MS2	0.533	47.1087	12017	Pol_II_3.raw	3.42	0	0.004557
	Sequest HT (A11)	Unambiguous	IcAGGDELEVQDQQDADEPVK	C2(Carbamidomethyl)	2	5	XP_044444971.1; XP_044422531.1	XP_044429705.1; XP_044444971.1; XP_044422530.1; XP_044444970.1; XP_044422531.1	0	2	0.6451	0	1	1	1158.52	2316.03	2316.03	1.26	0.00145	2.90339e+06	CID (Collision Induced Dissociation)	MS2	1.141	47.2654	12064	Pol_II_3.raw	5.1	0	1.02e-06
	Sequest HT (A11)	Unambiguous	IcAGGDELEVQDQQDADEPVK	C2(Carbamidomethyl)	2	5	XP_044444971.1; XP_044422531.1	XP_044429705.1; XP_044444971.1; XP_044422530.1; XP_044444970.1; XP_044422531.1	0	2	0.6263	0	1	1	1158.52	2316.04	2316.03	2.73	0.00316	2.33735e+06	CID (Collision Induced Dissociation)	MS2	1.409	47.2302	12056	Pol_II_3.raw	4.71	0	7.753e-07
	Sequest HT (A11)	Unambiguous	IcAGGDELEVQDQQDADEPVK	C2(Carbamidomethyl)	2	5	XP_044444971.1; XP_044422531.1	XP_044429705.1; XP_044444971.1; XP_044422530.1; XP_044444970.1; XP_044422531.1	0	2	0.6093	0	1	1	1158.52	2316.04	2316.03	2.73	0.00316	2.33735e+06	CID (Collision Induced Dissociation)	MS2	1.382	47.2279	12055	Pol_II_3.raw	5.58	0	2.045e-05
	Sequest HT (A11)	Unambiguous	LKVVPGDDAMSIEAQK		2	10	XP_044444971.1; XP_044422531.1	XP_044327129.1; XP_044429705.1; XP_044399994.1; XP_044444971.1; XP_044422530.1; XP_044399993.1; XP_044391333.1; XP_044459984.1; XP_044444970.1; XP_044422531.1	1	3	0.4313	0	1	1	567.635	1700.89	1700.89	1.66	0.00094	18875602	CID (Collision Induced Dissociation)	MS2	0.348	47.2052	12045	Pol_II_3.raw	3.71	0	0.001199
	Sequest HT (A11)	Unambiguous	ITNDEAPKGEIQDESAEDDVFLKK		2	5	XP_044444971.1; XP_044422531.1	XP_044429705.1; XP_044444971.1; XP_044422530.1; XP_044444970.1; XP_044422531.1	2	3	0.2544	0	1	1	897.772	2691.3	2691.3	1.21	0.00109	4275583	CID (Collision Induced Dissociation)	MS2	0.662	50.7022	13142	Pol_II_3.raw	2.28	0	0.0008316
	Sequest HT (A11)	Unambiguous	ITNDEAPKGEIQDESAEDDVFLKK		2	5	XP_044444971.1; XP_044422531.1	XP_044429705.1; XP_044444971.1; XP_044422530.1; XP_044444970.1; XP_044422531.1	2	3	0.0741	0	1	1	897.772	2691.3	2691.3	1.21	0.00109	4275583	CID (Collision Induced Dissociation)	MS2	0.767	50.7046	13143	Pol_II_3.raw	1.62	0	0.00629
	Sequest HT (A11)	Unambiguous	AEFDNVFR		2	8	XP_044444971.1; XP_044422531.1	XP_044429705.1; XP_044399994.1; XP_044444971.1; XP_044422530.1; XP_044399993.1; XP_044444970.1; XP_044391332.1; XP_044422531.1	0	2	0.4293	0	1	1	499.242	997.476	997.474	2.23	0.00111	3.29628e+06	CID (Collision Induced Dissociation)	MS2	1.439	50.5557	13100	Pol_II_3.raw	1.91	0	0.008574
	Sequest HT (A11)	Unambiguous	LKVVPGDDAMSIEAQK		2	10	XP_044444971.1; XP_044422531.1	XP_044327129.1; XP_044429705.1; XP_044399994.1; XP_044444971.1; XP_044422530.1; XP_044399993.1; XP_044391333.1; XP_044459984.1; XP_044444970.1; XP_044422531.1	1	3	0.243	0	1	1	567.635	1700.89	1700.89	1.12	0.00064	2.10099e+06	CID (Collision Induced Dissociation)	MS2	2.034	49.065	12632	Pol_II_3.raw	2.51	0	0.008554
	Sequest HT (A11)	Selected	NVQcALEYTTLR	C4(Carbamidomethyl)	2	11	XP_044444971.1; XP_044422531.1	XP_044327129.1; XP_044429705.1; XP_044399994.1; XP_044444971.1; XP_044422530.1; XP_044399993.1; XP_044391333.1; XP_044459984.1; XP_044444970.1; XP_044391332.1; XP_044422531.1	0	1	0.0275	0	1	1	1467.73	1467.73	1467.73	2.69	0.00394	1.87216e+06	CID (Collision Induced Dissociation)	MS2	1.805	54.9315	14468	Pol_II_3.raw	1.09	0	0.003244
	Sequest HT (A11)	Unambiguous	ITNDEAPKGEIQDESAEDDVFLK		2	5	XP_044444971.1; XP_044422531.1	XP_044429705.1; XP_044444971.1; XP_044422530.1; XP_044444970.1; XP_044422531.1	1	2	0.3515	0	1	1	1282.11	2563.21	2563.2	1.54	0.00197	2527376	CID (Collision Induced Dissociation)	MS2	1.009	55.836	14746	Pol_II_3.raw	2.39	0	0.0208
	Sequest HT (A11)	Unambiguous	HLAILcDTMTYR	C6(Carbamidomethyl)	2	11	XP_044444971.1; XP_044422531.1	XP_044327129.1; XP_044429705.1; XP_044399994.1; XP_044444971.1; XP_044335362.1; XP_044422530.1; XP_044399993.1; XP_044391333.1; XP_044444970.1; XP_044391332.1; XP_044422531.1	0	2	0.5448	0	1	1	747.368	1493.73	1493.72	2.61	0.00195	4363868	CID (Collision Induced Dissociation)	MS2	1.198	54.9086	14458	Pol_II_3.raw	2.79	0	0.0004204
	Sequest HT (A11)	Unambiguous	IEGNmLTEMALR	M5(Oxidation)	2	8	XP_044444971.1; XP_044422531.1	XP_044327129.1; XP_044429705.1; XP_044444971.1; XP_044335362.1; XP_044422530.1; XP_044459984.1; XP_044444970.1; XP_044422531.1	0	2	0.2423	0	1	1	697.346	1393.69	1393.68	3.1	0.00216	2.01174e+06	CID (Collision Induced Dissociation)	MS2	1.779	55.8971	14765	Pol_II_3.raw	2.27	0	0.00153
	Sequest HT (A11)	Unambiguous	IEGNmLTEMALR	M5(Oxidation)	2	8	XP_044444971.1; XP_044422531.1	XP_044327129.1; XP_044429705.1; XP_044444971.1; XP_044335362.1; XP_044422530.1; XP_044459984.1; XP_044444970.1; XP_044422531.1	0	2	0.3556	0	1	1	697.346	1393.68	1393.68	2.31	0.00161	1825836	CID (Collision Induced Dissociation)	MS2	2.506	55.8567	14755	Pol_II_3.raw	2.7	0	0.001026
	Sequest HT (A11)	Unambiguous	HLAILcDTMTYR	C6(Carbamidomethyl)	2	11	XP_044444971.1; XP_044422531.1	XP_044327129.1; XP_044429705.1; XP_044399994.1; XP_044444971.1; XP_044335362.1; XP_044422530.1; XP_044399993.1; XP_044391333.1; XP_044444970.1; XP_044391332.1; XP_044422531.1	0	2	0.524	0	1	1	747.367	1493.73	1493.72	1.22	0.00091	1872883	CID (Collision Induced Dissociation)	MS2	2.047	54.8664	14447	Pol_II_3.raw	2.92	0	0.0004767
	Sequest HT (A11)	Unambiguous	AMEDIMVKYDGTVR		2	11	XP_044444971.1; XP_044422531.1	XP_044327129.1; XP_044429705.1; XP_044399994.1; XP_044444971.1; XP_044422530.1; XP_044399993.1; XP_044391333.1; XP_044459984.1; XP_044444970.1; XP_044391332.1; XP_044422531.1	1	2	0.3526	0	1	1	814.397	1627.79	1627.78	3.42	0.00278	1.63374e+06	CID (Collision Induced Dissociation)	MS2	3.603	54.9976	14490	Pol_II_3.raw	1.9	0	0.009041
	Sequest HT (A11)	Unambiguous	NVQcALEYTTLR	C4(Carbamidomethyl)	2	11	XP_044444971.1; XP_044422531.1	XP_044327129.1; XP_044429705.1; XP_044399994.1; XP_044444971.1; XP_044422530.1; XP_044399993.1; XP_044391333.1; XP_044459984.1; XP_044444970.1; XP_044391332.1; XP_044422531.1	0	1	0.3287	0	1	1	1467.73	1467.73	1467.73	2.1	0.00309	1.9418e+06	CID (Collision Induced Dissociation)	MS2	2.737	54.8619	14445	Pol_II_3.raw	1.43	0	0.01656
	Sequest HT (A11)	Unambiguous	FPYSPAEVAK		2	8	XP_044444971.1; XP_044422531.1	XP_044429652.1; XP_044429705.1; XP_044444971.1; XP_044422530.1; XP_044425929.1; XP_044444970.1; XP_044440562.1; XP_044422531.1	0	1	0.4294	0	1	1	1108.57	1108.57	1108.57	2.02	0.00224	3.61386e+06	CID (Collision Induced Dissociation)	MS2	2.001	43.7736	10973	Pol_II_3.raw	1.7	0	0.01448
	Sequest HT (A11)	Unambiguous	NVQcALEYTTLR	C4(Carbamidomethyl)	2	11	XP_044444971.1; XP_044422531.1	XP_044327129.1; XP_044429705.1; XP_044399994.1; XP_044444971.1; XP_044422530.1; XP_044399993.1; XP_044391333.1; XP_044459984.1; XP_044444970.1; XP_044391332.1; XP_044422531.1	0	2	0.5132	0	1	1	734.368	1467.73	1467.73	1.72	0.00126	11171567	CID (Collision Induced Dissociation)	MS2	0.494	54.499	14330	Pol_II_3.raw	2.65	0	0.003617
	Sequest HT (A11)	Unambiguous	HLAILcDTMTYR	C6(Carbamidomethyl)	2	11	XP_044444971.1; XP_044422531.1	XP_044327129.1; XP_044429705.1; XP_044399994.1; XP_044444971.1; XP_044335362.1; XP_044422530.1; XP_044399993.1; XP_044391333.1; XP_044444970.1; XP_044391332.1; XP_044422531.1	0	2	0.618	0	1	1	747.367	1493.73	1493.72	1.22	0.00091	1872883	CID (Collision Induced Dissociation)	MS2	2.013	54.8577	14443	Pol_II_3.raw	3.56	0	0.0002752
	Sequest HT (A11)	Unambiguous	NVQcALEYTTLR	C4(Carbamidomethyl)	2	11	XP_044444971.1; XP_044422531.1	XP_044327129.1; XP_044429705.1; XP_044399994.1; XP_044444971.1; XP_044422530.1; XP_044399993.1; XP_044391333.1; XP_044459984.1; XP_044444970.1; XP_044391332.1; XP_044422531.1	0	1	0.2789	0	1	1	1467.73	1467.73	1467.73	3.85	0.00565	1.75302e+06	CID (Collision Induced Dissociation)	MS2	2.473	54.7478	14409	Pol_II_3.raw	1.47	0	0.01277
	Sequest HT (A11)	Unambiguous	QMSVVVIEHAETMER		2	5	XP_044444971.1; XP_044422531.1	XP_044429705.1; XP_044444971.1; XP_044422530.1; XP_044444970.1; XP_044422531.1	0	2	0.5493	0	1	1	879.931	1758.86	1758.85	2.39	0.0021	5.07155e+06	CID (Collision Induced Dissociation)	MS2	1.37	56.3021	14890	Pol_II_3.raw	2.84	0	0.0003222
	Sequest HT (A11)	Unambiguous	HLAILcDTMTYR	C6(Carbamidomethyl)	2	11	XP_044444971.1; XP_044422531.1	XP_044327129.1; XP_044429705.1; XP_044399994.1; XP_044444971.1; XP_044335362.1; XP_044422530.1; XP_044399993.1; XP_044391333.1; XP_044444970.1; XP_044391332.1; XP_044422531.1	0	2	0.4433	0	1	1	747.366	1493.73	1493.72	0.73	0.00055	1.58477e+06	CID (Collision Induced Dissociation)	MS2	2.306	54.8212	14434	Pol_II_3.raw	2.82	0	0.0018
	Sequest HT (A11)	Unambiguous	QMSVVVIEHAETMER		2	5	XP_044444971.1; XP_044422531.1	XP_044429705.1; XP_044444971.1; XP_044422530.1; XP_044444970.1; XP_044422531.1	0	2	0.4968	0	1	1	879.931	1758.85	1758.85	1.9	0.00167	4371758	CID (Collision Induced Dissociation)	MS2	1.5	56.2426	14871	Pol_II_3.raw	3.14	0	0.0005978
	Sequest HT (A11)	Unambiguous	NVQcALEYTTLR	C4(Carbamidomethyl)	2	11	XP_044444971.1; XP_044422531.1	XP_044327129.1; XP_044429705.1; XP_044399994.1; XP_044444971.1; XP_044422530.1; XP_044399993.1; XP_044391333.1; XP_044459984.1; XP_044444970.1; XP_044391332.1; XP_044422531.1	0	2	0.4917	0	1	1	734.369	1467.73	1467.73	2.55	0.00187	13934554	CID (Collision Induced Dissociation)	MS2	0.404	54.5574	14348	Pol_II_3.raw	2.42	0	0.001625
	Sequest HT (A11)	Unambiguous	TMMESFENR		2	9	XP_044444971.1; XP_044422531.1	XP_044327129.1; XP_044429705.1; XP_044399994.1; XP_044444971.1; XP_044422530.1; XP_044391333.1; XP_044459984.1; XP_044444970.1; XP_044422531.1	0	2	0.3292	0	1	1	572.742	1144.48	1144.48	1.14	0.00065	1.08889e+06	CID (Collision Induced Dissociation)	MS2	3.575	36.5464	8746	Pol_II_3.raw	1.61	0.0003147	0.02588
	Sequest HT (A11)	Selected	FARPDWMILQVLPIPPPPVRPSVMMDTSSR		1	2	XP_044422531.1	XP_044422530.1; XP_044422531.1	0	4	0.0056	0	1	1	859.207	3433.81	3433.79	3.49	0.003	12234416	CID (Collision Induced Dissociation)	MS2	0.917	100.369	28370	Pol_II_3.raw	1.78	0.0005724	0.03633
	Sequest HT (A11)	Selected	QMSVVVIEHAETMER		2	5	XP_044444971.1; XP_044422531.1	XP_044429705.1; XP_044444971.1; XP_044422530.1; XP_044444970.1; XP_044422531.1	0	3		0.0142	2	2	586.956	1758.85	1758.85	2.03	0.00119	8782875	CID (Collision Induced Dissociation)	MS2	0.482	56.8761	15068	Pol_II_3.raw	1.39	0.0005724	0.03188
	Sequest HT (A11)	Unambiguous	KSDDQDQLPEPVER		2	5	XP_044444971.1; XP_044422531.1	XP_044429705.1; XP_044444971.1; XP_044422530.1; XP_044444970.1; XP_044422531.1	1	3	0.3088	0	1	1	552.601	1655.79	1655.79	1.49	0.00082	22742874	CID (Collision Induced Dissociation)	MS2	0.168	31.7068	7294	Pol_II_3.raw	2.17	0.0005724	0.04125
	Sequest HT (A11)	Unambiguous	ESFEWVIGEIESR		2	11	XP_044444971.1; XP_044422531.1	XP_044327129.1; XP_044429705.1; XP_044399994.1; XP_044444971.1; XP_044422530.1; XP_044399993.1; XP_044391333.1; XP_044459984.1; XP_044444970.1; XP_044391332.1; XP_044422531.1	0	3	0.0714	0	1	1	527.593	1580.76	1580.76	2.83	0.00149	1.45205e+06	CID (Collision Induced Dissociation)	MS2	2.651	88.2907	24683	Pol_II_3.raw	1.54	0.0005724	0.02755
	Sequest HT (A11)	Unambiguous	TLGTSTGSLIHVIWEEVGPDAARK		2	5	XP_044444971.1; XP_044422531.1	XP_044429705.1; XP_044444971.1; XP_044422530.1; XP_044444970.1; XP_044422531.1	1	4	0.209	0	1	1	635.091	2537.34	2537.34	2.79	0.00177	8355355	CID (Collision Induced Dissociation)	MS2	1.597	89.6854	25110	Pol_II_3.raw	1.77	0.0005724	0.02908
	Sequest HT (A11)	Unambiguous	KIEGNMLTEMALR		2	8	XP_044444971.1; XP_044422531.1	XP_044327129.1; XP_044429705.1; XP_044444971.1; XP_044335362.1; XP_044422530.1; XP_044459984.1; XP_044444970.1; XP_044422531.1	1	3	0.1966	0	1	1	502.6	1505.79	1505.78	2.37	0.00119	1675032	CID (Collision Induced Dissociation)	MS2	0.605	61.921	16627	Pol_II_3.raw	1.78	0.0005724	0.03637
	Sequest HT (A11)	Unambiguous	NATLFFNILLR		2	5	XP_044444971.1; XP_044422531.1	XP_044429705.1; XP_044444971.1; XP_044422530.1; XP_044444970.1; XP_044422531.1	0	2	0.2275	0	1	1	661.387	1321.77	1321.76	2.54	0.00168	1.18699e+06	CID (Collision Induced Dissociation)	MS2	5.219	106.467	30239	Pol_II_3.raw	1.67	0.0005724	0.03222
	Sequest HT (A11)	Unambiguous	NSLGDVIQFLYGEDGMDAVWIESQK		2	7	XP_044444971.1; XP_044422531.1	XP_044327129.1; XP_044429705.1; XP_044444971.1; XP_044422530.1; XP_044459984.1; XP_044444970.1; XP_044422531.1	0	2	0.3952	0	1	1	1407.67	2814.34	2814.33	3.84	0.0054	1.49324e+06	CID (Collision Induced Dissociation)	MS2	1.253	107.685	30609	Pol_II_3.raw	2.1	0.0005724	0.04187
	Sequest HT (A11)	Unambiguous	RISDEDcLLLGLNPK	C7(Carbamidomethyl)	2	5	XP_044444971.1; XP_044422531.1	XP_044429705.1; XP_044444971.1; XP_044422530.1; XP_044444970.1; XP_044422531.1	1	2	0.3651	0	1	1	871.961	1742.91	1742.91	2.33	0.00203	1.93704e+06	CID (Collision Induced Dissociation)	MS2	2.991	62.6688	16856	Pol_II_3.raw	2.52	0.0005724	0.03443
	Sequest HT (A11)	Unambiguous	TmMESFENRVNQVLNK	M2(Oxidation)	2	9	XP_044444971.1; XP_044422531.1	XP_044327129.1; XP_044429705.1; XP_044399994.1; XP_044444971.1; XP_044422530.1; XP_044391333.1; XP_044459984.1; XP_044444970.1; XP_044422531.1	1	2	0.0549	0	1	1	978.47	1955.93	1955.93	0.54	0.00053	1.74821e+06	CID (Collision Induced Dissociation)	MS2	1.968	61.1596	16392	Pol_II_3.raw	1.82	0.0005724	0.03575
	Sequest HT (A11)	Unambiguous	VVISFDGSYVNYR		2	10	XP_044444971.1; XP_044422531.1	XP_044327129.1; XP_044429705.1; XP_044399994.1; XP_044444971.1; XP_044335362.1; XP_044422530.1; XP_044391333.1; XP_044459984.1; XP_044444970.1; XP_044422531.1	0	2	0.0685	0	1	1	759.885	1518.76	1518.76	2.09	0.00158	2.33284e+06	CID (Collision Induced Dissociation)	MS2	1.982	70.5346	19264	Pol_II_3.raw	1.46	0.0005724	0.03817
	Sequest HT (A11)	Unambiguous	AEFDNVFR		2	8	XP_044444971.1; XP_044422531.1	XP_044429705.1; XP_044399994.1; XP_044444971.1; XP_044422530.1; XP_044399993.1; XP_044444970.1; XP_044391332.1; XP_044422531.1	0	1	0.2973	0	1	1	997.476	997.476	997.474	2.25	0.00224	4.30987e+06	CID (Collision Induced Dissociation)	MS2	1.883	49.2176	12677	Pol_II_3.raw	1.11	0.0005724	0.03395
	Sequest HT (A11)	Unambiguous	KAEFDNVFR		2	7	XP_044444971.1; XP_044422531.1	XP_044429705.1; XP_044399994.1; XP_044444971.1; XP_044422530.1; XP_044399993.1; XP_044444970.1; XP_044422531.1	1	3	0.2562	0	1	1	375.862	1125.57	1125.57	2.41	0.0009	4.41554e+06	CID (Collision Induced Dissociation)	MS2	0.866	38.1011	9219	Pol_II_3.raw	2.03	0.0005724	0.02712
	Sequest HT (A11)	Unambiguous	KAEFDNVFR		2	7	XP_044444971.1; XP_044422531.1	XP_044429705.1; XP_044399994.1; XP_044444971.1; XP_044422530.1; XP_044399993.1; XP_044444970.1; XP_044422531.1	1	3	0.3463	0	1	1	375.862	1125.57	1125.57	1.6	0.0006	3.88576e+06	CID (Collision Induced Dissociation)	MS2	0.82	38.1634	9239	Pol_II_3.raw	2.31	0.0005724	0.03104
	Sequest HT (A11)	Unambiguous	cIVSPQANRPVMGIVQDTLLGcR	C1(Carbamidomethyl); C22(Carbamidomethyl)	2	9	XP_044444971.1; XP_044422531.1	XP_044327129.1; XP_044429705.1; XP_044444971.1; XP_044422530.1; XP_044399993.1; XP_044459984.1; XP_044444970.1; XP_044391332.1; XP_044422531.1	0	2	0.4255	0	1	1	1292.67	2584.33	2584.32	7.12	0.00919	783858	CID (Collision Induced Dissociation)	MS2	3.003	80.7083	22374	Pol_II_3.raw	2.35	0.0005724	0.043
	Sequest HT (A11)	Unambiguous	SDDQDQLPEPVER		2	5	XP_044444971.1; XP_044422531.1	XP_044429705.1; XP_044444971.1; XP_044422530.1; XP_044444970.1; XP_044422531.1	0	2	0.4497	0	1	1	764.351	1527.7	1527.69	2.02	0.00154	1.40842e+06	CID (Collision Induced Dissociation)	MS2	3.848	36.6503	8776	Pol_II_3.raw	1.89	0.0005724	0.03678
	Sequest HT (A11)	Unambiguous	AEVLELMmVPK	M8(Oxidation)	2	10	XP_044444971.1; XP_044422531.1	XP_044327129.1; XP_044429705.1; XP_044399994.1; XP_044444971.1; XP_044422530.1; XP_044391333.1; XP_044459984.1; XP_044444970.1; XP_044391332.1; XP_044422531.1	0	2	0.0635	0	1	1	638.341	1275.67	1275.67	4.15	0.00265	1.84615e+06	CID (Collision Induced Dissociation)	MS2	1.838	74.6031	20515	Pol_II_3.raw	2.52	0.0005724	0.02723
	Sequest HT (A11)	Unambiguous	EGLIDTAVK		2	11	XP_044444971.1; XP_044422531.1	XP_044327129.1; XP_044429705.1; XP_044399994.1; XP_044444971.1; XP_044422530.1; XP_044399993.1; XP_044391333.1; XP_044459984.1; XP_044444970.1; XP_044391332.1; XP_044422531.1	0	1	0.3184	0	1	1	945.528	945.528	945.525	3.17	0.003	17659960	CID (Collision Induced Dissociation)	MS2	0.65	37.2832	8968	Pol_II_3.raw	1.79	0.0005724	0.0282
	Sequest HT (A11)	Unambiguous	EGLIDTAVK		2	11	XP_044444971.1; XP_044422531.1	XP_044327129.1; XP_044429705.1; XP_044399994.1; XP_044444971.1; XP_044422530.1; XP_044399993.1; XP_044391333.1; XP_044459984.1; XP_044444970.1; XP_044391332.1; XP_044422531.1	0	1	0.3077	0	1	1	945.528	945.528	945.525	2.66	0.00251	11788425	CID (Collision Induced Dissociation)	MS2	0.995	37.2198	8948	Pol_II_3.raw	1.82	0.0005724	0.03887
	Sequest HT (A11)	Selected	YELDDENWRPTYMLPDHVDDLK		2	5	XP_044444971.1; XP_044422531.1	XP_044429705.1; XP_044444971.1; XP_044422530.1; XP_044444970.1; XP_044422531.1	0	3		0.0102	2	2	922.093	2764.26	2764.26	2.57	0.00237	1.20715e+06	CID (Collision Induced Dissociation)	MS2	2.609	77.279	21329	Pol_II_3.raw	1.94	0.0005724	0.03326
	Sequest HT (A11)	Unambiguous	NVTLGVPR		2	11	XP_044444971.1; XP_044422531.1	XP_044327129.1; XP_044429705.1; XP_044399994.1; XP_044444971.1; XP_044422530.1; XP_044399993.1; XP_044391333.1; XP_044459984.1; XP_044444970.1; XP_044391332.1; XP_044422531.1	0	1	0.1872	0	1	1	855.507	855.507	855.505	2.24	0.00191	1.41712e+06	CID (Collision Induced Dissociation)	MS2	9.263	34.6817	8174	Pol_II_3.raw	1.87	0.001139	0.04441
	Sequest HT (A11)	Unambiguous	LKVVPGDDAMSIEAQK		2	10	XP_044444971.1; XP_044422531.1	XP_044327129.1; XP_044429705.1; XP_044399994.1; XP_044444971.1; XP_044422530.1; XP_044399993.1; XP_044391333.1; XP_044459984.1; XP_044444970.1; XP_044422531.1	1	3	0.3865	0	1	1	567.635	1700.89	1700.89	0.48	0.00027	2.09104e+06	CID (Collision Induced Dissociation)	MS2	2.472	49.1206	12649	Pol_II_3.raw	2.07	0.001139	0.04402
	Sequest HT (A11)	Unambiguous	cIVSPQANRPVmGIVQDTLLGcR	C1(Carbamidomethyl); M12(Oxidation); C22(Carbamidomethyl)	2	9	XP_044444971.1; XP_044422531.1	XP_044327129.1; XP_044429705.1; XP_044444971.1; XP_044422530.1; XP_044399993.1; XP_044459984.1; XP_044444970.1; XP_044391332.1; XP_044422531.1	0	3	0.0577	0	1	1	867.448	2600.33	2600.31	6.84	0.00593	65898.8	CID (Collision Induced Dissociation)	MS2	43.627	151.163	43043	Pol_II_3.raw	2.08	0.001139	0.04407
	Sequest HT (A11)	Unambiguous	NVFEAEVQK		2	5	XP_044444971.1; XP_044422531.1	XP_044429705.1; XP_044444971.1; XP_044422530.1; XP_044444970.1; XP_044422531.1	0	1	0.0714	0	1	1	1063.55	1063.55	1063.54	3.69	0.00393	1.38594e+06	CID (Collision Induced Dissociation)	MS2	10.075	33.599	7858	Pol_II_3.raw	1.4	0.001703	0.04556
	Sequest HT (A11)	Selected	SEDDLTHQLAmIIR	M11(Oxidation)	2	11	XP_044444971.1; XP_044422531.1	XP_044327129.1; XP_044429705.1; XP_044399994.1; XP_044444971.1; XP_044422530.1; XP_044399993.1; XP_044391333.1; XP_044459984.1; XP_044444970.1; XP_044391332.1; XP_044422531.1	0	3		0.0233	2	2	553.279	1657.82	1657.82	1.5	0.00083	3.46516e+06	CID (Collision Induced Dissociation)	MS2	1.063	72.2873	19803	Pol_II_3.raw	1.26	0.001954	0.04832
	Sequest HT (A11)	Unambiguous	TMMESFENR		2	9	XP_044444971.1; XP_044422531.1	XP_044327129.1; XP_044429705.1; XP_044399994.1; XP_044444971.1; XP_044422530.1; XP_044391333.1; XP_044459984.1; XP_044444970.1; XP_044422531.1	0	2	0.4581	0	1	1	572.742	1144.48	1144.48	1.25	0.00072	1.51592e+06	CID (Collision Induced Dissociation)	MS2	3.269	36.5864	8756	Pol_II_3.raw	2.03	0.001954	0.04607
	Sequest HT (A11)	Unambiguous	IKTPSLSVFLKPEVSK		2	9	XP_044444971.1; XP_044422531.1	XP_044429705.1; XP_044399994.1; XP_044444971.1; XP_044422530.1; XP_044399993.1; XP_044391333.1; XP_044444970.1; XP_044391332.1; XP_044422531.1	1	3	0.3993	0	1	1	591.69	1773.06	1773.05	2.33	0.00138	20110918	CID (Collision Induced Dissociation)	MS2	0.182	64.002	17265	Pol_II_3.raw	2.68	0.00219	0.05099
	Sequest HT (A11)	Selected	QMSVVVIEHAETMER		2	5	XP_044444971.1; XP_044422531.1	XP_044429705.1; XP_044444971.1; XP_044422530.1; XP_044444970.1; XP_044422531.1	0	3		0.0355	3	3	586.956	1758.85	1758.85	1.51	0.00089	9102962	CID (Collision Induced Dissociation)	MS2	0.423	56.8211	15051	Pol_II_3.raw	1.36	0.00219	0.05119
	Sequest HT (A11)	Unambiguous	GLTPQEFFFHAMGGR		2	8	XP_044444971.1; XP_044422531.1	XP_044327129.1; XP_044429705.1; XP_044444971.1; XP_044422530.1; XP_044399993.1; XP_044459984.1; XP_044444970.1; XP_044422531.1	0	3	0.0617	0	1	1	565.61	1694.81	1694.81	1.87	0.00106	5345226	CID (Collision Induced Dissociation)	MS2	0.695	85.5026	23834	Pol_II_3.raw	0.81	0.00219	0.05373
	Sequest HT (A11)	Unambiguous	QMSVVVIEHAETMER		2	5	XP_044444971.1; XP_044422531.1	XP_044429705.1; XP_044444971.1; XP_044422530.1; XP_044444970.1; XP_044422531.1	0	2	0.2664	0	1	1	879.934	1758.86	1758.85	4.96	0.00436	1668423	CID (Collision Induced Dissociation)	MS2	3.171	60.7671	16272	Pol_II_3.raw	2.29	0.00219	0.05583
	Sequest HT (A11)	Unambiguous	AMEDIMVK		2	11	XP_044444971.1; XP_044422531.1	XP_044327129.1; XP_044429705.1; XP_044399994.1; XP_044444971.1; XP_044422530.1; XP_044399993.1; XP_044391333.1; XP_044459984.1; XP_044444970.1; XP_044391332.1; XP_044422531.1	0	2	0.1491	0	1	1	468.731	936.454	936.453	1.01	0.00047	1.9044e+06	CID (Collision Induced Dissociation)	MS2	2.072	36.5282	8738	Pol_II_3.raw	1.61	0.00219	0.05119
	Sequest HT (A11)	Unambiguous	SPMSATPYRDGGMMSPMLSPNFR		2	5	XP_044444971.1; XP_044422531.1	XP_044429705.1; XP_044444971.1; XP_044422530.1; XP_044444970.1; XP_044422531.1	1	2	0.1392	0	1	1	1265.57	2530.14	2530.13	2.22	0.00281	1.49139e+06	CID (Collision Induced Dissociation)	MS2	2.006	69.8999	19070	Pol_II_3.raw	1.58	0.00219	0.05194
	Sequest HT (A11)	Unambiguous	AEFDNVFR		2	8	XP_044444971.1; XP_044422531.1	XP_044429705.1; XP_044399994.1; XP_044444971.1; XP_044422530.1; XP_044399993.1; XP_044444970.1; XP_044391332.1; XP_044422531.1	0	1	0.2774	0	1	1	997.476	997.476	997.474	2.55	0.00255	4397396	CID (Collision Induced Dissociation)	MS2	3.587	48.9967	12609	Pol_II_3.raw	1.55	0.00219	0.0508
	Sequest HT (A11)	Unambiguous	LQLGTEITTTGDNTWPMPVNLKR		2	5	XP_044444971.1; XP_044422531.1	XP_044429705.1; XP_044444971.1; XP_044422530.1; XP_044444970.1; XP_044422531.1	1	2	0.6131	0	1	1	1293.17	2585.33	2585.34	-2.38	-0.00307	1.27782e+06	CID (Collision Induced Dissociation)	MS2	3.97	79.3531	21959	Pol_II_3.raw	2.74	0.00219	0.04984
	Sequest HT (A11)	Unambiguous	HLNDGDFVLFNRQPSLHK		2	9	XP_044444971.1; XP_044422531.1	XP_044327129.1; XP_044429652.1; XP_044429705.1; XP_044444971.1; XP_044422530.1; XP_044425929.1; XP_044459984.1; XP_044444970.1; XP_044422531.1	1	3	0.0736	0	1	1	713.037	2137.1	2137.09	1.59	0.00113	1.43166e+06	CID (Collision Induced Dissociation)	MS2	1.274	53.8624	14132	Pol_II_3.raw	1.63	0.002644	0.06678
	Sequest HT (A11)	Unambiguous	TVLSIMR		2	12	XP_044444971.1; XP_044422531.1	XP_044429652.1; XP_044429705.1; XP_044399994.1; XP_044444971.1; XP_044422530.1; XP_044399993.1; XP_044391333.1; XP_044425929.1; XP_044444970.1; XP_044440562.1; XP_044391332.1; XP_044422531.1	0	1	0.1511	0	1	1	819.478	819.478	819.476	2.41	0.00198	7694245	CID (Collision Induced Dissociation)	MS2	1.27	44.6231	11235	Pol_II_3.raw	1.39	0.002644	0.05906
	Sequest HT (A11)	Unambiguous	LREIINVAKK		2	11	XP_044444971.1; XP_044422531.1	XP_044327129.1; XP_044429705.1; XP_044399994.1; XP_044444971.1; XP_044422530.1; XP_044399993.1; XP_044391333.1; XP_044459984.1; XP_044444970.1; XP_044391332.1; XP_044422531.1	2	3	0.5595	0	1	1	395.257	1183.76	1183.75	2.62	0.00103	1.40761e+06	CID (Collision Induced Dissociation)	MS2	2.602	27.2696	5982	Pol_II_3.raw	2.52	0.002644	0.06432
	Sequest HT (A11)	Unambiguous	LQLGTEITTTGDNTWPMPVNLKR		2	5	XP_044444971.1; XP_044422531.1	XP_044429705.1; XP_044444971.1; XP_044422530.1; XP_044444970.1; XP_044422531.1	1	3	0.2447	0	1	1	862.454	2585.35	2585.34	3.66	0.00316	2.65925e+06	CID (Collision Induced Dissociation)	MS2	1.28	78.6692	21747	Pol_II_3.raw	2.37	0.002644	0.06288
	Sequest HT (A11)	Selected	ILADEDDTKFK		1	2	XP_044422531.1	XP_044422530.1; XP_044422531.1	1	3		0.0093	2	2	432.223	1294.66	1294.65	2.17	0.00094	2706825	CID (Collision Induced Dissociation)	MS2	1.361	30.544	6953	Pol_II_3.raw	1.06	0.002644	0.06396
	Sequest HT (A11)	Unambiguous	LNLSVTSPYNADFDGDEMNMHVPQSFETR		2	10	XP_044444971.1; XP_044422531.1	XP_044327129.1; XP_044429705.1; XP_044399994.1; XP_044444971.1; XP_044422530.1; XP_044399993.1; XP_044391333.1; XP_044459984.1; XP_044444970.1; XP_044422531.1	0	3	0.2644	0	1	1	1105.5	3314.49	3314.47	5.67	0.00627	1.68186e+06	CID (Collision Induced Dissociation)	MS2	1.369	80.8503	22413	Pol_II_3.raw	2.08	0.002644	0.05913
	Sequest HT (A11)	Unambiguous	LNLSVTSPYNADFDGDEMNMHVPQSFETR		2	10	XP_044444971.1; XP_044422531.1	XP_044327129.1; XP_044429705.1; XP_044399994.1; XP_044444971.1; XP_044422530.1; XP_044399993.1; XP_044391333.1; XP_044459984.1; XP_044444970.1; XP_044422531.1	0	2	0.6186	0	1	1	1657.74	3314.47	3314.47	-0.27	-0.00045	976429	CID (Collision Induced Dissociation)	MS2	1.873	81.5711	22634	Pol_II_3.raw	2.91	0.002644	0.06421
	Sequest HT (A11)	Unambiguous	SSDQHLELGYKVER		2	13	XP_044444971.1; XP_044422531.1	XP_044327129.1; XP_044429705.1; XP_044399994.1; XP_044444971.1; XP_044422530.1; XP_044399993.1; XP_044391333.1; XP_044425929.1; XP_044459984.1; XP_044444970.1; XP_044440562.1; XP_044391332.1; XP_044422531.1	1	4	0.3158	0	1	1	415.964	1660.83	1660.83	2.25	0.00093	60447592	CID (Collision Induced Dissociation)	MS2	1.353	33.1068	7708	Pol_II_3.raw	1.9	0.002644	0.06928
	Sequest HT (A11)	Selected	SEDDLTHQLAMIIR		2	11	XP_044444971.1; XP_044422531.1	XP_044327129.1; XP_044429705.1; XP_044399994.1; XP_044444971.1; XP_044422530.1; XP_044399993.1; XP_044391333.1; XP_044459984.1; XP_044444970.1; XP_044391332.1; XP_044422531.1	0	3	0.0076	0	1	1	547.948	1641.83	1641.83	2.47	0.00135	1.99272e+06	CID (Collision Induced Dissociation)	MS2	1.688	81.0283	22467	Pol_II_3.raw	1.31	0.002644	0.06739
	Sequest HT (A11)	Unambiguous	NVFEAEVQK		2	5	XP_044444971.1; XP_044422531.1	XP_044429705.1; XP_044444971.1; XP_044422530.1; XP_044444970.1; XP_044422531.1	0	2	0.128	0	1	1	532.275	1063.54	1063.54	1.67	0.00089	11299938	CID (Collision Induced Dissociation)	MS2	0.41	34.744	8193	Pol_II_3.raw	1.64	0.002644	0.06967
	Sequest HT (A11)	Unambiguous	TMMESFENR		2	9	XP_044444971.1; XP_044422531.1	XP_044327129.1; XP_044429705.1; XP_044399994.1; XP_044444971.1; XP_044422530.1; XP_044391333.1; XP_044459984.1; XP_044444970.1; XP_044422531.1	0	1	0.4677	0	1	1	1144.48	1144.48	1144.48	2.6	0.00297	1350427	CID (Collision Induced Dissociation)	MS2	8.557	37.2959	8974	Pol_II_3.raw	1.24	0.002644	0.06035
	Sequest HT (A11)	Unambiguous	LREIINVAK		2	11	XP_044444971.1; XP_044422531.1	XP_044327129.1; XP_044429705.1; XP_044399994.1; XP_044444971.1; XP_044422530.1; XP_044399993.1; XP_044391333.1; XP_044459984.1; XP_044444970.1; XP_044391332.1; XP_044422531.1	1	3	0.2383	0	1	1	352.558	1055.66	1055.66	3.25	0.00114	3.12861e+06	CID (Collision Induced Dissociation)	MS2	1.584	32.0238	7389	Pol_II_3.raw	2.35	0.0028	0.07576
	Sequest HT (A11)	Unambiguous	NVQcALEYTTLR	C4(Carbamidomethyl)	2	11	XP_044444971.1; XP_044422531.1	XP_044327129.1; XP_044429705.1; XP_044399994.1; XP_044444971.1; XP_044422530.1; XP_044399993.1; XP_044391333.1; XP_044459984.1; XP_044444970.1; XP_044391332.1; XP_044422531.1	0	1	0.3611	0	1	1	1467.73	1467.73	1467.73	2.1	0.00309	1.9418e+06	CID (Collision Induced Dissociation)	MS2	2.449	54.8599	14444	Pol_II_3.raw	1.8	0.0028	0.08253
	Sequest HT (A11)	Unambiguous	LNLSVTSPYNADFDGDEMNMHVPQSFETR		2	10	XP_044444971.1; XP_044422531.1	XP_044327129.1; XP_044429705.1; XP_044399994.1; XP_044444971.1; XP_044422530.1; XP_044399993.1; XP_044391333.1; XP_044459984.1; XP_044444970.1; XP_044422531.1	0	2	0.44	0	1	1	1657.75	3314.49	3314.47	4.67	0.00773	597300	CID (Collision Induced Dissociation)	MS2	1.741	81.4607	22601	Pol_II_3.raw	2.5	0.0028	0.08432
	Sequest HT (A11)	Unambiguous	TVLSIMR		2	12	XP_044444971.1; XP_044422531.1	XP_044429652.1; XP_044429705.1; XP_044399994.1; XP_044444971.1; XP_044422530.1; XP_044399993.1; XP_044391333.1; XP_044425929.1; XP_044444970.1; XP_044440562.1; XP_044391332.1; XP_044422531.1	0	1	0.152	0	1	1	819.477	819.477	819.476	1.67	0.00137	5.41678e+06	CID (Collision Induced Dissociation)	MS2	2.256	44.6815	11253	Pol_II_3.raw	1.25	0.0028	0.09
	Sequest HT (A11)	Unambiguous	VQLVQFGILSPDEIR		1	8	XP_044422531.1	XP_044429705.1; XP_044399994.1; XP_044422530.1; XP_044399993.1; XP_044391333.1; XP_044425929.1; XP_044391332.1; XP_044422531.1	0	3	0.2346	0	1	1	571.991	1713.96	1713.95	2.25	0.00128	3.59272e+06	CID (Collision Induced Dissociation)	MS2	1.26	85.2703	23764	Pol_II_3.raw	2.43	0.0028	0.07683
	Sequest HT (A11)	Unambiguous	LNLSVTSPYNADFDGDEMNMHVPQSFETR		2	10	XP_044444971.1; XP_044422531.1	XP_044327129.1; XP_044429705.1; XP_044399994.1; XP_044444971.1; XP_044422530.1; XP_044399993.1; XP_044391333.1; XP_044459984.1; XP_044444970.1; XP_044422531.1	0	3	0.3317	0	1	1	1105.5	3314.49	3314.47	6.34	0.007	34623.8	CID (Collision Induced Dissociation)	MS2	50	151.319	43084	Pol_II_3.raw	2.05	0.0028	0.08487
	Sequest HT (A11)	Unambiguous	NSLGDVIQFLYGEDGmDAVWIESQKLDSLK	M16(Oxidation)	2	7	XP_044444971.1; XP_044422531.1	XP_044327129.1; XP_044429705.1; XP_044444971.1; XP_044422530.1; XP_044459984.1; XP_044444970.1; XP_044422531.1	1	3	0.3615	0	1	1	1129.56	3386.66	3386.65	2.96	0.00335	1.00133e+06	CID (Collision Induced Dissociation)	MS2	1.442	108.694	30912	Pol_II_3.raw	2.96	0.0028	0.08096
	Sequest HT (A11)	Unambiguous	IcAGGDELEVQDQQDADEPVKKR	C2(Carbamidomethyl)	2	5	XP_044444971.1; XP_044422531.1	XP_044429705.1; XP_044444971.1; XP_044422530.1; XP_044444970.1; XP_044422531.1	2	4	0.2204	0	1	1	650.813	2600.23	2600.23	1.14	0.00074	5.90322e+06	CID (Collision Induced Dissociation)	MS2	0.585	35.8073	8516	Pol_II_3.raw	1.86	0.0028	0.08865
	Sequest HT (A11)	Unambiguous	INHEFDDDLScIFNDDNADKLILR	C11(Carbamidomethyl)	2	8	XP_044444971.1; XP_044422531.1	XP_044327129.1; XP_044429705.1; XP_044444971.1; XP_044335362.1; XP_044422530.1; XP_044459984.1; XP_044444970.1; XP_044422531.1	1	4	0.2477	0	1	1	723.849	2892.37	2892.35	9.52	0.00689	28437994	CID (Collision Induced Dissociation)	MS2	4.149	86.1727	24042	Pol_II_3.raw	2.18	0.0028	0.07083
	Sequest HT (A11)	Unambiguous	DGGMMSPMLSPNFR		2	5	XP_044444971.1; XP_044422531.1	XP_044429705.1; XP_044444971.1; XP_044422530.1; XP_044444970.1; XP_044422531.1	0	2	0.3317	0	1	1	770.344	1539.68	1539.68	3.3	0.00254	2091090	CID (Collision Induced Dissociation)	MS2	1.728	68.7828	18729	Pol_II_3.raw	2.05	0.0028	0.08795
	Sequest HT (A11)	Unambiguous	SSDQHLELGYK		2	13	XP_044444971.1; XP_044422531.1	XP_044327129.1; XP_044429705.1; XP_044399994.1; XP_044444971.1; XP_044422530.1; XP_044399993.1; XP_044391333.1; XP_044425929.1; XP_044459984.1; XP_044444970.1; XP_044440562.1; XP_044391332.1; XP_044422531.1	0	3	0.3333	0	1	1	426.211	1276.62	1276.62	0.78	0.00033	2.77931e+06	CID (Collision Induced Dissociation)	MS2	0.893	30.7869	7025	Pol_II_3.raw	1.71	0.0028	0.08435
	Sequest HT (A11)	Unambiguous	TLPHFTKDDYGPESR		2	9	XP_044444971.1; XP_044422531.1	XP_044327129.1; XP_044429652.1; XP_044429705.1; XP_044444971.1; XP_044422530.1; XP_044459984.1; XP_044444970.1; XP_044440562.1; XP_044422531.1	1	3	0.3819	0	1	1	588.285	1762.84	1762.84	1.33	0.00078	29979948	CID (Collision Induced Dissociation)	MS2	0.12	38.1568	9236	Pol_II_3.raw	1.44	0.003027	0.09538
	Sequest HT (A11)	Unambiguous	NSLGDVIQFLYGEDGMDAVWIESQKLDSLK		2	7	XP_044444971.1; XP_044422531.1	XP_044327129.1; XP_044429705.1; XP_044444971.1; XP_044422530.1; XP_044459984.1; XP_044444970.1; XP_044422531.1	1	2	0.5324	0	1	1	1685.84	3370.67	3370.65	5	0.00843	1.38842e+06	CID (Collision Induced Dissociation)	MS2	1.228	108.722	30924	Pol_II_3.raw	2.16	0.003027	0.09315
	Sequest HT (A11)	Unambiguous	GLTPQEFFFHAMGGR		2	8	XP_044444971.1; XP_044422531.1	XP_044327129.1; XP_044429705.1; XP_044444971.1; XP_044422530.1; XP_044399993.1; XP_044459984.1; XP_044444970.1; XP_044422531.1	0	3	0.0781	0	1	1	565.609	1694.81	1694.81	1.44	0.00081	2.0092e+06	CID (Collision Induced Dissociation)	MS2	1.65	82.3799	22880	Pol_II_3.raw	1.28	0.003027	0.09147
	Sequest HT (A11)	Unambiguous	NVFEAEVQK		2	5	XP_044444971.1; XP_044422531.1	XP_044429705.1; XP_044444971.1; XP_044422530.1; XP_044444970.1; XP_044422531.1	0	2	0.2816	0	1	1	532.276	1063.54	1063.54	1.78	0.00095	25892014	CID (Collision Induced Dissociation)	MS2	0.303	33.4688	7816	Pol_II_3.raw	1.74	0.003027	0.09294
	Sequest HT (A11)	Unambiguous	FLQSLVAPGEMIGcVAAQSIGEPATQMTLNTFHYAGVSAK	C14(Carbamidomethyl)	2	8	XP_044444971.1; XP_044422531.1	XP_044327129.1; XP_044429705.1; XP_044444971.1; XP_044422530.1; XP_044399993.1; XP_044459984.1; XP_044444970.1; XP_044422531.1	0	3	0.0652	0	1	1	1399.03	4195.09	4195.07	4.61	0.00645	1.93532e+06	CID (Collision Induced Dissociation)	MS2	0.663	103.196	29236	Pol_II_3.raw	1.38	0.003027	0.0948
	Sequest HT (A11)	Selected	NVFEAEVQK		2	5	XP_044444971.1; XP_044422531.1	XP_044429705.1; XP_044444971.1; XP_044422530.1; XP_044444970.1; XP_044422531.1	0	1	0.0409	0	1	1	1063.55	1063.55	1063.54	3.69	0.00393	1.08315e+06	CID (Collision Induced Dissociation)	MS2	12.891	33.544	7842	Pol_II_3.raw	1.71	0.003259	0.09926
	Sequest HT (A11)	Unambiguous	AEVLELMMVPK		2	10	XP_044444971.1; XP_044422531.1	XP_044327129.1; XP_044429705.1; XP_044399994.1; XP_044444971.1; XP_044422530.1; XP_044391333.1; XP_044459984.1; XP_044444970.1; XP_044391332.1; XP_044422531.1	0	1	0.349	0	1	1	1259.68	1259.68	1259.67	3.81	0.0048	3908353	CID (Collision Induced Dissociation)	MS2	2.702	74.2848	20415	Pol_II_3.raw	1.92	0.003259	0.09901
	Sequest HT (A11)	Unambiguous	QMSVVVIEHAETMER		2	5	XP_044444971.1; XP_044422531.1	XP_044429705.1; XP_044444971.1; XP_044422530.1; XP_044444970.1; XP_044422531.1	0	2	0.5693	0	1	1	879.932	1758.86	1758.85	3.5	0.00308	1.36451e+06	CID (Collision Induced Dissociation)	MS2	2.734	60.535	16200	Pol_II_3.raw	2.67	0.004221	0.1095
	Sequest HT (A11)	Selected	YELDDENWRPTYMLPDHVDDLK		2	5	XP_044444971.1; XP_044422531.1	XP_044429705.1; XP_044444971.1; XP_044422530.1; XP_044444970.1; XP_044422531.1	0	4		0.026	2	2	691.821	2764.26	2764.26	2.86	0.00197	2.96215e+06	CID (Collision Induced Dissociation)	MS2	1.312	76.33	21041	Pol_II_3.raw	1.5	0.004434	0.1157
	Sequest HT (A11)	Unambiguous	NATLFFNILLR		2	5	XP_044444971.1; XP_044422531.1	XP_044429705.1; XP_044444971.1; XP_044422530.1; XP_044444970.1; XP_044422531.1	0	2	0.2278	0	1	1	661.388	1321.77	1321.76	4.02	0.00265	3.4858e+06	CID (Collision Induced Dissociation)	MS2	1.721	99.1984	28010	Pol_II_3.raw	1.58	0.004434	0.1165
	Sequest HT (A11)	Unambiguous	AEFDNVFR		2	8	XP_044444971.1; XP_044422531.1	XP_044429705.1; XP_044399994.1; XP_044444971.1; XP_044422530.1; XP_044399993.1; XP_044444970.1; XP_044391332.1; XP_044422531.1	0	1	0.1835	0	1	1	997.477	997.477	997.474	2.92	0.00291	4.63965e+06	CID (Collision Induced Dissociation)	MS2	1.785	49.1574	12658	Pol_II_3.raw	1.09	0.004659	0.12
	Sequest HT (A11)	Unambiguous	TVLSIMR		2	12	XP_044444971.1; XP_044422531.1	XP_044429652.1; XP_044429705.1; XP_044399994.1; XP_044444971.1; XP_044422530.1; XP_044399993.1; XP_044391333.1; XP_044425929.1; XP_044444970.1; XP_044440562.1; XP_044391332.1; XP_044422531.1	0	2	0.3443	0	1	1	410.242	819.477	819.476	1.28	0.00052	61277804	CID (Collision Induced Dissociation)	MS2	0.089	43.9262	11018	Pol_II_3.raw	1.83	0.004659	0.1201
	Sequest HT (A11)	Unambiguous	TVLSIMR		2	12	XP_044444971.1; XP_044422531.1	XP_044429652.1; XP_044429705.1; XP_044399994.1; XP_044444971.1; XP_044422530.1; XP_044399993.1; XP_044391333.1; XP_044425929.1; XP_044444970.1; XP_044440562.1; XP_044391332.1; XP_044422531.1	0	2	0.259	0	1	1	410.242	819.477	819.476	1.5	0.00061	58172576	CID (Collision Induced Dissociation)	MS2	0.097	43.8694	11000	Pol_II_3.raw	1.66	0.005361	0.1281
	Sequest HT (A11)	Selected	SVTHATEIWYDPDPLGTIIEEDVEFVR		2	5	XP_044444971.1; XP_044422531.1	XP_044429705.1; XP_044444971.1; XP_044422530.1; XP_044444970.1; XP_044422531.1	0	3	0.0314	0	1	1	1044.52	3131.53	3131.52	3.33	0.00348	355174	CID (Collision Induced Dissociation)	MS2	5.651	149.584	42573	Pol_II_3.raw	1.91	0.005361	0.1283
	Sequest HT (A11)	Unambiguous	EGLIDTAVK		2	11	XP_044444971.1; XP_044422531.1	XP_044327129.1; XP_044429705.1; XP_044399994.1; XP_044444971.1; XP_044422530.1; XP_044399993.1; XP_044391333.1; XP_044459984.1; XP_044444970.1; XP_044391332.1; XP_044422531.1	0	2	0.2635	0	1	1	473.266	945.526	945.525	0.51	0.00024	19695888	CID (Collision Induced Dissociation)	MS2	0.316	36.4733	8721	Pol_II_3.raw	1.67	0.005361	0.1294
	Sequest HT (A11)	Unambiguous	AEFDNVFR		2	8	XP_044444971.1; XP_044422531.1	XP_044429705.1; XP_044399994.1; XP_044444971.1; XP_044422530.1; XP_044399993.1; XP_044444970.1; XP_044391332.1; XP_044422531.1	0	1	0.3051	0	1	1	997.477	997.477	997.474	3.1	0.0031	4563787	CID (Collision Induced Dissociation)	MS2	5.242	48.9459	12593	Pol_II_3.raw	1.77	0.00579	0.1392
	Sequest HT (A11)	Unambiguous	KKSDDQDQLPEPVER		2	5	XP_044444971.1; XP_044422531.1	XP_044429705.1; XP_044444971.1; XP_044422530.1; XP_044444970.1; XP_044422531.1	2	4	0.4538	0	1	1	446.727	1783.89	1783.88	3.09	0.00138	12557104	CID (Collision Induced Dissociation)	MS2	1.551	27.4717	6045	Pol_II_3.raw	2.49	0.00579	0.1375
	Sequest HT (A11)	Unambiguous	KAEFDNVFR		2	7	XP_044444971.1; XP_044422531.1	XP_044429705.1; XP_044399994.1; XP_044444971.1; XP_044422530.1; XP_044399993.1; XP_044444970.1; XP_044422531.1	1	2	0.1043	0	1	1	563.289	1125.57	1125.57	1.01	0.00057	5.31554e+06	CID (Collision Induced Dissociation)	MS2	0.549	38.6344	9384	Pol_II_3.raw	1.15	0.005982	0.1459
	Sequest HT (A11)	Unambiguous	AEVLELMMVPK		2	10	XP_044444971.1; XP_044422531.1	XP_044327129.1; XP_044429705.1; XP_044399994.1; XP_044444971.1; XP_044422530.1; XP_044391333.1; XP_044459984.1; XP_044444970.1; XP_044391332.1; XP_044422531.1	0	1	0.2806	0	1	1	1259.68	1259.68	1259.67	2.64	0.00333	2.29508e+06	CID (Collision Induced Dissociation)	MS2	3.456	74.242	20404	Pol_II_3.raw	1.96	0.005982	0.1493
	Sequest HT (A11)	Unambiguous	QMSVVVIEHAETMER		2	5	XP_044444971.1; XP_044422531.1	XP_044429705.1; XP_044444971.1; XP_044422530.1; XP_044444970.1; XP_044422531.1	0	2	0.3486	0	1	1	879.93	1758.85	1758.85	0.93	0.00082	1.68021e+06	CID (Collision Induced Dissociation)	MS2	2.391	59.7618	15962	Pol_II_3.raw	2.18	0.005982	0.1425
	Sequest HT (A11)	Selected	KAEFDNVFR		2	7	XP_044444971.1; XP_044422531.1	XP_044429705.1; XP_044399994.1; XP_044444971.1; XP_044422530.1; XP_044399993.1; XP_044444970.1; XP_044422531.1	1	2	0.0064	0	1	1	563.289	1125.57	1125.57	1.77	0.001	5.45041e+06	CID (Collision Induced Dissociation)	MS2	0.638	38.6898	9401	Pol_II_3.raw	1.56	0.006655	0.1561
	Sequest HT (A11)	Unambiguous	SSDQHLELGYKVER		2	13	XP_044444971.1; XP_044422531.1	XP_044327129.1; XP_044429705.1; XP_044399994.1; XP_044444971.1; XP_044422530.1; XP_044399993.1; XP_044391333.1; XP_044425929.1; XP_044459984.1; XP_044444970.1; XP_044440562.1; XP_044391332.1; XP_044422531.1	1	4	0.4279	0	1	1	415.964	1660.83	1660.83	2.18	0.0009	68802144	CID (Collision Induced Dissociation)	MS2	1.481	33.0671	7699	Pol_II_3.raw	2.01	0.007535	0.1679
	Sequest HT (A11)	Selected	VQLVQFGILSPDEIR		1	8	XP_044422531.1	XP_044429705.1; XP_044399994.1; XP_044422530.1; XP_044399993.1; XP_044391333.1; XP_044425929.1; XP_044391332.1; XP_044422531.1	0	3		0.0372	3	3	571.991	1713.96	1713.95	2.89	0.00165	1991673	CID (Collision Induced Dissociation)	MS2	2.69	85.2144	23747	Pol_II_3.raw	1.81	0.008192	0.178
	Sequest HT (A11)	Unambiguous	KSDDQDQLPEPVER		2	5	XP_044444971.1; XP_044422531.1	XP_044429705.1; XP_044444971.1; XP_044422530.1; XP_044444970.1; XP_044422531.1	1	3	0.4134	0	1	1	552.602	1655.79	1655.79	1.93	0.00107	19733428	CID (Collision Induced Dissociation)	MS2	0.175	31.6464	7275	Pol_II_3.raw	1.79	0.008415	0.1793
High	XP_044398982.1	DNA-directed RNA polymerase II subunit RPB2 [Triticum aestivum]	0	263.055	59.05	63	252	63	1	1221	138.2	7.15	559.97	63
	Identifying Node	PSM Ambiguity	Annotated Sequence	Modifications	# Protein Groups	# Proteins	Master Protein Accessions	Protein Accessions	# Missed Cleavages	Charge	DeltaScore	DeltaCn	Rank	Search Engine Rank	m/z [Da]	MH+ [Da]	Theo. MH+ [Da]	DeltaM [ppm]	Deltam/z [Da]	Intensity	Activation Type	MS Order	Ion Inject Time [ms]	RT [min]	First Scan	Spectrum File	XCorr	Percolator q-Value	Percolator PEP
	Sequest HT (A11)	Unambiguous	NLTYSAPLYVDVSYR		1	1	XP_044398982.1	XP_044398982.1	0	2	0.4863	0	1	1	880.95	1760.89	1760.89	3.98	0.0035	1.20769e+06	CID (Collision Induced Dissociation)	MS2	1.687	70.5947	19283	Pol_II_3.raw	2.55	0	0.0002307
	Sequest HT (A11)	Unambiguous	NLTYSAPLYVDVSYR		1	1	XP_044398982.1	XP_044398982.1	0	2	0.5921	0	1	1	880.95	1760.89	1760.89	3.7	0.00326	3.36896e+06	CID (Collision Induced Dissociation)	MS2	1.216	70.6471	19298	Pol_II_3.raw	2.77	0	0.0009609
	Sequest HT (A11)	Unambiguous	NLTYSAPLYVDVSYR		1	1	XP_044398982.1	XP_044398982.1	0	2	0.2339	0	1	1	880.95	1760.89	1760.89	3.7	0.00326	3.36896e+06	CID (Collision Induced Dissociation)	MS2	1.297	70.6494	19299	Pol_II_3.raw	1.71	0	0.001235
	Sequest HT (A11)	Unambiguous	NLTYSAPLYVDVSYR		1	1	XP_044398982.1	XP_044398982.1	0	2	0.5358	0	1	1	880.949	1760.89	1760.89	3.01	0.00265	6113452	CID (Collision Induced Dissociation)	MS2	0.719	70.7055	19316	Pol_II_3.raw	2.65	0	0.0002221
	Sequest HT (A11)	Unambiguous	HSESGMVDQVLLTTNADGLR		1	1	XP_044398982.1	XP_044398982.1	0	2	0.5508	0	1	1	1072.03	2143.05	2143.04	1.9	0.00203	2507483	CID (Collision Induced Dissociation)	MS2	2.044	67.6557	18384	Pol_II_3.raw	3.74	0	0.0002381
	Sequest HT (A11)	Unambiguous	LRNLTYSAPLYVDVSYR		1	1	XP_044398982.1	XP_044398982.1	1	3	0.5803	0	1	1	677.363	2030.08	2030.07	2.24	0.00152	11539811	CID (Collision Induced Dissociation)	MS2	0.268	67.6472	18380	Pol_II_3.raw	3.05	0	5.987e-05
	Sequest HT (A11)	Unambiguous	LRNLTYSAPLYVDVSYR		1	1	XP_044398982.1	XP_044398982.1	1	2	0.5899	0	1	1	1015.54	2030.08	2030.07	3.03	0.00308	4474728	CID (Collision Induced Dissociation)	MS2	1.651	67.3097	18280	Pol_II_3.raw	3.17	0	0.004925
	Sequest HT (A11)	Unambiguous	LRNLTYSAPLYVDVSYR		1	1	XP_044398982.1	XP_044398982.1	1	3	0.5102	0	1	1	677.363	2030.08	2030.07	2.24	0.00152	13245920	CID (Collision Induced Dissociation)	MS2	0.251	67.5875	18362	Pol_II_3.raw	3.92	0	0.0004526
	Sequest HT (A11)	Unambiguous	HSESGMVDQVLLTTNADGLR		1	1	XP_044398982.1	XP_044398982.1	0	2	0.6596	0	1	1	1072.03	2143.05	2143.04	3.38	0.00362	3.10453e+06	CID (Collision Induced Dissociation)	MS2	1.346	67.5917	18364	Pol_II_3.raw	4.73	0	5.841e-05
	Sequest HT (A11)	Unambiguous	HSESGMVDQVLLTTNADGLR		1	1	XP_044398982.1	XP_044398982.1	0	2	0.5802	0	1	1	1072.03	2143.05	2143.04	3.38	0.00362	3.10453e+06	CID (Collision Induced Dissociation)	MS2	1.382	67.5941	18365	Pol_II_3.raw	3.74	0	0.000182
	Sequest HT (A11)	Unambiguous	KLTAMIFLGPTYYQR		1	1	XP_044398982.1	XP_044398982.1	1	2	0.6018	0	1	1	901.49	1801.97	1801.97	3.06	0.00276	17308300	CID (Collision Induced Dissociation)	MS2	0.296	72.4046	19839	Pol_II_3.raw	3.29	0	3.342e-05
	Sequest HT (A11)	Unambiguous	KLTAMIFLGPTYYQR		1	1	XP_044398982.1	XP_044398982.1	1	2	0.5691	0	1	1	901.49	1801.97	1801.97	3.06	0.00276	17308300	CID (Collision Induced Dissociation)	MS2	0.371	72.4069	19840	Pol_II_3.raw	3.69	0	2.938e-05
	Sequest HT (A11)	Unambiguous	KLTAMIFLGPTYYQR		1	1	XP_044398982.1	XP_044398982.1	1	2	0.6267	0	1	1	901.489	1801.97	1801.97	2.12	0.00191	18208906	CID (Collision Induced Dissociation)	MS2	0.348	72.4601	19856	Pol_II_3.raw	3.67	0	4.617e-05
	Sequest HT (A11)	Unambiguous	KLTAMIFLGPTYYQR		1	1	XP_044398982.1	XP_044398982.1	1	3	0.4379	0	1	1	601.326	1801.96	1801.97	-1.35	-0.00081	35090108	CID (Collision Induced Dissociation)	MS2	0.059	72.5187	19874	Pol_II_3.raw	3.06	0	0.002959
	Sequest HT (A11)	Unambiguous	FGEMERDcMIAHGAAFFLK	C8(Carbamidomethyl)	1	1	XP_044398982.1	XP_044398982.1	1	3	0.3817	0	1	1	744.015	2230.03	2230.02	2.24	0.00167	1.84882e+06	CID (Collision Induced Dissociation)	MS2	1.595	74.1877	20388	Pol_II_3.raw	3.17	0	0.000169
	Sequest HT (A11)	Unambiguous	FGEMERDcMIAHGAAFFLK	C8(Carbamidomethyl)	1	1	XP_044398982.1	XP_044398982.1	1	3	0.3633	0	1	1	744.014	2230.03	2230.02	2.08	0.00154	3937457	CID (Collision Induced Dissociation)	MS2	0.8	74.2286	20398	Pol_II_3.raw	2.89	0	0.000318
	Sequest HT (A11)	Unambiguous	NLTYSAPLYVDVSYR		1	1	XP_044398982.1	XP_044398982.1	0	2	0.5496	0	1	1	880.949	1760.89	1760.89	3.56	0.00314	4.56593e+06	CID (Collision Induced Dissociation)	MS2	1.024	73.8152	20271	Pol_II_3.raw	2.62	0	0.001586
	Sequest HT (A11)	Unambiguous	NLTYSAPLYVDVSYR		1	1	XP_044398982.1	XP_044398982.1	0	2	0.4595	0	1	1	880.949	1760.89	1760.89	3.56	0.00314	4.56593e+06	CID (Collision Induced Dissociation)	MS2	1.169	73.8176	20272	Pol_II_3.raw	2.59	0	0.009383
	Sequest HT (A11)	Unambiguous	NLTYSAPLYVDVSYR		1	1	XP_044398982.1	XP_044398982.1	0	2	0.45	0	1	1	880.949	1760.89	1760.89	3.56	0.00314	5.08464e+06	CID (Collision Induced Dissociation)	MS2	0.884	73.8711	20288	Pol_II_3.raw	2.2	0	0.0007466
	Sequest HT (A11)	Unambiguous	NLTYSAPLYVDVSYR		1	1	XP_044398982.1	XP_044398982.1	0	2	0.5232	0	1	1	880.949	1760.89	1760.89	3.01	0.00265	5672524	CID (Collision Induced Dissociation)	MS2	1.076	73.7578	20254	Pol_II_3.raw	2.37	0	0.01364
	Sequest HT (A11)	Unambiguous	LRNLTYSAPLYVDVSYR		1	1	XP_044398982.1	XP_044398982.1	1	2	0.6012	0	1	1	1015.54	2030.08	2030.07	2.37	0.00241	1.74681e+06	CID (Collision Induced Dissociation)	MS2	3.642	66.9651	18175	Pol_II_3.raw	3.31	0	0.00254
	Sequest HT (A11)	Unambiguous	AYYFGYIIHR		1	1	XP_044398982.1	XP_044398982.1	0	2	0.3466	0	1	1	651.835	1302.66	1302.66	-0.44	-0.00028	1.67702e+06	CID (Collision Induced Dissociation)	MS2	1.067	60.7626	16270	Pol_II_3.raw	1.76	0	0.008297
	Sequest HT (A11)	Unambiguous	AYYFGYIIHR		1	1	XP_044398982.1	XP_044398982.1	0	2	0.2544	0	1	1	651.836	1302.67	1302.66	1.81	0.00118	1969250	CID (Collision Induced Dissociation)	MS2	0.8	60.8141	16285	Pol_II_3.raw	1.69	0	0.004702
	Sequest HT (A11)	Unambiguous	EMLPHVGVGEFcETK	C12(Carbamidomethyl)	1	1	XP_044398982.1	XP_044398982.1	0	2	0.2416	0	1	1	866.907	1732.81	1732.8	1.67	0.00145	3.93142e+06	CID (Collision Induced Dissociation)	MS2	1.798	57.402	15230	Pol_II_3.raw	1.78	0	0.001365
	Sequest HT (A11)	Unambiguous	HSESGMVDQVLLTTNADGLR		1	1	XP_044398982.1	XP_044398982.1	0	3	0.4375	0	1	1	715.022	2143.05	2143.04	3.66	0.00261	33440918	CID (Collision Induced Dissociation)	MS2	0.101	64.877	17534	Pol_II_3.raw	2.56	0	0.0001765
	Sequest HT (A11)	Unambiguous	HSESGMVDQVLLTTNADGLR		1	1	XP_044398982.1	XP_044398982.1	0	3	0.351	0	1	1	715.022	2143.05	2143.04	2.55	0.00182	23612172	CID (Collision Induced Dissociation)	MS2	0.128	64.8186	17516	Pol_II_3.raw	2.45	0	0.0002055
	Sequest HT (A11)	Unambiguous	HSESGMVDQVLLTTNADGLR		1	1	XP_044398982.1	XP_044398982.1	0	2	0.6285	0	1	1	1072.03	2143.05	2143.04	3.72	0.00399	2.66011e+06	CID (Collision Induced Dissociation)	MS2	1.3	64.481	17414	Pol_II_3.raw	3.93	0	0.0002201
	Sequest HT (A11)	Unambiguous	HSESGMVDQVLLTTNADGLR		1	1	XP_044398982.1	XP_044398982.1	0	2	0.6395	0	1	1	1072.03	2143.05	2143.04	2.47	0.00264	2.39719e+06	CID (Collision Induced Dissociation)	MS2	1.258	64.5261	17426	Pol_II_3.raw	4.41	0	0.0002038
	Sequest HT (A11)	Unambiguous	HSESGMVDQVLLTTNADGLR		1	1	XP_044398982.1	XP_044398982.1	0	2	0.6421	0	1	1	1072.03	2143.05	2143.04	2.47	0.00264	2.39719e+06	CID (Collision Induced Dissociation)	MS2	1.515	64.5445	17434	Pol_II_3.raw	4.75	0	0.0001572
	Sequest HT (A11)	Unambiguous	HSESGMVDQVLLTTNADGLR		1	1	XP_044398982.1	XP_044398982.1	0	3	0.3629	0	1	1	715.021	2143.05	2143.04	2.21	0.00158	7999087	CID (Collision Induced Dissociation)	MS2	0.503	66.8833	18147	Pol_II_3.raw	2.37	0	0.001599
	Sequest HT (A11)	Unambiguous	LRNLTYSAPLYVDVSYR		1	1	XP_044398982.1	XP_044398982.1	1	2	0.593	0	1	1	1015.54	2030.07	2030.07	1.71	0.00174	1.42345e+06	CID (Collision Induced Dissociation)	MS2	2.052	66.8905	18150	Pol_II_3.raw	3.44	0	0.0003066
	Sequest HT (A11)	Unambiguous	LRNLTYSAPLYVDVSYR		1	1	XP_044398982.1	XP_044398982.1	1	2	0.5138	0	1	1	1015.54	2030.07	2030.07	1.71	0.00174	1.42345e+06	CID (Collision Induced Dissociation)	MS2	2.419	66.9167	18161	Pol_II_3.raw	3.25	0	0.002485
	Sequest HT (A11)	Unambiguous	HSESGMVDQVLLTTNADGLR		1	1	XP_044398982.1	XP_044398982.1	0	3	0.2239	0	1	1	715.022	2143.05	2143.04	2.63	0.00188	7445308	CID (Collision Induced Dissociation)	MS2	0.546	66.9423	18165	Pol_II_3.raw	2.59	0	6.811e-05
	Sequest HT (A11)	Unambiguous	cGLIAIANLK	C1(Carbamidomethyl)	1	1	XP_044398982.1	XP_044398982.1	0	2	0.1893	0	1	1	536.814	1072.62	1072.62	1.83	0.00098	1.71194e+06	CID (Collision Induced Dissociation)	MS2	0.92	61.685	16554	Pol_II_3.raw	1.69	0	0.005056
	Sequest HT (A11)	Unambiguous	cGLIAIANLK	C1(Carbamidomethyl)	1	1	XP_044398982.1	XP_044398982.1	0	2	0.3611	0	1	1	536.814	1072.62	1072.62	2.17	0.00116	2322230	CID (Collision Induced Dissociation)	MS2	0.911	61.7292	16566	Pol_II_3.raw	2.52	0	0.002683
	Sequest HT (A11)	Unambiguous	QAMGIYVTNYQLR		1	1	XP_044398982.1	XP_044398982.1	0	2	0.4746	0	1	1	778.9	1556.79	1556.79	2.13	0.00166	39176272	CID (Collision Induced Dissociation)	MS2	0.168	61.779	16580	Pol_II_3.raw	2.36	0	0.001714
	Sequest HT (A11)	Unambiguous	QAMGIYVTNYQLR		1	1	XP_044398982.1	XP_044398982.1	0	2	0.4582	0	1	1	778.9	1556.79	1556.79	2.36	0.00184	40410004	CID (Collision Induced Dissociation)	MS2	0.15	61.8371	16598	Pol_II_3.raw	2.51	0	0.001032
	Sequest HT (A11)	Unambiguous	EGDATPFTDVTVDNISK		1	1	XP_044398982.1	XP_044398982.1	0	2	0.4069	0	1	1	904.934	1808.86	1808.85	2.72	0.00246	2.03018e+06	CID (Collision Induced Dissociation)	MS2	2.215	61.206	16405	Pol_II_3.raw	2.31	0	0.0002646
	Sequest HT (A11)	Unambiguous	EGDATPFTDVTVDNISK		1	1	XP_044398982.1	XP_044398982.1	0	2	0.5556	0	1	1	904.934	1808.86	1808.85	2.86	0.00258	3.73465e+06	CID (Collision Induced Dissociation)	MS2	1.263	61.2541	16418	Pol_II_3.raw	3.06	0	5.445e-05
	Sequest HT (A11)	Unambiguous	EGDATPFTDVTVDNISK		1	1	XP_044398982.1	XP_044398982.1	0	2	0.6185	0	1	1	904.933	1808.86	1808.85	2.32	0.0021	6.65871e+06	CID (Collision Induced Dissociation)	MS2	0.887	61.3141	16436	Pol_II_3.raw	2.7	0	0.0003983
	Sequest HT (A11)	Unambiguous	EGDATPFTDVTVDNISK		1	1	XP_044398982.1	XP_044398982.1	0	2	0.617	0	1	1	904.934	1808.86	1808.85	2.86	0.00258	3.73465e+06	CID (Collision Induced Dissociation)	MS2	1.259	61.2564	16419	Pol_II_3.raw	2.82	0	0.001993
	Sequest HT (A11)	Unambiguous	SSYcTLFQQSEKDLTELGEcPYDQGGYFVINGSEK	C4(Carbamidomethyl); C20(Carbamidomethyl)	1	1	XP_044398982.1	XP_044398982.1	1	3	0.5545	0	1	1	1350.61	4049.82	4049.81	2.52	0.00341	971672	CID (Collision Induced Dissociation)	MS2	1.065	94.4934	26571	Pol_II_3.raw	3.21	0	0.0002872
	Sequest HT (A11)	Unambiguous	LDLAGPLLGGLFR		1	1	XP_044398982.1	XP_044398982.1	0	2	0.4945	0	1	1	671.4	1341.79	1341.79	2.16	0.00145	2.98286e+06	CID (Collision Induced Dissociation)	MS2	1.536	97.5401	27506	Pol_II_3.raw	2.73	0	0.0001171
	Sequest HT (A11)	Unambiguous	LDLAGPLLGGLFR		1	1	XP_044398982.1	XP_044398982.1	0	2	0.5981	0	1	1	671.4	1341.79	1341.79	2.16	0.00145	5.09589e+06	CID (Collision Induced Dissociation)	MS2	1.193	97.5979	27524	Pol_II_3.raw	3.21	0	0.0003234
	Sequest HT (A11)	Unambiguous	LLFQELMAmAIAPR	M9(Oxidation)	1	1	XP_044398982.1	XP_044398982.1	0	2	0.1463	0	1	1	810.44	1619.87	1619.86	5.13	0.00416	1.2122e+06	CID (Collision Induced Dissociation)	MS2	1.998	98.0281	27658	Pol_II_3.raw	1.64	0	0.01196
	Sequest HT (A11)	Unambiguous	ISFGQIYLSKPMMTEADGETATLFPK		1	1	XP_044398982.1	XP_044398982.1	0	3	0.319	0	1	1	959.151	2875.44	2875.43	4.08	0.00391	2.63672e+06	CID (Collision Induced Dissociation)	MS2	0.688	90.7754	25437	Pol_II_3.raw	2.79	0	0.0001514
	Sequest HT (A11)	Unambiguous	ISFGQIYLSKPMMTEADGETATLFPK		1	1	XP_044398982.1	XP_044398982.1	0	3	0.439	0	1	1	959.156	2875.45	2875.43	9.3	0.00891	2198839	CID (Collision Induced Dissociation)	MS2	0.944	90.8345	25455	Pol_II_3.raw	2.87	0	0.00364
	Sequest HT (A11)	Unambiguous	ADIPIIIVFR		1	1	XP_044398982.1	XP_044398982.1	0	2	0.615	0	1	1	578.859	1156.71	1156.71	2.16	0.00125	4397672	CID (Collision Induced Dissociation)	MS2	0.822	90.2401	25274	Pol_II_3.raw	2	0	0.001172
	Sequest HT (A11)	Unambiguous	ADIPIIIVFR		1	1	XP_044398982.1	XP_044398982.1	0	2	0.6667	0	1	1	578.859	1156.71	1156.71	1.31	0.00076	2.69074e+06	CID (Collision Induced Dissociation)	MS2	1.215	90.2971	25292	Pol_II_3.raw	2.13	0	0.001479
	Sequest HT (A11)	Unambiguous	MTIGQLIECIMGK		1	1	XP_044398982.1	XP_044398982.1	0	2	0.3291	0	1	1	718.87	1436.73	1436.73	1.88	0.00135	1.76422e+06	CID (Collision Induced Dissociation)	MS2	2.746	111.103	31654	Pol_II_3.raw	2.34	0	0.004258
	Sequest HT (A11)	Unambiguous	MTIGQLIECIMGK		1	1	XP_044398982.1	XP_044398982.1	0	2	0.6302	0	1	1	718.871	1436.74	1436.73	2.9	0.00208	1.94076e+06	CID (Collision Induced Dissociation)	MS2	1.723	111.152	31668	Pol_II_3.raw	2.65	0	0.002507
	Sequest HT (A11)	Unambiguous	MTIGQLIEcIMGK	C9(Carbamidomethyl)	1	1	XP_044398982.1	XP_044398982.1	0	2	0.4211	0	1	1	747.382	1493.76	1493.75	2.72	0.00203	2.35294e+06	CID (Collision Induced Dissociation)	MS2	1.592	111.492	31773	Pol_II_3.raw	2.85	0	0.0001581
	Sequest HT (A11)	Unambiguous	MTIGQLIEcIMGK	C9(Carbamidomethyl)	1	1	XP_044398982.1	XP_044398982.1	0	2	0.439	0	1	1	747.382	1493.76	1493.75	2.48	0.00185	2.1134e+06	CID (Collision Induced Dissociation)	MS2	1.669	111.55	31791	Pol_II_3.raw	2.46	0	0.004862
	Sequest HT (A11)	Unambiguous	LLFQELMAMAIAPR		1	1	XP_044398982.1	XP_044398982.1	0	2	0.6627	0	1	1	802.442	1603.88	1603.87	3.69	0.00296	5.60223e+06	CID (Collision Induced Dissociation)	MS2	1.055	108.024	30710	Pol_II_3.raw	2.49	0	0.0008348
	Sequest HT (A11)	Unambiguous	LLFQELMAMAIAPR		1	1	XP_044398982.1	XP_044398982.1	0	2	0.5802	0	1	1	802.441	1603.87	1603.87	3	0.00241	4.66095e+06	CID (Collision Induced Dissociation)	MS2	1.097	108.083	30728	Pol_II_3.raw	2.93	0	0.0005018
	Sequest HT (A11)	Unambiguous	MTIGQLIEcIMGK	C9(Carbamidomethyl)	1	1	XP_044398982.1	XP_044398982.1	0	2	0.4027	0	1	1	747.382	1493.76	1493.75	2.8	0.00209	1.69135e+06	CID (Collision Induced Dissociation)	MS2	2.737	108.398	30820	Pol_II_3.raw	2.26	0	0.007183
	Sequest HT (A11)	Unambiguous	MTIGQLIEcIMGK	C9(Carbamidomethyl)	1	1	XP_044398982.1	XP_044398982.1	0	2	0.5889	0	1	1	747.383	1493.76	1493.75	3.62	0.0027	5236784	CID (Collision Induced Dissociation)	MS2	1.254	108.453	30836	Pol_II_3.raw	2.7	0	0.0009655
	Sequest HT (A11)	Unambiguous	MTIGQLIEcIMGK	C9(Carbamidomethyl)	1	1	XP_044398982.1	XP_044398982.1	0	2	0.5603	0	1	1	747.381	1493.76	1493.75	1.82	0.00136	11953297	CID (Collision Induced Dissociation)	MS2	0.702	108.639	30895	Pol_II_3.raw	2.82	0	0.0006025
	Sequest HT (A11)	Unambiguous	MTIGQLIEcIMGK	C9(Carbamidomethyl)	1	1	XP_044398982.1	XP_044398982.1	0	1	0.2273	0	1	1	1493.76	1493.76	1493.75	4.57	0.00682	1.54273e+06	CID (Collision Induced Dissociation)	MS2	2.669	109.166	31058	Pol_II_3.raw	1.1	0	0.0055
	Sequest HT (A11)	Unambiguous	LLFQELMAMAIAPR		1	1	XP_044398982.1	XP_044398982.1	0	2	0.4854	0	1	1	802.438	1603.87	1603.87	-0.88	-0.00071	91988.7	CID (Collision Induced Dissociation)	MS2	50	133.231	38516	Pol_II_3.raw	2.06	0	0.002148
	Sequest HT (A11)	Unambiguous	GFIEYIDTEEEETTMISMTIR		1	1	XP_044398982.1	XP_044398982.1	0	2	0.4789	0	1	1	1254.59	2508.17	2508.15	8.81	0.01104	15463.1	CID (Collision Induced Dissociation)	MS2	50	149.341	42505	Pol_II_3.raw	3.55	0	0.0003627
	Sequest HT (A11)	Unambiguous	GFIEYIDTEEEETTMISMTIR		1	1	XP_044398982.1	XP_044398982.1	0	2	0.5657	0	1	1	1254.59	2508.17	2508.15	8.81	0.01104	15463.1	CID (Collision Induced Dissociation)	MS2	50	149.36	42511	Pol_II_3.raw	3.5	0	0.0001385
	Sequest HT (A11)	Unambiguous	MDTLAYVLYYPQKPLVTTR		1	1	XP_044398982.1	XP_044398982.1	0	3	0.3551	0	1	1	758.076	2272.21	2272.2	3.47	0.00263	234527	CID (Collision Induced Dissociation)	MS2	15.687	151.088	43023	Pol_II_3.raw	2.45	0	0.0001657
	Sequest HT (A11)	Unambiguous	GFIEYIDTEEEETTMISMTIR		1	1	XP_044398982.1	XP_044398982.1	0	2	0.4429	0	1	1	1254.58	2508.16	2508.15	3.16	0.00396	1.98117e+06	CID (Collision Induced Dissociation)	MS2	1.106	121.506	34892	Pol_II_3.raw	2.1	0	0.005784
	Sequest HT (A11)	Unambiguous	GFIEYIDTEEEETTMISMTIR		1	1	XP_044398982.1	XP_044398982.1	0	3	0.2747	0	1	1	836.726	2508.16	2508.15	5.08	0.00424	764102	CID (Collision Induced Dissociation)	MS2	2.782	122.036	35054	Pol_II_3.raw	2.73	0	0.01009
	Sequest HT (A11)	Unambiguous	GFIEYIDTEEEETTMISMTIR		1	1	XP_044398982.1	XP_044398982.1	0	3	0.5238	0	1	1	836.726	2508.16	2508.15	4.2	0.00351	863425	CID (Collision Induced Dissociation)	MS2	3.377	129.759	37447	Pol_II_3.raw	3.36	0	0.00196
	Sequest HT (A11)	Unambiguous	GFIEYIDTEEEETTMISMTIR		1	1	XP_044398982.1	XP_044398982.1	0	2	0.3686	0	1	1	1254.58	2508.16	2508.15	1.7	0.00213	633499	CID (Collision Induced Dissociation)	MS2	2.233	126.338	36388	Pol_II_3.raw	2.55	0	0.0002743
	Sequest HT (A11)	Unambiguous	GFIEYIDTEEEETTMISMTIR		1	1	XP_044398982.1	XP_044398982.1	0	3	0.4862	0	1	1	836.725	2508.16	2508.15	2.96	0.00247	652100	CID (Collision Induced Dissociation)	MS2	2.219	126.635	36481	Pol_II_3.raw	3.25	0	0.001335
	Sequest HT (A11)	Unambiguous	GFIEYIDTEEEETTMISMTIR		1	1	XP_044398982.1	XP_044398982.1	0	3	0.4272	0	1	1	836.725	2508.16	2508.15	3.76	0.00315	643117	CID (Collision Induced Dissociation)	MS2	3.183	128.534	37066	Pol_II_3.raw	3.16	0	0.001451
	Sequest HT (A11)	Unambiguous	LLFQELMAMAIAPR		1	1	XP_044398982.1	XP_044398982.1	0	1	0.4066	0	1	1	1603.88	1603.88	1603.87	6.25	0.01002	918119	CID (Collision Induced Dissociation)	MS2	4.014	105.882	30060	Pol_II_3.raw	1.82	0	0.002426
	Sequest HT (A11)	Unambiguous	LLFQELMAMAIAPR		1	1	XP_044398982.1	XP_044398982.1	0	1	0.3377	0	1	1	1603.88	1603.88	1603.87	3.58	0.00574	1.40032e+06	CID (Collision Induced Dissociation)	MS2	2.819	105.922	30070	Pol_II_3.raw	1.51	0	0.003571
	Sequest HT (A11)	Unambiguous	LLFQELMAMAIAPR		1	1	XP_044398982.1	XP_044398982.1	0	3	0.5101	0	1	1	535.296	1603.87	1603.87	2.61	0.0014	25278000	CID (Collision Induced Dissociation)	MS2	0.171	106.315	30188	Pol_II_3.raw	3.45	0	0.0003978
	Sequest HT (A11)	Unambiguous	LLFQELMAMAIAPR		1	1	XP_044398982.1	XP_044398982.1	0	3	0.575	0	1	1	535.296	1603.87	1603.87	1.36	0.00073	18643182	CID (Collision Induced Dissociation)	MS2	0.193	106.374	30206	Pol_II_3.raw	3.2	0	0.0001397
	Sequest HT (A11)	Unambiguous	LLFQELMAMAIAPR		1	1	XP_044398982.1	XP_044398982.1	0	2	0.5643	0	1	1	802.441	1603.87	1603.87	2.55	0.00204	1.97197e+06	CID (Collision Induced Dissociation)	MS2	1.511	104.901	29756	Pol_II_3.raw	2.8	0	0.0001734
	Sequest HT (A11)	Unambiguous	LLFQELMAMAIAPR		1	1	XP_044398982.1	XP_044398982.1	0	2	0.5478	0	1	1	802.441	1603.87	1603.87	2.55	0.00204	1.97197e+06	CID (Collision Induced Dissociation)	MS2	1.857	104.903	29757	Pol_II_3.raw	2.72	0	0.0007322
	Sequest HT (A11)	Unambiguous	LLFQELMAMAIAPR		1	1	XP_044398982.1	XP_044398982.1	0	2	0.5455	0	1	1	802.441	1603.88	1603.87	3.31	0.00265	4499487	CID (Collision Induced Dissociation)	MS2	1.404	104.959	29774	Pol_II_3.raw	2.42	0	0.0004983
	Sequest HT (A11)	Unambiguous	MDTLAYVLYYPQKPLVTTR		1	1	XP_044398982.1	XP_044398982.1	0	3	0.4433	0	1	1	758.076	2272.21	2272.2	3.72	0.00282	25071612	CID (Collision Induced Dissociation)	MS2	0.184	81.4415	22593	Pol_II_3.raw	2.91	0	0.0002115
	Sequest HT (A11)	Unambiguous	MDTLAYVLYYPQKPLVTTR		1	1	XP_044398982.1	XP_044398982.1	0	3	0.3895	0	1	1	758.076	2272.21	2272.2	3.31	0.00251	22503600	CID (Collision Induced Dissociation)	MS2	0.195	81.4985	22610	Pol_II_3.raw	2.67	0	9.732e-05
	Sequest HT (A11)	Unambiguous	MDTLAYVLYYPQKPLVTTR		1	1	XP_044398982.1	XP_044398982.1	0	2	0.5543	0	1	1	1136.61	2272.22	2272.2	5.93	0.00673	1078151	CID (Collision Induced Dissociation)	MS2	1.973	79.8089	22096	Pol_II_3.raw	3.59	0	0.0004984
	Sequest HT (A11)	Unambiguous	MDTLAYVLYYPQKPLVTTR		1	1	XP_044398982.1	XP_044398982.1	0	2	0.5341	0	1	1	1136.61	2272.21	2272.2	3.78	0.00429	4.15576e+06	CID (Collision Induced Dissociation)	MS2	1.379	79.8511	22107	Pol_II_3.raw	2.79	0	0.009154
	Sequest HT (A11)	Unambiguous	MDTLAYVLYYPQKPLVTTR		1	1	XP_044398982.1	XP_044398982.1	0	2	0.4618	0	1	1	1136.61	2272.21	2272.2	3.45	0.00392	4.13403e+06	CID (Collision Induced Dissociation)	MS2	0.899	79.9116	22126	Pol_II_3.raw	3.01	0	0.008741
	Sequest HT (A11)	Unambiguous	MDTLAYVLYYPQKPLVTTR		1	1	XP_044398982.1	XP_044398982.1	0	2	0.5471	0	1	1	1136.61	2272.21	2272.2	3.45	0.00392	4.13403e+06	CID (Collision Induced Dissociation)	MS2	1.265	79.9141	22127	Pol_II_3.raw	3.29	0	0.001592
	Sequest HT (A11)	Unambiguous	MDTLAYVLYYPQKPLVTTR		1	1	XP_044398982.1	XP_044398982.1	0	3	0.3502	0	1	1	758.075	2272.21	2272.2	3.15	0.00239	5134488	CID (Collision Induced Dissociation)	MS2	0.602	82.1478	22809	Pol_II_3.raw	2.57	0	0.001281
	Sequest HT (A11)	Unambiguous	MDTLAYVLYYPQKPLVTTR		1	1	XP_044398982.1	XP_044398982.1	0	3	0.2275	0	1	1	758.076	2272.21	2272.2	3.39	0.00257	7661415	CID (Collision Induced Dissociation)	MS2	0.532	82.0904	22792	Pol_II_3.raw	1.67	0	0.0008771
	Sequest HT (A11)	Unambiguous	ADIPIIIVFR		1	1	XP_044398982.1	XP_044398982.1	0	2	0.6712	0	1	1	578.859	1156.71	1156.71	1.21	0.0007	170747968	CID (Collision Induced Dissociation)	MS2	0.034	87.1541	24338	Pol_II_3.raw	2.92	0	0.001665
	Sequest HT (A11)	Unambiguous	ADIPIIIVFR		1	1	XP_044398982.1	XP_044398982.1	0	2	0.5498	0	1	1	578.86	1156.71	1156.71	2.79	0.00161	100497576	CID (Collision Induced Dissociation)	MS2	0.056	87.2121	24356	Pol_II_3.raw	2.91	0	0.001212
	Sequest HT (A11)	Unambiguous	RLDLAGPLLGGLFR		1	1	XP_044398982.1	XP_044398982.1	1	3	0.1771	0	1	1	499.969	1497.89	1497.89	1.19	0.00059	2.13163e+06	CID (Collision Induced Dissociation)	MS2	2.015	89.06	24914	Pol_II_3.raw	1.92	0	0.0245
	Sequest HT (A11)	Unambiguous	ISFGQIYLSKPMMTEADGETATLFPK		1	1	XP_044398982.1	XP_044398982.1	0	2	0.1016	0	1	1	1438.22	2875.43	2875.43	2.11	0.00303	914606	CID (Collision Induced Dissociation)	MS2	2.321	88.471	24738	Pol_II_3.raw	1.87	0	0.001591
	Sequest HT (A11)	Unambiguous	ISFGQIYLSKPMMTEADGETATLFPK		1	1	XP_044398982.1	XP_044398982.1	0	3	0.1982	0	1	1	959.15	2875.43	2875.43	3.25	0.00311	1.07187e+06	CID (Collision Induced Dissociation)	MS2	1.377	87.8881	24564	Pol_II_3.raw	2.22	0	0.005769
	Sequest HT (A11)	Unambiguous	ISFGQIYLSKPMMTEADGETATLFPK		1	1	XP_044398982.1	XP_044398982.1	0	3	0.2821	0	1	1	959.149	2875.43	2875.43	2.23	0.00214	910340	CID (Collision Induced Dissociation)	MS2	1.35	88.0069	24599	Pol_II_3.raw	2.73	0	0.004774
	Sequest HT (A11)	Unambiguous	ISFGQIYLSKPMMTEADGETATLFPK		1	1	XP_044398982.1	XP_044398982.1	0	2	0.2788	0	1	1	1438.22	2875.44	2875.43	4.23	0.00608	1.38796e+06	CID (Collision Induced Dissociation)	MS2	2.36	88.43	24728	Pol_II_3.raw	2.26	0	0.002445
	Sequest HT (A11)	Unambiguous	LTAMIFLGPTYYQR		1	1	XP_044398982.1	XP_044398982.1	0	2	0.3308	0	1	1	837.443	1673.88	1673.87	4.46	0.00373	5.14431e+06	CID (Collision Induced Dissociation)	MS2	0.961	83.0809	23096	Pol_II_3.raw	2.63	0	0.008954
	Sequest HT (A11)	Unambiguous	LTAMIFLGPTYYQR		1	1	XP_044398982.1	XP_044398982.1	0	2	0.4964	0	1	1	837.443	1673.88	1673.87	4.46	0.00373	3.9154e+06	CID (Collision Induced Dissociation)	MS2	1.305	83.1393	23114	Pol_II_3.raw	2.78	0	0.009803
	Sequest HT (A11)	Unambiguous	ISFGQIYLSKPmMTEADGETATLFPK	M12(Oxidation)	1	1	XP_044398982.1	XP_044398982.1	0	3	0.1175	0	1	1	964.48	2891.42	2891.42	1.3	0.00125	1.02567e+06	CID (Collision Induced Dissociation)	MS2	1.704	83.151	23119	Pol_II_3.raw	3.32	0	0.00134
	Sequest HT (A11)	Unambiguous	HSESGmVDQVLLTTNADGLR	M6(Oxidation)	1	1	XP_044398982.1	XP_044398982.1	0	3	0.2255	0	1	1	720.357	2159.06	2159.04	7.74	0.00557	10524.6	CID (Collision Induced Dissociation)	MS2	50	152.158	43303	Pol_II_3.raw	2.35	0	0.0129
	Sequest HT (A11)	Unambiguous	LFDQSDAYR		1	1	XP_044398982.1	XP_044398982.1	0	2	0.4424	0	1	1	557.762	1114.52	1114.52	1.02	0.00057	23857854	CID (Collision Induced Dissociation)	MS2	0.136	36.5737	8750	Pol_II_3.raw	2.78	0	0.005381
	Sequest HT (A11)	Unambiguous	FAYVGEVR		1	1	XP_044398982.1	XP_044398982.1	0	2	0.2759	0	1	1	470.749	940.49	940.489	1.56	0.00073	53328624	CID (Collision Induced Dissociation)	MS2	0.108	38.5071	9344	Pol_II_3.raw	2.03	0	0.003149
	Sequest HT (A11)	Unambiguous	FAYVGEVR		1	1	XP_044398982.1	XP_044398982.1	0	2	0.3965	0	1	1	470.749	940.49	940.489	1.3	0.00061	56479404	CID (Collision Induced Dissociation)	MS2	0.1	38.5671	9362	Pol_II_3.raw	2.27	0	0.01631
	Sequest HT (A11)	Unambiguous	RQIDVNTEVGVVR		1	1	XP_044398982.1	XP_044398982.1	1	2	0.477	0	1	1	742.914	1484.82	1484.82	1.69	0.00126	4834577	CID (Collision Induced Dissociation)	MS2	1.341	38.5872	9371	Pol_II_3.raw	3.92	0	0.000252
	Sequest HT (A11)	Unambiguous	HGSYDKLDDDGLAPPGTR		1	1	XP_044398982.1	XP_044398982.1	1	3	0.5804	0	1	1	638.639	1913.9	1913.9	2.35	0.0015	136655344	CID (Collision Induced Dissociation)	MS2	0.027	38.6259	9380	Pol_II_3.raw	3.17	0	0.0003404
	Sequest HT (A11)	Unambiguous	HGSYDKLDDDGLAPPGTR		1	1	XP_044398982.1	XP_044398982.1	1	3	0.5088	0	1	1	638.639	1913.9	1913.9	1.49	0.00095	11602117	CID (Collision Induced Dissociation)	MS2	0.658	37.7749	9121	Pol_II_3.raw	2.83	0	0.001328
	Sequest HT (A11)	Unambiguous	HGSYDKLDDDGLAPPGTR		1	1	XP_044398982.1	XP_044398982.1	1	3	0.4888	0	1	1	638.639	1913.9	1913.9	1.68	0.00107	16877474	CID (Collision Induced Dissociation)	MS2	0.459	37.8172	9131	Pol_II_3.raw	2.68	0	0.003388
	Sequest HT (A11)	Unambiguous	HGSYDKLDDDGLAPPGTR		1	1	XP_044398982.1	XP_044398982.1	1	2	0.5977	0	1	1	957.455	1913.9	1913.9	1.82	0.00174	3.65079e+06	CID (Collision Induced Dissociation)	MS2	1.652	37.8811	9152	Pol_II_3.raw	3.48	0	0.0003126
	Sequest HT (A11)	Unambiguous	HGSYDKLDDDGLAPPGTR		1	1	XP_044398982.1	XP_044398982.1	1	2	0.6373	0	1	1	957.456	1913.9	1913.9	2.77	0.00265	1.3451e+06	CID (Collision Induced Dissociation)	MS2	3.271	37.8094	9128	Pol_II_3.raw	3.86	0	0.0001981
	Sequest HT (A11)	Unambiguous	SMAENQNRPASSMFVR		1	1	XP_044398982.1	XP_044398982.1	0	2	0.3455	0	1	1	912.93	1824.85	1824.85	2.33	0.00213	1.36134e+06	CID (Collision Induced Dissociation)	MS2	6.016	34.6861	8176	Pol_II_3.raw	2.2	0	0.003595
	Sequest HT (A11)	Unambiguous	SMAENQNRPASSMFVR		1	1	XP_044398982.1	XP_044398982.1	0	2	0.3958	0	1	1	912.93	1824.85	1824.85	2.87	0.00262	2223465	CID (Collision Induced Dissociation)	MS2	2.724	34.7508	8196	Pol_II_3.raw	2.4	0	0.003618
	Sequest HT (A11)	Unambiguous	VSGEDVIIGK		1	1	XP_044398982.1	XP_044398982.1	0	1	0.3578	0	1	1	1016.57	1016.57	1016.56	3.61	0.00367	10409779	CID (Collision Induced Dissociation)	MS2	1.292	34.8628	8228	Pol_II_3.raw	2.04	0	0.01077
	Sequest HT (A11)	Unambiguous	LFDQSDAYR		1	1	XP_044398982.1	XP_044398982.1	0	2	0.4952	0	1	1	557.763	1114.52	1114.52	1.68	0.00094	7212414	CID (Collision Induced Dissociation)	MS2	1.146	35.0039	8274	Pol_II_3.raw	3.15	0	0.002425
	Sequest HT (A11)	Unambiguous	VSGEDVIIGK		1	1	XP_044398982.1	XP_044398982.1	0	2	0.4444	0	1	1	508.785	1016.56	1016.56	0.77	0.00039	137320768	CID (Collision Induced Dissociation)	MS2	0.039	35.0414	8282	Pol_II_3.raw	2.52	0	0.001841
	Sequest HT (A11)	Unambiguous	SMAENQNRPASSMFVR		1	1	XP_044398982.1	XP_044398982.1	0	3	0.1351	0	1	1	608.957	1824.86	1824.85	4.2	0.00255	185958576	CID (Collision Induced Dissociation)	MS2	0.019	35.5749	8444	Pol_II_3.raw	1.48	0	0.003093
	Sequest HT (A11)	Unambiguous	SMAENQNRPASSMFVR		1	1	XP_044398982.1	XP_044398982.1	0	3	0.4326	0	1	1	608.956	1824.85	1824.85	2.69	0.00164	145953136	CID (Collision Induced Dissociation)	MS2	0.025	35.8736	8538	Pol_II_3.raw	1.78	0	0.02318
	Sequest HT (A11)	Unambiguous	SMAENQNRPASSMFVR		1	1	XP_044398982.1	XP_044398982.1	0	3	0.4228	0	1	1	608.956	1824.85	1824.85	2.79	0.0017	135873392	CID (Collision Induced Dissociation)	MS2	0.029	35.9241	8552	Pol_II_3.raw	1.23	0	0.002088
	Sequest HT (A11)	Unambiguous	RQIDVNTEVGVVR		1	1	XP_044398982.1	XP_044398982.1	1	2	0.5881	0	1	1	742.914	1484.82	1484.82	1.37	0.00101	6.06555e+06	CID (Collision Induced Dissociation)	MS2	1.354	38.6388	9386	Pol_II_3.raw	4.37	0	0.0002451
	Sequest HT (A11)	Unambiguous	LFDQSDAYR		1	1	XP_044398982.1	XP_044398982.1	0	2	0.4596	0	1	1	557.763	1114.52	1114.52	1.24	0.00069	14201589	CID (Collision Induced Dissociation)	MS2	0.841	35.0434	8283	Pol_II_3.raw	2.85	0	0.005289
	Sequest HT (A11)	Unambiguous	VSGEDVIIGK		1	1	XP_044398982.1	XP_044398982.1	0	2	0.4563	0	1	1	508.785	1016.56	1016.56	0.77	0.00039	117980872	CID (Collision Induced Dissociation)	MS2	0.044	35.0992	8300	Pol_II_3.raw	2.52	0	0.005269
	Sequest HT (A11)	Unambiguous	SMAENQNRPASSMFVR		1	1	XP_044398982.1	XP_044398982.1	0	3	0.3393	0	1	1	608.957	1824.86	1824.85	4.1	0.00249	192596656	CID (Collision Induced Dissociation)	MS2	0.019	35.5168	8426	Pol_II_3.raw	1.68	0	0.001444
	Sequest HT (A11)	Unambiguous	VSGEDVIIGK		1	1	XP_044398982.1	XP_044398982.1	0	2	0.3612	0	1	1	508.785	1016.56	1016.56	1.13	0.00058	81692824	CID (Collision Induced Dissociation)	MS2	0.075	35.3358	8372	Pol_II_3.raw	2.27	0	0.02084
	Sequest HT (A11)	Unambiguous	VSGEDVIIGK		1	1	XP_044398982.1	XP_044398982.1	0	2	0.4197	0	1	1	508.785	1016.56	1016.56	1.01	0.00051	65953120	CID (Collision Induced Dissociation)	MS2	0.09	35.395	8390	Pol_II_3.raw	2.74	0	0.001693
	Sequest HT (A11)	Unambiguous	HGSYDKLDDDGLAPPGTR		1	1	XP_044398982.1	XP_044398982.1	1	3	0.5813	0	1	1	638.64	1913.9	1913.9	2.73	0.00174	146025552	CID (Collision Induced Dissociation)	MS2	0.026	38.6831	9398	Pol_II_3.raw	4.06	0	1.37e-05
	Sequest HT (A11)	Unambiguous	RQIDVNTEVGVVR		1	1	XP_044398982.1	XP_044398982.1	1	2	0.491	0	1	1	742.914	1484.82	1484.82	1.86	0.00138	4.91858e+06	CID (Collision Induced Dissociation)	MS2	0.899	38.6919	9402	Pol_II_3.raw	3.91	0	0.0002817
	Sequest HT (A11)	Unambiguous	RQIDVNTEVGVVR		1	1	XP_044398982.1	XP_044398982.1	1	2	0.4934	0	1	1	742.914	1484.82	1484.82	1.86	0.00138	4.91858e+06	CID (Collision Induced Dissociation)	MS2	1.065	38.6941	9403	Pol_II_3.raw	3.81	0	4.967e-05
	Sequest HT (A11)	Unambiguous	RQIDVNTEVGVVR		1	1	XP_044398982.1	XP_044398982.1	1	3	0.3894	0	1	1	495.612	1484.82	1484.82	1.6	0.00079	2218545	CID (Collision Induced Dissociation)	MS2	1.887	39.7983	9746	Pol_II_3.raw	2.26	0	0.0223
	Sequest HT (A11)	Unambiguous	RQIDVNTEVGVVR		1	1	XP_044398982.1	XP_044398982.1	1	2	0.443	0	1	1	742.914	1484.82	1484.82	2.19	0.00162	6120764	CID (Collision Induced Dissociation)	MS2	0.988	38.7404	9416	Pol_II_3.raw	3.77	0	0.0004029
	Sequest HT (A11)	Unambiguous	cSRPLFIVENQR	C1(Carbamidomethyl)	1	1	XP_044398982.1	XP_044398982.1	0	3	0.0749	0	1	1	506.933	1518.79	1518.78	0.8	0.0004	2.4076e+06	CID (Collision Induced Dissociation)	MS2	1.206	40.7226	10028	Pol_II_3.raw	1.87	0	0.003271
	Sequest HT (A11)	Unambiguous	cSRPLFIVENQR	C1(Carbamidomethyl)	1	1	XP_044398982.1	XP_044398982.1	0	3	0.1818	0	1	1	506.934	1518.79	1518.78	1.34	0.00068	1.52724e+06	CID (Collision Induced Dissociation)	MS2	1.564	40.6693	10012	Pol_II_3.raw	2.2	0	0.00538
	Sequest HT (A11)	Unambiguous	KGHDcEEVTETAEYPK	C5(Carbamidomethyl)	1	1	XP_044398982.1	XP_044398982.1	1	4	0.2083	0	1	1	473.965	1892.84	1892.83	2.23	0.00105	15676873	CID (Collision Induced Dissociation)	MS2	1.602	27.1645	5953	Pol_II_3.raw	1.44	0	0.01837
	Sequest HT (A11)	Unambiguous	TSPIPQDDAQGQATR		1	1	XP_044398982.1	XP_044398982.1	0	2	0.5942	0	1	1	792.886	1584.77	1584.76	2.8	0.00222	1138226	CID (Collision Induced Dissociation)	MS2	5.107	27.2156	5967	Pol_II_3.raw	2.07	0	0.0007696
	Sequest HT (A11)	Unambiguous	TSPIPQDDAQGQATR		1	1	XP_044398982.1	XP_044398982.1	0	2	0.5198	0	1	1	792.887	1584.77	1584.76	3.49	0.00277	2.53866e+06	CID (Collision Induced Dissociation)	MS2	2.678	27.2625	5979	Pol_II_3.raw	2.02	0	0.0004875
	Sequest HT (A11)	Unambiguous	KGHDcEEVTETAEYPK	C5(Carbamidomethyl)	1	1	XP_044398982.1	XP_044398982.1	1	3	0.4676	0	1	1	631.618	1892.84	1892.83	3.24	0.00204	46720488	CID (Collision Induced Dissociation)	MS2	0.084	26.6633	5798	Pol_II_3.raw	3.55	0	4.665e-05
	Sequest HT (A11)	Unambiguous	KGHDcEEVTETAEYPK	C5(Carbamidomethyl)	1	1	XP_044398982.1	XP_044398982.1	1	3	0.3485	0	1	1	631.617	1892.84	1892.83	1.98	0.00125	538205	CID (Collision Induced Dissociation)	MS2	1.965	28.7821	6429	Pol_II_3.raw	2.41	0	0.00321
	Sequest HT (A11)	Unambiguous	KGHDCEEVTETAEYPK		1	1	XP_044398982.1	XP_044398982.1	1	2	0.5484	0	1	1	918.412	1835.82	1835.81	3.23	0.00297	536274	CID (Collision Induced Dissociation)	MS2	12.094	28.8155	6444	Pol_II_3.raw	3.1	0	0.0008336
	Sequest HT (A11)	Unambiguous	KGHDcEEVTETAEYPK	C5(Carbamidomethyl)	1	1	XP_044398982.1	XP_044398982.1	1	2	0.6395	0	1	1	946.923	1892.84	1892.83	2.76	0.00261	570544	CID (Collision Induced Dissociation)	MS2	13.495	28.2632	6279	Pol_II_3.raw	3.19	0	0.0003085
	Sequest HT (A11)	Unambiguous	TSPIPQDDAQGQATR		1	1	XP_044398982.1	XP_044398982.1	0	2	0.5152	0	1	1	792.886	1584.77	1584.76	2.72	0.00216	213230816	CID (Collision Induced Dissociation)	MS2	0.109	28.0506	6212	Pol_II_3.raw	1.65	0	0.001761
	Sequest HT (A11)	Unambiguous	TSPIPQDDAQGQATR		1	1	XP_044398982.1	XP_044398982.1	0	2	0.4634	0	1	1	792.887	1584.77	1584.76	3.03	0.0024	207804208	CID (Collision Induced Dissociation)	MS2	0.111	27.9904	6194	Pol_II_3.raw	2.05	0	0.0002973
	Sequest HT (A11)	Unambiguous	LKHmVDDKIHSR	M4(Oxidation)	1	1	XP_044398982.1	XP_044398982.1	2	3	0.4246	0	1	1	498.934	1494.79	1494.78	2.16	0.00108	64883.1	CID (Collision Induced Dissociation)	MS2	50	13.6615	2219	Pol_II_3.raw	2.52	0	0.006528
	Sequest HT (A11)	Unambiguous	HMVDDKIHSR		1	1	XP_044398982.1	XP_044398982.1	1	3	0.1636	0	1	1	413.209	1237.61	1237.61	2.55	0.00105	127174	CID (Collision Induced Dissociation)	MS2	29.913	15.3394	2666	Pol_II_3.raw	2.14	0	0.00511
	Sequest HT (A11)	Unambiguous	HMVDDKIHSR		1	1	XP_044398982.1	XP_044398982.1	1	3	0.4077	0	1	1	413.209	1237.61	1237.61	2.63	0.00108	93385.4	CID (Collision Induced Dissociation)	MS2	36.947	15.406	2684	Pol_II_3.raw	2.87	0	0.001928
	Sequest HT (A11)	Unambiguous	LKHMVDDKIHSR		1	1	XP_044398982.1	XP_044398982.1	2	3	0.5097	0	1	1	493.603	1478.79	1478.79	2.93	0.00145	198334	CID (Collision Induced Dissociation)	MS2	17.068	17.5342	3247	Pol_II_3.raw	3.1	0	0.005297
	Sequest HT (A11)	Unambiguous	LKHMVDDKIHSR		1	1	XP_044398982.1	XP_044398982.1	2	3	0.5123	0	1	1	493.603	1478.79	1478.79	2.25	0.00111	315601	CID (Collision Induced Dissociation)	MS2	10.641	17.5918	3261	Pol_II_3.raw	3.67	0	0.0004975
	Sequest HT (A11)	Unambiguous	LKHmVDDKIHSR	M4(Oxidation)	1	1	XP_044398982.1	XP_044398982.1	2	3	0.4311	0	1	1	498.933	1494.78	1494.78	-0.17	-8e-05	669030	CID (Collision Induced Dissociation)	MS2	5.309	18.5796	3530	Pol_II_3.raw	2.83	0	0.0009802
	Sequest HT (A11)	Unambiguous	LKHmVDDKIHSR	M4(Oxidation)	1	1	XP_044398982.1	XP_044398982.1	2	3	0.3243	0	1	1	498.933	1494.79	1494.78	0.63	0.00031	715471	CID (Collision Induced Dissociation)	MS2	5.133	18.6453	3548	Pol_II_3.raw	2.22	0	0.002245
	Sequest HT (A11)	Unambiguous	LKHMVDDKIHSR		1	1	XP_044398982.1	XP_044398982.1	2	4	0.4645	0	1	1	370.454	1478.8	1478.79	4.08	0.00151	6546531	CID (Collision Induced Dissociation)	MS2	6.916	19.4743	3776	Pol_II_3.raw	2.82	0	0.008694
	Sequest HT (A11)	Unambiguous	LKHMVDDKIHSR		1	1	XP_044398982.1	XP_044398982.1	2	3	0.5048	0	1	1	493.603	1478.8	1478.79	3.68	0.00181	932267	CID (Collision Induced Dissociation)	MS2	4.081	20.7055	4109	Pol_II_3.raw	3.15	0	0.004169
	Sequest HT (A11)	Unambiguous	LKHMVDDKIHSR		1	1	XP_044398982.1	XP_044398982.1	2	2	0.5357	0	1	1	739.901	1478.79	1478.79	3.35	0.00248	78488.9	CID (Collision Induced Dissociation)	MS2	40.712	18.0166	3381	Pol_II_3.raw	2.24	0	0.008357
	Sequest HT (A11)	Unambiguous	KGHDcEEVTETAEYPK	C5(Carbamidomethyl)	1	1	XP_044398982.1	XP_044398982.1	1	3	0.4367	0	1	1	631.618	1892.84	1892.83	3.14	0.00198	920817	CID (Collision Induced Dissociation)	MS2	1.958	28.916	6471	Pol_II_3.raw	2.45	0	0.004319
	Sequest HT (A11)	Unambiguous	TSPIPQDDAQGQATR		1	1	XP_044398982.1	XP_044398982.1	0	2	0.1429	0	1	1	792.887	1584.77	1584.76	3.03	0.0024	814345	CID (Collision Induced Dissociation)	MS2	7.872	31.2439	7160	Pol_II_3.raw	1.19	0	0.006505
	Sequest HT (A11)	Unambiguous	SmAENQNRPASSMFVR	M2(Oxidation)	1	1	XP_044398982.1	XP_044398982.1	0	3	0.2384	0	1	1	614.286	1840.84	1840.84	0.73	0.00044	16590316	CID (Collision Induced Dissociation)	MS2	0.209	31.2778	7166	Pol_II_3.raw	1.51	0	0.001767
	Sequest HT (A11)	Unambiguous	TSPIPQDDAQGQATR		1	1	XP_044398982.1	XP_044398982.1	0	2	0.0738	0	1	1	792.886	1584.77	1584.76	2.49	0.00197	924542	CID (Collision Induced Dissociation)	MS2	7.014	31.2998	7176	Pol_II_3.raw	1.22	0	0.01187
	Sequest HT (A11)	Unambiguous	SmAENQNRPASSMFVR	M2(Oxidation)	1	1	XP_044398982.1	XP_044398982.1	0	3	0.2483	0	1	1	614.287	1840.84	1840.84	1.12	0.00069	17802408	CID (Collision Induced Dissociation)	MS2	0.209	31.3396	7185	Pol_II_3.raw	1.45	0	0.007267
	Sequest HT (A11)	Unambiguous	GRGPVQILTR		1	1	XP_044398982.1	XP_044398982.1	1	2	0.4167	0	1	1	548.835	1096.66	1096.66	3.29	0.0018	7783233	CID (Collision Induced Dissociation)	MS2	0.52	32.7069	7592	Pol_II_3.raw	2.28	0	0.01953
	Sequest HT (A11)	Unambiguous	MGTLVKEEFGRPNR		1	1	XP_044398982.1	XP_044398982.1	1	3	0.3934	0	1	1	545.288	1633.85	1633.85	1.45	0.00079	39477812	CID (Collision Induced Dissociation)	MS2	0.142	33.5269	7834	Pol_II_3.raw	2.44	0	0.004498
	Sequest HT (A11)	Unambiguous	MGTLVKEEFGRPNR		1	1	XP_044398982.1	XP_044398982.1	1	3	0.1947	0	1	1	545.289	1633.85	1633.85	1.9	0.00103	35394936	CID (Collision Induced Dissociation)	MS2	0.157	33.5817	7850	Pol_II_3.raw	1.9	0	0.02015
	Sequest HT (A11)	Unambiguous	MSTNHVYVFK		1	1	XP_044398982.1	XP_044398982.1	0	3	0.3077	0	1	1	409.208	1225.61	1225.6	5.02	0.00205	72104288	CID (Collision Induced Dissociation)	MS2	0.039	33.0456	7689	Pol_II_3.raw	1.43	0	0.01865
	Sequest HT (A11)	Unambiguous	AGVSQVLNR		1	1	XP_044398982.1	XP_044398982.1	0	1	0.2105	0	1	1	943.532	943.532	943.532	0.55	0.00052	636558	CID (Collision Induced Dissociation)	MS2	15.638	29.7775	6729	Pol_II_3.raw	2.09	0	0.02102
	Sequest HT (A11)	Unambiguous	RQPNKFAYVGEVR		1	1	XP_044398982.1	XP_044398982.1	2	2	0.4477	0	1	1	782.424	1563.84	1563.84	0.47	0.00037	626780	CID (Collision Induced Dissociation)	MS2	5.164	30.0048	6792	Pol_II_3.raw	2.77	0	0.008373
	Sequest HT (A11)	Unambiguous	RQPNKFAYVGEVR		1	1	XP_044398982.1	XP_044398982.1	2	2	0.4684	0	1	1	782.424	1563.84	1563.84	0.47	0.00037	626780	CID (Collision Induced Dissociation)	MS2	6.388	30.0275	6802	Pol_II_3.raw	2.69	0	0.01659
	Sequest HT (A11)	Unambiguous	AGVSQVLNR		1	1	XP_044398982.1	XP_044398982.1	0	2	0.4452	0	1	1	472.27	943.533	943.532	1.18	0.00056	43337912	CID (Collision Induced Dissociation)	MS2	0.135	30.0565	6806	Pol_II_3.raw	3.01	0	0.005606
	Sequest HT (A11)	Unambiguous	AGVSQVLNR		1	1	XP_044398982.1	XP_044398982.1	0	2	0.4081	0	1	1	472.27	943.533	943.532	1.5	0.00071	41819100	CID (Collision Induced Dissociation)	MS2	0.135	30.1171	6824	Pol_II_3.raw	2.72	0	0.007541
	Sequest HT (A11)	Unambiguous	AMEHLHFR		1	1	XP_044398982.1	XP_044398982.1	0	3	0.3885	0	1	1	347.509	1040.51	1040.51	2.36	0.00082	2.26825e+06	CID (Collision Induced Dissociation)	MS2	2.22	29.0817	6519	Pol_II_3.raw	1.39	0	0.01376
	Sequest HT (A11)	Unambiguous	GHDcEEVTETAEYPK	C4(Carbamidomethyl)	1	1	XP_044398982.1	XP_044398982.1	0	2	0.717	0	1	1	882.876	1764.75	1764.74	3.92	0.00346	801637	CID (Collision Induced Dissociation)	MS2	9.432	29.4135	6621	Pol_II_3.raw	2.65	0	0.0001186
	Sequest HT (A11)	Unambiguous	GHDcEEVTETAEYPK	C4(Carbamidomethyl)	1	1	XP_044398982.1	XP_044398982.1	0	2	0.7413	0	1	1	882.876	1764.75	1764.74	3.92	0.00346	702752	CID (Collision Induced Dissociation)	MS2	8.877	29.4745	6639	Pol_II_3.raw	2.86	0	0.0003122
	Sequest HT (A11)	Unambiguous	SmAENQNRPASSMFVR	M2(Oxidation)	1	1	XP_044398982.1	XP_044398982.1	0	3	0.2781	0	1	1	614.287	1840.85	1840.84	1.32	0.00081	9370658	CID (Collision Induced Dissociation)	MS2	0.322	31.0965	7113	Pol_II_3.raw	1.69	0	0.01364
	Sequest HT (A11)	Unambiguous	GFETMYNGHTGR		1	1	XP_044398982.1	XP_044398982.1	0	2	0.631	0	1	1	685.303	1369.6	1369.6	2.87	0.00197	13794848	CID (Collision Induced Dissociation)	MS2	0.463	31.1578	7131	Pol_II_3.raw	3.36	0	0.0003305
	Sequest HT (A11)	Unambiguous	SmAENQNRPASSMFVR	M2(Oxidation)	1	1	XP_044398982.1	XP_044398982.1	0	3	0.4451	0	1	1	614.287	1840.85	1840.84	2.02	0.00124	11634264	CID (Collision Induced Dissociation)	MS2	0.271	31.16	7132	Pol_II_3.raw	1.73	0	0.00378
	Sequest HT (A11)	Unambiguous	GFETMYNGHTGR		1	1	XP_044398982.1	XP_044398982.1	0	2	0.5961	0	1	1	685.303	1369.6	1369.6	2.42	0.00166	14145720	CID (Collision Induced Dissociation)	MS2	0.414	31.2168	7148	Pol_II_3.raw	3.59	0	0.004002
	Sequest HT (A11)	Unambiguous	TSPIPQDDAQGQATR		1	1	XP_044398982.1	XP_044398982.1	0	2	0.3193	0	1	1	792.886	1584.77	1584.76	2.64	0.0021	1.82707e+06	CID (Collision Induced Dissociation)	MS2	3.31	30.3141	6885	Pol_II_3.raw	1.66	0	0.00324
	Sequest HT (A11)	Unambiguous	YSLATGNWGQANQAGTR		1	1	XP_044398982.1	XP_044398982.1	0	2	0.4582	0	1	1	897.932	1794.86	1794.85	2.35	0.00211	5417441	CID (Collision Induced Dissociation)	MS2	1.04	47.6658	12188	Pol_II_3.raw	2.51	0	0.0001738
	Sequest HT (A11)	Unambiguous	YSLATGNWGQANQAGTR		1	1	XP_044398982.1	XP_044398982.1	0	2	0.4296	0	1	1	897.932	1794.86	1794.85	2.22	0.00199	3422947	CID (Collision Induced Dissociation)	MS2	1.795	47.6075	12170	Pol_II_3.raw	2.91	0	0.000117
	Sequest HT (A11)	Unambiguous	YSLATGNWGQANQAGTR		1	1	XP_044398982.1	XP_044398982.1	0	2	0.5738	0	1	1	897.931	1794.86	1794.85	1.88	0.00168	1.77723e+06	CID (Collision Induced Dissociation)	MS2	2.31	47.5815	12166	Pol_II_3.raw	3.59	0	5.65e-05
	Sequest HT (A11)	Unambiguous	ETPDEGWHDLVAK		1	1	XP_044398982.1	XP_044398982.1	0	2	0.4444	0	1	1	748.857	1496.71	1496.7	3.09	0.00231	4.61743e+06	CID (Collision Induced Dissociation)	MS2	0.99	47.4362	12117	Pol_II_3.raw	1.62	0	0.01439
	Sequest HT (A11)	Unambiguous	ETPDEGWHDLVAK		1	1	XP_044398982.1	XP_044398982.1	0	2	0.1393	0	1	1	748.857	1496.71	1496.7	3.01	0.00225	2.47867e+06	CID (Collision Induced Dissociation)	MS2	1.459	47.3906	12104	Pol_II_3.raw	1.22	0	0.02102
	Sequest HT (A11)	Unambiguous	NKTDIVQVHIPYACK		1	1	XP_044398982.1	XP_044398982.1	1	2	0.5845	0	1	1	864.961	1728.91	1728.91	2.57	0.00222	1.46823e+06	CID (Collision Induced Dissociation)	MS2	4.221	52.3956	13676	Pol_II_3.raw	3.49	0	0.0001145
	Sequest HT (A11)	Unambiguous	LLMcALGR	C4(Carbamidomethyl)	1	1	XP_044398982.1	XP_044398982.1	0	2	0.3717	0	1	1	467.255	933.502	933.501	1.49	0.0007	2.89322e+06	CID (Collision Induced Dissociation)	MS2	1.63	46.6985	11886	Pol_II_3.raw	1.91	0	0.01033
	Sequest HT (A11)	Unambiguous	LLMcALGR	C4(Carbamidomethyl)	1	1	XP_044398982.1	XP_044398982.1	0	2	0.2319	0	1	1	467.254	933.502	933.501	0.7	0.00033	2.55653e+06	CID (Collision Induced Dissociation)	MS2	2.153	46.6536	11873	Pol_II_3.raw	2.07	0	0.003642
	Sequest HT (A11)	Unambiguous	VAAHMGKEGDATPFTDVTVDNISK		1	1	XP_044398982.1	XP_044398982.1	1	3	0.4239	0	1	1	835.079	2503.22	2503.21	3.76	0.00314	2.10731e+06	CID (Collision Induced Dissociation)	MS2	1.601	53.0613	13883	Pol_II_3.raw	2.76	0	0.0006879
	Sequest HT (A11)	Unambiguous	cGLIAIANLKK	C1(Carbamidomethyl)	1	1	XP_044398982.1	XP_044398982.1	1	3	0.3306	0	1	1	400.91	1200.72	1200.71	1.5	0.0006	2.815e+06	CID (Collision Induced Dissociation)	MS2	1.855	48.3041	12390	Pol_II_3.raw	2.42	0	0.003384
	Sequest HT (A11)	Unambiguous	NKTDIVQVHIPYAcK	C14(Carbamidomethyl)	1	1	XP_044398982.1	XP_044398982.1	1	2	0.5782	0	1	1	893.471	1785.94	1785.93	2.3	0.00205	1.57092e+06	CID (Collision Induced Dissociation)	MS2	2.935	49.5877	12798	Pol_II_3.raw	3.39	0	0.007702
	Sequest HT (A11)	Unambiguous	KAYYFGYIIHR		1	1	XP_044398982.1	XP_044398982.1	1	3	0.2933	0	1	1	477.591	1430.76	1430.76	0.56	0.00027	3085577	CID (Collision Induced Dissociation)	MS2	1.273	50.707	13144	Pol_II_3.raw	2.83	0	0.0002874
	Sequest HT (A11)	Unambiguous	KAYYFGYIIHR		1	1	XP_044398982.1	XP_044398982.1	1	3	0.2079	0	1	1	477.591	1430.76	1430.76	0.18	8e-05	1.77506e+06	CID (Collision Induced Dissociation)	MS2	1.564	50.6463	13125	Pol_II_3.raw	3.03	0	0.0001736
	Sequest HT (A11)	Unambiguous	QIDVNTEVGVVR		1	1	XP_044398982.1	XP_044398982.1	0	2	0.4934	0	1	1	664.864	1328.72	1328.72	2.38	0.00158	1.77414e+06	CID (Collision Induced Dissociation)	MS2	2.384	50.1422	12970	Pol_II_3.raw	2.29	0	0.02488
	Sequest HT (A11)	Unambiguous	EMLPHVGVGEFcETKK	C12(Carbamidomethyl)	1	1	XP_044398982.1	XP_044398982.1	1	2	0.1806	0	1	1	930.956	1860.9	1860.9	3.33	0.0031	1.77438e+06	CID (Collision Induced Dissociation)	MS2	3.032	50.3105	13022	Pol_II_3.raw	1.55	0	0.006027
	Sequest HT (A11)	Unambiguous	NKTDIVQVHIPYAcK	C14(Carbamidomethyl)	1	1	XP_044398982.1	XP_044398982.1	1	2	0.6201	0	1	1	893.471	1785.94	1785.93	2.16	0.00193	1.8135e+06	CID (Collision Induced Dissociation)	MS2	1.831	49.9199	12901	Pol_II_3.raw	3.29	0	0.01294
	Sequest HT (A11)	Unambiguous	NKTDIVQVHIPYAcK	C14(Carbamidomethyl)	1	1	XP_044398982.1	XP_044398982.1	1	2	0.6404	0	1	1	893.472	1785.94	1785.93	2.5	0.00223	2.06265e+06	CID (Collision Induced Dissociation)	MS2	2.027	49.7988	12862	Pol_II_3.raw	3.17	0	0.01271
	Sequest HT (A11)	Unambiguous	NKTDIVQVHIPYAcK	C14(Carbamidomethyl)	1	1	XP_044398982.1	XP_044398982.1	1	2	0.5759	0	1	1	893.472	1785.94	1785.93	2.71	0.00242	1.40398e+06	CID (Collision Induced Dissociation)	MS2	1.939	49.7309	12839	Pol_II_3.raw	3.49	0	0.01386
	Sequest HT (A11)	Unambiguous	NKTDIVQVHIPYACK		1	1	XP_044398982.1	XP_044398982.1	1	3	0.3974	0	1	1	576.975	1728.91	1728.91	0.34	0.0002	1.8369e+06	CID (Collision Induced Dissociation)	MS2	1.978	51.6817	13451	Pol_II_3.raw	2.34	0	0.01257
	Sequest HT (A11)	Unambiguous	NKTDIVQVHIPYACK		1	1	XP_044398982.1	XP_044398982.1	1	3	0.3292	0	1	1	576.975	1728.91	1728.91	0.23	0.00014	3109662	CID (Collision Induced Dissociation)	MS2	1.244	51.7327	13466	Pol_II_3.raw	2.4	0	0.006676
	Sequest HT (A11)	Unambiguous	cGLIAIANLKK	C1(Carbamidomethyl)	1	1	XP_044398982.1	XP_044398982.1	1	3	0.347	0	1	1	400.91	1200.72	1200.71	1.88	0.00075	2.87826e+06	CID (Collision Induced Dissociation)	MS2	1.383	48.4151	12425	Pol_II_3.raw	2.68	0	0.00148
	Sequest HT (A11)	Unambiguous	cGLIAIANLKK	C1(Carbamidomethyl)	1	1	XP_044398982.1	XP_044398982.1	1	2	0.4426	0	1	1	600.86	1200.71	1200.71	0.32	0.00019	9162760	CID (Collision Induced Dissociation)	MS2	0.654	49.0979	12639	Pol_II_3.raw	2.35	0	0.00253
	Sequest HT (A11)	Unambiguous	cGLIAIANLKK	C1(Carbamidomethyl)	1	1	XP_044398982.1	XP_044398982.1	1	2	0.4781	0	1	1	600.861	1200.71	1200.71	0.93	0.00056	10154119	CID (Collision Induced Dissociation)	MS2	0.521	49.0425	12622	Pol_II_3.raw	2.74	0	0.001787
	Sequest HT (A11)	Unambiguous	LTYASTLSHLR		1	1	XP_044398982.1	XP_044398982.1	0	3	0.1322	0	1	1	421.235	1261.69	1261.69	1.33	0.00056	10913197	CID (Collision Induced Dissociation)	MS2	0.39	45.5422	11522	Pol_II_3.raw	1.21	0	0.01471
	Sequest HT (A11)	Unambiguous	LTYASTLSHLR		1	1	XP_044398982.1	XP_044398982.1	0	3	0.1504	0	1	1	421.236	1261.69	1261.69	1.62	0.00068	12000085	CID (Collision Induced Dissociation)	MS2	0.309	45.4841	11504	Pol_II_3.raw	1.13	0	0.02034
	Sequest HT (A11)	Unambiguous	LTYASTLSHLR		1	1	XP_044398982.1	XP_044398982.1	0	2	0.4124	0	1	1	631.349	1261.69	1261.69	1.32	0.00083	55225116	CID (Collision Induced Dissociation)	MS2	0.111	44.4471	11180	Pol_II_3.raw	2.74	0	0.002682
	Sequest HT (A11)	Unambiguous	LTYASTLSHLR		1	1	XP_044398982.1	XP_044398982.1	0	2	0.3317	0	1	1	631.349	1261.69	1261.69	0.93	0.00059	54551556	CID (Collision Induced Dissociation)	MS2	0.114	44.5048	11198	Pol_II_3.raw	2.05	0	0.004418
	Sequest HT (A11)	Unambiguous	SSYcTLFQQSEK	C4(Carbamidomethyl)	1	1	XP_044398982.1	XP_044398982.1	0	2	0.4425	0	1	1	739.336	1477.67	1477.66	1.82	0.00134	2.93628e+06	CID (Collision Induced Dissociation)	MS2	1.174	46.1261	11707	Pol_II_3.raw	2.87	0	0.00092
	Sequest HT (A11)	Unambiguous	SSYcTLFQQSEK	C4(Carbamidomethyl)	1	1	XP_044398982.1	XP_044398982.1	0	2	0.4175	0	1	1	739.337	1477.67	1477.66	2.15	0.00159	2.34674e+06	CID (Collision Induced Dissociation)	MS2	1.66	46.0707	11690	Pol_II_3.raw	2.85	0	0.0005756
	Sequest HT (A11)	Unambiguous	QLHNSHWGMMcPAETPEGQAcGLVK	C11(Carbamidomethyl); C21(Carbamidomethyl)	1	1	XP_044398982.1	XP_044398982.1	0	3	0.2864	0	1	1	946.759	2838.26	2838.26	1.71	0.00162	1.82898e+06	CID (Collision Induced Dissociation)	MS2	1.728	54.7385	14405	Pol_II_3.raw	2.06	0	0.008183
	Sequest HT (A11)	Unambiguous	SVRIPQIGDKFSSR		1	1	XP_044398982.1	XP_044398982.1	2	3	0.0861	0	1	1	530.631	1589.88	1589.88	1.97	0.00104	5.86569e+06	CID (Collision Induced Dissociation)	MS2	0.338	45.9449	11649	Pol_II_3.raw	1.51	0	0.003125
	Sequest HT (A11)	Unambiguous	SSYcTLFQQSEK	C4(Carbamidomethyl)	1	1	XP_044398982.1	XP_044398982.1	0	2	0.3598	0	1	1	739.336	1477.67	1477.66	1.9	0.0014	2241861	CID (Collision Induced Dissociation)	MS2	2.047	46.0222	11676	Pol_II_3.raw	2.64	0	0.001497
	Sequest HT (A11)	Unambiguous	QLHNSHWGMMcPAETPEGQAcGLVK	C11(Carbamidomethyl); C21(Carbamidomethyl)	1	1	XP_044398982.1	XP_044398982.1	0	3	0.4538	0	1	1	946.758	2838.26	2838.26	0.68	0.00064	1.92135e+06	CID (Collision Induced Dissociation)	MS2	2.792	54.6868	14390	Pol_II_3.raw	2.6	0	0.01773
	Sequest HT (A11)	Unambiguous	SVRIPQIGDKFSSR		1	1	XP_044398982.1	XP_044398982.1	2	3	0.4628	0	1	1	530.631	1589.88	1589.88	1.51	0.0008	6.97676e+06	CID (Collision Induced Dissociation)	MS2	0.326	46.0043	11668	Pol_II_3.raw	2.42	0	0.007553
	Sequest HT (A11)	Unambiguous	VSGEDVIIGK		1	1	XP_044398982.1	XP_044398982.1	0	1	0.2955	0	1	1	1016.57	1016.57	1016.56	3.55	0.00361	11964338	CID (Collision Induced Dissociation)	MS2	1.116	34.9245	8247	Pol_II_3.raw	1.76	0.0003147	0.02607
	Sequest HT (A11)	Unambiguous	LKHmVDDKIHSR	M4(Oxidation)	1	1	XP_044398982.1	XP_044398982.1	2	3	0.435	0	1	1	498.934	1494.79	1494.78	1.79	0.00089	253858	CID (Collision Induced Dissociation)	MS2	10.233	18.0248	3384	Pol_II_3.raw	2.23	0.0003147	0.02624
	Sequest HT (A11)	Unambiguous	LFDQSDAYR		1	1	XP_044398982.1	XP_044398982.1	0	1	0.2876	0	1	1	1114.52	1114.52	1114.52	3.5	0.0039	1.69137e+06	CID (Collision Induced Dissociation)	MS2	5.177	36.1684	8627	Pol_II_3.raw	1.53	0.0003147	0.02574
	Sequest HT (A11)	Unambiguous	TDIVQVHIPYAcK	C12(Carbamidomethyl)	1	1	XP_044398982.1	XP_044398982.1	0	2	0.4686	0	1	1	772.402	1543.8	1543.79	2.39	0.00184	2.31019e+06	CID (Collision Induced Dissociation)	MS2	1.835	57.3223	15210	Pol_II_3.raw	2.39	0.0005724	0.03506
	Sequest HT (A11)	Unambiguous	RQPNKFAYVGEVR		1	1	XP_044398982.1	XP_044398982.1	2	2	0.3838	0	1	1	782.424	1563.84	1563.84	1.72	0.00134	651242	CID (Collision Induced Dissociation)	MS2	7.896	30.1535	6840	Pol_II_3.raw	2.97	0.0005724	0.03746
	Sequest HT (A11)	Unambiguous	MSTNHVYVFKK		1	1	XP_044398982.1	XP_044398982.1	1	3	0.2826	0	1	1	451.906	1353.7	1353.7	4.24	0.00191	20907808	CID (Collision Induced Dissociation)	MS2	0.345	28.1797	6251	Pol_II_3.raw	1.84	0.0005724	0.0342
	Sequest HT (A11)	Unambiguous	LLMCALGR		1	1	XP_044398982.1	XP_044398982.1	0	2	0.3289	0	1	1	438.744	876.48	876.479	0.94	0.00041	1.61747e+06	CID (Collision Induced Dissociation)	MS2	3.139	52.9196	13842	Pol_II_3.raw	1.52	0.0005724	0.02686
	Sequest HT (A11)	Unambiguous	EMLPHVGVGEFcETKK	C12(Carbamidomethyl)	1	1	XP_044398982.1	XP_044398982.1	1	2	0.2105	0	1	1	930.955	1860.9	1860.9	2.81	0.00261	2.38611e+06	CID (Collision Induced Dissociation)	MS2	2.218	50.357	13035	Pol_II_3.raw	1.52	0.0005724	0.03933
	Sequest HT (A11)	Unambiguous	LKHmVDDKIHSR	M4(Oxidation)	1	1	XP_044398982.1	XP_044398982.1	2	3	0.3276	0	1	1	498.934	1494.79	1494.78	1.67	0.00083	211717	CID (Collision Induced Dissociation)	MS2	10.276	17.9639	3366	Pol_II_3.raw	2.93	0.0005724	0.0429
	Sequest HT (A11)	Unambiguous	MGTLVKEEFGRPNR		1	1	XP_044398982.1	XP_044398982.1	1	2	0.3193	0	1	1	817.429	1633.85	1633.85	2.06	0.00168	926592	CID (Collision Induced Dissociation)	MS2	9.855	33.0646	7698	Pol_II_3.raw	2.38	0.0005724	0.03718
	Sequest HT (A11)	Unambiguous	FAYVGEVR		1	1	XP_044398982.1	XP_044398982.1	0	1	0.2961	0	1	1	940.492	940.492	940.489	3.26	0.00307	1.10884e+06	CID (Collision Induced Dissociation)	MS2	9.714	38.019	9198	Pol_II_3.raw	1.52	0.0005724	0.04212
	Sequest HT (A11)	Unambiguous	FGEmERDcMIAHGAAFFLK	M4(Oxidation); C8(Carbamidomethyl)	1	1	XP_044398982.1	XP_044398982.1	1	3		0.0294	2	2	749.347	2246.03	2246.02	3.73	0.00279	2008405	CID (Collision Induced Dissociation)	MS2	1.604	71.7163	19628	Pol_II_3.raw	1.65	0.0005724	0.02711
	Sequest HT (A11)	Unambiguous	RQIDVNTEVGVVR		1	1	XP_044398982.1	XP_044398982.1	1	3	0.4235	0	1	1	495.611	1484.82	1484.82	1.05	0.00052	3023172	CID (Collision Induced Dissociation)	MS2	1.925	39.7395	9727	Pol_II_3.raw	2.81	0.0005724	0.03824
	Sequest HT (A11)	Unambiguous	QIDVNTEVGVVR		1	1	XP_044398982.1	XP_044398982.1	0	2	0.4533	0	1	1	664.864	1328.72	1328.72	2.2	0.00146	3.70357e+06	CID (Collision Induced Dissociation)	MS2	1.134	47.0904	12009	Pol_II_3.raw	2.25	0.0005724	0.02751
	Sequest HT (A11)	Unambiguous	QIDVNTEVGVVR		1	1	XP_044398982.1	XP_044398982.1	0	2	0.4298	0	1	1	664.863	1328.72	1328.72	1.65	0.00109	2.49765e+06	CID (Collision Induced Dissociation)	MS2	1.063	47.0555	12001	Pol_II_3.raw	2.35	0.0005724	0.03036
	Sequest HT (A11)	Selected	cVDNGKEVNLQFAIK	C1(Carbamidomethyl)	1	1	XP_044398982.1	XP_044398982.1	1	3		0.0226	2	2	578.968	1734.89	1734.88	2.13	0.00123	2.07261e+06	CID (Collision Induced Dissociation)	MS2	0.678	52.8276	13809	Pol_II_3.raw	1.73	0.001139	0.04419
	Sequest HT (A11)	Unambiguous	LLMCALGR		1	1	XP_044398982.1	XP_044398982.1	0	2	0.3385	0	1	1	438.744	876.481	876.479	1.63	0.00072	1.72016e+06	CID (Collision Induced Dissociation)	MS2	3.751	53.1229	13903	Pol_II_3.raw	1.3	0.001954	0.04631
	Sequest HT (A11)	Unambiguous	IFVNGcWVGIHR	C6(Carbamidomethyl)	1	1	XP_044398982.1	XP_044398982.1	0	3	0.2134	0	1	1	486.589	1457.75	1457.75	3.05	0.00148	6.80542e+06	CID (Collision Induced Dissociation)	MS2	0.481	56.4163	14926	Pol_II_3.raw	1.64	0.001954	0.04608
	Sequest HT (A11)	Unambiguous	GRGPVQILTR		1	1	XP_044398982.1	XP_044398982.1	1	2	0.4189	0	1	1	548.834	1096.66	1096.66	2.17	0.00119	11522398	CID (Collision Induced Dissociation)	MS2	0.762	32.6199	7562	Pol_II_3.raw	2.22	0.00219	0.05311
	Sequest HT (A11)	Unambiguous	LLFQELmAmAIAPR	M7(Oxidation); M9(Oxidation)	1	1	XP_044398982.1	XP_044398982.1	0	3	0.0727	0	1	1	545.959	1635.86	1635.86	1.43	0.00078	3.60607e+06	CID (Collision Induced Dissociation)	MS2	1.168	105.606	29972	Pol_II_3.raw	2.2	0.00219	0.05289
	Sequest HT (A11)	Unambiguous	IPQIGDKFSSR		1	1	XP_044398982.1	XP_044398982.1	1	3	0.3007	0	1	1	416.564	1247.68	1247.67	2.47	0.00103	28903336	CID (Collision Induced Dissociation)	MS2	0.103	37.6921	9092	Pol_II_3.raw	1.43	0.00219	0.05157
	Sequest HT (A11)	Unambiguous	FAYVGEVR		1	1	XP_044398982.1	XP_044398982.1	0	1	0.1986	0	1	1	940.491	940.491	940.489	2.35	0.00221	2.0984e+06	CID (Collision Induced Dissociation)	MS2	5.488	38.0538	9206	Pol_II_3.raw	1.41	0.002458	0.05715
	Sequest HT (A11)	Unambiguous	LLMcALGR	C4(Carbamidomethyl)	1	1	XP_044398982.1	XP_044398982.1	0	1	0.1081	0	1	1	933.503	933.503	933.501	2.29	0.00214	6.18904e+06	CID (Collision Induced Dissociation)	MS2	3.622	47.1109	12018	Pol_II_3.raw	1.85	0.002644	0.06887
	Sequest HT (A11)	Unambiguous	LKHMVDDKIHSR		1	1	XP_044398982.1	XP_044398982.1	2	4	0.4184	0	1	1	370.454	1478.8	1478.79	3.75	0.00139	5.4461e+06	CID (Collision Induced Dissociation)	MS2	7.15	19.5237	3787	Pol_II_3.raw	2.82	0.002644	0.06001
	Sequest HT (A11)	Unambiguous	LKHmVDDKIHSR	M4(Oxidation)	1	1	XP_044398982.1	XP_044398982.1	2	3	0.3636	0	1	1	498.934	1494.79	1494.78	1.73	0.00086	304686	CID (Collision Induced Dissociation)	MS2	7.909	19.1859	3695	Pol_II_3.raw	2.31	0.002644	0.06508
	Sequest HT (A11)	Unambiguous	MTIGQLIEcIMGK	C9(Carbamidomethyl)	1	1	XP_044398982.1	XP_044398982.1	0	1	0.4014	0	1	1	1493.75	1493.75	1493.75	-1.4	-0.00209	1.65165e+06	CID (Collision Induced Dissociation)	MS2	2.683	109.398	31129	Pol_II_3.raw	1.42	0.002644	0.05755
	Sequest HT (A11)	Selected	DcMIAHGAAFFLK	C2(Carbamidomethyl)	1	1	XP_044398982.1	XP_044398982.1	0	3		0.0074	2	2	494.241	1480.71	1480.71	1.59	0.00078	3.20793e+06	CID (Collision Induced Dissociation)	MS2	0.74	70.474	19245	Pol_II_3.raw	1.34	0.002644	0.06132
	Sequest HT (A11)	Unambiguous	KGHDCEEVTETAEYPK		1	1	XP_044398982.1	XP_044398982.1	1	3	0.2789	0	1	1	612.61	1835.82	1835.81	1.86	0.00114	2.67296e+06	CID (Collision Induced Dissociation)	MS2	0.88	28.7194	6410	Pol_II_3.raw	3.37	0.002644	0.06607
	Sequest HT (A11)	Unambiguous	MGTLVKEEFGRPNR		1	1	XP_044398982.1	XP_044398982.1	1	2	0.3968	0	1	1	817.43	1633.85	1633.85	3.55	0.0029	1.03946e+06	CID (Collision Induced Dissociation)	MS2	5.255	33.0022	7679	Pol_II_3.raw	3.1	0.002644	0.06375
	Sequest HT (A11)	Unambiguous	QIDVNTEVGVVR		1	1	XP_044398982.1	XP_044398982.1	0	2	0.3856	0	1	1	664.863	1328.72	1328.72	1.09	0.00073	2271440	CID (Collision Induced Dissociation)	MS2	3.289	50.1835	12981	Pol_II_3.raw	2.36	0.002644	0.0676
	Sequest HT (A11)	Unambiguous	LLMcALGR	C4(Carbamidomethyl)	1	1	XP_044398982.1	XP_044398982.1	0	1	0.1484	0	1	1	933.503	933.503	933.501	2.81	0.00262	5.84508e+06	CID (Collision Induced Dissociation)	MS2	3.77	47.2168	12050	Pol_II_3.raw	1.82	0.002644	0.05884
	Sequest HT (A11)	Unambiguous	NLALMVYITVGSAANPILEFLEEWGTENFEEISPAVIPQAAK		1	1	XP_044398982.1	XP_044398982.1	0	4	0.2342	0	1	1	1144.59	4575.36	4575.34	4.23	0.00484	1.74245e+06	CID (Collision Induced Dissociation)	MS2	1.683	127.906	36873	Pol_II_3.raw	2.69	0.0028	0.07353
	Sequest HT (A11)	Unambiguous	IFVNGcWVGIHR	C6(Carbamidomethyl)	1	1	XP_044398982.1	XP_044398982.1	0	3	0.4479	0	1	1	486.588	1457.75	1457.75	2.36	0.00115	12555209	CID (Collision Induced Dissociation)	MS2	0.345	56.9348	15086	Pol_II_3.raw	1.92	0.0028	0.07399
	Sequest HT (A11)	Unambiguous	IFVNGcWVGIHR	C6(Carbamidomethyl)	1	1	XP_044398982.1	XP_044398982.1	0	3	0.277	0	1	1	486.588	1457.75	1457.75	1.98	0.00096	10932912	CID (Collision Induced Dissociation)	MS2	0.363	56.9941	15104	Pol_II_3.raw	1.48	0.0028	0.07613
	Sequest HT (A11)	Unambiguous	IFVNGcWVGIHR	C6(Carbamidomethyl)	1	1	XP_044398982.1	XP_044398982.1	0	3	0.3277	0	1	1	486.588	1457.75	1457.75	2.36	0.00115	7820497	CID (Collision Induced Dissociation)	MS2	0.474	56.3632	14910	Pol_II_3.raw	2.38	0.0028	0.07615
	Sequest HT (A11)	Unambiguous	GPVQILTR		1	1	XP_044398982.1	XP_044398982.1	0	2	0.3394	0	1	1	442.272	883.537	883.536	1.61	0.00071	3.15575e+06	CID (Collision Induced Dissociation)	MS2	1.412	40.083	9832	Pol_II_3.raw	1.09	0.0028	0.0733
	Sequest HT (A11)	Unambiguous	GPVQILTR		1	1	XP_044398982.1	XP_044398982.1	0	2	0.5603	0	1	1	442.272	883.537	883.536	1.27	0.00056	16285009	CID (Collision Induced Dissociation)	MS2	0.291	38.9741	9490	Pol_II_3.raw	1.41	0.0028	0.08695
	Sequest HT (A11)	Unambiguous	AYYFGYIIHR		1	1	XP_044398982.1	XP_044398982.1	0	3	0.2478	0	1	1	434.893	1302.66	1302.66	1.36	0.00059	2499674	CID (Collision Induced Dissociation)	MS2	1.513	60.8001	16279	Pol_II_3.raw	1.13	0.0028	0.08986
	Sequest HT (A11)	Unambiguous	GPVQILTR		1	1	XP_044398982.1	XP_044398982.1	0	2	0.3691	0	1	1	442.272	883.537	883.536	1.4	0.00062	17779602	CID (Collision Induced Dissociation)	MS2	0.288	39.0318	9508	Pol_II_3.raw	1.49	0.0028	0.08067
	Sequest HT (A11)	Unambiguous	AMEHLHFR		1	1	XP_044398982.1	XP_044398982.1	0	3	0.2269	0	1	1	347.509	1040.51	1040.51	1.84	0.00064	1.1852e+06	CID (Collision Induced Dissociation)	MS2	2.727	26.0569	5620	Pol_II_3.raw	1.19	0.003027	0.09282
	Sequest HT (A11)	Unambiguous	EEFGRPNRENTMGMR		1	1	XP_044398982.1	XP_044398982.1	1	2	0.322	0	1	1	912.421	1823.84	1823.83	4.08	0.00372	1.45612e+06	CID (Collision Induced Dissociation)	MS2	5.732	29.1437	6539	Pol_II_3.raw	1.77	0.003027	0.09441
	Sequest HT (A11)	Unambiguous	QQLDSFDEFIQNTMQEIVDESADIEIRPESQHNPGR		1	1	XP_044398982.1	XP_044398982.1	0	3	0.0725	0	1	1	1406	4215.98	4215.95	6.02	0.00846	1.2237e+06	CID (Collision Induced Dissociation)	MS2	1.487	109.54	31175	Pol_II_3.raw	2.07	0.003259	0.09849
	Sequest HT (A11)	Unambiguous	KGHDCEEVTETAEYPK		1	1	XP_044398982.1	XP_044398982.1	1	3	0.1755	0	1	1	612.61	1835.82	1835.81	2.26	0.00138	2.64766e+06	CID (Collision Induced Dissociation)	MS2	0.895	28.6616	6393	Pol_II_3.raw	3.02	0.003259	0.09833
	Sequest HT (A11)	Unambiguous	AMEHLHFR		1	1	XP_044398982.1	XP_044398982.1	0	3	0.3759	0	1	1	347.509	1040.51	1040.51	3.42	0.00119	1.90921e+06	CID (Collision Induced Dissociation)	MS2	1.839	29.1396	6537	Pol_II_3.raw	1.33	0.003501	0.1031
	Sequest HT (A11)	Unambiguous	VFIGKVPIMLR		1	1	XP_044398982.1	XP_044398982.1	1	3	0.4099	0	1	1	424.934	1272.79	1272.79	1.71	0.00073	5203697	CID (Collision Induced Dissociation)	MS2	0.909	64.3541	17374	Pol_II_3.raw	2.22	0.003748	0.1048
	Sequest HT (A11)	Unambiguous	LFDQSDAYR		1	1	XP_044398982.1	XP_044398982.1	0	1	0.1359	0	1	1	1114.52	1114.52	1114.52	4.48	0.005	2099780	CID (Collision Induced Dissociation)	MS2	6.608	36.1018	8606	Pol_II_3.raw	1.03	0.004434	0.1149
	Sequest HT (A11)	Unambiguous	VFIGKVPIMLR		1	1	XP_044398982.1	XP_044398982.1	1	3	0.3446	0	1	1	424.934	1272.79	1272.79	2.07	0.00088	3616788	CID (Collision Induced Dissociation)	MS2	1.123	64.2986	17357	Pol_II_3.raw	1.48	0.004434	0.1154
	Sequest HT (A11)	Unambiguous	DcMIAHGAAFFLK	C2(Carbamidomethyl)	1	1	XP_044398982.1	XP_044398982.1	0	3	0.189	0	1	1	494.242	1480.71	1480.71	1.65	0.00081	2.64093e+06	CID (Collision Induced Dissociation)	MS2	0.984	70.416	19227	Pol_II_3.raw	1.27	0.004659	0.1203
	Sequest HT (A11)	Unambiguous	NLALMVYITVGSAANPILEFLEEWGTENFEEISPAVIPQAAK		1	1	XP_044398982.1	XP_044398982.1	0	4	0.0811	0	1	1	1144.59	4575.36	4575.34	4.55	0.00521	1.79892e+06	CID (Collision Induced Dissociation)	MS2	2.334	127.366	36705	Pol_II_3.raw	2.59	0.00579	0.1415
	Sequest HT (A11)	Unambiguous	IPQIGDKFSSR		1	1	XP_044398982.1	XP_044398982.1	1	2	0.399	0	1	1	624.342	1247.68	1247.67	1.94	0.00121	21918634	CID (Collision Induced Dissociation)	MS2	0.262	36.868	8840	Pol_II_3.raw	2.08	0.005982	0.1494
	Sequest HT (A11)	Unambiguous	FGEMERDcmIAHGAAFFLK	C8(Carbamidomethyl); M9(Oxidation)	1	1	XP_044398982.1	XP_044398982.1	1	3		0.0412	3	3	749.347	2246.03	2246.02	3.73	0.00279	2008405	CID (Collision Induced Dissociation)	MS2	1.604	71.7163	19628	Pol_II_3.raw	1.63	0.006432	0.1534
	Sequest HT (A11)	Unambiguous	GPVQILTR		1	1	XP_044398982.1	XP_044398982.1	0	2	0.2	0	1	1	442.272	883.538	883.536	1.89	0.00083	1.91643e+06	CID (Collision Induced Dissociation)	MS2	2.131	40.1391	9849	Pol_II_3.raw	0.95	0.008192	0.1763
High	XP_044362369.1	cell division control protein 48 homolog E-like [Triticum aestivum]	0	105.197	57.824	33	82	2	1	818	90.8	5.26	201.43	33
	Identifying Node	PSM Ambiguity	Annotated Sequence	Modifications	# Protein Groups	# Proteins	Master Protein Accessions	Protein Accessions	# Missed Cleavages	Charge	DeltaScore	DeltaCn	Rank	Search Engine Rank	m/z [Da]	MH+ [Da]	Theo. MH+ [Da]	DeltaM [ppm]	Deltam/z [Da]	Intensity	Activation Type	MS Order	Ion Inject Time [ms]	RT [min]	First Scan	Spectrum File	XCorr	Percolator q-Value	Percolator PEP
	Sequest HT (A11)	Unambiguous	DNPEAMEEDEVDEVAEIR		1	4	XP_044362369.1	XP_044376355.1; XP_044371011.1; XP_044376356.1; XP_044362369.1	0	2	0.5986	0	1	1	1045.45	2089.9	2089.89	4.85	0.00507	1.74095e+06	CID (Collision Induced Dissociation)	MS2	2.035	69.3805	18914	Pol_II_3.raw	2.89	0	0.0009724
	Sequest HT (A11)	Unambiguous	DNPEAMEEDEVDEVAEIR		1	4	XP_044362369.1	XP_044376355.1; XP_044371011.1; XP_044376356.1; XP_044362369.1	0	2	0.6139	0	1	1	1045.45	2089.9	2089.89	5.79	0.00605	1.66293e+06	CID (Collision Induced Dissociation)	MS2	1.506	69.6671	19000	Pol_II_3.raw	3.16	0	0.001215
	Sequest HT (A11)	Unambiguous	VLNQLLTEMDGMNAK		2	24	XP_044362370.1; XP_044362369.1	XP_044344474.1; XP_044399840.1; XP_044353139.1; XP_044376355.1; XP_044445061.1; XP_044376575.1; XP_044371012.1; XP_044369677.1; XP_044371011.1; XP_044336901.1; XP_044332446.1; XP_044370448.1; XP_044362370.1; XP_044376356.1; XP_044362369.1; XP_044344468.1; XP_044369664.1; XP_044328714.1; XP_044450331.1; XP_044449966.1; XP_044412459.1; XP_044344473.1; XP_044344402.1; XP_044412781.1	0	2	0.552	0	1	1	838.923	1676.84	1676.83	2.43	0.00203	1.66476e+06	CID (Collision Induced Dissociation)	MS2	2.509	72.9496	20008	Pol_II_3.raw	2.5	0	0.001801
	Sequest HT (A11)	Unambiguous	VLNQLLTEMDGMNAK		2	24	XP_044362370.1; XP_044362369.1	XP_044344474.1; XP_044399840.1; XP_044353139.1; XP_044376355.1; XP_044445061.1; XP_044376575.1; XP_044371012.1; XP_044369677.1; XP_044371011.1; XP_044336901.1; XP_044332446.1; XP_044370448.1; XP_044362370.1; XP_044376356.1; XP_044362369.1; XP_044344468.1; XP_044369664.1; XP_044328714.1; XP_044450331.1; XP_044449966.1; XP_044412459.1; XP_044344473.1; XP_044344402.1; XP_044412781.1	0	2	0.5957	0	1	1	838.923	1676.84	1676.83	2.06	0.00173	2.2883e+06	CID (Collision Induced Dissociation)	MS2	1.805	72.9924	20019	Pol_II_3.raw	3.29	0	0.0002491
	Sequest HT (A11)	Unambiguous	LVVDEATNDDNSVVALHPDTMER		1	5	XP_044362369.1	XP_044376355.1; XP_044371012.1; XP_044371011.1; XP_044376356.1; XP_044362369.1	0	3	0.4914	0	1	1	847.405	2540.2	2540.19	3.34	0.00283	20677794	CID (Collision Induced Dissociation)	MS2	0.142	59.4999	15878	Pol_II_3.raw	3.5	0	0.001791
	Sequest HT (A11)	Unambiguous	LVVDEATNDDNSVVALHPDTMER		1	5	XP_044362369.1	XP_044376355.1; XP_044371012.1; XP_044371011.1; XP_044376356.1; XP_044362369.1	0	3	0.5141	0	1	1	847.406	2540.2	2540.19	3.49	0.00295	18397424	CID (Collision Induced Dissociation)	MS2	0.149	59.4419	15860	Pol_II_3.raw	3.54	0	0.0008934
	Sequest HT (A11)	Unambiguous	DIDLSALAK		2	6	XP_044362370.1; XP_044362369.1	XP_044376355.1; XP_044371012.1; XP_044371011.1; XP_044362370.1; XP_044376356.1; XP_044362369.1	0	2	0.2418	0	1	1	473.267	945.526	945.525	1.35	0.00064	3.99008e+06	CID (Collision Induced Dissociation)	MS2	1.524	59.3863	15843	Pol_II_3.raw	1.53	0	0.01509
	Sequest HT (A11)	Unambiguous	YTQGFSGADITEIcQR	C14(Carbamidomethyl)	2	17	XP_044362370.1; XP_044362369.1	XP_044399840.1; XP_044376355.1; XP_044445061.1; XP_044371012.1; XP_044369673.1; XP_044369677.1; XP_044371011.1; XP_044332446.1; XP_044362370.1; XP_044376356.1; XP_044362369.1; XP_044369664.1; XP_044328714.1; XP_044450331.1; XP_044449966.1; XP_044412459.1; XP_044412781.1	0	2	0.419	0	1	1	923.427	1845.85	1845.84	1.77	0.00163	1.79464e+06	CID (Collision Induced Dissociation)	MS2	2.825	57.8229	15362	Pol_II_3.raw	1.79	0	0.005634
	Sequest HT (A11)	Unambiguous	YTQGFSGADITEIcQR	C14(Carbamidomethyl)	2	17	XP_044362370.1; XP_044362369.1	XP_044399840.1; XP_044376355.1; XP_044445061.1; XP_044371012.1; XP_044369673.1; XP_044369677.1; XP_044371011.1; XP_044332446.1; XP_044362370.1; XP_044376356.1; XP_044362369.1; XP_044369664.1; XP_044328714.1; XP_044450331.1; XP_044449966.1; XP_044412459.1; XP_044412781.1	0	2	0.4851	0	1	1	923.429	1845.85	1845.84	3.62	0.00334	2.00229e+06	CID (Collision Induced Dissociation)	MS2	2.425	57.8879	15383	Pol_II_3.raw	2.68	0	0.0004523
	Sequest HT (A11)	Unambiguous	VLNQLLTEMDGMNAKK		2	23	XP_044362370.1; XP_044362369.1	XP_044399840.1; XP_044353139.1; XP_044376355.1; XP_044445061.1; XP_044376575.1; XP_044371012.1; XP_044369677.1; XP_044371011.1; XP_044336901.1; XP_044332446.1; XP_044370448.1; XP_044362370.1; XP_044376356.1; XP_044362369.1; XP_044344468.1; XP_044369664.1; XP_044328714.1; XP_044450331.1; XP_044449966.1; XP_044412459.1; XP_044344473.1; XP_044344402.1; XP_044412781.1	1	2	0.5129	0	1	1	902.971	1804.93	1804.93	2.6	0.00234	3.15775e+06	CID (Collision Induced Dissociation)	MS2	1.537	65.0044	17574	Pol_II_3.raw	2.71	0	0.0009022
	Sequest HT (A11)	Unambiguous	VLNQLLTEMDGMNAKK		2	23	XP_044362370.1; XP_044362369.1	XP_044399840.1; XP_044353139.1; XP_044376355.1; XP_044445061.1; XP_044376575.1; XP_044371012.1; XP_044369677.1; XP_044371011.1; XP_044336901.1; XP_044332446.1; XP_044370448.1; XP_044362370.1; XP_044376356.1; XP_044362369.1; XP_044344468.1; XP_044369664.1; XP_044328714.1; XP_044450331.1; XP_044449966.1; XP_044412459.1; XP_044344473.1; XP_044344402.1; XP_044412781.1	1	2	0.5556	0	1	1	902.971	1804.93	1804.93	2.93	0.00265	2.53129e+06	CID (Collision Induced Dissociation)	MS2	2.207	65.0716	17596	Pol_II_3.raw	2.88	0	0.003508
	Sequest HT (A11)	Unambiguous	GILLFGPPGSGK		2	6	XP_044362370.1; XP_044362369.1	XP_044376355.1; XP_044371012.1; XP_044371011.1; XP_044362370.1; XP_044376356.1; XP_044362369.1	0	2	0.4928	0	1	1	571.833	1142.66	1142.66	2.11	0.0012	14060319	CID (Collision Induced Dissociation)	MS2	0.382	65.2856	17660	Pol_II_3.raw	2.76	0	0.00418
	Sequest HT (A11)	Unambiguous	NAPSIIFIDEIDSIAPK		2	6	XP_044362370.1; XP_044362369.1	XP_044376355.1; XP_044371012.1; XP_044371011.1; XP_044362370.1; XP_044376356.1; XP_044362369.1	0	3	0.4503	0	1	1	615.001	1842.99	1842.98	1.47	0.0009	1.09237e+06	CID (Collision Induced Dissociation)	MS2	2.139	96.3171	27128	Pol_II_3.raw	3.22	0	0.000866
	Sequest HT (A11)	Unambiguous	NAPSIIFIDEIDSIAPK		2	6	XP_044362370.1; XP_044362369.1	XP_044376355.1; XP_044371012.1; XP_044371011.1; XP_044362370.1; XP_044376356.1; XP_044362369.1	0	3	0.2742	0	1	1	615	1842.99	1842.98	0.97	0.0006	1762863	CID (Collision Induced Dissociation)	MS2	2.658	96.3853	27150	Pol_II_3.raw	2.48	0	0.002553
	Sequest HT (A11)	Unambiguous	IVSQLLTLMDGLK		2	18	XP_044362370.1; XP_044362369.1	XP_044399840.1; XP_044376355.1; XP_044445061.1; XP_044371012.1; XP_044369673.1; XP_044369677.1; XP_044371011.1; XP_044332446.1; XP_044362370.1; XP_044376356.1; XP_044362369.1; XP_044369664.1; XP_044369686.1; XP_044328714.1; XP_044450331.1; XP_044449966.1; XP_044412459.1; XP_044412781.1	0	2	0.4689	0	1	1	715.919	1430.83	1430.83	1.84	0.00132	2.51502e+06	CID (Collision Induced Dissociation)	MS2	1.23	95.207	26788	Pol_II_3.raw	2.41	0	0.000934
	Sequest HT (A11)	Unambiguous	NAPSIIFIDEIDSIAPK		2	6	XP_044362370.1; XP_044362369.1	XP_044376355.1; XP_044371012.1; XP_044371011.1; XP_044362370.1; XP_044376356.1; XP_044362369.1	0	2	0.4703	0	1	1	922	1842.99	1842.98	4.06	0.00374	1.74184e+06	CID (Collision Induced Dissociation)	MS2	1.594	97.3692	27454	Pol_II_3.raw	2.19	0	0.003727
	Sequest HT (A11)	Unambiguous	IVSQLLTLMDGLK		2	18	XP_044362370.1; XP_044362369.1	XP_044399840.1; XP_044376355.1; XP_044445061.1; XP_044371012.1; XP_044369673.1; XP_044369677.1; XP_044371011.1; XP_044332446.1; XP_044362370.1; XP_044376356.1; XP_044362369.1; XP_044369664.1; XP_044369686.1; XP_044328714.1; XP_044450331.1; XP_044449966.1; XP_044412459.1; XP_044412781.1	0	2	0.4809	0	1	1	715.921	1430.84	1430.83	4.49	0.00321	2.90547e+06	CID (Collision Induced Dissociation)	MS2	1.539	95.1482	26770	Pol_II_3.raw	2.35	0	0.00348
	Sequest HT (A11)	Unambiguous	GPELLTmWFGESEANVR	M7(Oxidation)	2	26	XP_044362370.1; XP_044362369.1	XP_044443495.1; XP_044344474.1; XP_044399840.1; XP_044353139.1; XP_044376355.1; XP_044353138.1; XP_044445061.1; XP_044376575.1; XP_044371012.1; XP_044371011.1; XP_044451727.1; XP_044336901.1; XP_044332446.1; XP_044370448.1; XP_044362370.1; XP_044376356.1; XP_044362369.1; XP_044344468.1; XP_044369664.1; XP_044369686.1; XP_044450331.1; XP_044449966.1; XP_044412459.1; XP_044344473.1; XP_044344402.1;…	0	2	0.2027	0	1	1	976.469	1951.93	1951.92	4.05	0.00395	2226727	CID (Collision Induced Dissociation)	MS2	1.839	89.8859	25167	Pol_II_3.raw	2.22	0	0.01065
	Sequest HT (A11)	Unambiguous	MDIIDLEDETIDAEILNSMAVTNDHFK		2	6	XP_044362370.1; XP_044362369.1	XP_044376355.1; XP_044371012.1; XP_044371011.1; XP_044362370.1; XP_044376356.1; XP_044362369.1	0	3	0.2362	0	1	1	1031.49	3092.46	3092.44	5.75	0.00593	1.02431e+06	CID (Collision Induced Dissociation)	MS2	1.969	102.966	29166	Pol_II_3.raw	2.54	0	0.0005644
	Sequest HT (A11)	Unambiguous	MDIIDLEDETIDAEILNSMAVTNDHFK		2	6	XP_044362370.1; XP_044362369.1	XP_044376355.1; XP_044371012.1; XP_044371011.1; XP_044362370.1; XP_044376356.1; XP_044362369.1	0	3	0.2397	0	1	1	1031.49	3092.46	3092.44	4.8	0.00495	1.0914e+06	CID (Collision Induced Dissociation)	MS2	1.547	103.034	29188	Pol_II_3.raw	2.92	0	0.002368
	Sequest HT (A11)	Unambiguous	GSAPcVLFFDELDSIATQR	C5(Carbamidomethyl)	2	14	XP_044362370.1; XP_044362369.1	XP_044399840.1; XP_044376355.1; XP_044371012.1; XP_044369673.1; XP_044369677.1; XP_044371011.1; XP_044332446.1; XP_044362370.1; XP_044376356.1; XP_044362369.1; XP_044369664.1; XP_044369686.1; XP_044450331.1; XP_044449966.1	0	2	0.5323	0	1	1	1063.52	2126.03	2126.02	1.6	0.0017	1.21344e+06	CID (Collision Induced Dissociation)	MS2	1.622	100.795	28503	Pol_II_3.raw	3.1	0	1.871e-05
	Sequest HT (A11)	Unambiguous	GSAPcVLFFDELDSIATQR	C5(Carbamidomethyl)	2	14	XP_044362370.1; XP_044362369.1	XP_044399840.1; XP_044376355.1; XP_044371012.1; XP_044369673.1; XP_044369677.1; XP_044371011.1; XP_044332446.1; XP_044362370.1; XP_044376356.1; XP_044362369.1; XP_044369664.1; XP_044369686.1; XP_044450331.1; XP_044449966.1	0	3	0.5446	0	1	1	709.348	2126.03	2126.02	3.14	0.00223	2.09874e+06	CID (Collision Induced Dissociation)	MS2	2.067	100.845	28518	Pol_II_3.raw	3.36	0	9.136e-05
	Sequest HT (A11)	Unambiguous	GSAPcVLFFDELDSIATQR	C5(Carbamidomethyl)	2	14	XP_044362370.1; XP_044362369.1	XP_044399840.1; XP_044376355.1; XP_044371012.1; XP_044369673.1; XP_044369677.1; XP_044371011.1; XP_044332446.1; XP_044362370.1; XP_044376356.1; XP_044362369.1; XP_044369664.1; XP_044369686.1; XP_044450331.1; XP_044449966.1	0	2	0.5909	0	1	1	1063.52	2126.03	2126.02	3.78	0.00402	1850871	CID (Collision Induced Dissociation)	MS2	1.394	100.857	28523	Pol_II_3.raw	2.64	0	2.435e-05
	Sequest HT (A11)	Unambiguous	GSAPcVLFFDELDSIATQR	C5(Carbamidomethyl)	2	14	XP_044362370.1; XP_044362369.1	XP_044399840.1; XP_044376355.1; XP_044371012.1; XP_044369673.1; XP_044369677.1; XP_044371011.1; XP_044332446.1; XP_044362370.1; XP_044376356.1; XP_044362369.1; XP_044369664.1; XP_044369686.1; XP_044450331.1; XP_044449966.1	0	2	0.571	0	1	1	1063.52	2126.03	2126.02	2.75	0.00292	5.44533e+06	CID (Collision Induced Dissociation)	MS2	0.866	101.011	28568	Pol_II_3.raw	3.31	0	1.687e-05
	Sequest HT (A11)	Unambiguous	AVANETGAFFFLINGPEIMSK		2	25	XP_044362370.1; XP_044362369.1	XP_044443495.1; XP_044344474.1; XP_044376355.1; XP_044353138.1; XP_044445061.1; XP_044376575.1; XP_044371012.1; XP_044369677.1; XP_044371011.1; XP_044451727.1; XP_044336901.1; XP_044332446.1; XP_044370448.1; XP_044362370.1; XP_044376356.1; XP_044362369.1; XP_044344468.1; XP_044369664.1; XP_044369686.1; XP_044328714.1; XP_044450331.1; XP_044449966.1; XP_044412459.1; XP_044344402.1; XP_044412781.1	0	2	0.5343	0	1	1	1128.58	2256.14	2256.14	2.75	0.0031	1.04556e+06	CID (Collision Induced Dissociation)	MS2	1.654	101.507	28723	Pol_II_3.raw	2.77	0	0.0007237
	Sequest HT (A11)	Unambiguous	AVANETGAFFFLINGPEIMSK		2	25	XP_044362370.1; XP_044362369.1	XP_044443495.1; XP_044344474.1; XP_044376355.1; XP_044353138.1; XP_044445061.1; XP_044376575.1; XP_044371012.1; XP_044369677.1; XP_044371011.1; XP_044451727.1; XP_044336901.1; XP_044332446.1; XP_044370448.1; XP_044362370.1; XP_044376356.1; XP_044362369.1; XP_044344468.1; XP_044369664.1; XP_044369686.1; XP_044328714.1; XP_044450331.1; XP_044449966.1; XP_044412459.1; XP_044344402.1; XP_044412781.1	0	2	0.6257	0	1	1	1128.58	2256.15	2256.14	5.78	0.00652	1.28566e+06	CID (Collision Induced Dissociation)	MS2	2.45	101.727	28789	Pol_II_3.raw	3.42	0	0.001111
	Sequest HT (A11)	Unambiguous	AVANETGAFFFLINGPEIMSK		2	25	XP_044362370.1; XP_044362369.1	XP_044443495.1; XP_044344474.1; XP_044376355.1; XP_044353138.1; XP_044445061.1; XP_044376575.1; XP_044371012.1; XP_044369677.1; XP_044371011.1; XP_044451727.1; XP_044336901.1; XP_044332446.1; XP_044370448.1; XP_044362370.1; XP_044376356.1; XP_044362369.1; XP_044344468.1; XP_044369664.1; XP_044369686.1; XP_044328714.1; XP_044450331.1; XP_044449966.1; XP_044412459.1; XP_044344402.1; XP_044412781.1	0	2	0.5656	0	1	1	1128.57	2256.13	2256.14	-1.69	-0.00191	1.11985e+06	CID (Collision Induced Dissociation)	MS2	2.746	101.802	28814	Pol_II_3.raw	3.2	0	0.0009211
	Sequest HT (A11)	Unambiguous	ETVVEVPNVSWEDIGGLENVKR		2	6	XP_044362370.1; XP_044362369.1	XP_044376355.1; XP_044371012.1; XP_044371011.1; XP_044362370.1; XP_044376356.1; XP_044362369.1	1	2	0.1477	0	1	1	1235.14	2469.27	2469.26	2.18	0.00269	1.87099e+06	CID (Collision Induced Dissociation)	MS2	2.48	81.456	22599	Pol_II_3.raw	1.76	0	0.01303
	Sequest HT (A11)	Unambiguous	VIETDPAEYcIVAPDTEIFcDGEPVKR	C10(Carbamidomethyl); C20(Carbamidomethyl)	2	6	XP_044362370.1; XP_044362369.1	XP_044376355.1; XP_044371012.1; XP_044371011.1; XP_044362370.1; XP_044376356.1; XP_044362369.1	1	3	0.2471	0	1	1	1041.83	3123.48	3123.46	4.38	0.00456	1.84201e+06	CID (Collision Induced Dissociation)	MS2	1.839	77.435	21373	Pol_II_3.raw	2.55	0	0.01013
	Sequest HT (A11)	Unambiguous	VIETDPAEYcIVAPDTEIFcDGEPVKR	C10(Carbamidomethyl); C20(Carbamidomethyl)	2	6	XP_044362370.1; XP_044362369.1	XP_044376355.1; XP_044371012.1; XP_044371011.1; XP_044362370.1; XP_044376356.1; XP_044362369.1	1	3	0.1767	0	1	1	1041.83	3123.48	3123.46	3.33	0.00346	1.11296e+06	CID (Collision Induced Dissociation)	MS2	1.698	77.5178	21401	Pol_II_3.raw	2.66	0	0.003599
	Sequest HT (A11)	Unambiguous	LDQLIYIPLPDVESR		2	13	XP_044362370.1; XP_044362369.1	XP_044399840.1; XP_044376355.1; XP_044371012.1; XP_044371011.1; XP_044332446.1; XP_044362370.1; XP_044376356.1; XP_044362369.1; XP_044369686.1; XP_044328714.1; XP_044450331.1; XP_044449966.1; XP_044412459.1	0	2	0.4917	0	1	1	885.988	1770.97	1770.96	2.92	0.00259	2.01729e+06	CID (Collision Induced Dissociation)	MS2	1.212	89.2425	24971	Pol_II_3.raw	2.42	0	0.0114
	Sequest HT (A11)	Unambiguous	LDQLIYIPLPDVESR		2	13	XP_044362370.1; XP_044362369.1	XP_044399840.1; XP_044376355.1; XP_044371012.1; XP_044371011.1; XP_044332446.1; XP_044362370.1; XP_044376356.1; XP_044362369.1; XP_044369686.1; XP_044328714.1; XP_044450331.1; XP_044449966.1; XP_044412459.1	0	2	0.2398	0	1	1	885.988	1770.97	1770.96	2.92	0.00259	2.01729e+06	CID (Collision Induced Dissociation)	MS2	1.743	89.2471	24973	Pol_II_3.raw	1.96	0	0.008264
	Sequest HT (A11)	Unambiguous	LDQLIYIPLPDVESR		2	13	XP_044362370.1; XP_044362369.1	XP_044399840.1; XP_044376355.1; XP_044371012.1; XP_044371011.1; XP_044332446.1; XP_044362370.1; XP_044376356.1; XP_044362369.1; XP_044369686.1; XP_044328714.1; XP_044450331.1; XP_044449966.1; XP_044412459.1	0	2	0.3529	0	1	1	885.988	1770.97	1770.96	3.06	0.00271	1.99856e+06	CID (Collision Induced Dissociation)	MS2	1.529	89.3104	24993	Pol_II_3.raw	1.87	0	0.006415
	Sequest HT (A11)	Unambiguous	NAPSIIFIDEIDSIAPKR		2	6	XP_044362370.1; XP_044362369.1	XP_044376355.1; XP_044371012.1; XP_044371011.1; XP_044362370.1; XP_044376356.1; XP_044362369.1	1	2	0.4675	0	1	1	1000.05	1999.09	1999.09	2.99	0.00299	2.31404e+06	CID (Collision Induced Dissociation)	MS2	1.43	88.2278	24664	Pol_II_3.raw	3.08	0	0.0004022
	Sequest HT (A11)	Unambiguous	NAPSIIFIDEIDSIAPKR		2	6	XP_044362370.1; XP_044362369.1	XP_044376355.1; XP_044371012.1; XP_044371011.1; XP_044362370.1; XP_044376356.1; XP_044362369.1	1	2	0.6024	0	1	1	1000.05	1999.09	1999.09	2.68	0.00268	2.6608e+06	CID (Collision Induced Dissociation)	MS2	1.311	88.1687	24646	Pol_II_3.raw	3.27	0	0.0001219
	Sequest HT (A11)	Unambiguous	DTHGYVGADLAALcTEAALQcIR	C14(Carbamidomethyl); C21(Carbamidomethyl)	2	26	XP_044362370.1; XP_044362369.1	XP_044443495.1; XP_044344474.1; XP_044399840.1; XP_044353139.1; XP_044376355.1; XP_044353138.1; XP_044445061.1; XP_044376575.1; XP_044371012.1; XP_044369673.1; XP_044369677.1; XP_044371011.1; XP_044451727.1; XP_044336901.1; XP_044332446.1; XP_044362370.1; XP_044376356.1; XP_044362369.1; XP_044369664.1; XP_044369686.1; XP_044450331.1; XP_044449966.1; XP_044412459.1; XP_044344473.1; XP_044344402.1;…	0	3	0.3741	0	1	1	835.736	2505.19	2505.19	3.34	0.00279	5302629	CID (Collision Induced Dissociation)	MS2	0.596	83.5549	23242	Pol_II_3.raw	2.78	0	0.008847
	Sequest HT (A11)	Unambiguous	DTHGYVGADLAALcTEAALQcIR	C14(Carbamidomethyl); C21(Carbamidomethyl)	2	26	XP_044362370.1; XP_044362369.1	XP_044443495.1; XP_044344474.1; XP_044399840.1; XP_044353139.1; XP_044376355.1; XP_044353138.1; XP_044445061.1; XP_044376575.1; XP_044371012.1; XP_044369673.1; XP_044369677.1; XP_044371011.1; XP_044451727.1; XP_044336901.1; XP_044332446.1; XP_044362370.1; XP_044376356.1; XP_044362369.1; XP_044369664.1; XP_044369686.1; XP_044450331.1; XP_044449966.1; XP_044412459.1; XP_044344473.1; XP_044344402.1;…	0	2	0.5067	0	1	1	1253.1	2505.2	2505.19	3.71	0.00465	1.42309e+06	CID (Collision Induced Dissociation)	MS2	3.406	83.696	23288	Pol_II_3.raw	3.73	0	3.052e-05
	Sequest HT (A11)	Unambiguous	DTHGYVGADLAALcTEAALQcIR	C14(Carbamidomethyl); C21(Carbamidomethyl)	2	26	XP_044362370.1; XP_044362369.1	XP_044443495.1; XP_044344474.1; XP_044399840.1; XP_044353139.1; XP_044376355.1; XP_044353138.1; XP_044445061.1; XP_044376575.1; XP_044371012.1; XP_044369673.1; XP_044369677.1; XP_044371011.1; XP_044451727.1; XP_044336901.1; XP_044332446.1; XP_044362370.1; XP_044376356.1; XP_044362369.1; XP_044369664.1; XP_044369686.1; XP_044450331.1; XP_044449966.1; XP_044412459.1; XP_044344473.1; XP_044344402.1;…	0	2	0.5979	0	1	1	1253.1	2505.2	2505.19	4.59	0.00574	1.39709e+06	CID (Collision Induced Dissociation)	MS2	2.206	83.751	23304	Pol_II_3.raw	3.78	0	7.314e-05
	Sequest HT (A11)	Unambiguous	RIVSQLLTLMDGLK		2	18	XP_044362370.1; XP_044362369.1	XP_044399840.1; XP_044376355.1; XP_044445061.1; XP_044371012.1; XP_044369673.1; XP_044369677.1; XP_044371011.1; XP_044332446.1; XP_044362370.1; XP_044376356.1; XP_044362369.1; XP_044369664.1; XP_044369686.1; XP_044328714.1; XP_044450331.1; XP_044449966.1; XP_044412459.1; XP_044412781.1	1	2	0.1311	0	1	1	793.97	1586.93	1586.93	1.94	0.00154	1237917	CID (Collision Induced Dissociation)	MS2	1.724	86.0029	23991	Pol_II_3.raw	2.06	0	0.000613
	Sequest HT (A11)	Unambiguous	RIVSQLLTLMDGLK		2	18	XP_044362370.1; XP_044362369.1	XP_044399840.1; XP_044376355.1; XP_044445061.1; XP_044371012.1; XP_044369673.1; XP_044369677.1; XP_044371011.1; XP_044332446.1; XP_044362370.1; XP_044376356.1; XP_044362369.1; XP_044369664.1; XP_044369686.1; XP_044328714.1; XP_044450331.1; XP_044449966.1; XP_044412459.1; XP_044412781.1	1	2	0.2802	0	1	1	793.971	1586.93	1586.93	2.71	0.00215	2.01728e+06	CID (Collision Induced Dissociation)	MS2	1.189	86.0426	24001	Pol_II_3.raw	1.82	0	0.004896
	Sequest HT (A11)	Unambiguous	KYQAFAQTLQQSR		2	27	XP_044362370.1; XP_044362369.1	XP_044443495.1; XP_044344474.1; XP_044399840.1; XP_044353139.1; XP_044376355.1; XP_044353138.1; XP_044445061.1; XP_044376575.1; XP_044371012.1; XP_044369677.1; XP_044371011.1; XP_044451727.1; XP_044336901.1; XP_044332446.1; XP_044370448.1; XP_044362370.1; XP_044376356.1; XP_044362369.1; XP_044344468.1; XP_044369664.1; XP_044328714.1; XP_044450331.1; XP_044449966.1; XP_044412459.1; XP_044344473.1;…	1	3	0.3839	0	1	1	523.611	1568.82	1568.82	0.93	0.00049	13588265	CID (Collision Induced Dissociation)	MS2	0.269	34.7416	8192	Pol_II_3.raw	3.1	0	0.007997
	Sequest HT (A11)	Unambiguous	KYQAFAQTLQQSR		2	27	XP_044362370.1; XP_044362369.1	XP_044443495.1; XP_044344474.1; XP_044399840.1; XP_044353139.1; XP_044376355.1; XP_044353138.1; XP_044445061.1; XP_044376575.1; XP_044371012.1; XP_044369677.1; XP_044371011.1; XP_044451727.1; XP_044336901.1; XP_044332446.1; XP_044370448.1; XP_044362370.1; XP_044376356.1; XP_044362369.1; XP_044344468.1; XP_044369664.1; XP_044328714.1; XP_044450331.1; XP_044449966.1; XP_044412459.1; XP_044344473.1;…	1	3	0.4206	0	1	1	523.611	1568.82	1568.82	1.05	0.00055	12176183	CID (Collision Induced Dissociation)	MS2	0.31	34.8027	8210	Pol_II_3.raw	3.21	0	0.0008073
	Sequest HT (A11)	Unambiguous	KYQAFAQTLQQSR		2	27	XP_044362370.1; XP_044362369.1	XP_044443495.1; XP_044344474.1; XP_044399840.1; XP_044353139.1; XP_044376355.1; XP_044353138.1; XP_044445061.1; XP_044376575.1; XP_044371012.1; XP_044369677.1; XP_044371011.1; XP_044451727.1; XP_044336901.1; XP_044332446.1; XP_044370448.1; XP_044362370.1; XP_044376356.1; XP_044362369.1; XP_044344468.1; XP_044369664.1; XP_044328714.1; XP_044450331.1; XP_044449966.1; XP_044412459.1; XP_044344473.1;…	1	2	0.6827	0	1	1	784.914	1568.82	1568.82	1.68	0.00132	2.01485e+06	CID (Collision Induced Dissociation)	MS2	2.526	34.0685	7995	Pol_II_3.raw	3.75	0	0.0006657
	Sequest HT (A11)	Unambiguous	KYQAFAQTLQQSR		2	27	XP_044362370.1; XP_044362369.1	XP_044443495.1; XP_044344474.1; XP_044399840.1; XP_044353139.1; XP_044376355.1; XP_044353138.1; XP_044445061.1; XP_044376575.1; XP_044371012.1; XP_044369677.1; XP_044371011.1; XP_044451727.1; XP_044336901.1; XP_044332446.1; XP_044370448.1; XP_044362370.1; XP_044376356.1; XP_044362369.1; XP_044344468.1; XP_044369664.1; XP_044328714.1; XP_044450331.1; XP_044449966.1; XP_044412459.1; XP_044344473.1;…	1	2	0.6852	0	1	1	784.915	1568.82	1568.82	3	0.00236	1777631	CID (Collision Induced Dissociation)	MS2	1.869	34.1366	8016	Pol_II_3.raw	3.59	0	0.0009848
	Sequest HT (A11)	Unambiguous	KYQAFAQTLQQSR		2	27	XP_044362370.1; XP_044362369.1	XP_044443495.1; XP_044344474.1; XP_044399840.1; XP_044353139.1; XP_044376355.1; XP_044353138.1; XP_044445061.1; XP_044376575.1; XP_044371012.1; XP_044369677.1; XP_044371011.1; XP_044451727.1; XP_044336901.1; XP_044332446.1; XP_044370448.1; XP_044362370.1; XP_044376356.1; XP_044362369.1; XP_044344468.1; XP_044369664.1; XP_044328714.1; XP_044450331.1; XP_044449966.1; XP_044412459.1; XP_044344473.1;…	1	2	0.6432	0	1	1	784.915	1568.82	1568.82	3	0.00236	1777631	CID (Collision Induced Dissociation)	MS2	2.726	34.1389	8017	Pol_II_3.raw	3.98	0	0.0008829
	Sequest HT (A11)	Unambiguous	KYQAFAQTLQQSR		2	27	XP_044362370.1; XP_044362369.1	XP_044443495.1; XP_044344474.1; XP_044399840.1; XP_044353139.1; XP_044376355.1; XP_044353138.1; XP_044445061.1; XP_044376575.1; XP_044371012.1; XP_044369677.1; XP_044371011.1; XP_044451727.1; XP_044336901.1; XP_044332446.1; XP_044370448.1; XP_044362370.1; XP_044376356.1; XP_044362369.1; XP_044344468.1; XP_044369664.1; XP_044328714.1; XP_044450331.1; XP_044449966.1; XP_044412459.1; XP_044344473.1;…	1	2	0.6093	0	1	1	784.914	1568.82	1568.82	1.68	0.00132	2.01485e+06	CID (Collision Induced Dissociation)	MS2	2.861	34.0708	7996	Pol_II_3.raw	4.3	0	0.0004447
	Sequest HT (A11)	Unambiguous	LAEDVELEHISR		2	6	XP_044362370.1; XP_044362369.1	XP_044376355.1; XP_044371012.1; XP_044371011.1; XP_044362370.1; XP_044376356.1; XP_044362369.1	0	2	0.3883	0	1	1	705.866	1410.72	1410.72	1.39	0.00098	1.46632e+06	CID (Collision Induced Dissociation)	MS2	4.797	42.1481	10468	Pol_II_3.raw	2.91	0	0.0002389
	Sequest HT (A11)	Unambiguous	LAEDVELEHISR		2	6	XP_044362370.1; XP_044362369.1	XP_044376355.1; XP_044371012.1; XP_044371011.1; XP_044362370.1; XP_044376356.1; XP_044362369.1	0	2	0.4505	0	1	1	705.866	1410.72	1410.72	1.47	0.00104	2.51129e+06	CID (Collision Induced Dissociation)	MS2	2.179	42.1965	10482	Pol_II_3.raw	2.93	0	0.0003839
	Sequest HT (A11)	Unambiguous	LAEDVELEHISR		2	6	XP_044362370.1; XP_044362369.1	XP_044376355.1; XP_044371012.1; XP_044371011.1; XP_044362370.1; XP_044376356.1; XP_044362369.1	0	3	0.1724	0	1	1	470.913	1410.73	1410.72	2.07	0.00097	6.52404e+06	CID (Collision Induced Dissociation)	MS2	1.008	42.3259	10523	Pol_II_3.raw	1.45	0	0.001583
	Sequest HT (A11)	Unambiguous	LAEDVELEHISR		2	6	XP_044362370.1; XP_044362369.1	XP_044376355.1; XP_044371012.1; XP_044371011.1; XP_044362370.1; XP_044376356.1; XP_044362369.1	0	3	0.1916	0	1	1	470.913	1410.72	1410.72	0.77	0.00036	11810025	CID (Collision Induced Dissociation)	MS2	0.555	42.4412	10557	Pol_II_3.raw	1.67	0	0.002735
	Sequest HT (A11)	Unambiguous	KGDLFLVR		2	15	XP_044362370.1; XP_044362369.1	XP_044399840.1; XP_044376355.1; XP_044371012.1; XP_044369673.1; XP_044369677.1; XP_044371011.1; XP_044332446.1; XP_044362370.1; XP_044376356.1; XP_044362369.1; XP_044369664.1; XP_044369686.1; XP_044450331.1; XP_044449966.1; XP_044412459.1	1	2	0.3534	0	1	1	474.288	947.569	947.567	1.45	0.00069	4558569	CID (Collision Induced Dissociation)	MS2	1.065	39.5689	9673	Pol_II_3.raw	2.66	0	0.006537
	Sequest HT (A11)	Unambiguous	TALTTSNPSALR		2	6	XP_044362370.1; XP_044362369.1	XP_044376355.1; XP_044371012.1; XP_044371011.1; XP_044362370.1; XP_044376356.1; XP_044362369.1	0	2	0.5017	0	1	1	616.336	1231.67	1231.66	1.11	0.00068	12670638	CID (Collision Induced Dissociation)	MS2	0.384	33.4094	7798	Pol_II_3.raw	2.89	0	0.001739
	Sequest HT (A11)	Unambiguous	TALTTSNPSALR		2	6	XP_044362370.1; XP_044362369.1	XP_044376355.1; XP_044371012.1; XP_044371011.1; XP_044362370.1; XP_044376356.1; XP_044362369.1	0	2	0.4727	0	1	1	616.336	1231.67	1231.66	0.81	0.0005	17394750	CID (Collision Induced Dissociation)	MS2	0.336	33.3496	7780	Pol_II_3.raw	2.56	0	0.003192
	Sequest HT (A11)	Unambiguous	ELQETVQYPVEHPEKFEK		2	16	XP_044362370.1; XP_044362369.1	XP_044344474.1; XP_044399840.1; XP_044376355.1; XP_044376575.1; XP_044371012.1; XP_044371011.1; XP_044451727.1; XP_044336901.1; XP_044332446.1; XP_044370448.1; XP_044362370.1; XP_044376356.1; XP_044362369.1; XP_044344468.1; XP_044328714.1; XP_044344402.1	1	2	0.5833	0	1	1	1115.56	2230.11	2230.1	2.38	0.00266	2237015	CID (Collision Induced Dissociation)	MS2	1.612	46.7252	11898	Pol_II_3.raw	2.52	0	0.0005771
	Sequest HT (A11)	Unambiguous	ELQETVQYPVEHPEKFEK		2	16	XP_044362370.1; XP_044362369.1	XP_044344474.1; XP_044399840.1; XP_044376355.1; XP_044376575.1; XP_044371012.1; XP_044371011.1; XP_044451727.1; XP_044336901.1; XP_044332446.1; XP_044370448.1; XP_044362370.1; XP_044376356.1; XP_044362369.1; XP_044344468.1; XP_044328714.1; XP_044344402.1	1	2	0.5387	0	1	1	1115.56	2230.11	2230.1	4.03	0.00449	2131243	CID (Collision Induced Dissociation)	MS2	1.363	46.4819	11820	Pol_II_3.raw	2.84	0	0.001448
	Sequest HT (A11)	Unambiguous	AIANEcQANFISIK	C6(Carbamidomethyl)	2	26	XP_044362370.1; XP_044362369.1	XP_044443495.1; XP_044344474.1; XP_044399840.1; XP_044353139.1; XP_044376355.1; XP_044445061.1; XP_044376575.1; XP_044371012.1; XP_044369673.1; XP_044371011.1; XP_044451727.1; XP_044336901.1; XP_044332446.1; XP_044370448.1; XP_044362370.1; XP_044376356.1; XP_044362369.1; XP_044344468.1; XP_044369664.1; XP_044328714.1; XP_044450331.1; XP_044449966.1; XP_044412459.1; XP_044344473.1; XP_044344402.1;…	0	2	0.4077	0	1	1	789.902	1578.8	1578.79	1.8	0.00142	3.11402e+06	CID (Collision Induced Dissociation)	MS2	1.244	55.2009	14549	Pol_II_3.raw	2.6	0	0.004512
	Sequest HT (A11)	Unambiguous	AIANEcQANFISIK	C6(Carbamidomethyl)	2	26	XP_044362370.1; XP_044362369.1	XP_044443495.1; XP_044344474.1; XP_044399840.1; XP_044353139.1; XP_044376355.1; XP_044445061.1; XP_044376575.1; XP_044371012.1; XP_044369673.1; XP_044371011.1; XP_044451727.1; XP_044336901.1; XP_044332446.1; XP_044370448.1; XP_044362370.1; XP_044376356.1; XP_044362369.1; XP_044344468.1; XP_044369664.1; XP_044328714.1; XP_044450331.1; XP_044449966.1; XP_044412459.1; XP_044344473.1; XP_044344402.1;…	0	2	0.3808	0	1	1	789.902	1578.8	1578.79	1.64	0.0013	2.06035e+06	CID (Collision Induced Dissociation)	MS2	1.511	55.1499	14534	Pol_II_3.raw	2.81	0	0.02144
	Sequest HT (A11)	Unambiguous	ELQETVQYPVEHPEKFEK		2	16	XP_044362370.1; XP_044362369.1	XP_044344474.1; XP_044399840.1; XP_044376355.1; XP_044376575.1; XP_044371012.1; XP_044371011.1; XP_044451727.1; XP_044336901.1; XP_044332446.1; XP_044370448.1; XP_044362370.1; XP_044376356.1; XP_044362369.1; XP_044344468.1; XP_044328714.1; XP_044344402.1	1	2	0.5692	0	1	1	1115.56	2230.11	2230.1	3.48	0.00388	1977650	CID (Collision Induced Dissociation)	MS2	1.165	46.3653	11784	Pol_II_3.raw	2.6	0	0.000172
	Sequest HT (A11)	Unambiguous	ELQETVQYPVEHPEKFEK		2	16	XP_044362370.1; XP_044362369.1	XP_044344474.1; XP_044399840.1; XP_044376355.1; XP_044376575.1; XP_044371012.1; XP_044371011.1; XP_044451727.1; XP_044336901.1; XP_044332446.1; XP_044370448.1; XP_044362370.1; XP_044376356.1; XP_044362369.1; XP_044344468.1; XP_044328714.1; XP_044344402.1	1	3	0.3941	0	1	1	744.04	2230.11	2230.1	1.64	0.00122	11478379	CID (Collision Induced Dissociation)	MS2	0.309	46.3471	11776	Pol_II_3.raw	2.03	0	0.009691
	Sequest HT (A11)	Unambiguous	ELQETVQYPVEHPEKFEK		2	16	XP_044362370.1; XP_044362369.1	XP_044344474.1; XP_044399840.1; XP_044376355.1; XP_044376575.1; XP_044371012.1; XP_044371011.1; XP_044451727.1; XP_044336901.1; XP_044332446.1; XP_044370448.1; XP_044362370.1; XP_044376356.1; XP_044362369.1; XP_044344468.1; XP_044328714.1; XP_044344402.1	1	3	0.2438	0	1	1	744.041	2230.11	2230.1	2.46	0.00183	8943517	CID (Collision Induced Dissociation)	MS2	0.348	46.2918	11759	Pol_II_3.raw	2.01	0	0.003256
	Sequest HT (A11)	Unambiguous	ELQETVQYPVEHPEKFEK		2	16	XP_044362370.1; XP_044362369.1	XP_044344474.1; XP_044399840.1; XP_044376355.1; XP_044376575.1; XP_044371012.1; XP_044371011.1; XP_044451727.1; XP_044336901.1; XP_044332446.1; XP_044370448.1; XP_044362370.1; XP_044376356.1; XP_044362369.1; XP_044344468.1; XP_044328714.1; XP_044344402.1	1	2	0.4265	0	1	1	1115.56	2230.11	2230.1	2.82	0.00315	1062357	CID (Collision Induced Dissociation)	MS2	1.506	46.2084	11736	Pol_II_3.raw	3.4	0	0.000579
	Sequest HT (A11)	Unambiguous	ELQETVQYPVEHPEKFEK		2	16	XP_044362370.1; XP_044362369.1	XP_044344474.1; XP_044399840.1; XP_044376355.1; XP_044376575.1; XP_044371012.1; XP_044371011.1; XP_044451727.1; XP_044336901.1; XP_044332446.1; XP_044370448.1; XP_044362370.1; XP_044376356.1; XP_044362369.1; XP_044344468.1; XP_044328714.1; XP_044344402.1	1	3	0.3775	0	1	1	744.041	2230.11	2230.1	2.38	0.00177	7675167	CID (Collision Induced Dissociation)	MS2	0.639	46.206	11735	Pol_II_3.raw	2.04	0	0.008811
	Sequest HT (A11)	Unambiguous	KTVFIIGATNRPDIIDPALLRPGR		2	16	XP_044362370.1; XP_044362369.1	XP_044399840.1; XP_044376355.1; XP_044445061.1; XP_044371012.1; XP_044369677.1; XP_044371011.1; XP_044332446.1; XP_044362370.1; XP_044376356.1; XP_044362369.1; XP_044369664.1; XP_044369686.1; XP_044450331.1; XP_044449966.1; XP_044412459.1; XP_044412781.1	1	4	0.4493	0	1	1	659.138	2633.53	2633.52	2.44	0.00161	2.03457e+06	CID (Collision Induced Dissociation)	MS2	0.91	72.4669	19859	Pol_II_3.raw	2.27	0.0003147	0.0259
	Sequest HT (A11)	Unambiguous	ELVELPLR		2	30	XP_044362370.1; XP_044362369.1	XP_044443495.1; XP_044319117.1; XP_044344474.1; XP_044399840.1; XP_044353139.1; XP_044376355.1; XP_044445061.1; XP_044376575.1; XP_044371012.1; XP_044369677.1; XP_044371011.1; XP_044451727.1; XP_044336901.1; XP_044332446.1; XP_044370448.1; XP_044362370.1; XP_044376356.1; XP_044362369.1; XP_044428234.1; XP_044344468.1; XP_044369664.1; XP_044369686.1; XP_044328714.1; XP_044452509.1; XP_044450331.1;…	0	2	0.1702	0	1	1	484.793	968.58	968.578	2.2	0.00106	9433252	CID (Collision Induced Dissociation)	MS2	1.646	60.5186	16193	Pol_II_3.raw	2.35	0.0005724	0.03531
	Sequest HT (A11)	Unambiguous	DIDLSALAK		2	6	XP_044362370.1; XP_044362369.1	XP_044376355.1; XP_044371012.1; XP_044371011.1; XP_044362370.1; XP_044376356.1; XP_044362369.1	0	2	0.2463	0	1	1	473.267	945.527	945.525	1.87	0.00088	2982564	CID (Collision Induced Dissociation)	MS2	1.877	59.4488	15863	Pol_II_3.raw	2.03	0.0005724	0.02836
	Sequest HT (A11)	Unambiguous	DIDLSALAK		2	6	XP_044362370.1; XP_044362369.1	XP_044376355.1; XP_044371012.1; XP_044371011.1; XP_044362370.1; XP_044376356.1; XP_044362369.1	0	1	0.3059	0	1	1	945.527	945.527	945.525	2.46	0.00233	1.93562e+06	CID (Collision Induced Dissociation)	MS2	7.083	58.1739	15470	Pol_II_3.raw	2.19	0.0005724	0.03165
	Sequest HT (A11)	Unambiguous	GILLFGPPGSGK		2	6	XP_044362370.1; XP_044362369.1	XP_044376355.1; XP_044371012.1; XP_044371011.1; XP_044362370.1; XP_044376356.1; XP_044362369.1	0	2	0.4908	0	1	1	571.833	1142.66	1142.66	2.32	0.00133	12164483	CID (Collision Induced Dissociation)	MS2	0.461	65.2278	17642	Pol_II_3.raw	2.73	0.0005724	0.03795
	Sequest HT (A11)	Unambiguous	ELVELPLRHPQLFK		2	20	XP_044362370.1; XP_044362369.1	XP_044344474.1; XP_044399840.1; XP_044353139.1; XP_044376355.1; XP_044445061.1; XP_044371012.1; XP_044369677.1; XP_044371011.1; XP_044332446.1; XP_044362370.1; XP_044376356.1; XP_044362369.1; XP_044344468.1; XP_044369664.1; XP_044369686.1; XP_044328714.1; XP_044450331.1; XP_044449966.1; XP_044412459.1; XP_044412781.1	1	2	0.3218	0	1	1	860.004	1719	1719	2.75	0.00236	2.92841e+06	CID (Collision Induced Dissociation)	MS2	1.941	64.5352	17430	Pol_II_3.raw	2.61	0.0005724	0.04044
	Sequest HT (A11)	Unambiguous	GPELLTmWFGESEANVR	M7(Oxidation)	2	26	XP_044362370.1; XP_044362369.1	XP_044443495.1; XP_044344474.1; XP_044399840.1; XP_044353139.1; XP_044376355.1; XP_044353138.1; XP_044445061.1; XP_044376575.1; XP_044371012.1; XP_044371011.1; XP_044451727.1; XP_044336901.1; XP_044332446.1; XP_044370448.1; XP_044362370.1; XP_044376356.1; XP_044362369.1; XP_044344468.1; XP_044369664.1; XP_044369686.1; XP_044450331.1; XP_044449966.1; XP_044412459.1; XP_044344473.1; XP_044344402.1;…	0	2	0.2105	0	1	1	976.469	1951.93	1951.92	4.42	0.00431	1.43759e+06	CID (Collision Induced Dissociation)	MS2	1.753	89.8618	25164	Pol_II_3.raw	2.47	0.0008563	0.04342
	Sequest HT (A11)	Unambiguous	GVLFYGPPGcGK	C10(Carbamidomethyl)	2	30	XP_044362370.1; XP_044362369.1	XP_044443495.1; XP_044319117.1; XP_044344474.1; XP_044399840.1; XP_044376355.1; XP_044353138.1; XP_044445061.1; XP_044376575.1; XP_044371012.1; XP_044369673.1; XP_044369677.1; XP_044371011.1; XP_044451727.1; XP_044336901.1; XP_044332446.1; XP_044370448.1; XP_044362370.1; XP_044376356.1; XP_044362369.1; XP_044344468.1; XP_044369664.1; XP_044369686.1; XP_044328714.1; XP_044452509.1; XP_044450331.1;…	0	2	0.2618	0	1	1	626.315	1251.62	1251.62	2.25	0.00141	3.20103e+06	CID (Collision Induced Dissociation)	MS2	1.521	52.7106	13773	Pol_II_3.raw	2.33	0.001954	0.04588
	Sequest HT (A11)	Unambiguous	EIDIGVPDEVGRLEVLR		2	22	XP_044362370.1; XP_044362369.1	XP_044443495.1; XP_044344474.1; XP_044353139.1; XP_044376355.1; XP_044376575.1; XP_044371012.1; XP_044369673.1; XP_044369677.1; XP_044371011.1; XP_044336901.1; XP_044332446.1; XP_044370448.1; XP_044362370.1; XP_044376356.1; XP_044362369.1; XP_044344468.1; XP_044369664.1; XP_044369686.1; XP_044450331.1; XP_044449966.1; XP_044412459.1; XP_044344402.1	1	3	0.1053	0	1	1	637.02	1909.04	1909.04	2.78	0.00177	24759312	CID (Collision Induced Dissociation)	MS2	0.222	79.7363	22072	Pol_II_3.raw	1.52	0.00219	0.05559
	Sequest HT (A11)	Unambiguous	DYSTAILER		2	17	XP_044362370.1; XP_044362369.1	XP_044319117.1; XP_044376355.1; XP_044445061.1; XP_044371012.1; XP_044369673.1; XP_044371011.1; XP_044332446.1; XP_044362370.1; XP_044376356.1; XP_044362369.1; XP_044369664.1; XP_044369686.1; XP_044452509.1; XP_044450331.1; XP_044449966.1; XP_044412459.1; XP_044412781.1	0	1	0.4477	0	1	1	1067.54	1067.54	1067.54	2.15	0.0023	3129984	CID (Collision Induced Dissociation)	MS2	4.056	45.8342	11615	Pol_II_3.raw	1.72	0.002644	0.05884
	Sequest HT (A11)	Unambiguous	KAFEEAEKNAPSIIFIDEIDSIAPK		2	6	XP_044362370.1; XP_044362369.1	XP_044376355.1; XP_044371012.1; XP_044371011.1; XP_044362370.1; XP_044376356.1; XP_044362369.1	2	3	0.2963	0	1	1	925.824	2775.46	2775.45	4.68	0.00433	1.87664e+06	CID (Collision Induced Dissociation)	MS2	1.506	88.787	24835	Pol_II_3.raw	2.43	0.0028	0.08446
	Sequest HT (A11)	Unambiguous	ELVELPLRHPQLFK		2	20	XP_044362370.1; XP_044362369.1	XP_044344474.1; XP_044399840.1; XP_044353139.1; XP_044376355.1; XP_044445061.1; XP_044371012.1; XP_044369677.1; XP_044371011.1; XP_044332446.1; XP_044362370.1; XP_044376356.1; XP_044362369.1; XP_044344468.1; XP_044369664.1; XP_044369686.1; XP_044328714.1; XP_044450331.1; XP_044449966.1; XP_044412459.1; XP_044412781.1	1	2	0.3684	0	1	2	860.004	1719	1719	3.53	0.00303	4.06599e+06	CID (Collision Induced Dissociation)	MS2	1.325	64.4716	17410	Pol_II_3.raw	2.28	0.0028	0.0738
	Sequest HT (A11)	Unambiguous	KTVFIIGATNRPDIIDPALLRPGR		2	16	XP_044362370.1; XP_044362369.1	XP_044399840.1; XP_044376355.1; XP_044445061.1; XP_044371012.1; XP_044369677.1; XP_044371011.1; XP_044332446.1; XP_044362370.1; XP_044376356.1; XP_044362369.1; XP_044369664.1; XP_044369686.1; XP_044450331.1; XP_044449966.1; XP_044412459.1; XP_044412781.1	1	4	0.5802	0	1	1	659.138	2633.53	2633.52	2.53	0.00167	4142051	CID (Collision Induced Dissociation)	MS2	0.663	72.5299	19879	Pol_II_3.raw	2.43	0.003027	0.09171
	Sequest HT (A11)	Unambiguous	VRLGDVVSVHQcPDVK	C12(Carbamidomethyl)	2	14	XP_044362370.1; XP_044362369.1	XP_044399840.1; XP_044376355.1; XP_044445061.1; XP_044371012.1; XP_044371011.1; XP_044332446.1; XP_044362370.1; XP_044376356.1; XP_044362369.1; XP_044369664.1; XP_044369686.1; XP_044449966.1; XP_044412459.1; XP_044412781.1	1	3	0.3587	0	1	1	603.322	1807.95	1807.95	1.66	0.001	2.03763e+06	CID (Collision Induced Dissociation)	MS2	1.06	43.0668	10750	Pol_II_3.raw	2.23	0.003027	0.09569
	Sequest HT (A11)	Unambiguous	ETVVEVPNVSWEDIGGLENVKR		2	6	XP_044362370.1; XP_044362369.1	XP_044376355.1; XP_044371012.1; XP_044371011.1; XP_044362370.1; XP_044376356.1; XP_044362369.1	1	2	0.0959	0	1	1	1235.14	2469.27	2469.26	3.47	0.00428	1.54699e+06	CID (Collision Induced Dissociation)	MS2	1.72	81.2679	22541	Pol_II_3.raw	1.46	0.003501	0.1023
	Sequest HT (A11)	Unambiguous	GVLFYGPPGcGK	C10(Carbamidomethyl)	2	30	XP_044362370.1; XP_044362369.1	XP_044443495.1; XP_044319117.1; XP_044344474.1; XP_044399840.1; XP_044376355.1; XP_044353138.1; XP_044445061.1; XP_044376575.1; XP_044371012.1; XP_044369673.1; XP_044369677.1; XP_044371011.1; XP_044451727.1; XP_044336901.1; XP_044332446.1; XP_044370448.1; XP_044362370.1; XP_044376356.1; XP_044362369.1; XP_044344468.1; XP_044369664.1; XP_044369686.1; XP_044328714.1; XP_044452509.1; XP_044450331.1;…	0	2	0.4695	0	1	1	626.314	1251.62	1251.62	1.57	0.00098	2.92158e+06	CID (Collision Induced Dissociation)	MS2	1.513	52.6604	13758	Pol_II_3.raw	2.13	0.004221	0.1063
	Sequest HT (A11)	Unambiguous	ETVVEVPNVSWEDIGGLENVKR		2	6	XP_044362370.1; XP_044362369.1	XP_044376355.1; XP_044371012.1; XP_044371011.1; XP_044362370.1; XP_044376356.1; XP_044362369.1	1	2	0.2472	0	1	1	1235.14	2469.28	2469.26	7.13	0.0088	1.11696e+06	CID (Collision Induced Dissociation)	MS2	1.76	81.2346	22534	Pol_II_3.raw	1.78	0.00579	0.1386
	Sequest HT (A11)	Unambiguous	VRLGDVVSVHQcPDVK	C12(Carbamidomethyl)	2	14	XP_044362370.1; XP_044362369.1	XP_044399840.1; XP_044376355.1; XP_044445061.1; XP_044371012.1; XP_044371011.1; XP_044332446.1; XP_044362370.1; XP_044376356.1; XP_044362369.1; XP_044369664.1; XP_044369686.1; XP_044449966.1; XP_044412459.1; XP_044412781.1	1	3	0.0925	0	1	1	603.322	1807.95	1807.95	2.06	0.00124	1522881	CID (Collision Induced Dissociation)	MS2	1.063	43.1506	10780	Pol_II_3.raw	1.73	0.00579	0.1352
	Sequest HT (A11)	Unambiguous	DYSTAILER		2	17	XP_044362370.1; XP_044362369.1	XP_044319117.1; XP_044376355.1; XP_044445061.1; XP_044371012.1; XP_044369673.1; XP_044371011.1; XP_044332446.1; XP_044362370.1; XP_044376356.1; XP_044362369.1; XP_044369664.1; XP_044369686.1; XP_044452509.1; XP_044450331.1; XP_044449966.1; XP_044412459.1; XP_044412781.1	0	1	0.4225	0	1	1	1067.54	1067.54	1067.54	2.84	0.00303	2213657	CID (Collision Induced Dissociation)	MS2	2.884	45.9758	11663	Pol_II_3.raw	1.42	0.005982	0.1494
	Sequest HT (A11)	Unambiguous	EIDIGVPDEVGRLEVLR		2	22	XP_044362370.1; XP_044362369.1	XP_044443495.1; XP_044344474.1; XP_044353139.1; XP_044376355.1; XP_044376575.1; XP_044371012.1; XP_044369673.1; XP_044369677.1; XP_044371011.1; XP_044336901.1; XP_044332446.1; XP_044370448.1; XP_044362370.1; XP_044376356.1; XP_044362369.1; XP_044344468.1; XP_044369664.1; XP_044369686.1; XP_044450331.1; XP_044449966.1; XP_044412459.1; XP_044344402.1	1	2	0.1891	0	1	1	955.025	1909.04	1909.04	2.21	0.00211	1.86207e+06	CID (Collision Induced Dissociation)	MS2	1.378	79.1466	21893	Pol_II_3.raw	2.01	0.007535	0.1678
High	XP_044362370.1	cell division control protein 48 homolog E-like [Triticum aestivum]	0	102.645	55.9656	32	80	1	1	813	90.1	5.29	193.62	32
	Identifying Node	PSM Ambiguity	Annotated Sequence	Modifications	# Protein Groups	# Proteins	Master Protein Accessions	Protein Accessions	# Missed Cleavages	Charge	DeltaScore	DeltaCn	Rank	Search Engine Rank	m/z [Da]	MH+ [Da]	Theo. MH+ [Da]	DeltaM [ppm]	Deltam/z [Da]	Intensity	Activation Type	MS Order	Ion Inject Time [ms]	RT [min]	First Scan	Spectrum File	XCorr	Percolator q-Value	Percolator PEP
	Sequest HT (A11)	Unambiguous	VLNQLLTEMDGMNAK		2	24	XP_044362370.1; XP_044362369.1	XP_044344474.1; XP_044399840.1; XP_044353139.1; XP_044376355.1; XP_044445061.1; XP_044376575.1; XP_044371012.1; XP_044369677.1; XP_044371011.1; XP_044336901.1; XP_044332446.1; XP_044370448.1; XP_044362370.1; XP_044376356.1; XP_044362369.1; XP_044344468.1; XP_044369664.1; XP_044328714.1; XP_044450331.1; XP_044449966.1; XP_044412459.1; XP_044344473.1; XP_044344402.1; XP_044412781.1	0	2	0.552	0	1	1	838.923	1676.84	1676.83	2.43	0.00203	1.66476e+06	CID (Collision Induced Dissociation)	MS2	2.509	72.9496	20008	Pol_II_3.raw	2.5	0	0.001801
	Sequest HT (A11)	Unambiguous	VLNQLLTEMDGMNAK		2	24	XP_044362370.1; XP_044362369.1	XP_044344474.1; XP_044399840.1; XP_044353139.1; XP_044376355.1; XP_044445061.1; XP_044376575.1; XP_044371012.1; XP_044369677.1; XP_044371011.1; XP_044336901.1; XP_044332446.1; XP_044370448.1; XP_044362370.1; XP_044376356.1; XP_044362369.1; XP_044344468.1; XP_044369664.1; XP_044328714.1; XP_044450331.1; XP_044449966.1; XP_044412459.1; XP_044344473.1; XP_044344402.1; XP_044412781.1	0	2	0.5957	0	1	1	838.923	1676.84	1676.83	2.06	0.00173	2.2883e+06	CID (Collision Induced Dissociation)	MS2	1.805	72.9924	20019	Pol_II_3.raw	3.29	0	0.0002491
	Sequest HT (A11)	Unambiguous	DIDLSALAK		2	6	XP_044362370.1; XP_044362369.1	XP_044376355.1; XP_044371012.1; XP_044371011.1; XP_044362370.1; XP_044376356.1; XP_044362369.1	0	2	0.2418	0	1	1	473.267	945.526	945.525	1.35	0.00064	3.99008e+06	CID (Collision Induced Dissociation)	MS2	1.524	59.3863	15843	Pol_II_3.raw	1.53	0	0.01509
	Sequest HT (A11)	Unambiguous	YTQGFSGADITEIcQR	C14(Carbamidomethyl)	2	17	XP_044362370.1; XP_044362369.1	XP_044399840.1; XP_044376355.1; XP_044445061.1; XP_044371012.1; XP_044369673.1; XP_044369677.1; XP_044371011.1; XP_044332446.1; XP_044362370.1; XP_044376356.1; XP_044362369.1; XP_044369664.1; XP_044328714.1; XP_044450331.1; XP_044449966.1; XP_044412459.1; XP_044412781.1	0	2	0.419	0	1	1	923.427	1845.85	1845.84	1.77	0.00163	1.79464e+06	CID (Collision Induced Dissociation)	MS2	2.825	57.8229	15362	Pol_II_3.raw	1.79	0	0.005634
	Sequest HT (A11)	Unambiguous	YTQGFSGADITEIcQR	C14(Carbamidomethyl)	2	17	XP_044362370.1; XP_044362369.1	XP_044399840.1; XP_044376355.1; XP_044445061.1; XP_044371012.1; XP_044369673.1; XP_044369677.1; XP_044371011.1; XP_044332446.1; XP_044362370.1; XP_044376356.1; XP_044362369.1; XP_044369664.1; XP_044328714.1; XP_044450331.1; XP_044449966.1; XP_044412459.1; XP_044412781.1	0	2	0.4851	0	1	1	923.429	1845.85	1845.84	3.62	0.00334	2.00229e+06	CID (Collision Induced Dissociation)	MS2	2.425	57.8879	15383	Pol_II_3.raw	2.68	0	0.0004523
	Sequest HT (A11)	Unambiguous	LVVDEATNDDNSVVALHPDTMEK		1	1	XP_044362370.1	XP_044362370.1	0	3	0.3651	0	1	1	838.069	2512.19	2512.19	2.5	0.00209	618653	CID (Collision Induced Dissociation)	MS2	3.579	58.0024	15418	Pol_II_3.raw	2.41	0	0.0003097
	Sequest HT (A11)	Unambiguous	LVVDEATNDDNSVVALHPDTMEK		1	1	XP_044362370.1	XP_044362370.1	0	3	0.446	0	1	1	838.068	2512.19	2512.19	0.97	0.00081	1.49529e+06	CID (Collision Induced Dissociation)	MS2	2.135	58.0478	15430	Pol_II_3.raw	2.87	0	0.0007929
	Sequest HT (A11)	Unambiguous	VLNQLLTEMDGMNAKK		2	23	XP_044362370.1; XP_044362369.1	XP_044399840.1; XP_044353139.1; XP_044376355.1; XP_044445061.1; XP_044376575.1; XP_044371012.1; XP_044369677.1; XP_044371011.1; XP_044336901.1; XP_044332446.1; XP_044370448.1; XP_044362370.1; XP_044376356.1; XP_044362369.1; XP_044344468.1; XP_044369664.1; XP_044328714.1; XP_044450331.1; XP_044449966.1; XP_044412459.1; XP_044344473.1; XP_044344402.1; XP_044412781.1	1	2	0.5129	0	1	1	902.971	1804.93	1804.93	2.6	0.00234	3.15775e+06	CID (Collision Induced Dissociation)	MS2	1.537	65.0044	17574	Pol_II_3.raw	2.71	0	0.0009022
	Sequest HT (A11)	Unambiguous	VLNQLLTEMDGMNAKK		2	23	XP_044362370.1; XP_044362369.1	XP_044399840.1; XP_044353139.1; XP_044376355.1; XP_044445061.1; XP_044376575.1; XP_044371012.1; XP_044369677.1; XP_044371011.1; XP_044336901.1; XP_044332446.1; XP_044370448.1; XP_044362370.1; XP_044376356.1; XP_044362369.1; XP_044344468.1; XP_044369664.1; XP_044328714.1; XP_044450331.1; XP_044449966.1; XP_044412459.1; XP_044344473.1; XP_044344402.1; XP_044412781.1	1	2	0.5556	0	1	1	902.971	1804.93	1804.93	2.93	0.00265	2.53129e+06	CID (Collision Induced Dissociation)	MS2	2.207	65.0716	17596	Pol_II_3.raw	2.88	0	0.003508
	Sequest HT (A11)	Unambiguous	GILLFGPPGSGK		2	6	XP_044362370.1; XP_044362369.1	XP_044376355.1; XP_044371012.1; XP_044371011.1; XP_044362370.1; XP_044376356.1; XP_044362369.1	0	2	0.4928	0	1	1	571.833	1142.66	1142.66	2.11	0.0012	14060319	CID (Collision Induced Dissociation)	MS2	0.382	65.2856	17660	Pol_II_3.raw	2.76	0	0.00418
	Sequest HT (A11)	Unambiguous	NAPSIIFIDEIDSIAPK		2	6	XP_044362370.1; XP_044362369.1	XP_044376355.1; XP_044371012.1; XP_044371011.1; XP_044362370.1; XP_044376356.1; XP_044362369.1	0	3	0.4503	0	1	1	615.001	1842.99	1842.98	1.47	0.0009	1.09237e+06	CID (Collision Induced Dissociation)	MS2	2.139	96.3171	27128	Pol_II_3.raw	3.22	0	0.000866
	Sequest HT (A11)	Unambiguous	NAPSIIFIDEIDSIAPK		2	6	XP_044362370.1; XP_044362369.1	XP_044376355.1; XP_044371012.1; XP_044371011.1; XP_044362370.1; XP_044376356.1; XP_044362369.1	0	3	0.2742	0	1	1	615	1842.99	1842.98	0.97	0.0006	1762863	CID (Collision Induced Dissociation)	MS2	2.658	96.3853	27150	Pol_II_3.raw	2.48	0	0.002553
	Sequest HT (A11)	Unambiguous	IVSQLLTLMDGLK		2	18	XP_044362370.1; XP_044362369.1	XP_044399840.1; XP_044376355.1; XP_044445061.1; XP_044371012.1; XP_044369673.1; XP_044369677.1; XP_044371011.1; XP_044332446.1; XP_044362370.1; XP_044376356.1; XP_044362369.1; XP_044369664.1; XP_044369686.1; XP_044328714.1; XP_044450331.1; XP_044449966.1; XP_044412459.1; XP_044412781.1	0	2	0.4689	0	1	1	715.919	1430.83	1430.83	1.84	0.00132	2.51502e+06	CID (Collision Induced Dissociation)	MS2	1.23	95.207	26788	Pol_II_3.raw	2.41	0	0.000934
	Sequest HT (A11)	Unambiguous	NAPSIIFIDEIDSIAPK		2	6	XP_044362370.1; XP_044362369.1	XP_044376355.1; XP_044371012.1; XP_044371011.1; XP_044362370.1; XP_044376356.1; XP_044362369.1	0	2	0.4703	0	1	1	922	1842.99	1842.98	4.06	0.00374	1.74184e+06	CID (Collision Induced Dissociation)	MS2	1.594	97.3692	27454	Pol_II_3.raw	2.19	0	0.003727
	Sequest HT (A11)	Unambiguous	IVSQLLTLMDGLK		2	18	XP_044362370.1; XP_044362369.1	XP_044399840.1; XP_044376355.1; XP_044445061.1; XP_044371012.1; XP_044369673.1; XP_044369677.1; XP_044371011.1; XP_044332446.1; XP_044362370.1; XP_044376356.1; XP_044362369.1; XP_044369664.1; XP_044369686.1; XP_044328714.1; XP_044450331.1; XP_044449966.1; XP_044412459.1; XP_044412781.1	0	2	0.4809	0	1	1	715.921	1430.84	1430.83	4.49	0.00321	2.90547e+06	CID (Collision Induced Dissociation)	MS2	1.539	95.1482	26770	Pol_II_3.raw	2.35	0	0.00348
	Sequest HT (A11)	Unambiguous	GPELLTmWFGESEANVR	M7(Oxidation)	2	26	XP_044362370.1; XP_044362369.1	XP_044443495.1; XP_044344474.1; XP_044399840.1; XP_044353139.1; XP_044376355.1; XP_044353138.1; XP_044445061.1; XP_044376575.1; XP_044371012.1; XP_044371011.1; XP_044451727.1; XP_044336901.1; XP_044332446.1; XP_044370448.1; XP_044362370.1; XP_044376356.1; XP_044362369.1; XP_044344468.1; XP_044369664.1; XP_044369686.1; XP_044450331.1; XP_044449966.1; XP_044412459.1; XP_044344473.1; XP_044344402.1;…	0	2	0.2027	0	1	1	976.469	1951.93	1951.92	4.05	0.00395	2226727	CID (Collision Induced Dissociation)	MS2	1.839	89.8859	25167	Pol_II_3.raw	2.22	0	0.01065
	Sequest HT (A11)	Unambiguous	MDIIDLEDETIDAEILNSMAVTNDHFK		2	6	XP_044362370.1; XP_044362369.1	XP_044376355.1; XP_044371012.1; XP_044371011.1; XP_044362370.1; XP_044376356.1; XP_044362369.1	0	3	0.2362	0	1	1	1031.49	3092.46	3092.44	5.75	0.00593	1.02431e+06	CID (Collision Induced Dissociation)	MS2	1.969	102.966	29166	Pol_II_3.raw	2.54	0	0.0005644
	Sequest HT (A11)	Unambiguous	MDIIDLEDETIDAEILNSMAVTNDHFK		2	6	XP_044362370.1; XP_044362369.1	XP_044376355.1; XP_044371012.1; XP_044371011.1; XP_044362370.1; XP_044376356.1; XP_044362369.1	0	3	0.2397	0	1	1	1031.49	3092.46	3092.44	4.8	0.00495	1.0914e+06	CID (Collision Induced Dissociation)	MS2	1.547	103.034	29188	Pol_II_3.raw	2.92	0	0.002368
	Sequest HT (A11)	Unambiguous	GSAPcVLFFDELDSIATQR	C5(Carbamidomethyl)	2	14	XP_044362370.1; XP_044362369.1	XP_044399840.1; XP_044376355.1; XP_044371012.1; XP_044369673.1; XP_044369677.1; XP_044371011.1; XP_044332446.1; XP_044362370.1; XP_044376356.1; XP_044362369.1; XP_044369664.1; XP_044369686.1; XP_044450331.1; XP_044449966.1	0	2	0.5323	0	1	1	1063.52	2126.03	2126.02	1.6	0.0017	1.21344e+06	CID (Collision Induced Dissociation)	MS2	1.622	100.795	28503	Pol_II_3.raw	3.1	0	1.871e-05
	Sequest HT (A11)	Unambiguous	GSAPcVLFFDELDSIATQR	C5(Carbamidomethyl)	2	14	XP_044362370.1; XP_044362369.1	XP_044399840.1; XP_044376355.1; XP_044371012.1; XP_044369673.1; XP_044369677.1; XP_044371011.1; XP_044332446.1; XP_044362370.1; XP_044376356.1; XP_044362369.1; XP_044369664.1; XP_044369686.1; XP_044450331.1; XP_044449966.1	0	3	0.5446	0	1	1	709.348	2126.03	2126.02	3.14	0.00223	2.09874e+06	CID (Collision Induced Dissociation)	MS2	2.067	100.845	28518	Pol_II_3.raw	3.36	0	9.136e-05
	Sequest HT (A11)	Unambiguous	GSAPcVLFFDELDSIATQR	C5(Carbamidomethyl)	2	14	XP_044362370.1; XP_044362369.1	XP_044399840.1; XP_044376355.1; XP_044371012.1; XP_044369673.1; XP_044369677.1; XP_044371011.1; XP_044332446.1; XP_044362370.1; XP_044376356.1; XP_044362369.1; XP_044369664.1; XP_044369686.1; XP_044450331.1; XP_044449966.1	0	2	0.5909	0	1	1	1063.52	2126.03	2126.02	3.78	0.00402	1850871	CID (Collision Induced Dissociation)	MS2	1.394	100.857	28523	Pol_II_3.raw	2.64	0	2.435e-05
	Sequest HT (A11)	Unambiguous	GSAPcVLFFDELDSIATQR	C5(Carbamidomethyl)	2	14	XP_044362370.1; XP_044362369.1	XP_044399840.1; XP_044376355.1; XP_044371012.1; XP_044369673.1; XP_044369677.1; XP_044371011.1; XP_044332446.1; XP_044362370.1; XP_044376356.1; XP_044362369.1; XP_044369664.1; XP_044369686.1; XP_044450331.1; XP_044449966.1	0	2	0.571	0	1	1	1063.52	2126.03	2126.02	2.75	0.00292	5.44533e+06	CID (Collision Induced Dissociation)	MS2	0.866	101.011	28568	Pol_II_3.raw	3.31	0	1.687e-05
	Sequest HT (A11)	Unambiguous	AVANETGAFFFLINGPEIMSK		2	25	XP_044362370.1; XP_044362369.1	XP_044443495.1; XP_044344474.1; XP_044376355.1; XP_044353138.1; XP_044445061.1; XP_044376575.1; XP_044371012.1; XP_044369677.1; XP_044371011.1; XP_044451727.1; XP_044336901.1; XP_044332446.1; XP_044370448.1; XP_044362370.1; XP_044376356.1; XP_044362369.1; XP_044344468.1; XP_044369664.1; XP_044369686.1; XP_044328714.1; XP_044450331.1; XP_044449966.1; XP_044412459.1; XP_044344402.1; XP_044412781.1	0	2	0.5343	0	1	1	1128.58	2256.14	2256.14	2.75	0.0031	1.04556e+06	CID (Collision Induced Dissociation)	MS2	1.654	101.507	28723	Pol_II_3.raw	2.77	0	0.0007237
	Sequest HT (A11)	Unambiguous	AVANETGAFFFLINGPEIMSK		2	25	XP_044362370.1; XP_044362369.1	XP_044443495.1; XP_044344474.1; XP_044376355.1; XP_044353138.1; XP_044445061.1; XP_044376575.1; XP_044371012.1; XP_044369677.1; XP_044371011.1; XP_044451727.1; XP_044336901.1; XP_044332446.1; XP_044370448.1; XP_044362370.1; XP_044376356.1; XP_044362369.1; XP_044344468.1; XP_044369664.1; XP_044369686.1; XP_044328714.1; XP_044450331.1; XP_044449966.1; XP_044412459.1; XP_044344402.1; XP_044412781.1	0	2	0.6257	0	1	1	1128.58	2256.15	2256.14	5.78	0.00652	1.28566e+06	CID (Collision Induced Dissociation)	MS2	2.45	101.727	28789	Pol_II_3.raw	3.42	0	0.001111
	Sequest HT (A11)	Unambiguous	AVANETGAFFFLINGPEIMSK		2	25	XP_044362370.1; XP_044362369.1	XP_044443495.1; XP_044344474.1; XP_044376355.1; XP_044353138.1; XP_044445061.1; XP_044376575.1; XP_044371012.1; XP_044369677.1; XP_044371011.1; XP_044451727.1; XP_044336901.1; XP_044332446.1; XP_044370448.1; XP_044362370.1; XP_044376356.1; XP_044362369.1; XP_044344468.1; XP_044369664.1; XP_044369686.1; XP_044328714.1; XP_044450331.1; XP_044449966.1; XP_044412459.1; XP_044344402.1; XP_044412781.1	0	2	0.5656	0	1	1	1128.57	2256.13	2256.14	-1.69	-0.00191	1.11985e+06	CID (Collision Induced Dissociation)	MS2	2.746	101.802	28814	Pol_II_3.raw	3.2	0	0.0009211
	Sequest HT (A11)	Unambiguous	ETVVEVPNVSWEDIGGLENVKR		2	6	XP_044362370.1; XP_044362369.1	XP_044376355.1; XP_044371012.1; XP_044371011.1; XP_044362370.1; XP_044376356.1; XP_044362369.1	1	2	0.1477	0	1	1	1235.14	2469.27	2469.26	2.18	0.00269	1.87099e+06	CID (Collision Induced Dissociation)	MS2	2.48	81.456	22599	Pol_II_3.raw	1.76	0	0.01303
	Sequest HT (A11)	Unambiguous	VIETDPAEYcIVAPDTEIFcDGEPVKR	C10(Carbamidomethyl); C20(Carbamidomethyl)	2	6	XP_044362370.1; XP_044362369.1	XP_044376355.1; XP_044371012.1; XP_044371011.1; XP_044362370.1; XP_044376356.1; XP_044362369.1	1	3	0.2471	0	1	1	1041.83	3123.48	3123.46	4.38	0.00456	1.84201e+06	CID (Collision Induced Dissociation)	MS2	1.839	77.435	21373	Pol_II_3.raw	2.55	0	0.01013
	Sequest HT (A11)	Unambiguous	VIETDPAEYcIVAPDTEIFcDGEPVKR	C10(Carbamidomethyl); C20(Carbamidomethyl)	2	6	XP_044362370.1; XP_044362369.1	XP_044376355.1; XP_044371012.1; XP_044371011.1; XP_044362370.1; XP_044376356.1; XP_044362369.1	1	3	0.1767	0	1	1	1041.83	3123.48	3123.46	3.33	0.00346	1.11296e+06	CID (Collision Induced Dissociation)	MS2	1.698	77.5178	21401	Pol_II_3.raw	2.66	0	0.003599
	Sequest HT (A11)	Unambiguous	LDQLIYIPLPDVESR		2	13	XP_044362370.1; XP_044362369.1	XP_044399840.1; XP_044376355.1; XP_044371012.1; XP_044371011.1; XP_044332446.1; XP_044362370.1; XP_044376356.1; XP_044362369.1; XP_044369686.1; XP_044328714.1; XP_044450331.1; XP_044449966.1; XP_044412459.1	0	2	0.4917	0	1	1	885.988	1770.97	1770.96	2.92	0.00259	2.01729e+06	CID (Collision Induced Dissociation)	MS2	1.212	89.2425	24971	Pol_II_3.raw	2.42	0	0.0114
	Sequest HT (A11)	Unambiguous	LDQLIYIPLPDVESR		2	13	XP_044362370.1; XP_044362369.1	XP_044399840.1; XP_044376355.1; XP_044371012.1; XP_044371011.1; XP_044332446.1; XP_044362370.1; XP_044376356.1; XP_044362369.1; XP_044369686.1; XP_044328714.1; XP_044450331.1; XP_044449966.1; XP_044412459.1	0	2	0.2398	0	1	1	885.988	1770.97	1770.96	2.92	0.00259	2.01729e+06	CID (Collision Induced Dissociation)	MS2	1.743	89.2471	24973	Pol_II_3.raw	1.96	0	0.008264
	Sequest HT (A11)	Unambiguous	LDQLIYIPLPDVESR		2	13	XP_044362370.1; XP_044362369.1	XP_044399840.1; XP_044376355.1; XP_044371012.1; XP_044371011.1; XP_044332446.1; XP_044362370.1; XP_044376356.1; XP_044362369.1; XP_044369686.1; XP_044328714.1; XP_044450331.1; XP_044449966.1; XP_044412459.1	0	2	0.3529	0	1	1	885.988	1770.97	1770.96	3.06	0.00271	1.99856e+06	CID (Collision Induced Dissociation)	MS2	1.529	89.3104	24993	Pol_II_3.raw	1.87	0	0.006415
	Sequest HT (A11)	Unambiguous	NAPSIIFIDEIDSIAPKR		2	6	XP_044362370.1; XP_044362369.1	XP_044376355.1; XP_044371012.1; XP_044371011.1; XP_044362370.1; XP_044376356.1; XP_044362369.1	1	2	0.4675	0	1	1	1000.05	1999.09	1999.09	2.99	0.00299	2.31404e+06	CID (Collision Induced Dissociation)	MS2	1.43	88.2278	24664	Pol_II_3.raw	3.08	0	0.0004022
	Sequest HT (A11)	Unambiguous	NAPSIIFIDEIDSIAPKR		2	6	XP_044362370.1; XP_044362369.1	XP_044376355.1; XP_044371012.1; XP_044371011.1; XP_044362370.1; XP_044376356.1; XP_044362369.1	1	2	0.6024	0	1	1	1000.05	1999.09	1999.09	2.68	0.00268	2.6608e+06	CID (Collision Induced Dissociation)	MS2	1.311	88.1687	24646	Pol_II_3.raw	3.27	0	0.0001219
	Sequest HT (A11)	Unambiguous	DTHGYVGADLAALcTEAALQcIR	C14(Carbamidomethyl); C21(Carbamidomethyl)	2	26	XP_044362370.1; XP_044362369.1	XP_044443495.1; XP_044344474.1; XP_044399840.1; XP_044353139.1; XP_044376355.1; XP_044353138.1; XP_044445061.1; XP_044376575.1; XP_044371012.1; XP_044369673.1; XP_044369677.1; XP_044371011.1; XP_044451727.1; XP_044336901.1; XP_044332446.1; XP_044362370.1; XP_044376356.1; XP_044362369.1; XP_044369664.1; XP_044369686.1; XP_044450331.1; XP_044449966.1; XP_044412459.1; XP_044344473.1; XP_044344402.1;…	0	3	0.3741	0	1	1	835.736	2505.19	2505.19	3.34	0.00279	5302629	CID (Collision Induced Dissociation)	MS2	0.596	83.5549	23242	Pol_II_3.raw	2.78	0	0.008847
	Sequest HT (A11)	Unambiguous	DTHGYVGADLAALcTEAALQcIR	C14(Carbamidomethyl); C21(Carbamidomethyl)	2	26	XP_044362370.1; XP_044362369.1	XP_044443495.1; XP_044344474.1; XP_044399840.1; XP_044353139.1; XP_044376355.1; XP_044353138.1; XP_044445061.1; XP_044376575.1; XP_044371012.1; XP_044369673.1; XP_044369677.1; XP_044371011.1; XP_044451727.1; XP_044336901.1; XP_044332446.1; XP_044362370.1; XP_044376356.1; XP_044362369.1; XP_044369664.1; XP_044369686.1; XP_044450331.1; XP_044449966.1; XP_044412459.1; XP_044344473.1; XP_044344402.1;…	0	2	0.5067	0	1	1	1253.1	2505.2	2505.19	3.71	0.00465	1.42309e+06	CID (Collision Induced Dissociation)	MS2	3.406	83.696	23288	Pol_II_3.raw	3.73	0	3.052e-05
	Sequest HT (A11)	Unambiguous	DTHGYVGADLAALcTEAALQcIR	C14(Carbamidomethyl); C21(Carbamidomethyl)	2	26	XP_044362370.1; XP_044362369.1	XP_044443495.1; XP_044344474.1; XP_044399840.1; XP_044353139.1; XP_044376355.1; XP_044353138.1; XP_044445061.1; XP_044376575.1; XP_044371012.1; XP_044369673.1; XP_044369677.1; XP_044371011.1; XP_044451727.1; XP_044336901.1; XP_044332446.1; XP_044362370.1; XP_044376356.1; XP_044362369.1; XP_044369664.1; XP_044369686.1; XP_044450331.1; XP_044449966.1; XP_044412459.1; XP_044344473.1; XP_044344402.1;…	0	2	0.5979	0	1	1	1253.1	2505.2	2505.19	4.59	0.00574	1.39709e+06	CID (Collision Induced Dissociation)	MS2	2.206	83.751	23304	Pol_II_3.raw	3.78	0	7.314e-05
	Sequest HT (A11)	Unambiguous	RIVSQLLTLMDGLK		2	18	XP_044362370.1; XP_044362369.1	XP_044399840.1; XP_044376355.1; XP_044445061.1; XP_044371012.1; XP_044369673.1; XP_044369677.1; XP_044371011.1; XP_044332446.1; XP_044362370.1; XP_044376356.1; XP_044362369.1; XP_044369664.1; XP_044369686.1; XP_044328714.1; XP_044450331.1; XP_044449966.1; XP_044412459.1; XP_044412781.1	1	2	0.1311	0	1	1	793.97	1586.93	1586.93	1.94	0.00154	1237917	CID (Collision Induced Dissociation)	MS2	1.724	86.0029	23991	Pol_II_3.raw	2.06	0	0.000613
	Sequest HT (A11)	Unambiguous	RIVSQLLTLMDGLK		2	18	XP_044362370.1; XP_044362369.1	XP_044399840.1; XP_044376355.1; XP_044445061.1; XP_044371012.1; XP_044369673.1; XP_044369677.1; XP_044371011.1; XP_044332446.1; XP_044362370.1; XP_044376356.1; XP_044362369.1; XP_044369664.1; XP_044369686.1; XP_044328714.1; XP_044450331.1; XP_044449966.1; XP_044412459.1; XP_044412781.1	1	2	0.2802	0	1	1	793.971	1586.93	1586.93	2.71	0.00215	2.01728e+06	CID (Collision Induced Dissociation)	MS2	1.189	86.0426	24001	Pol_II_3.raw	1.82	0	0.004896
	Sequest HT (A11)	Unambiguous	KYQAFAQTLQQSR		2	27	XP_044362370.1; XP_044362369.1	XP_044443495.1; XP_044344474.1; XP_044399840.1; XP_044353139.1; XP_044376355.1; XP_044353138.1; XP_044445061.1; XP_044376575.1; XP_044371012.1; XP_044369677.1; XP_044371011.1; XP_044451727.1; XP_044336901.1; XP_044332446.1; XP_044370448.1; XP_044362370.1; XP_044376356.1; XP_044362369.1; XP_044344468.1; XP_044369664.1; XP_044328714.1; XP_044450331.1; XP_044449966.1; XP_044412459.1; XP_044344473.1;…	1	3	0.3839	0	1	1	523.611	1568.82	1568.82	0.93	0.00049	13588265	CID (Collision Induced Dissociation)	MS2	0.269	34.7416	8192	Pol_II_3.raw	3.1	0	0.007997
	Sequest HT (A11)	Unambiguous	KYQAFAQTLQQSR		2	27	XP_044362370.1; XP_044362369.1	XP_044443495.1; XP_044344474.1; XP_044399840.1; XP_044353139.1; XP_044376355.1; XP_044353138.1; XP_044445061.1; XP_044376575.1; XP_044371012.1; XP_044369677.1; XP_044371011.1; XP_044451727.1; XP_044336901.1; XP_044332446.1; XP_044370448.1; XP_044362370.1; XP_044376356.1; XP_044362369.1; XP_044344468.1; XP_044369664.1; XP_044328714.1; XP_044450331.1; XP_044449966.1; XP_044412459.1; XP_044344473.1;…	1	3	0.4206	0	1	1	523.611	1568.82	1568.82	1.05	0.00055	12176183	CID (Collision Induced Dissociation)	MS2	0.31	34.8027	8210	Pol_II_3.raw	3.21	0	0.0008073
	Sequest HT (A11)	Unambiguous	KYQAFAQTLQQSR		2	27	XP_044362370.1; XP_044362369.1	XP_044443495.1; XP_044344474.1; XP_044399840.1; XP_044353139.1; XP_044376355.1; XP_044353138.1; XP_044445061.1; XP_044376575.1; XP_044371012.1; XP_044369677.1; XP_044371011.1; XP_044451727.1; XP_044336901.1; XP_044332446.1; XP_044370448.1; XP_044362370.1; XP_044376356.1; XP_044362369.1; XP_044344468.1; XP_044369664.1; XP_044328714.1; XP_044450331.1; XP_044449966.1; XP_044412459.1; XP_044344473.1;…	1	2	0.6827	0	1	1	784.914	1568.82	1568.82	1.68	0.00132	2.01485e+06	CID (Collision Induced Dissociation)	MS2	2.526	34.0685	7995	Pol_II_3.raw	3.75	0	0.0006657
	Sequest HT (A11)	Unambiguous	KYQAFAQTLQQSR		2	27	XP_044362370.1; XP_044362369.1	XP_044443495.1; XP_044344474.1; XP_044399840.1; XP_044353139.1; XP_044376355.1; XP_044353138.1; XP_044445061.1; XP_044376575.1; XP_044371012.1; XP_044369677.1; XP_044371011.1; XP_044451727.1; XP_044336901.1; XP_044332446.1; XP_044370448.1; XP_044362370.1; XP_044376356.1; XP_044362369.1; XP_044344468.1; XP_044369664.1; XP_044328714.1; XP_044450331.1; XP_044449966.1; XP_044412459.1; XP_044344473.1;…	1	2	0.6852	0	1	1	784.915	1568.82	1568.82	3	0.00236	1777631	CID (Collision Induced Dissociation)	MS2	1.869	34.1366	8016	Pol_II_3.raw	3.59	0	0.0009848
	Sequest HT (A11)	Unambiguous	KYQAFAQTLQQSR		2	27	XP_044362370.1; XP_044362369.1	XP_044443495.1; XP_044344474.1; XP_044399840.1; XP_044353139.1; XP_044376355.1; XP_044353138.1; XP_044445061.1; XP_044376575.1; XP_044371012.1; XP_044369677.1; XP_044371011.1; XP_044451727.1; XP_044336901.1; XP_044332446.1; XP_044370448.1; XP_044362370.1; XP_044376356.1; XP_044362369.1; XP_044344468.1; XP_044369664.1; XP_044328714.1; XP_044450331.1; XP_044449966.1; XP_044412459.1; XP_044344473.1;…	1	2	0.6432	0	1	1	784.915	1568.82	1568.82	3	0.00236	1777631	CID (Collision Induced Dissociation)	MS2	2.726	34.1389	8017	Pol_II_3.raw	3.98	0	0.0008829
	Sequest HT (A11)	Unambiguous	KYQAFAQTLQQSR		2	27	XP_044362370.1; XP_044362369.1	XP_044443495.1; XP_044344474.1; XP_044399840.1; XP_044353139.1; XP_044376355.1; XP_044353138.1; XP_044445061.1; XP_044376575.1; XP_044371012.1; XP_044369677.1; XP_044371011.1; XP_044451727.1; XP_044336901.1; XP_044332446.1; XP_044370448.1; XP_044362370.1; XP_044376356.1; XP_044362369.1; XP_044344468.1; XP_044369664.1; XP_044328714.1; XP_044450331.1; XP_044449966.1; XP_044412459.1; XP_044344473.1;…	1	2	0.6093	0	1	1	784.914	1568.82	1568.82	1.68	0.00132	2.01485e+06	CID (Collision Induced Dissociation)	MS2	2.861	34.0708	7996	Pol_II_3.raw	4.3	0	0.0004447
	Sequest HT (A11)	Unambiguous	LAEDVELEHISR		2	6	XP_044362370.1; XP_044362369.1	XP_044376355.1; XP_044371012.1; XP_044371011.1; XP_044362370.1; XP_044376356.1; XP_044362369.1	0	2	0.3883	0	1	1	705.866	1410.72	1410.72	1.39	0.00098	1.46632e+06	CID (Collision Induced Dissociation)	MS2	4.797	42.1481	10468	Pol_II_3.raw	2.91	0	0.0002389
	Sequest HT (A11)	Unambiguous	LAEDVELEHISR		2	6	XP_044362370.1; XP_044362369.1	XP_044376355.1; XP_044371012.1; XP_044371011.1; XP_044362370.1; XP_044376356.1; XP_044362369.1	0	2	0.4505	0	1	1	705.866	1410.72	1410.72	1.47	0.00104	2.51129e+06	CID (Collision Induced Dissociation)	MS2	2.179	42.1965	10482	Pol_II_3.raw	2.93	0	0.0003839
	Sequest HT (A11)	Unambiguous	LAEDVELEHISR		2	6	XP_044362370.1; XP_044362369.1	XP_044376355.1; XP_044371012.1; XP_044371011.1; XP_044362370.1; XP_044376356.1; XP_044362369.1	0	3	0.1724	0	1	1	470.913	1410.73	1410.72	2.07	0.00097	6.52404e+06	CID (Collision Induced Dissociation)	MS2	1.008	42.3259	10523	Pol_II_3.raw	1.45	0	0.001583
	Sequest HT (A11)	Unambiguous	LAEDVELEHISR		2	6	XP_044362370.1; XP_044362369.1	XP_044376355.1; XP_044371012.1; XP_044371011.1; XP_044362370.1; XP_044376356.1; XP_044362369.1	0	3	0.1916	0	1	1	470.913	1410.72	1410.72	0.77	0.00036	11810025	CID (Collision Induced Dissociation)	MS2	0.555	42.4412	10557	Pol_II_3.raw	1.67	0	0.002735
	Sequest HT (A11)	Unambiguous	KGDLFLVR		2	15	XP_044362370.1; XP_044362369.1	XP_044399840.1; XP_044376355.1; XP_044371012.1; XP_044369673.1; XP_044369677.1; XP_044371011.1; XP_044332446.1; XP_044362370.1; XP_044376356.1; XP_044362369.1; XP_044369664.1; XP_044369686.1; XP_044450331.1; XP_044449966.1; XP_044412459.1	1	2	0.3534	0	1	1	474.288	947.569	947.567	1.45	0.00069	4558569	CID (Collision Induced Dissociation)	MS2	1.065	39.5689	9673	Pol_II_3.raw	2.66	0	0.006537
	Sequest HT (A11)	Unambiguous	TALTTSNPSALR		2	6	XP_044362370.1; XP_044362369.1	XP_044376355.1; XP_044371012.1; XP_044371011.1; XP_044362370.1; XP_044376356.1; XP_044362369.1	0	2	0.5017	0	1	1	616.336	1231.67	1231.66	1.11	0.00068	12670638	CID (Collision Induced Dissociation)	MS2	0.384	33.4094	7798	Pol_II_3.raw	2.89	0	0.001739
	Sequest HT (A11)	Unambiguous	TALTTSNPSALR		2	6	XP_044362370.1; XP_044362369.1	XP_044376355.1; XP_044371012.1; XP_044371011.1; XP_044362370.1; XP_044376356.1; XP_044362369.1	0	2	0.4727	0	1	1	616.336	1231.67	1231.66	0.81	0.0005	17394750	CID (Collision Induced Dissociation)	MS2	0.336	33.3496	7780	Pol_II_3.raw	2.56	0	0.003192
	Sequest HT (A11)	Unambiguous	ELQETVQYPVEHPEKFEK		2	16	XP_044362370.1; XP_044362369.1	XP_044344474.1; XP_044399840.1; XP_044376355.1; XP_044376575.1; XP_044371012.1; XP_044371011.1; XP_044451727.1; XP_044336901.1; XP_044332446.1; XP_044370448.1; XP_044362370.1; XP_044376356.1; XP_044362369.1; XP_044344468.1; XP_044328714.1; XP_044344402.1	1	2	0.5833	0	1	1	1115.56	2230.11	2230.1	2.38	0.00266	2237015	CID (Collision Induced Dissociation)	MS2	1.612	46.7252	11898	Pol_II_3.raw	2.52	0	0.0005771
	Sequest HT (A11)	Unambiguous	ELQETVQYPVEHPEKFEK		2	16	XP_044362370.1; XP_044362369.1	XP_044344474.1; XP_044399840.1; XP_044376355.1; XP_044376575.1; XP_044371012.1; XP_044371011.1; XP_044451727.1; XP_044336901.1; XP_044332446.1; XP_044370448.1; XP_044362370.1; XP_044376356.1; XP_044362369.1; XP_044344468.1; XP_044328714.1; XP_044344402.1	1	2	0.5387	0	1	1	1115.56	2230.11	2230.1	4.03	0.00449	2131243	CID (Collision Induced Dissociation)	MS2	1.363	46.4819	11820	Pol_II_3.raw	2.84	0	0.001448
	Sequest HT (A11)	Unambiguous	AIANEcQANFISIK	C6(Carbamidomethyl)	2	26	XP_044362370.1; XP_044362369.1	XP_044443495.1; XP_044344474.1; XP_044399840.1; XP_044353139.1; XP_044376355.1; XP_044445061.1; XP_044376575.1; XP_044371012.1; XP_044369673.1; XP_044371011.1; XP_044451727.1; XP_044336901.1; XP_044332446.1; XP_044370448.1; XP_044362370.1; XP_044376356.1; XP_044362369.1; XP_044344468.1; XP_044369664.1; XP_044328714.1; XP_044450331.1; XP_044449966.1; XP_044412459.1; XP_044344473.1; XP_044344402.1;…	0	2	0.4077	0	1	1	789.902	1578.8	1578.79	1.8	0.00142	3.11402e+06	CID (Collision Induced Dissociation)	MS2	1.244	55.2009	14549	Pol_II_3.raw	2.6	0	0.004512
	Sequest HT (A11)	Unambiguous	AIANEcQANFISIK	C6(Carbamidomethyl)	2	26	XP_044362370.1; XP_044362369.1	XP_044443495.1; XP_044344474.1; XP_044399840.1; XP_044353139.1; XP_044376355.1; XP_044445061.1; XP_044376575.1; XP_044371012.1; XP_044369673.1; XP_044371011.1; XP_044451727.1; XP_044336901.1; XP_044332446.1; XP_044370448.1; XP_044362370.1; XP_044376356.1; XP_044362369.1; XP_044344468.1; XP_044369664.1; XP_044328714.1; XP_044450331.1; XP_044449966.1; XP_044412459.1; XP_044344473.1; XP_044344402.1;…	0	2	0.3808	0	1	1	789.902	1578.8	1578.79	1.64	0.0013	2.06035e+06	CID (Collision Induced Dissociation)	MS2	1.511	55.1499	14534	Pol_II_3.raw	2.81	0	0.02144
	Sequest HT (A11)	Unambiguous	ELQETVQYPVEHPEKFEK		2	16	XP_044362370.1; XP_044362369.1	XP_044344474.1; XP_044399840.1; XP_044376355.1; XP_044376575.1; XP_044371012.1; XP_044371011.1; XP_044451727.1; XP_044336901.1; XP_044332446.1; XP_044370448.1; XP_044362370.1; XP_044376356.1; XP_044362369.1; XP_044344468.1; XP_044328714.1; XP_044344402.1	1	2	0.5692	0	1	1	1115.56	2230.11	2230.1	3.48	0.00388	1977650	CID (Collision Induced Dissociation)	MS2	1.165	46.3653	11784	Pol_II_3.raw	2.6	0	0.000172
	Sequest HT (A11)	Unambiguous	ELQETVQYPVEHPEKFEK		2	16	XP_044362370.1; XP_044362369.1	XP_044344474.1; XP_044399840.1; XP_044376355.1; XP_044376575.1; XP_044371012.1; XP_044371011.1; XP_044451727.1; XP_044336901.1; XP_044332446.1; XP_044370448.1; XP_044362370.1; XP_044376356.1; XP_044362369.1; XP_044344468.1; XP_044328714.1; XP_044344402.1	1	3	0.3941	0	1	1	744.04	2230.11	2230.1	1.64	0.00122	11478379	CID (Collision Induced Dissociation)	MS2	0.309	46.3471	11776	Pol_II_3.raw	2.03	0	0.009691
	Sequest HT (A11)	Unambiguous	ELQETVQYPVEHPEKFEK		2	16	XP_044362370.1; XP_044362369.1	XP_044344474.1; XP_044399840.1; XP_044376355.1; XP_044376575.1; XP_044371012.1; XP_044371011.1; XP_044451727.1; XP_044336901.1; XP_044332446.1; XP_044370448.1; XP_044362370.1; XP_044376356.1; XP_044362369.1; XP_044344468.1; XP_044328714.1; XP_044344402.1	1	3	0.2438	0	1	1	744.041	2230.11	2230.1	2.46	0.00183	8943517	CID (Collision Induced Dissociation)	MS2	0.348	46.2918	11759	Pol_II_3.raw	2.01	0	0.003256
	Sequest HT (A11)	Unambiguous	ELQETVQYPVEHPEKFEK		2	16	XP_044362370.1; XP_044362369.1	XP_044344474.1; XP_044399840.1; XP_044376355.1; XP_044376575.1; XP_044371012.1; XP_044371011.1; XP_044451727.1; XP_044336901.1; XP_044332446.1; XP_044370448.1; XP_044362370.1; XP_044376356.1; XP_044362369.1; XP_044344468.1; XP_044328714.1; XP_044344402.1	1	2	0.4265	0	1	1	1115.56	2230.11	2230.1	2.82	0.00315	1062357	CID (Collision Induced Dissociation)	MS2	1.506	46.2084	11736	Pol_II_3.raw	3.4	0	0.000579
	Sequest HT (A11)	Unambiguous	ELQETVQYPVEHPEKFEK		2	16	XP_044362370.1; XP_044362369.1	XP_044344474.1; XP_044399840.1; XP_044376355.1; XP_044376575.1; XP_044371012.1; XP_044371011.1; XP_044451727.1; XP_044336901.1; XP_044332446.1; XP_044370448.1; XP_044362370.1; XP_044376356.1; XP_044362369.1; XP_044344468.1; XP_044328714.1; XP_044344402.1	1	3	0.3775	0	1	1	744.041	2230.11	2230.1	2.38	0.00177	7675167	CID (Collision Induced Dissociation)	MS2	0.639	46.206	11735	Pol_II_3.raw	2.04	0	0.008811
	Sequest HT (A11)	Unambiguous	KTVFIIGATNRPDIIDPALLRPGR		2	16	XP_044362370.1; XP_044362369.1	XP_044399840.1; XP_044376355.1; XP_044445061.1; XP_044371012.1; XP_044369677.1; XP_044371011.1; XP_044332446.1; XP_044362370.1; XP_044376356.1; XP_044362369.1; XP_044369664.1; XP_044369686.1; XP_044450331.1; XP_044449966.1; XP_044412459.1; XP_044412781.1	1	4	0.4493	0	1	1	659.138	2633.53	2633.52	2.44	0.00161	2.03457e+06	CID (Collision Induced Dissociation)	MS2	0.91	72.4669	19859	Pol_II_3.raw	2.27	0.0003147	0.0259
	Sequest HT (A11)	Unambiguous	ELVELPLR		2	30	XP_044362370.1; XP_044362369.1	XP_044443495.1; XP_044319117.1; XP_044344474.1; XP_044399840.1; XP_044353139.1; XP_044376355.1; XP_044445061.1; XP_044376575.1; XP_044371012.1; XP_044369677.1; XP_044371011.1; XP_044451727.1; XP_044336901.1; XP_044332446.1; XP_044370448.1; XP_044362370.1; XP_044376356.1; XP_044362369.1; XP_044428234.1; XP_044344468.1; XP_044369664.1; XP_044369686.1; XP_044328714.1; XP_044452509.1; XP_044450331.1;…	0	2	0.1702	0	1	1	484.793	968.58	968.578	2.2	0.00106	9433252	CID (Collision Induced Dissociation)	MS2	1.646	60.5186	16193	Pol_II_3.raw	2.35	0.0005724	0.03531
	Sequest HT (A11)	Unambiguous	DIDLSALAK		2	6	XP_044362370.1; XP_044362369.1	XP_044376355.1; XP_044371012.1; XP_044371011.1; XP_044362370.1; XP_044376356.1; XP_044362369.1	0	2	0.2463	0	1	1	473.267	945.527	945.525	1.87	0.00088	2982564	CID (Collision Induced Dissociation)	MS2	1.877	59.4488	15863	Pol_II_3.raw	2.03	0.0005724	0.02836
	Sequest HT (A11)	Unambiguous	DIDLSALAK		2	6	XP_044362370.1; XP_044362369.1	XP_044376355.1; XP_044371012.1; XP_044371011.1; XP_044362370.1; XP_044376356.1; XP_044362369.1	0	1	0.3059	0	1	1	945.527	945.527	945.525	2.46	0.00233	1.93562e+06	CID (Collision Induced Dissociation)	MS2	7.083	58.1739	15470	Pol_II_3.raw	2.19	0.0005724	0.03165
	Sequest HT (A11)	Unambiguous	GILLFGPPGSGK		2	6	XP_044362370.1; XP_044362369.1	XP_044376355.1; XP_044371012.1; XP_044371011.1; XP_044362370.1; XP_044376356.1; XP_044362369.1	0	2	0.4908	0	1	1	571.833	1142.66	1142.66	2.32	0.00133	12164483	CID (Collision Induced Dissociation)	MS2	0.461	65.2278	17642	Pol_II_3.raw	2.73	0.0005724	0.03795
	Sequest HT (A11)	Unambiguous	ELVELPLRHPQLFK		2	20	XP_044362370.1; XP_044362369.1	XP_044344474.1; XP_044399840.1; XP_044353139.1; XP_044376355.1; XP_044445061.1; XP_044371012.1; XP_044369677.1; XP_044371011.1; XP_044332446.1; XP_044362370.1; XP_044376356.1; XP_044362369.1; XP_044344468.1; XP_044369664.1; XP_044369686.1; XP_044328714.1; XP_044450331.1; XP_044449966.1; XP_044412459.1; XP_044412781.1	1	2	0.3218	0	1	1	860.004	1719	1719	2.75	0.00236	2.92841e+06	CID (Collision Induced Dissociation)	MS2	1.941	64.5352	17430	Pol_II_3.raw	2.61	0.0005724	0.04044
	Sequest HT (A11)	Unambiguous	GPELLTmWFGESEANVR	M7(Oxidation)	2	26	XP_044362370.1; XP_044362369.1	XP_044443495.1; XP_044344474.1; XP_044399840.1; XP_044353139.1; XP_044376355.1; XP_044353138.1; XP_044445061.1; XP_044376575.1; XP_044371012.1; XP_044371011.1; XP_044451727.1; XP_044336901.1; XP_044332446.1; XP_044370448.1; XP_044362370.1; XP_044376356.1; XP_044362369.1; XP_044344468.1; XP_044369664.1; XP_044369686.1; XP_044450331.1; XP_044449966.1; XP_044412459.1; XP_044344473.1; XP_044344402.1;…	0	2	0.2105	0	1	1	976.469	1951.93	1951.92	4.42	0.00431	1.43759e+06	CID (Collision Induced Dissociation)	MS2	1.753	89.8618	25164	Pol_II_3.raw	2.47	0.0008563	0.04342
	Sequest HT (A11)	Unambiguous	GVLFYGPPGcGK	C10(Carbamidomethyl)	2	30	XP_044362370.1; XP_044362369.1	XP_044443495.1; XP_044319117.1; XP_044344474.1; XP_044399840.1; XP_044376355.1; XP_044353138.1; XP_044445061.1; XP_044376575.1; XP_044371012.1; XP_044369673.1; XP_044369677.1; XP_044371011.1; XP_044451727.1; XP_044336901.1; XP_044332446.1; XP_044370448.1; XP_044362370.1; XP_044376356.1; XP_044362369.1; XP_044344468.1; XP_044369664.1; XP_044369686.1; XP_044328714.1; XP_044452509.1; XP_044450331.1;…	0	2	0.2618	0	1	1	626.315	1251.62	1251.62	2.25	0.00141	3.20103e+06	CID (Collision Induced Dissociation)	MS2	1.521	52.7106	13773	Pol_II_3.raw	2.33	0.001954	0.04588
	Sequest HT (A11)	Unambiguous	EIDIGVPDEVGRLEVLR		2	22	XP_044362370.1; XP_044362369.1	XP_044443495.1; XP_044344474.1; XP_044353139.1; XP_044376355.1; XP_044376575.1; XP_044371012.1; XP_044369673.1; XP_044369677.1; XP_044371011.1; XP_044336901.1; XP_044332446.1; XP_044370448.1; XP_044362370.1; XP_044376356.1; XP_044362369.1; XP_044344468.1; XP_044369664.1; XP_044369686.1; XP_044450331.1; XP_044449966.1; XP_044412459.1; XP_044344402.1	1	3	0.1053	0	1	1	637.02	1909.04	1909.04	2.78	0.00177	24759312	CID (Collision Induced Dissociation)	MS2	0.222	79.7363	22072	Pol_II_3.raw	1.52	0.00219	0.05559
	Sequest HT (A11)	Unambiguous	DYSTAILER		2	17	XP_044362370.1; XP_044362369.1	XP_044319117.1; XP_044376355.1; XP_044445061.1; XP_044371012.1; XP_044369673.1; XP_044371011.1; XP_044332446.1; XP_044362370.1; XP_044376356.1; XP_044362369.1; XP_044369664.1; XP_044369686.1; XP_044452509.1; XP_044450331.1; XP_044449966.1; XP_044412459.1; XP_044412781.1	0	1	0.4477	0	1	1	1067.54	1067.54	1067.54	2.15	0.0023	3129984	CID (Collision Induced Dissociation)	MS2	4.056	45.8342	11615	Pol_II_3.raw	1.72	0.002644	0.05884
	Sequest HT (A11)	Unambiguous	KAFEEAEKNAPSIIFIDEIDSIAPK		2	6	XP_044362370.1; XP_044362369.1	XP_044376355.1; XP_044371012.1; XP_044371011.1; XP_044362370.1; XP_044376356.1; XP_044362369.1	2	3	0.2963	0	1	1	925.824	2775.46	2775.45	4.68	0.00433	1.87664e+06	CID (Collision Induced Dissociation)	MS2	1.506	88.787	24835	Pol_II_3.raw	2.43	0.0028	0.08446
	Sequest HT (A11)	Unambiguous	ELVELPLRHPQLFK		2	20	XP_044362370.1; XP_044362369.1	XP_044344474.1; XP_044399840.1; XP_044353139.1; XP_044376355.1; XP_044445061.1; XP_044371012.1; XP_044369677.1; XP_044371011.1; XP_044332446.1; XP_044362370.1; XP_044376356.1; XP_044362369.1; XP_044344468.1; XP_044369664.1; XP_044369686.1; XP_044328714.1; XP_044450331.1; XP_044449966.1; XP_044412459.1; XP_044412781.1	1	2	0.3684	0	1	2	860.004	1719	1719	3.53	0.00303	4.06599e+06	CID (Collision Induced Dissociation)	MS2	1.325	64.4716	17410	Pol_II_3.raw	2.28	0.0028	0.0738
	Sequest HT (A11)	Unambiguous	KTVFIIGATNRPDIIDPALLRPGR		2	16	XP_044362370.1; XP_044362369.1	XP_044399840.1; XP_044376355.1; XP_044445061.1; XP_044371012.1; XP_044369677.1; XP_044371011.1; XP_044332446.1; XP_044362370.1; XP_044376356.1; XP_044362369.1; XP_044369664.1; XP_044369686.1; XP_044450331.1; XP_044449966.1; XP_044412459.1; XP_044412781.1	1	4	0.5802	0	1	1	659.138	2633.53	2633.52	2.53	0.00167	4142051	CID (Collision Induced Dissociation)	MS2	0.663	72.5299	19879	Pol_II_3.raw	2.43	0.003027	0.09171
	Sequest HT (A11)	Unambiguous	VRLGDVVSVHQcPDVK	C12(Carbamidomethyl)	2	14	XP_044362370.1; XP_044362369.1	XP_044399840.1; XP_044376355.1; XP_044445061.1; XP_044371012.1; XP_044371011.1; XP_044332446.1; XP_044362370.1; XP_044376356.1; XP_044362369.1; XP_044369664.1; XP_044369686.1; XP_044449966.1; XP_044412459.1; XP_044412781.1	1	3	0.3587	0	1	1	603.322	1807.95	1807.95	1.66	0.001	2.03763e+06	CID (Collision Induced Dissociation)	MS2	1.06	43.0668	10750	Pol_II_3.raw	2.23	0.003027	0.09569
	Sequest HT (A11)	Unambiguous	ETVVEVPNVSWEDIGGLENVKR		2	6	XP_044362370.1; XP_044362369.1	XP_044376355.1; XP_044371012.1; XP_044371011.1; XP_044362370.1; XP_044376356.1; XP_044362369.1	1	2	0.0959	0	1	1	1235.14	2469.27	2469.26	3.47	0.00428	1.54699e+06	CID (Collision Induced Dissociation)	MS2	1.72	81.2679	22541	Pol_II_3.raw	1.46	0.003501	0.1023
	Sequest HT (A11)	Unambiguous	GVLFYGPPGcGK	C10(Carbamidomethyl)	2	30	XP_044362370.1; XP_044362369.1	XP_044443495.1; XP_044319117.1; XP_044344474.1; XP_044399840.1; XP_044376355.1; XP_044353138.1; XP_044445061.1; XP_044376575.1; XP_044371012.1; XP_044369673.1; XP_044369677.1; XP_044371011.1; XP_044451727.1; XP_044336901.1; XP_044332446.1; XP_044370448.1; XP_044362370.1; XP_044376356.1; XP_044362369.1; XP_044344468.1; XP_044369664.1; XP_044369686.1; XP_044328714.1; XP_044452509.1; XP_044450331.1;…	0	2	0.4695	0	1	1	626.314	1251.62	1251.62	1.57	0.00098	2.92158e+06	CID (Collision Induced Dissociation)	MS2	1.513	52.6604	13758	Pol_II_3.raw	2.13	0.004221	0.1063
	Sequest HT (A11)	Unambiguous	ETVVEVPNVSWEDIGGLENVKR		2	6	XP_044362370.1; XP_044362369.1	XP_044376355.1; XP_044371012.1; XP_044371011.1; XP_044362370.1; XP_044376356.1; XP_044362369.1	1	2	0.2472	0	1	1	1235.14	2469.28	2469.26	7.13	0.0088	1.11696e+06	CID (Collision Induced Dissociation)	MS2	1.76	81.2346	22534	Pol_II_3.raw	1.78	0.00579	0.1386
	Sequest HT (A11)	Unambiguous	VRLGDVVSVHQcPDVK	C12(Carbamidomethyl)	2	14	XP_044362370.1; XP_044362369.1	XP_044399840.1; XP_044376355.1; XP_044445061.1; XP_044371012.1; XP_044371011.1; XP_044332446.1; XP_044362370.1; XP_044376356.1; XP_044362369.1; XP_044369664.1; XP_044369686.1; XP_044449966.1; XP_044412459.1; XP_044412781.1	1	3	0.0925	0	1	1	603.322	1807.95	1807.95	2.06	0.00124	1522881	CID (Collision Induced Dissociation)	MS2	1.063	43.1506	10780	Pol_II_3.raw	1.73	0.00579	0.1352
	Sequest HT (A11)	Unambiguous	DYSTAILER		2	17	XP_044362370.1; XP_044362369.1	XP_044319117.1; XP_044376355.1; XP_044445061.1; XP_044371012.1; XP_044369673.1; XP_044371011.1; XP_044332446.1; XP_044362370.1; XP_044376356.1; XP_044362369.1; XP_044369664.1; XP_044369686.1; XP_044452509.1; XP_044450331.1; XP_044449966.1; XP_044412459.1; XP_044412781.1	0	1	0.4225	0	1	1	1067.54	1067.54	1067.54	2.84	0.00303	2213657	CID (Collision Induced Dissociation)	MS2	2.884	45.9758	11663	Pol_II_3.raw	1.42	0.005982	0.1494
	Sequest HT (A11)	Unambiguous	EIDIGVPDEVGRLEVLR		2	22	XP_044362370.1; XP_044362369.1	XP_044443495.1; XP_044344474.1; XP_044353139.1; XP_044376355.1; XP_044376575.1; XP_044371012.1; XP_044369673.1; XP_044369677.1; XP_044371011.1; XP_044336901.1; XP_044332446.1; XP_044370448.1; XP_044362370.1; XP_044376356.1; XP_044362369.1; XP_044344468.1; XP_044369664.1; XP_044369686.1; XP_044450331.1; XP_044449966.1; XP_044412459.1; XP_044344402.1	1	2	0.1891	0	1	1	955.025	1909.04	1909.04	2.21	0.00211	1.86207e+06	CID (Collision Induced Dissociation)	MS2	1.378	79.1466	21893	Pol_II_3.raw	2.01	0.007535	0.1678
High	XP_044376297.1	vicilin-like seed storage protein At2g18540 [Triticum aestivum]	0	98.049	36.1272	20	86	7	1	692	77	5.52	245.73	20
	Identifying Node	PSM Ambiguity	Annotated Sequence	Modifications	# Protein Groups	# Proteins	Master Protein Accessions	Protein Accessions	# Missed Cleavages	Charge	DeltaScore	DeltaCn	Rank	Search Engine Rank	m/z [Da]	MH+ [Da]	Theo. MH+ [Da]	DeltaM [ppm]	Deltam/z [Da]	Intensity	Activation Type	MS Order	Ion Inject Time [ms]	RT [min]	First Scan	Spectrum File	XCorr	Percolator q-Value	Percolator PEP
	Sequest HT (A11)	Unambiguous	SGSTIMAcIScAEELER	C8(Carbamidomethyl); C11(Carbamidomethyl)	2	2	XP_044370961.1; XP_044376297.1	XP_044370961.1; XP_044376297.1	0	2	0.3981	0	1	1	957.426	1913.84	1913.84	2.28	0.00219	4667705	CID (Collision Induced Dissociation)	MS2	1.435	71.5281	19569	Pol_II_3.raw	3.09	0	0.0003633
	Sequest HT (A11)	Unambiguous	VVAESEAGTVTATDVADAAGTVYR		1	1	XP_044376297.1	XP_044376297.1	0	2	0.5584	0	1	1	1177.08	2353.16	2353.15	4.1	0.00483	903929	CID (Collision Induced Dissociation)	MS2	3.239	71.5377	19573	Pol_II_3.raw	3.08	0	6.784e-06
	Sequest HT (A11)	Unambiguous	SGSTIMAcIScAEELER	C8(Carbamidomethyl); C11(Carbamidomethyl)	2	2	XP_044370961.1; XP_044376297.1	XP_044370961.1; XP_044376297.1	0	2	0.4011	0	1	1	957.426	1913.85	1913.84	2.79	0.00267	7.04505e+06	CID (Collision Induced Dissociation)	MS2	0.957	71.586	19586	Pol_II_3.raw	3.69	0	6.052e-05
	Sequest HT (A11)	Unambiguous	VVAESEAGTVTATDVADAAGTVYR		1	1	XP_044376297.1	XP_044376297.1	0	2	0.6883	0	1	1	1177.08	2353.15	2353.15	-0.05	-6e-05	1.64081e+06	CID (Collision Induced Dissociation)	MS2	1.786	67.0171	18190	Pol_II_3.raw	3.85	0	1.146e-05
	Sequest HT (A11)	Unambiguous	VVAESEAGTVTATDVADAAGTVYR		1	1	XP_044376297.1	XP_044376297.1	0	2	0.6238	0	1	1	1177.08	2353.16	2353.15	1.92	0.00226	4.95577e+06	CID (Collision Induced Dissociation)	MS2	1.059	67.0649	18203	Pol_II_3.raw	4.2	0	1.531e-07
	Sequest HT (A11)	Unambiguous	VVAESEAGTVTATDVADAAGTVYR		1	1	XP_044376297.1	XP_044376297.1	0	2	0.6137	0	1	1	1177.08	2353.16	2353.15	2.86	0.00336	13223602	CID (Collision Induced Dissociation)	MS2	0.443	68.2347	18560	Pol_II_3.raw	4.09	0	1.153e-06
	Sequest HT (A11)	Unambiguous	VVAESEAGTVTATDVADAAGTVYR		1	1	XP_044376297.1	XP_044376297.1	0	2	0.5102	0	1	1	1177.08	2353.16	2353.15	3.58	0.00421	13634032	CID (Collision Induced Dissociation)	MS2	0.48	68.2937	18578	Pol_II_3.raw	3.94	0	1.424e-06
	Sequest HT (A11)	Unambiguous	QGFGVSGEVVEAIQSAK		1	1	XP_044376297.1	XP_044376297.1	0	2	0.3817	0	1	1	853.444	1705.88	1705.88	3.22	0.00274	18744760	CID (Collision Induced Dissociation)	MS2	0.9	74.9974	20631	Pol_II_3.raw	3.17	0	0.0008313
	Sequest HT (A11)	Unambiguous	QGFGVSGEVVEAIQSAK		1	1	XP_044376297.1	XP_044376297.1	0	2	0.3927	0	1	1	853.444	1705.88	1705.88	3.36	0.00287	16862418	CID (Collision Induced Dissociation)	MS2	0.362	75.1137	20666	Pol_II_3.raw	3.03	0	0.0007051
	Sequest HT (A11)	Unambiguous	QGFGVSGEVVEAIQSAK		1	1	XP_044376297.1	XP_044376297.1	0	2	0.4671	0	1	1	853.444	1705.88	1705.88	3.07	0.00262	19208114	CID (Collision Induced Dissociation)	MS2	0.38	75.1741	20685	Pol_II_3.raw	3.19	0	0.0006312
	Sequest HT (A11)	Unambiguous	SGSTIMAcIScAEELER	C8(Carbamidomethyl); C11(Carbamidomethyl)	2	2	XP_044370961.1; XP_044376297.1	XP_044370961.1; XP_044376297.1	0	2	0.4091	0	1	1	957.426	1913.85	1913.84	2.67	0.00255	3806060	CID (Collision Induced Dissociation)	MS2	0.985	76.2365	21008	Pol_II_3.raw	2.64	0	6.673e-05
	Sequest HT (A11)	Unambiguous	SGSTIMAcIScAEELER	C8(Carbamidomethyl); C11(Carbamidomethyl)	2	2	XP_044370961.1; XP_044376297.1	XP_044370961.1; XP_044376297.1	0	2	0.3192	0	1	1	957.427	1913.85	1913.84	3.69	0.00353	4.54013e+06	CID (Collision Induced Dissociation)	MS2	1.261	76.1808	20991	Pol_II_3.raw	2.13	0	0.0002864
	Sequest HT (A11)	Unambiguous	SGSTIMAcIScAEELER	C8(Carbamidomethyl); C11(Carbamidomethyl)	2	2	XP_044370961.1; XP_044376297.1	XP_044370961.1; XP_044376297.1	0	2	0.5265	0	1	1	957.427	1913.85	1913.84	3.43	0.00328	42934616	CID (Collision Induced Dissociation)	MS2	0.117	73.0483	20036	Pol_II_3.raw	3.21	0	0.0002203
	Sequest HT (A11)	Unambiguous	SGSTIMAcIScAEELER	C8(Carbamidomethyl); C11(Carbamidomethyl)	2	2	XP_044370961.1; XP_044376297.1	XP_044370961.1; XP_044376297.1	0	2	0.4899	0	1	1	957.427	1913.85	1913.84	3.43	0.00328	42934616	CID (Collision Induced Dissociation)	MS2	0.155	73.0507	20037	Pol_II_3.raw	2.98	0	0.0001624
	Sequest HT (A11)	Unambiguous	SGSTIMAcIScAEELER	C8(Carbamidomethyl); C11(Carbamidomethyl)	2	2	XP_044370961.1; XP_044376297.1	XP_044370961.1; XP_044376297.1	0	2	0.5429	0	1	1	957.427	1913.85	1913.84	3.11	0.00298	37942200	CID (Collision Induced Dissociation)	MS2	0.132	73.1083	20054	Pol_II_3.raw	3.85	0	0.0002885
	Sequest HT (A11)	Unambiguous	SGSTIMAcIScAEELER	C8(Carbamidomethyl); C11(Carbamidomethyl)	2	2	XP_044370961.1; XP_044376297.1	XP_044370961.1; XP_044376297.1	0	3	0.1767	0	1	1	638.619	1913.84	1913.84	1.8	0.00115	12225068	CID (Collision Induced Dissociation)	MS2	0.238	72.1098	19748	Pol_II_3.raw	2.66	0	0.0001346
	Sequest HT (A11)	Unambiguous	SGSTIMAcIScAEELER	C8(Carbamidomethyl); C11(Carbamidomethyl)	2	2	XP_044370961.1; XP_044376297.1	XP_044370961.1; XP_044376297.1	0	3	0.3438	0	1	1	638.62	1913.84	1913.84	2.47	0.00157	10870674	CID (Collision Induced Dissociation)	MS2	0.285	72.168	19766	Pol_II_3.raw	3.2	0	7.408e-05
	Sequest HT (A11)	Unambiguous	SGSTIMAcIScAEELER	C8(Carbamidomethyl); C11(Carbamidomethyl)	2	2	XP_044370961.1; XP_044376297.1	XP_044370961.1; XP_044376297.1	0	2	0.5485	0	1	1	957.427	1913.85	1913.84	3.11	0.00298	37942200	CID (Collision Induced Dissociation)	MS2	0.176	73.1107	20055	Pol_II_3.raw	2.99	0	7.384e-05
	Sequest HT (A11)	Unambiguous	QGFGVSGEVVEAIQSAK		1	1	XP_044376297.1	XP_044376297.1	0	2	0.4966	0	1	1	853.446	1705.89	1705.88	5.87	0.005	13951.3	CID (Collision Induced Dissociation)	MS2	50	151.885	43232	Pol_II_3.raw	2.96	0	0.0007701
	Sequest HT (A11)	Unambiguous	SPQLIIMYNPDQEK		1	1	XP_044376297.1	XP_044376297.1	0	2	0.626	0	1	1	838.424	1675.84	1675.84	3.35	0.00281	3.01232e+06	CID (Collision Induced Dissociation)	MS2	1.844	64.5898	17446	Pol_II_3.raw	3.69	0	9.153e-05
	Sequest HT (A11)	Unambiguous	SPQLIIMYNPDQEK		1	1	XP_044376297.1	XP_044376297.1	0	2	0.6175	0	1	1	838.423	1675.84	1675.84	2.11	0.00177	2428666	CID (Collision Induced Dissociation)	MS2	2.059	64.6547	17467	Pol_II_3.raw	2.85	0	0.000191
	Sequest HT (A11)	Unambiguous	VVAESEAGTVTATDVADAAGTVYR		1	1	XP_044376297.1	XP_044376297.1	0	3	0.4552	0	1	1	785.057	2353.16	2353.15	1.99	0.00156	2.52751e+06	CID (Collision Induced Dissociation)	MS2	1.211	66.949	18168	Pol_II_3.raw	2.9	0	0.000617
	Sequest HT (A11)	Unambiguous	RVVAESEAGTVTATDVADAAGTVYR		1	1	XP_044376297.1	XP_044376297.1	1	3	0.512	0	1	1	837.091	2509.26	2509.25	1.93	0.00161	5442534	CID (Collision Induced Dissociation)	MS2	0.511	61.5457	16508	Pol_II_3.raw	2.91	0	0.007269
	Sequest HT (A11)	Unambiguous	RVVAESEAGTVTATDVADAAGTVYR		1	1	XP_044376297.1	XP_044376297.1	1	2	0.6323	0	1	1	1255.14	2509.26	2509.25	4.61	0.00578	901249	CID (Collision Induced Dissociation)	MS2	2.851	61.2629	16422	Pol_II_3.raw	3.1	0	0.0004972
	Sequest HT (A11)	Unambiguous	RVVAESEAGTVTATDVADAAGTVYR		1	1	XP_044376297.1	XP_044376297.1	1	2	0.6675	0	1	1	1255.13	2509.26	2509.25	1.5	0.00188	1.11458e+06	CID (Collision Induced Dissociation)	MS2	3.312	61.3319	16444	Pol_II_3.raw	3.91	0	7.178e-05
	Sequest HT (A11)	Unambiguous	RVVAESEAGTVTATDVADAAGTVYR		1	1	XP_044376297.1	XP_044376297.1	1	3	0.5847	0	1	1	837.092	2509.26	2509.25	2.88	0.00241	5.90173e+06	CID (Collision Induced Dissociation)	MS2	0.48	61.4875	16490	Pol_II_3.raw	3.54	0	0.0004086
	Sequest HT (A11)	Unambiguous	QGFGVSGEVVEAIQSAK		1	1	XP_044376297.1	XP_044376297.1	0	2	0.1569	0	1	1	853.444	1705.88	1705.88	2.5	0.00213	1.19008e+06	CID (Collision Induced Dissociation)	MS2	2.199	90.1587	25254	Pol_II_3.raw	1.53	0	0.001671
	Sequest HT (A11)	Unambiguous	LQFITMDPGALFLPVQLHADAVFYVHSGR		3	3	XP_044370961.1; XP_044376297.1; XP_044360175.1	XP_044370961.1; XP_044376297.1; XP_044360175.1	0	3	0.3647	0	1	1	1081.57	3242.7	3242.68	5.13	0.00555	1.13038e+06	CID (Collision Induced Dissociation)	MS2	1.536	107.906	30674	Pol_II_3.raw	2.55	0	0.02552
	Sequest HT (A11)	Unambiguous	SGSTIMAcIScAEELER	C8(Carbamidomethyl); C11(Carbamidomethyl)	2	2	XP_044370961.1; XP_044376297.1	XP_044370961.1; XP_044376297.1	0	2	0.3952	0	1	1	957.428	1913.85	1913.84	4.64	0.00444	183403	CID (Collision Induced Dissociation)	MS2	27.944	149.423	42528	Pol_II_3.raw	2.1	0	0.003572
[truncated: 4,317 more rows]
