# Supplementary material for: A remodeled RNA polymerase II complex catalyzing viroid RNA-templated transcription
Source: PLoS Pathog. 2022 Sep 19;18(9):e1010850. doi: 10.1371/journal.ppat.1010850 (PMC9521916; doi:10.1371/journal.ppat.1010850)
Supplement: S4 Dataset — (XLSX) [file ppat.1010850.s011.xlsx]

## Sheet: Proteins
S4 Dataset. nLC-MS/MS for remodeledPol II (replicate 1).
Protein FDR Confidence	Accession	Description	Exp. q-value	Sum PEP Score	Coverage	# Peptides	# PSMs	# Unique Peptides	# Protein Groups	# AAs	MW [kDa]	calc. pI	Score Sequest HT	# Peptides Sequest HT
High	XP_044444971.1	DNA-directed RNA polymerase II subunit RPB1-like isoform X2 [Triticum aestivum]	0	57.64	22.591	26	60	18	1	1868	208	6.2	199.44	26
	Identifying Node	PSM Ambiguity	Annotated Sequence	Modifications	# Protein Groups	# Proteins	Master Protein Accessions	Protein Accessions	# Missed Cleavages	Charge	DeltaScore	DeltaCn	Rank	Search Engine Rank	m/z [Da]	MH+ [Da]	Theo. MH+ [Da]	DeltaM [ppm]	Deltam/z [Da]	Intensity	Activation Type	MS Order	Ion Inject Time [ms]	RT [min]	First Scan	Spectrum File	XCorr	Percolator q-Value	Percolator PEP
	Sequest HT (A11)	Unambiguous	TPSLSVFLKPEVSK		2	9	XP_044444971.1; XP_044391333.1	XP_044429705.1; XP_044399994.1; XP_044444971.1; XP_044422530.1; XP_044399993.1; XP_044391333.1; XP_044444970.1; XP_044391332.1; XP_044422531.1	0	2	0.555	0	1	1	766.44	1531.87	1531.87	0.29	0.00022	2.46269e+06	CID (Collision Induced Dissociation)	MS2	1.734	63.4128	16461	PD_1.raw	4.09	0	0.005747
	Sequest HT (A11)	Unambiguous	TPSLSVFLKPEVSK		2	9	XP_044444971.1; XP_044391333.1	XP_044429705.1; XP_044399994.1; XP_044444971.1; XP_044422530.1; XP_044399993.1; XP_044391333.1; XP_044444970.1; XP_044391332.1; XP_044422531.1	0	2	0.5623	0	1	1	766.441	1531.87	1531.87	1.08	0.00083	1.33088e+06	CID (Collision Induced Dissociation)	MS2	3.486	63.3624	16446	PD_1.raw	3.45	0	0.01264
	Sequest HT (A11)	Unambiguous	TPSLSVFLKPEVSK		2	9	XP_044444971.1; XP_044391333.1	XP_044429705.1; XP_044399994.1; XP_044444971.1; XP_044422530.1; XP_044399993.1; XP_044391333.1; XP_044444970.1; XP_044391332.1; XP_044422531.1	0	3	0.4762	0	1	1	511.296	1531.87	1531.87	0.8	0.00041	3140068	CID (Collision Induced Dissociation)	MS2	1.557	63.3557	16443	PD_1.raw	2.31	0	0.01971
	Sequest HT (A11)	Unambiguous	TPSLSVFLKPEVSK		2	9	XP_044444971.1; XP_044391333.1	XP_044429705.1; XP_044399994.1; XP_044444971.1; XP_044422530.1; XP_044399993.1; XP_044391333.1; XP_044444970.1; XP_044391332.1; XP_044422531.1	0	3	0.5214	0	1	1	511.296	1531.87	1531.87	0.8	0.00041	1.18419e+06	CID (Collision Induced Dissociation)	MS2	5.057	63.2907	16422	PD_1.raw	2.34	0	0.05403
	Sequest HT (A11)	Unambiguous	AEVLELMMVPK		2	10	XP_044444971.1; XP_044391333.1	XP_044327129.1; XP_044429705.1; XP_044399994.1; XP_044444971.1; XP_044422530.1; XP_044391333.1; XP_044459984.1; XP_044444970.1; XP_044391332.1; XP_044422531.1	0	2	0.5102	0	1	1	630.342	1259.68	1259.67	2.39	0.00151	11525538	CID (Collision Induced Dissociation)	MS2	0.559	72.0135	19118	PD_1.raw	3.43	0	0.06139
	Sequest HT (A11)	Unambiguous	AEVLELMMVPK		2	10	XP_044444971.1; XP_044391333.1	XP_044327129.1; XP_044429705.1; XP_044399994.1; XP_044444971.1; XP_044422530.1; XP_044391333.1; XP_044459984.1; XP_044444970.1; XP_044391332.1; XP_044422531.1	0	2	0.4912	0	1	1	630.342	1259.68	1259.67	2.39	0.00151	7.51347e+06	CID (Collision Induced Dissociation)	MS2	0.854	71.9644	19104	PD_1.raw	3.4	0	0.0668
	Sequest HT (A11)	Unambiguous	RPSDMHPMEIVEAIDKLQER		1	5	XP_044444971.1	XP_044429705.1; XP_044444971.1; XP_044422530.1; XP_044444970.1; XP_044422531.1	1	3	0.5953	0	1	1	798.737	2394.2	2394.19	2.82	0.00225	1.4642e+06	CID (Collision Induced Dissociation)	MS2	2.363	70.901	18780	PD_1.raw	5.56	0	2.736e-05
	Sequest HT (A11)	Unambiguous	RPSDMHPMEIVEAIDKLQER		1	5	XP_044444971.1	XP_044429705.1; XP_044444971.1; XP_044422530.1; XP_044444970.1; XP_044422531.1	1	3	0.6117	0	1	1	798.738	2394.2	2394.19	3.59	0.00286	990381	CID (Collision Induced Dissociation)	MS2	2.236	70.6971	18720	PD_1.raw	6.49	0	0.0002334
	Sequest HT (A11)	Unambiguous	ISDEDcLLLGLNPK	C6(Carbamidomethyl)	1	5	XP_044444971.1	XP_044429705.1; XP_044444971.1; XP_044422530.1; XP_044444970.1; XP_044422531.1	0	2	0.4225	0	1	1	793.908	1586.81	1586.81	0.12	9e-05	1.30408e+06	CID (Collision Induced Dissociation)	MS2	1.091	68.9527	18175	PD_1.raw	3.29	0	0.01164
	Sequest HT (A11)	Unambiguous	FSAWHAETESGFITPGDTMVR		1	5	XP_044444971.1	XP_044429705.1; XP_044444971.1; XP_044422530.1; XP_044444970.1; XP_044422531.1	0	2	0.6757	0	1	1	1170.03	2339.06	2339.08	-8.93	-0.01044	1.53121e+06	CID (Collision Induced Dissociation)	MS2	6.902	68.187	17939	PD_1.raw	4.78	0	0.001848
	Sequest HT (A11)	Unambiguous	RIPFGFVDR		1	9	XP_044444971.1	XP_044327129.1; XP_044429652.1; XP_044429705.1; XP_044444971.1; XP_044422530.1; XP_044459984.1; XP_044444970.1; XP_044440562.1; XP_044422531.1	1	2	0.3004	0	1	1	553.809	1106.61	1106.61	-0.13	-7e-05	3.45447e+06	CID (Collision Induced Dissociation)	MS2	1.664	56.5347	14369	PD_1.raw	2.33	0	0.09594
	Sequest HT (A11)	Unambiguous	NSLGDVIQFLYGEDGMDAVWIESQK		1	7	XP_044444971.1	XP_044327129.1; XP_044429705.1; XP_044444971.1; XP_044422530.1; XP_044459984.1; XP_044444970.1; XP_044422531.1	0	3	0.452	0	1	1	938.784	2814.34	2814.33	3.16	0.00297	1.68249e+06	CID (Collision Induced Dissociation)	MS2	1.767	108.38	30206	PD_1.raw	4.58	0	0.03913
	Sequest HT (A11)	Unambiguous	NSLGDVIQFLYGEDGMDAVWIESQK		1	7	XP_044444971.1	XP_044327129.1; XP_044429705.1; XP_044444971.1; XP_044422530.1; XP_044459984.1; XP_044444970.1; XP_044422531.1	0	3	0.6105	0	1	1	938.785	2814.34	2814.33	3.55	0.00333	515232	CID (Collision Induced Dissociation)	MS2	2.332	108.153	30137	PD_1.raw	4.57	0	0.03253
	Sequest HT (A11)	Unambiguous	NSLGDVIQFLYGEDGMDAVWIESQKLDSLK		1	7	XP_044444971.1	XP_044327129.1; XP_044429705.1; XP_044444971.1; XP_044422530.1; XP_044459984.1; XP_044444970.1; XP_044422531.1	1	3	0.6064	0	1	1	1124.22	3370.66	3370.65	2.3	0.00259	1.22859e+06	CID (Collision Induced Dissociation)	MS2	1.373	109.724	30620	PD_1.raw	5.03	0	0.007069
	Sequest HT (A11)	Unambiguous	NSLGDVIQFLYGEDGMDAVWIESQKLDSLK		1	7	XP_044444971.1	XP_044327129.1; XP_044429705.1; XP_044444971.1; XP_044422530.1; XP_044459984.1; XP_044444970.1; XP_044422531.1	1	3	0.5079	0	1	1	1124.22	3370.66	3370.65	2.3	0.00259	1.22859e+06	CID (Collision Induced Dissociation)	MS2	1.782	109.738	30626	PD_1.raw	4.43	0	0.001136
	Sequest HT (A11)	Unambiguous	NGAPAHIITEFAQLLQFHIATYFDNDLPGQPR		1	7	XP_044444971.1	XP_044327129.1; XP_044429705.1; XP_044444971.1; XP_044422530.1; XP_044459984.1; XP_044444970.1; XP_044422531.1	0	3	0.5648	0	1	1	1198.94	3594.82	3594.81	1.16	0.00139	937290	CID (Collision Induced Dissociation)	MS2	1.628	114.203	31989	PD_1.raw	4.09	0	0.0408
	Sequest HT (A11)	Unambiguous	SVTHATEIWYDPDPLGTIIEEDVEFVR		1	5	XP_044444971.1	XP_044429705.1; XP_044444971.1; XP_044422530.1; XP_044444970.1; XP_044422531.1	0	3	0.5973	0	1	1	1044.52	3131.53	3131.52	4.39	0.00458	1.39528e+06	CID (Collision Induced Dissociation)	MS2	1.714	103.02	28553	PD_1.raw	5.91	0	0.03902
	Sequest HT (A11)	Unambiguous	NSLGDVIQFLYGEDGMDAVWIESQKLDSLK		1	7	XP_044444971.1	XP_044327129.1; XP_044429705.1; XP_044444971.1; XP_044422530.1; XP_044459984.1; XP_044444970.1; XP_044422531.1	1	3	0.5391	0	1	1	1124.23	3370.67	3370.65	4.58	0.00515	1.12974e+06	CID (Collision Induced Dissociation)	MS2	1.552	109.787	30640	PD_1.raw	4.47	0	0.002579
	Sequest HT (A11)	Unambiguous	NSLGDVIQFLYGEDGMDAVWIESQKLDSLK		1	7	XP_044444971.1	XP_044327129.1; XP_044429705.1; XP_044444971.1; XP_044422530.1; XP_044459984.1; XP_044444970.1; XP_044422531.1	1	3	0.5281	0	1	1	1124.23	3370.67	3370.65	4.58	0.00515	1.12974e+06	CID (Collision Induced Dissociation)	MS2	1.431	109.783	30638	PD_1.raw	4.62	0	0.006907
	Sequest HT (A11)	Unambiguous	SVTHATEIWYDPDPLGTIIEEDVEFVR		1	5	XP_044444971.1	XP_044429705.1; XP_044444971.1; XP_044422530.1; XP_044444970.1; XP_044422531.1	0	3	0.5811	0	1	1	1044.52	3131.55	3131.52	8.95	0.00934	593321	CID (Collision Induced Dissociation)	MS2	3.32	102.927	28527	PD_1.raw	5.18	0	0.0139
	Sequest HT (A11)	Unambiguous	LNLSVTSPYNADFDGDEMNMHVPQSFETR		2	10	XP_044444971.1; XP_044391333.1	XP_044327129.1; XP_044429705.1; XP_044399994.1; XP_044444971.1; XP_044422530.1; XP_044399993.1; XP_044391333.1; XP_044459984.1; XP_044444970.1; XP_044422531.1	0	3	0.0733	0	1	1	1105.5	3314.48	3314.47	1.59	0.00175	2055486	CID (Collision Induced Dissociation)	MS2	1.344	82.995	22446	PD_1.raw	1.91	0	0.02027
	Sequest HT (A11)	Unambiguous	LNLSVTSPYNADFDGDEMNMHVPQSFETR		2	10	XP_044444971.1; XP_044391333.1	XP_044327129.1; XP_044429705.1; XP_044399994.1; XP_044444971.1; XP_044422530.1; XP_044399993.1; XP_044391333.1; XP_044459984.1; XP_044444970.1; XP_044422531.1	0	3	0.5726	0	1	1	1105.5	3314.48	3314.47	3.57	0.00395	2.35005e+06	CID (Collision Induced Dissociation)	MS2	1.139	82.466	22283	PD_1.raw	3.65	0	0.005248
	Sequest HT (A11)	Unambiguous	LVQFGILSPDEIR		1	2	XP_044444971.1	XP_044444971.1; XP_044444970.1	0	2	0.3399	0	1	1	743.919	1486.83	1486.83	2.5	0.00186	1.93229e+06	CID (Collision Induced Dissociation)	MS2	3.79	73.1449	19470	PD_1.raw	3.56	0	0.008399
	Sequest HT (A11)	Unambiguous	LVQFGILSPDEIR		1	2	XP_044444971.1	XP_044444971.1; XP_044444970.1	0	2	0.4667	0	1	1	743.918	1486.83	1486.83	2.09	0.00156	1.64893e+06	CID (Collision Induced Dissociation)	MS2	3.626	73.0898	19454	PD_1.raw	3.15	0	0.01737
	Sequest HT (A11)	Unambiguous	INHEFDDDLScIFNDDNADKLILR	C11(Carbamidomethyl)	1	8	XP_044444971.1	XP_044327129.1; XP_044429705.1; XP_044444971.1; XP_044335362.1; XP_044422530.1; XP_044459984.1; XP_044444970.1; XP_044422531.1	1	3	0.3675	0	1	1	964.788	2892.35	2892.35	1.36	0.00131	4132024	CID (Collision Induced Dissociation)	MS2	0.506	86.7508	23601	PD_1.raw	3.02	0	0.08822
	Sequest HT (A11)	Unambiguous	TLGTSTGSLIHVIWEEVGPDAAR		1	5	XP_044444971.1	XP_044429705.1; XP_044444971.1; XP_044422530.1; XP_044444970.1; XP_044422531.1	0	3	0.5564	0	1	1	803.754	2409.25	2409.24	2.84	0.00228	2.37061e+06	CID (Collision Induced Dissociation)	MS2	1.879	95.2628	26184	PD_1.raw	3.81	0	0.002292
	Sequest HT (A11)	Unambiguous	TLGTSTGSLIHVIWEEVGPDAAR		1	5	XP_044444971.1	XP_044429705.1; XP_044444971.1; XP_044422530.1; XP_044444970.1; XP_044422531.1	0	3	0.5259	0	1	1	803.754	2409.25	2409.24	2.16	0.00173	2.06907e+06	CID (Collision Induced Dissociation)	MS2	1.536	95.1869	26159	PD_1.raw	4.64	0	0.005754
	Sequest HT (A11)	Unambiguous	TLPHFTKDDYGPESR		1	9	XP_044444971.1	XP_044327129.1; XP_044429652.1; XP_044429705.1; XP_044444971.1; XP_044422530.1; XP_044459984.1; XP_044444970.1; XP_044440562.1; XP_044422531.1	1	2	0.4492	0	1	1	881.924	1762.84	1762.84	1.13	0.00099	961400	CID (Collision Induced Dissociation)	MS2	6.258	40.9313	9690	PD_1.raw	3.54	0	0.03689
	Sequest HT (A11)	Unambiguous	TLPHFTKDDYGPESR		1	9	XP_044444971.1	XP_044327129.1; XP_044429652.1; XP_044429705.1; XP_044444971.1; XP_044422530.1; XP_044459984.1; XP_044444970.1; XP_044440562.1; XP_044422531.1	1	2	0.4058	0	1	1	881.923	1762.84	1762.84	0.02	2e-05	492923	CID (Collision Induced Dissociation)	MS2	10.871	40.8912	9681	PD_1.raw	3.45	0	0.06912
	Sequest HT (A11)	Unambiguous	TLPHFTKDDYGPESR		1	9	XP_044444971.1	XP_044327129.1; XP_044429652.1; XP_044429705.1; XP_044444971.1; XP_044422530.1; XP_044459984.1; XP_044444970.1; XP_044440562.1; XP_044422531.1	1	2	0.4453	0	1	1	881.923	1762.84	1762.84	0.02	2e-05	492923	CID (Collision Induced Dissociation)	MS2	9.114	40.8699	9672	PD_1.raw	3.93	0	0.04979
	Sequest HT (A11)	Unambiguous	TLPHFTKDDYGPESR		1	9	XP_044444971.1	XP_044327129.1; XP_044429652.1; XP_044429705.1; XP_044444971.1; XP_044422530.1; XP_044459984.1; XP_044444970.1; XP_044440562.1; XP_044422531.1	1	2	0.4524	0	1	1	881.925	1762.84	1762.84	1.47	0.0013	540382	CID (Collision Induced Dissociation)	MS2	13.545	40.8353	9665	PD_1.raw	3.36	0	0.03502
	Sequest HT (A11)	Unambiguous	LKELVEYGPHPPPGK		2	12	XP_044444971.1; XP_044391333.1	XP_044327129.1; XP_044429652.1; XP_044429705.1; XP_044399994.1; XP_044444971.1; XP_044422530.1; XP_044391333.1; XP_044425929.1; XP_044459984.1; XP_044444970.1; XP_044440562.1; XP_044422531.1	1	3	0.4696	0	1	1	554.308	1660.91	1660.91	1.44	0.0008	3826113	CID (Collision Induced Dissociation)	MS2	0.928	40.5009	9561	PD_1.raw	2.96	0	0.01942
	Sequest HT (A11)	Unambiguous	GGcGAQQPNITVDGmK	C3(Carbamidomethyl); M15(Oxidation)	1	7	XP_044444971.1	XP_044327129.1; XP_044429705.1; XP_044444971.1; XP_044422530.1; XP_044459984.1; XP_044444970.1; XP_044422531.1	0	2	0.6521	0	1	1	824.877	1648.75	1648.74	2.88	0.00237	302454	CID (Collision Induced Dissociation)	MS2	27.538	32.4892	7233	PD_1.raw	4.11	0	0.01683
	Sequest HT (A11)	Unambiguous	LKELVEYGPHPPPGK		2	12	XP_044444971.1; XP_044391333.1	XP_044327129.1; XP_044429652.1; XP_044429705.1; XP_044399994.1; XP_044444971.1; XP_044422530.1; XP_044391333.1; XP_044425929.1; XP_044459984.1; XP_044444970.1; XP_044440562.1; XP_044422531.1	1	4	0.4138	0	1	1	415.983	1660.91	1660.91	1.66	0.00069	4.22629e+06	CID (Collision Induced Dissociation)	MS2	1.694	39.9459	9398	PD_1.raw	2.61	0	0.02372
	Sequest HT (A11)	Unambiguous	LKELVEYGPHPPPGK		2	12	XP_044444971.1; XP_044391333.1	XP_044327129.1; XP_044429652.1; XP_044429705.1; XP_044399994.1; XP_044444971.1; XP_044422530.1; XP_044391333.1; XP_044425929.1; XP_044459984.1; XP_044444970.1; XP_044440562.1; XP_044422531.1	1	4	0.483	0	1	1	415.983	1660.91	1660.91	2.54	0.00105	4730802	CID (Collision Induced Dissociation)	MS2	1.692	39.8838	9380	PD_1.raw	2.94	0	0.06681
	Sequest HT (A11)	Unambiguous	LKELVEYGPHPPPGK		2	12	XP_044444971.1; XP_044391333.1	XP_044327129.1; XP_044429652.1; XP_044429705.1; XP_044399994.1; XP_044444971.1; XP_044422530.1; XP_044391333.1; XP_044425929.1; XP_044459984.1; XP_044444970.1; XP_044440562.1; XP_044422531.1	1	4	0.3633	0	1	1	415.983	1660.91	1660.91	1.95	0.00081	4466414	CID (Collision Induced Dissociation)	MS2	1.193	39.7057	9328	PD_1.raw	2.89	0	0.05767
	Sequest HT (A11)	Unambiguous	LKELVEYGPHPPPGK		2	12	XP_044444971.1; XP_044391333.1	XP_044327129.1; XP_044429652.1; XP_044429705.1; XP_044399994.1; XP_044444971.1; XP_044422530.1; XP_044391333.1; XP_044425929.1; XP_044459984.1; XP_044444970.1; XP_044440562.1; XP_044422531.1	1	4	0.4218	0	1	1	415.983	1660.91	1660.91	1.8	0.00075	7.24691e+06	CID (Collision Induced Dissociation)	MS2	1.237	39.6424	9309	PD_1.raw	2.94	0	0.08084
	Sequest HT (A11)	Unambiguous	LKELVEYGPHPPPGK		2	12	XP_044444971.1; XP_044391333.1	XP_044327129.1; XP_044429652.1; XP_044429705.1; XP_044399994.1; XP_044444971.1; XP_044422530.1; XP_044391333.1; XP_044425929.1; XP_044459984.1; XP_044444970.1; XP_044440562.1; XP_044422531.1	1	3	0.4715	0	1	1	554.308	1660.91	1660.91	2.1	0.00117	3.54286e+06	CID (Collision Induced Dissociation)	MS2	0.801	40.4405	9543	PD_1.raw	2.63	0	0.02949
	Sequest HT (A11)	Unambiguous	SSDQHLELGYKVER		2	13	XP_044444971.1; XP_044391333.1	XP_044327129.1; XP_044429705.1; XP_044399994.1; XP_044444971.1; XP_044422530.1; XP_044399993.1; XP_044391333.1; XP_044425929.1; XP_044459984.1; XP_044444970.1; XP_044440562.1; XP_044391332.1; XP_044422531.1	1	2	0.3463	0	1	1	830.922	1660.84	1660.83	4.62	0.00384	706252	CID (Collision Induced Dissociation)	MS2	13.617	33.0801	7408	PD_1.raw	2.83	0	0.05246
	Sequest HT (A11)	Unambiguous	KSSDQHLELGYKVER		2	13	XP_044444971.1; XP_044391333.1	XP_044327129.1; XP_044429705.1; XP_044399994.1; XP_044444971.1; XP_044422530.1; XP_044399993.1; XP_044391333.1; XP_044425929.1; XP_044459984.1; XP_044444970.1; XP_044440562.1; XP_044391332.1; XP_044422531.1	2	3	0.3019	0	1	1	596.982	1788.93	1788.92	3.71	0.00221	352239	CID (Collision Induced Dissociation)	MS2	12.106	32.3416	7187	PD_1.raw	3.08	0	0.02711
	Sequest HT (A11)	Unambiguous	GGcGAQQPNITVDGmK	C3(Carbamidomethyl); M15(Oxidation)	1	7	XP_044444971.1	XP_044327129.1; XP_044429705.1; XP_044444971.1; XP_044422530.1; XP_044459984.1; XP_044444970.1; XP_044422531.1	0	2	0.5365	0	1	1	824.877	1648.75	1648.74	2.43	0.002	175384	CID (Collision Induced Dissociation)	MS2	50	32.3686	7198	PD_1.raw	3.84	0	0.01121
	Sequest HT (A11)	Unambiguous	KSSDQHLELGYKVER		2	13	XP_044444971.1; XP_044391333.1	XP_044327129.1; XP_044429705.1; XP_044399994.1; XP_044444971.1; XP_044422530.1; XP_044399993.1; XP_044391333.1; XP_044425929.1; XP_044459984.1; XP_044444970.1; XP_044440562.1; XP_044391332.1; XP_044422531.1	2	4	0.2682	0	1	1	447.987	1788.93	1788.92	1.34	0.0006	1.91051e+06	CID (Collision Induced Dissociation)	MS2	15.548	32.3965	7202	PD_1.raw	3.02	0	0.06683
	Sequest HT (A11)	Unambiguous	KSSDQHLELGYKVER		2	13	XP_044444971.1; XP_044391333.1	XP_044327129.1; XP_044429705.1; XP_044399994.1; XP_044444971.1; XP_044422530.1; XP_044399993.1; XP_044391333.1; XP_044425929.1; XP_044459984.1; XP_044444970.1; XP_044440562.1; XP_044391332.1; XP_044422531.1	2	4	0.2964	0	1	1	447.987	1788.93	1788.92	1.55	0.00069	1.04302e+06	CID (Collision Induced Dissociation)	MS2	19.512	32.3565	7193	PD_1.raw	3.07	0	0.007732
	Sequest HT (A11)	Unambiguous	SSDQHLELGYKVER		2	13	XP_044444971.1; XP_044391333.1	XP_044327129.1; XP_044429705.1; XP_044399994.1; XP_044444971.1; XP_044422530.1; XP_044399993.1; XP_044391333.1; XP_044425929.1; XP_044459984.1; XP_044444970.1; XP_044440562.1; XP_044391332.1; XP_044422531.1	1	3	0.095	0	1	1	554.282	1660.83	1660.83	1.6	0.00088	4.63183e+06	CID (Collision Induced Dissociation)	MS2	0.493	33.1244	7418	PD_1.raw	2	0	0.09324
	Sequest HT (A11)	Unambiguous	SSDQHLELGYKVER		2	13	XP_044444971.1; XP_044391333.1	XP_044327129.1; XP_044429705.1; XP_044399994.1; XP_044444971.1; XP_044422530.1; XP_044399993.1; XP_044391333.1; XP_044425929.1; XP_044459984.1; XP_044444970.1; XP_044440562.1; XP_044391332.1; XP_044422531.1	1	2	0.4421	0	1	1	830.922	1660.84	1660.83	4.84	0.00402	477670	CID (Collision Induced Dissociation)	MS2	16.038	32.9756	7380	PD_1.raw	3.37	0	0.03136
	Sequest HT (A11)	Unambiguous	IcAGGDELEVQDQQDADEPVKK	C2(Carbamidomethyl)	1	5	XP_044444971.1	XP_044429705.1; XP_044444971.1; XP_044422530.1; XP_044444970.1; XP_044422531.1	1	3	0.3693	0	1	1	815.381	2444.13	2444.12	1.86	0.00152	491627	CID (Collision Induced Dissociation)	MS2	7.291	42.6637	10211	PD_1.raw	2.87	0	0.04999
	Sequest HT (A11)	Unambiguous	RGGcGAQQPNITVDGMK	C4(Carbamidomethyl)	1	5	XP_044444971.1	XP_044429705.1; XP_044444971.1; XP_044422530.1; XP_044444970.1; XP_044422531.1	1	2	0.6488	0	1	1	894.931	1788.86	1788.85	4.02	0.00359	593878	CID (Collision Induced Dissociation)	MS2	11.803	33.0275	7394	PD_1.raw	4.1	0	0.001426
	Sequest HT (A11)	Unambiguous	GGcGAQQPNITVDGMK	C3(Carbamidomethyl)	1	7	XP_044444971.1	XP_044327129.1; XP_044429705.1; XP_044444971.1; XP_044422530.1; XP_044459984.1; XP_044444970.1; XP_044422531.1	0	2	0.5995	0	1	1	816.88	1632.75	1632.75	3.15	0.00257	1.26923e+06	CID (Collision Induced Dissociation)	MS2	4.384	42.9238	10292	PD_1.raw	4.37	0	0.01627
	Sequest HT (A11)	Unambiguous	GGcGAQQPNITVDGMK	C3(Carbamidomethyl)	1	7	XP_044444971.1	XP_044327129.1; XP_044429705.1; XP_044444971.1; XP_044422530.1; XP_044459984.1; XP_044444970.1; XP_044422531.1	0	2	0.613	0	1	1	816.879	1632.75	1632.75	2.78	0.00227	1.22171e+06	CID (Collision Induced Dissociation)	MS2	4.714	42.9646	10302	PD_1.raw	4.91	0	0.009944
	Sequest HT (A11)	Unambiguous	VVPGDDAMSIEAQK		2	10	XP_044444971.1; XP_044391333.1	XP_044327129.1; XP_044429705.1; XP_044399994.1; XP_044444971.1; XP_044422530.1; XP_044399993.1; XP_044391333.1; XP_044459984.1; XP_044444970.1; XP_044422531.1	0	2	0.4082	0	1	1	730.36	1459.71	1459.71	1.79	0.0013	4.38234e+06	CID (Collision Induced Dissociation)	MS2	1.465	43.8675	10569	PD_1.raw	1.47	0	0.04221
	Sequest HT (A11)	Unambiguous	IcAGGDELEVQDQQDADEPVKK	C2(Carbamidomethyl)	1	5	XP_044444971.1	XP_044429705.1; XP_044444971.1; XP_044422530.1; XP_044444970.1; XP_044422531.1	1	3	0.3167	0	1	1	815.38	2444.13	2444.12	0.21	0.00017	491036	CID (Collision Induced Dissociation)	MS2	6.466	42.727	10230	PD_1.raw	3	0	0.02693
	Sequest HT (A11)	Unambiguous	VVPGDDAMSIEAQK		2	10	XP_044444971.1; XP_044391333.1	XP_044327129.1; XP_044429705.1; XP_044399994.1; XP_044444971.1; XP_044422530.1; XP_044399993.1; XP_044391333.1; XP_044459984.1; XP_044444970.1; XP_044422531.1	0	1	0.4488	0	1	1	1459.72	1459.72	1459.71	4.26	0.00622	506370	CID (Collision Induced Dissociation)	MS2	21.589	44.3781	10724	PD_1.raw	2.54	0	0.03839
	Sequest HT (A11)	Unambiguous	NATLFFNILLR		1	5	XP_044444971.1	XP_044429705.1; XP_044444971.1; XP_044422530.1; XP_044444970.1; XP_044422531.1	0	2	0.4253	0	1	1	661.386	1321.76	1321.76	1.71	0.00113	3.61034e+06	CID (Collision Induced Dissociation)	MS2	0.994	96.443	26537	PD_1.raw	2.61	0.002122	0.1441
	Sequest HT (A11)	Unambiguous	TVITPDPNINIDQLGVPWSIALNLTYPETVTPYNIER		1	8	XP_044444971.1	XP_044327129.1; XP_044429705.1; XP_044444971.1; XP_044422530.1; XP_044425929.1; XP_044459984.1; XP_044444970.1; XP_044422531.1	0	4	0.2492	0	1	1	1042.55	4167.18	4167.16	3.48	0.00362	2.6421e+06	CID (Collision Induced Dissociation)	MS2	3.584	111.153	31052	PD_1.raw	3.09	0.002122	0.1336
	Sequest HT (A11)	Unambiguous	IPFGFVDR		1	9	XP_044444971.1	XP_044327129.1; XP_044429652.1; XP_044429705.1; XP_044444971.1; XP_044422530.1; XP_044459984.1; XP_044444970.1; XP_044440562.1; XP_044422531.1	0	2	0.3952	0	1	1	475.758	950.509	950.509	-0.56	-0.00027	1.55818e+06	CID (Collision Induced Dissociation)	MS2	4.099	60.4921	15563	PD_1.raw	2.1	0.002122	0.1402
	Sequest HT (A11)	Unambiguous	IPFGFVDR		1	9	XP_044444971.1	XP_044327129.1; XP_044429652.1; XP_044429705.1; XP_044444971.1; XP_044422530.1; XP_044459984.1; XP_044444970.1; XP_044440562.1; XP_044422531.1	0	2	0.5274	0	1	1	475.758	950.509	950.509	-0.49	-0.00023	594480	CID (Collision Induced Dissociation)	MS2	11.61	60.3765	15528	PD_1.raw	2.01	0.002122	0.1442
	Sequest HT (A11)	Unambiguous	TMMESFENR		2	9	XP_044444971.1; XP_044391333.1	XP_044327129.1; XP_044429705.1; XP_044399994.1; XP_044444971.1; XP_044422530.1; XP_044391333.1; XP_044459984.1; XP_044444970.1; XP_044422531.1	0	2	0.1872	0	1	1	572.743	1144.48	1144.48	2.42	0.00139	2.63288e+06	CID (Collision Induced Dissociation)	MS2	0.937	42.5428	10173	PD_1.raw	2.35	0.002122	0.1129
	Sequest HT (A11)	Unambiguous	TLPHFTKDDYGPESR		1	9	XP_044444971.1	XP_044327129.1; XP_044429652.1; XP_044429705.1; XP_044444971.1; XP_044422530.1; XP_044459984.1; XP_044444970.1; XP_044440562.1; XP_044422531.1	1	4	0.2513	0	1	1	441.465	1762.84	1762.84	-1.52	-0.00067	4491520	CID (Collision Induced Dissociation)	MS2	1.959	41.7797	9940	PD_1.raw	1.99	0.002122	0.1496
	Sequest HT (A11)	Unambiguous	NATLFFNILLR		1	5	XP_044444971.1	XP_044429705.1; XP_044444971.1; XP_044422530.1; XP_044444970.1; XP_044422531.1	0	2	0.3613	0	1	1	661.387	1321.77	1321.76	2.72	0.0018	2.5946e+06	CID (Collision Induced Dissociation)	MS2	1.135	96.3835	26519	PD_1.raw	2.74	0.005847	0.1953
	Sequest HT (A11)	Unambiguous	VVPGDDAMSIEAQK		2	10	XP_044444971.1; XP_044391333.1	XP_044327129.1; XP_044429705.1; XP_044399994.1; XP_044444971.1; XP_044422530.1; XP_044399993.1; XP_044391333.1; XP_044459984.1; XP_044444970.1; XP_044422531.1	0	2	0.4557	0	1	1	730.36	1459.71	1459.71	1.87	0.00136	6.2783e+06	CID (Collision Induced Dissociation)	MS2	1.101	43.9289	10587	PD_1.raw	1.58	0.005847	0.2178
High	XP_044398982.1	DNA-directed RNA polymerase II subunit RPB2 [Triticum aestivum]	0	54.084	31.4496	26	64	26	1	1221	138.2	7.15	205.03	26
	Identifying Node	PSM Ambiguity	Annotated Sequence	Modifications	# Protein Groups	# Proteins	Master Protein Accessions	Protein Accessions	# Missed Cleavages	Charge	DeltaScore	DeltaCn	Rank	Search Engine Rank	m/z [Da]	MH+ [Da]	Theo. MH+ [Da]	DeltaM [ppm]	Deltam/z [Da]	Intensity	Activation Type	MS Order	Ion Inject Time [ms]	RT [min]	First Scan	Spectrum File	XCorr	Percolator q-Value	Percolator PEP
	Sequest HT (A11)	Unambiguous	LKHMVDDKIHSR		1	1	XP_044398982.1	XP_044398982.1	2	3	0.5389	0	1	1	493.603	1478.79	1478.79	2.99	0.00148	297746	CID (Collision Induced Dissociation)	MS2	14.158	20.6161	4072	PD_1.raw	3.6	0	0.04351
	Sequest HT (A11)	Unambiguous	HSESGMVDQVLLTTNADGLR		1	1	XP_044398982.1	XP_044398982.1	0	2	0.6824	0	1	1	1072.03	2143.05	2143.04	3.49	0.00374	2.06987e+06	CID (Collision Induced Dissociation)	MS2	3.716	64.504	16802	PD_1.raw	5.92	0	0.0117
	Sequest HT (A11)	Unambiguous	HSESGMVDQVLLTTNADGLR		1	1	XP_044398982.1	XP_044398982.1	0	2	0.6829	0	1	1	1072.03	2143.04	2143.04	-0.49	-0.00053	1.69612e+06	CID (Collision Induced Dissociation)	MS2	3.194	64.452	16787	PD_1.raw	5.55	0	0.01189
	Sequest HT (A11)	Unambiguous	QAMGIYVTNYQLR		1	1	XP_044398982.1	XP_044398982.1	0	2	0.5168	0	1	1	778.899	1556.79	1556.79	0.56	0.00043	1.72721e+06	CID (Collision Induced Dissociation)	MS2	4.054	62.7699	16262	PD_1.raw	3.27	0	0.01941
	Sequest HT (A11)	Unambiguous	QAMGIYVTNYQLR		1	1	XP_044398982.1	XP_044398982.1	0	2	0.5149	0	1	1	778.898	1556.79	1556.79	0.24	0.00019	1.11826e+06	CID (Collision Induced Dissociation)	MS2	5.15	62.7263	16250	PD_1.raw	3.03	0	0.02794
	Sequest HT (A11)	Unambiguous	QAMGIYVTNYQLR		1	1	XP_044398982.1	XP_044398982.1	0	2	0.3682	0	1	1	778.898	1556.79	1556.79	0.09	7e-05	1.18231e+06	CID (Collision Induced Dissociation)	MS2	5.941	62.6112	16213	PD_1.raw	2.39	0	0.02563
	Sequest HT (A11)	Unambiguous	EGDATPFTDVTVDNISK		1	1	XP_044398982.1	XP_044398982.1	0	2	0.6093	0	1	1	904.934	1808.86	1808.85	3.06	0.00277	2.0527e+06	CID (Collision Induced Dissociation)	MS2	3.423	62.306	16116	PD_1.raw	4.07	0	0.002106
	Sequest HT (A11)	Unambiguous	NLTYSAPLYVDVSYR		1	1	XP_044398982.1	XP_044398982.1	0	2	0.6414	0	1	1	880.948	1760.89	1760.89	1.83	0.00161	2.10795e+06	CID (Collision Induced Dissociation)	MS2	3.228	69.4636	18334	PD_1.raw	3.96	0	0.007779
	Sequest HT (A11)	Unambiguous	NLTYSAPLYVDVSYR		1	1	XP_044398982.1	XP_044398982.1	0	2	0.5967	0	1	1	880.949	1760.89	1760.89	3.08	0.00271	1.53983e+06	CID (Collision Induced Dissociation)	MS2	4.337	69.4216	18323	PD_1.raw	3	0	0.008566
	Sequest HT (A11)	Unambiguous	ETPDEGWHDLVAK		1	1	XP_044398982.1	XP_044398982.1	0	2	0.459	0	1	1	748.855	1496.7	1496.7	0.15	0.00012	821151	CID (Collision Induced Dissociation)	MS2	7.51	50.7852	12643	PD_1.raw	2.68	0	0.02692
	Sequest HT (A11)	Unambiguous	LLFQELMAMAIAPR		1	1	XP_044398982.1	XP_044398982.1	0	3	0.5013	0	1	1	535.297	1603.88	1603.87	3.64	0.00195	7.50705e+06	CID (Collision Induced Dissociation)	MS2	0.543	106.853	29738	PD_1.raw	3.71	0	0.007386
	Sequest HT (A11)	Unambiguous	LLFQELMAMAIAPR		1	1	XP_044398982.1	XP_044398982.1	0	2	0.4896	0	1	1	802.441	1603.87	1603.87	2.93	0.00235	3.68181e+06	CID (Collision Induced Dissociation)	MS2	1.734	105.92	29450	PD_1.raw	3.37	0	0.02738
	Sequest HT (A11)	Unambiguous	LLFQELMAMAIAPR		1	1	XP_044398982.1	XP_044398982.1	0	2	0.4276	0	1	1	802.442	1603.88	1603.87	4.37	0.00351	1.35829e+06	CID (Collision Induced Dissociation)	MS2	3.539	105.873	29437	PD_1.raw	2.97	0	0.03649
	Sequest HT (A11)	Unambiguous	MTIGQLIEcIMGK	C9(Carbamidomethyl)	1	1	XP_044398982.1	XP_044398982.1	0	3	0.4817	0	1	1	498.59	1493.76	1493.75	2.3	0.00115	678238	CID (Collision Induced Dissociation)	MS2	3.598	110.237	30774	PD_1.raw	3.01	0	0.09493
	Sequest HT (A11)	Unambiguous	MTIGQLIEcIMGK	C9(Carbamidomethyl)	1	1	XP_044398982.1	XP_044398982.1	0	2	0.6138	0	1	1	747.382	1493.76	1493.75	2.48	0.00185	5.33389e+06	CID (Collision Induced Dissociation)	MS2	1.224	109.981	30692	PD_1.raw	3.91	0	0.006398
	Sequest HT (A11)	Unambiguous	MTIGQLIEcIMGK	C9(Carbamidomethyl)	1	1	XP_044398982.1	XP_044398982.1	0	2	0.5761	0	1	1	747.384	1493.76	1493.75	5.25	0.00392	1.45407e+06	CID (Collision Induced Dissociation)	MS2	2.854	109.785	30639	PD_1.raw	3.68	0	0.02605
	Sequest HT (A11)	Unambiguous	MDTLAYVLYYPQKPLVTTR		1	1	XP_044398982.1	XP_044398982.1	0	3	0.402	0	1	1	758.074	2272.21	2272.2	0.74	0.00056	1.87744e+06	CID (Collision Induced Dissociation)	MS2	3.115	79.7625	21464	PD_1.raw	2.04	0	0.008188
	Sequest HT (A11)	Unambiguous	MDTLAYVLYYPQKPLVTTR		1	1	XP_044398982.1	XP_044398982.1	0	3	0.4872	0	1	1	758.073	2272.2	2272.2	0.17	0.00013	1.03642e+06	CID (Collision Induced Dissociation)	MS2	3.449	79.7254	21456	PD_1.raw	2.34	0	0.02419
	Sequest HT (A11)	Unambiguous	ADIPIIIVFR		1	1	XP_044398982.1	XP_044398982.1	0	2	0.527	0	1	1	578.859	1156.71	1156.71	1.95	0.00113	2.68735e+06	CID (Collision Induced Dissociation)	MS2	2.161	87.367	23794	PD_1.raw	2.96	0	0.03422
	Sequest HT (A11)	Unambiguous	LDLAGPLLGGLFR		1	1	XP_044398982.1	XP_044398982.1	0	2	0.4493	0	1	1	671.399	1341.79	1341.79	1.25	0.00084	3.6046e+06	CID (Collision Induced Dissociation)	MS2	1.327	97.6639	26912	PD_1.raw	3.65	0	0.01258
	Sequest HT (A11)	Unambiguous	LDLAGPLLGGLFR		1	1	XP_044398982.1	XP_044398982.1	0	2	0.5342	0	1	1	671.4	1341.79	1341.79	3.25	0.00218	2.19523e+06	CID (Collision Induced Dissociation)	MS2	1.64	97.629	26904	PD_1.raw	3.65	0	0.06222
	Sequest HT (A11)	Unambiguous	GTVGMTYTQEDMPWTIEGITPDIIVNPHAIPSR		1	1	XP_044398982.1	XP_044398982.1	0	3	0.5701	0	1	1	1213.93	3639.78	3639.78	0.01	1e-05	1.7882e+06	CID (Collision Induced Dissociation)	MS2	0.664	95.2462	26177	PD_1.raw	5.21	0	0.0001068
	Sequest HT (A11)	Unambiguous	GTVGMTYTQEDMPWTIEGITPDIIVNPHAIPSR		1	1	XP_044398982.1	XP_044398982.1	0	3	0.6285	0	1	1	1213.94	3639.79	3639.78	2.62	0.00318	1.32881e+06	CID (Collision Induced Dissociation)	MS2	1.549	95.1893	26160	PD_1.raw	6.38	0	0.003797
	Sequest HT (A11)	Unambiguous	ISFGQIYLSKPMMTEADGETATLFPK		1	1	XP_044398982.1	XP_044398982.1	0	3	0.5322	0	1	1	959.151	2875.44	2875.43	4.59	0.0044	1.46871e+06	CID (Collision Induced Dissociation)	MS2	1.773	88.5232	24147	PD_1.raw	5.43	0	0.009909
	Sequest HT (A11)	Unambiguous	ADIPIIIVFR		1	1	XP_044398982.1	XP_044398982.1	0	2	0.6131	0	1	1	578.859	1156.71	1156.71	1.31	0.00076	3.63165e+06	CID (Collision Induced Dissociation)	MS2	1.714	87.4646	23822	PD_1.raw	2.74	0	0.0889
	Sequest HT (A11)	Unambiguous	LLMcALGR	C4(Carbamidomethyl)	1	1	XP_044398982.1	XP_044398982.1	0	2	0.3505	0	1	1	467.255	933.502	933.501	1.29	0.0006	776486	CID (Collision Induced Dissociation)	MS2	11.468	50.607	12590	PD_1.raw	1.94	0	0.06126
	Sequest HT (A11)	Unambiguous	LLMcALGR	C4(Carbamidomethyl)	1	1	XP_044398982.1	XP_044398982.1	0	2	0.3851	0	1	1	467.254	933.5	933.501	-0.54	-0.00025	551942	CID (Collision Induced Dissociation)	MS2	9.494	50.5457	12572	PD_1.raw	1.74	0	0.08633
	Sequest HT (A11)	Unambiguous	GHDcEEVTETAEYPK	C4(Carbamidomethyl)	1	1	XP_044398982.1	XP_044398982.1	0	3	0.5567	0	1	1	588.92	1764.74	1764.74	3.6	0.00212	345999	CID (Collision Induced Dissociation)	MS2	13.544	32.1609	7138	PD_1.raw	2.91	0	0.08351
	Sequest HT (A11)	Unambiguous	HGSYDKLDDDGLAPPGTR		1	1	XP_044398982.1	XP_044398982.1	1	2	0.6304	0	1	1	957.456	1913.9	1913.9	2.84	0.00271	783840	CID (Collision Induced Dissociation)	MS2	12.403	42.0276	10015	PD_1.raw	4.6	0	0.0002943
	Sequest HT (A11)	Unambiguous	HGSYDKLDDDGLAPPGTR		1	1	XP_044398982.1	XP_044398982.1	1	2	0.6464	0	1	1	957.457	1913.91	1913.9	4.43	0.00424	517555	CID (Collision Induced Dissociation)	MS2	8.154	41.9684	9998	PD_1.raw	4.27	0	0.00403
	Sequest HT (A11)	Unambiguous	HGSYDKLDDDGLAPPGTR		1	1	XP_044398982.1	XP_044398982.1	1	2	0.604	0	1	1	957.457	1913.91	1913.9	4.43	0.00424	517555	CID (Collision Induced Dissociation)	MS2	8.909	41.9587	9994	PD_1.raw	5.05	0	0.004977
	Sequest HT (A11)	Unambiguous	HGSYDKLDDDGLAPPGTR		1	1	XP_044398982.1	XP_044398982.1	1	2	0.6261	0	1	1	957.458	1913.91	1913.9	5	0.00479	384009	CID (Collision Induced Dissociation)	MS2	15.179	41.9293	9990	PD_1.raw	4.76	0	0.001504
	Sequest HT (A11)	Unambiguous	SMAENQNRPASSMFVR		1	1	XP_044398982.1	XP_044398982.1	0	2	0.2509	0	1	1	912.932	1824.86	1824.85	4.68	0.00427	503406	CID (Collision Induced Dissociation)	MS2	11.415	35.4639	8090	PD_1.raw	2.71	0	0.05919
	Sequest HT (A11)	Unambiguous	GFETMYNGHTGR		1	1	XP_044398982.1	XP_044398982.1	0	2	0.551	0	1	1	685.302	1369.6	1369.6	0.37	0.00026	960225	CID (Collision Induced Dissociation)	MS2	3.034	33.0111	7387	PD_1.raw	3.43	0	0.06571
	Sequest HT (A11)	Unambiguous	SMAENQNRPASSMFVR		1	1	XP_044398982.1	XP_044398982.1	0	2	0.3607	0	1	1	912.931	1824.85	1824.85	3.27	0.00298	715146	CID (Collision Induced Dissociation)	MS2	18.925	35.5233	8106	PD_1.raw	3.66	0	0.05257
	Sequest HT (A11)	Unambiguous	LFDQSDAYR		1	1	XP_044398982.1	XP_044398982.1	0	2	0.438	0	1	1	557.763	1114.52	1114.52	2.34	0.0013	734442	CID (Collision Induced Dissociation)	MS2	13.526	36.8474	8491	PD_1.raw	2.58	0	0.09119
	Sequest HT (A11)	Unambiguous	LFDQSDAYR		1	1	XP_044398982.1	XP_044398982.1	0	2	0.5017	0	1	1	557.763	1114.52	1114.52	2.01	0.00112	672592	CID (Collision Induced Dissociation)	MS2	14.77	36.9027	8507	PD_1.raw	3.01	0	0.03567
	Sequest HT (A11)	Unambiguous	SMAENQNRPASSMFVR		1	1	XP_044398982.1	XP_044398982.1	0	3	0.5369	0	1	1	608.956	1824.85	1824.85	2.79	0.0017	3.76157e+06	CID (Collision Induced Dissociation)	MS2	0.926	38.1101	8859	PD_1.raw	2.03	0	0.01029
	Sequest HT (A11)	Unambiguous	LTYASTLSHLR		1	1	XP_044398982.1	XP_044398982.1	0	2	0.5146	0	1	1	631.349	1261.69	1261.69	0.16	0.0001	774628	CID (Collision Induced Dissociation)	MS2	5.992	47.7876	11742	PD_1.raw	2.74	0	0.02439
	Sequest HT (A11)	Unambiguous	LTYASTLSHLR		1	1	XP_044398982.1	XP_044398982.1	0	2	0.5741	0	1	1	631.348	1261.69	1261.69	-0.62	-0.00039	1.63822e+06	CID (Collision Induced Dissociation)	MS2	3.889	49.0917	12136	PD_1.raw	3.17	0	0.03244
	Sequest HT (A11)	Unambiguous	YSLATGNWGQANQAGTR		1	1	XP_044398982.1	XP_044398982.1	0	2	0.5214	0	1	1	897.929	1794.85	1794.85	-0.03	-3e-05	842487	CID (Collision Induced Dissociation)	MS2	6.762	50.4843	12554	PD_1.raw	4.2	0	0.00752
	Sequest HT (A11)	Unambiguous	LKHMVDDKIHSR		1	1	XP_044398982.1	XP_044398982.1	2	3	0.5927	0	1	1	493.603	1478.79	1478.79	2.25	0.00111	306015	CID (Collision Induced Dissociation)	MS2	14.016	20.6758	4089	PD_1.raw	3.56	0	0.01768
	Sequest HT (A11)	Unambiguous	QIDVNTEVGVVR		1	1	XP_044398982.1	XP_044398982.1	0	2	0.5051	0	1	1	664.863	1328.72	1328.72	1.55	0.00103	3.5986e+06	CID (Collision Induced Dissociation)	MS2	1.388	49.9869	12404	PD_1.raw	2.93	0	0.03297
	Sequest HT (A11)	Unambiguous	QIDVNTEVGVVR		1	1	XP_044398982.1	XP_044398982.1	0	2	0.5018	0	1	1	664.863	1328.72	1328.72	2.11	0.0014	2.99321e+06	CID (Collision Induced Dissociation)	MS2	1.638	49.9312	12388	PD_1.raw	2.77	0	0.06866
	Sequest HT (A11)	Unambiguous	SSYcTLFQQSEK	C4(Carbamidomethyl)	1	1	XP_044398982.1	XP_044398982.1	0	2	0.4592	0	1	1	739.337	1477.67	1477.66	2.39	0.00177	442515	CID (Collision Induced Dissociation)	MS2	8.823	49.2446	12185	PD_1.raw	3.55	0	0.0138
	Sequest HT (A11)	Unambiguous	LTYASTLSHLR		1	1	XP_044398982.1	XP_044398982.1	0	2	0.4731	0	1	1	631.349	1261.69	1261.69	0.84	0.00053	2.22976e+06	CID (Collision Induced Dissociation)	MS2	3.37	49.1545	12155	PD_1.raw	2.6	0	0.07145
	Sequest HT (A11)	Unambiguous	SSYcTLFQQSEK	C4(Carbamidomethyl)	1	1	XP_044398982.1	XP_044398982.1	0	2	0.3759	0	1	1	739.335	1477.66	1477.66	-0.42	-0.00031	522951	CID (Collision Induced Dissociation)	MS2	8.094	49.2848	12195	PD_1.raw	2.82	0	0.02301
	Sequest HT (A11)	Unambiguous	GHDcEEVTETAEYPK	C4(Carbamidomethyl)	1	1	XP_044398982.1	XP_044398982.1	0	3	0.4904	0	1	1	588.919	1764.74	1764.74	1.63	0.00096	69413.6	CID (Collision Induced Dissociation)	MS2	15.651	32.0836	7115	PD_1.raw	3.12	0	0.005895
	Sequest HT (A11)	Unambiguous	GFETMYNGHTGR		1	1	XP_044398982.1	XP_044398982.1	0	2	0.5651	0	1	1	685.302	1369.6	1369.6	1.36	0.00093	1.17932e+06	CID (Collision Induced Dissociation)	MS2	3.454	32.895	7353	PD_1.raw	2.92	0.002122	0.1276
	Sequest HT (A11)	Unambiguous	LLFQELMAMAIAPR		1	1	XP_044398982.1	XP_044398982.1	0	3	0.5959	0	1	1	535.296	1603.87	1603.87	1.59	0.00085	10075029	CID (Collision Induced Dissociation)	MS2	0.454	106.794	29720	PD_1.raw	3.91	0.002122	0.1627
	Sequest HT (A11)	Unambiguous	MTIGQLIEcIMGK	C9(Carbamidomethyl)	1	1	XP_044398982.1	XP_044398982.1	0	3	0.1182	0	1	1	498.59	1493.75	1493.75	1.14	0.00057	1113225	CID (Collision Induced Dissociation)	MS2	3.102	110.287	30788	PD_1.raw	2.03	0.002122	0.1231
	Sequest HT (A11)	Selected	GHDcEEVTETAEYPK	C4(Carbamidomethyl)	1	1	XP_044398982.1	XP_044398982.1	0	3	0.0065	0	1	1	588.919	1764.74	1764.74	3.29	0.00194	341559	CID (Collision Induced Dissociation)	MS2	7.766	32.6668	7286	PD_1.raw	1.54	0.002122	0.1595
	Sequest HT (A11)	Unambiguous	HSESGMVDQVLLTTNADGLR		1	1	XP_044398982.1	XP_044398982.1	0	3	0.2444	0	1	1	715.022	2143.05	2143.04	2.89	0.00206	2.7333e+06	CID (Collision Induced Dissociation)	MS2	1.107	64.6729	16853	PD_1.raw	2.25	0.002122	0.1171
	Sequest HT (A11)	Unambiguous	NKTDIVQVHIPYAcK	C14(Carbamidomethyl)	1	1	XP_044398982.1	XP_044398982.1	1	2	0.6353	0	1	1	893.474	1785.94	1785.93	4.62	0.00413	427357	CID (Collision Induced Dissociation)	MS2	31.377	53.2057	13374	PD_1.raw	3.4	0.002122	0.1788
	Sequest HT (A11)	Unambiguous	SMAENQNRPASSMFVR		1	1	XP_044398982.1	XP_044398982.1	0	3	0.5202	0	1	1	608.956	1824.85	1824.85	2.89	0.00176	5.54417e+06	CID (Collision Induced Dissociation)	MS2	0.954	38.1717	8877	PD_1.raw	2.23	0.002122	0.1543
	Sequest HT (A11)	Unambiguous	DcMIAHGAAFFLK	C2(Carbamidomethyl)	1	1	XP_044398982.1	XP_044398982.1	0	3	0.3277	0	1	1	494.241	1480.71	1480.71	1.4	0.00069	3388506	CID (Collision Induced Dissociation)	MS2	1.021	69.3362	18292	PD_1.raw	2.35	0.002122	0.1493
	Sequest HT (A11)	Unambiguous	FAYVGEVR		1	1	XP_044398982.1	XP_044398982.1	0	2	0.2532	0	1	1	470.749	940.491	940.489	2.27	0.00107	964536	CID (Collision Induced Dissociation)	MS2	5.948	42.1459	10051	PD_1.raw	2.33	0.002122	0.1176
	Sequest HT (A11)	Unambiguous	FAYVGEVR		1	1	XP_044398982.1	XP_044398982.1	0	2	0.318	0	1	1	470.749	940.491	940.489	2.01	0.00095	739256	CID (Collision Induced Dissociation)	MS2	5.831	42.2127	10074	PD_1.raw	2.17	0.002122	0.1478
	Sequest HT (A11)	Unambiguous	LTYASTLSHLR		1	1	XP_044398982.1	XP_044398982.1	0	3	0.2473	0	1	1	421.235	1261.69	1261.69	0.9	0.00038	1.46644e+06	CID (Collision Induced Dissociation)	MS2	3.382	47.7834	11740	PD_1.raw	1.82	0.005847	0.2457
	Sequest HT (A11)	Unambiguous	GHDcEEVTETAEYPK	C4(Carbamidomethyl)	1	1	XP_044398982.1	XP_044398982.1	0	3	0.3103	0	1	1	588.919	1764.74	1764.74	1.74	0.00102	416766	CID (Collision Induced Dissociation)	MS2	6.911	32.5902	7261	PD_1.raw	2.32	0.005847	0.201
	Sequest HT (A11)	Unambiguous	GFETMYNGHTGR		1	1	XP_044398982.1	XP_044398982.1	0	2	0.4748	0	1	1	685.303	1369.6	1369.6	2.25	0.00154	1112170	CID (Collision Induced Dissociation)	MS2	5.831	32.7295	7305	PD_1.raw	2.78	0.005847	0.2084
	Sequest HT (A11)	Unambiguous	SMAENQNRPASSMFVR		1	1	XP_044398982.1	XP_044398982.1	0	2	0.2138	0	1	1	912.93	1824.85	1824.85	2.8	0.00256	711002	CID (Collision Induced Dissociation)	MS2	5.261	38.6716	9025	PD_1.raw	2.76	0.005847	0.2172
	Sequest HT (A11)	Unambiguous	SMAENQNRPASSMFVR		1	1	XP_044398982.1	XP_044398982.1	0	2	0.3293	0	1	1	912.931	1824.85	1824.85	3.27	0.00298	888008	CID (Collision Induced Dissociation)	MS2	4.803	38.6039	9004	PD_1.raw	3.34	0.005847	0.2189
	Sequest HT (A11)	Unambiguous	YSLATGNWGQANQAGTR		1	1	XP_044398982.1	XP_044398982.1	0	2	0.4915	0	1	1	897.932	1794.86	1794.85	2.96	0.00266	1368392	CID (Collision Induced Dissociation)	MS2	5.363	50.6045	12589	PD_1.raw	3.54	0.005847	0.2041
High	XP_044388213.1	DNA-directed RNA polymerases II, IV and V subunit 3-like [Triticum aestivum]	0	33.605	56.4955	12	36	12	1	331	36.7	4.88	150.49	12
	Identifying Node	PSM Ambiguity	Annotated Sequence	Modifications	# Protein Groups	# Proteins	Master Protein Accessions	Protein Accessions	# Missed Cleavages	Charge	DeltaScore	DeltaCn	Rank	Search Engine Rank	m/z [Da]	MH+ [Da]	Theo. MH+ [Da]	DeltaM [ppm]	Deltam/z [Da]	Intensity	Activation Type	MS Order	Ion Inject Time [ms]	RT [min]	First Scan	Spectrum File	XCorr	Percolator q-Value	Percolator PEP
	Sequest HT (A11)	Unambiguous	INQELMETLTLEEK		1	2	XP_044388213.1	XP_044388213.1; XP_044396583.1	0	2	0.4361	0	1	1	845.933	1690.86	1690.86	1.64	0.00138	5.3348e+06	CID (Collision Induced Dissociation)	MS2	1.777	68.8865	18153	PD_1.raw	4.93	0	0.00429
	Sequest HT (A11)	Unambiguous	INQELMETLTLEEK		1	2	XP_044388213.1	XP_044388213.1; XP_044396583.1	0	2	0.3964	0	1	1	845.934	1690.86	1690.86	2.57	0.00218	4303134	CID (Collision Induced Dissociation)	MS2	2.136	68.7674	18115	PD_1.raw	4.49	0	0.009937
	Sequest HT (A11)	Unambiguous	EYQQALGNVDAYEPDAAGDHR		1	3	XP_044388213.1	XP_044388213.1; XP_044396583.1; XP_044380751.1	0	2	0.6819	0	1	1	1160.02	2319.03	2319.03	2.38	0.00276	674507	CID (Collision Induced Dissociation)	MS2	7.026	53.3004	13400	PD_1.raw	4.81	0	0.01571
	Sequest HT (A11)	Unambiguous	EYQQALGNVDAYEPDAAGDHR		1	3	XP_044388213.1	XP_044388213.1; XP_044396583.1; XP_044380751.1	0	2	0.6635	0	1	1	1160.02	2319.03	2319.03	-0.36	-0.00041	415162	CID (Collision Induced Dissociation)	MS2	9.06	53.243	13383	PD_1.raw	5.23	0	0.0009502
	Sequest HT (A11)	Unambiguous	EYQQALGNVDAYEPDAAGDHR		1	3	XP_044388213.1	XP_044388213.1; XP_044396583.1; XP_044380751.1	0	2	0.6984	0	1	1	1160.02	2319.03	2319.03	3.01	0.00349	379913	CID (Collision Induced Dissociation)	MS2	7.035	52.7651	13238	PD_1.raw	4.31	0	0.01297
	Sequest HT (A11)	Unambiguous	EYQQALGNVDAYEPDAAGDHR		1	3	XP_044388213.1	XP_044388213.1; XP_044396583.1; XP_044380751.1	0	2	0.6458	0	1	1	1160.02	2319.04	2319.03	3.64	0.00422	653819	CID (Collision Induced Dissociation)	MS2	8.969	52.6523	13205	PD_1.raw	4.15	0	0.0444
	Sequest HT (A11)	Unambiguous	EYQQALGNVDAYEPDAAGDHR		1	3	XP_044388213.1	XP_044388213.1; XP_044396583.1; XP_044380751.1	0	2	0.5623	0	1	1	1160.02	2319.04	2319.03	4.28	0.00496	344642	CID (Collision Induced Dissociation)	MS2	16.155	52.5382	13171	PD_1.raw	3.29	0	0.01245
	Sequest HT (A11)	Unambiguous	FELKDTDASMANALR		1	3	XP_044388213.1	XP_044388213.1; XP_044396583.1; XP_044380751.1	1	2	0.4535	0	1	1	841.416	1681.83	1681.82	2.36	0.00198	1.07044e+06	CID (Collision Induced Dissociation)	MS2	4.515	59.2475	15183	PD_1.raw	4.19	0	0.004406
	Sequest HT (A11)	Unambiguous	FELKDTDASMANALR		1	3	XP_044388213.1	XP_044388213.1; XP_044396583.1; XP_044380751.1	1	2	0.4761	0	1	1	841.416	1681.82	1681.82	1.63	0.00137	535845	CID (Collision Induced Dissociation)	MS2	10.737	59.1469	15153	PD_1.raw	4.18	0	0.01058
	Sequest HT (A11)	Unambiguous	FELKDTDASMANALR		1	3	XP_044388213.1	XP_044388213.1; XP_044396583.1; XP_044380751.1	1	2	0.4123	0	1	1	841.414	1681.82	1681.82	0.18	0.00015	716197	CID (Collision Induced Dissociation)	MS2	12.127	59.0759	15130	PD_1.raw	4.22	0	0.003696
	Sequest HT (A11)	Unambiguous	VMIAEVPTVAIDLVEIESNSSVLNDEFIAHR		1	1	XP_044388213.1	XP_044388213.1	0	4	0.3224	0	1	2	853.448	3410.77	3410.75	5.13	0.00438	5.96271e+06	CID (Collision Induced Dissociation)	MS2	9.799	111.054	31024	PD_1.raw	4.56	0	0.02009
	Sequest HT (A11)	Unambiguous	VMIAEVPTVAIDLVEIESNSSVLNDEFIAHR		1	1	XP_044388213.1	XP_044388213.1	0	4	0.3551	0	1	2	853.446	3410.76	3410.75	2.7	0.0023	8829657	CID (Collision Induced Dissociation)	MS2	5.602	110.869	30967	PD_1.raw	4.28	0	0.0244
	Sequest HT (A11)	Unambiguous	VMIAEVPTVAIDLVEIESNSSVLNDEFIAHR		1	1	XP_044388213.1	XP_044388213.1	0	3	0.3737	0	1	1	1137.59	3410.76	3410.75	3.36	0.00382	5.2553e+06	CID (Collision Induced Dissociation)	MS2	0.324	110.622	30890	PD_1.raw	2.89	0	0.03253
	Sequest HT (A11)	Unambiguous	VMIAEVPTVAIDLVEIESNSSVLNDEFIAHR		1	1	XP_044388213.1	XP_044388213.1	0	3	0.356	0	1	2	1137.59	3410.76	3410.75	2.4	0.00273	7.16126e+06	CID (Collision Induced Dissociation)	MS2	0.324	110.564	30872	PD_1.raw	3.09	0	0.06853
	Sequest HT (A11)	Unambiguous	WSPAATVTFMYEPDIR		1	2	XP_044388213.1	XP_044388213.1; XP_044396583.1	0	2	0.4854	0	1	1	942.456	1883.9	1883.9	2.69	0.00253	2.53832e+06	CID (Collision Induced Dissociation)	MS2	2.6	84.5458	22922	PD_1.raw	4.45	0	0.001338
	Sequest HT (A11)	Unambiguous	WSPAATVTFMYEPDIR		1	2	XP_044388213.1	XP_044388213.1; XP_044396583.1	0	2	0.5478	0	1	1	942.456	1883.9	1883.9	2.69	0.00253	2.53832e+06	CID (Collision Induced Dissociation)	MS2	1.945	84.5434	22921	PD_1.raw	5.44	0	0.00112
	Sequest HT (A11)	Unambiguous	WSPAATVTFMYEPDIR		1	2	XP_044388213.1	XP_044388213.1; XP_044396583.1	0	2	0.5257	0	1	1	942.455	1883.9	1883.9	1.52	0.00143	2.25283e+06	CID (Collision Induced Dissociation)	MS2	2.383	84.4988	22909	PD_1.raw	4.47	0	0.001404
	Sequest HT (A11)	Unambiguous	WSPAATVTFMYEPDIR		1	2	XP_044388213.1	XP_044388213.1; XP_044396583.1	0	2	0.517	0	1	1	942.455	1883.9	1883.9	1.52	0.00143	2.25283e+06	CID (Collision Induced Dissociation)	MS2	1.856	84.4941	22907	PD_1.raw	4.99	0	0.003335
	Sequest HT (A11)	Unambiguous	LQDDDGDLGELGAHLIGG		1	3	XP_044388213.1	XP_044388213.1; XP_044396583.1; XP_044380751.1	0	2	0.552	0	1	1	897.93	1794.85	1794.85	1.4	0.00125	1.03248e+06	CID (Collision Induced Dissociation)	MS2	4.545	78.2325	21003	PD_1.raw	4.42	0	0.008949
	Sequest HT (A11)	Unambiguous	LQDDDGDLGELGAHLIGG		1	3	XP_044388213.1	XP_044388213.1; XP_044396583.1; XP_044380751.1	0	2	0.574	0	1	1	897.932	1794.86	1794.85	3.78	0.00339	1.14434e+06	CID (Collision Induced Dissociation)	MS2	4.367	76.6075	20511	PD_1.raw	4.39	0	0.009241
	Sequest HT (A11)	Selected	LGLIPLTSSAAMSMR		1	3	XP_044388213.1	XP_044388213.1; XP_044396583.1; XP_044380751.1	0	2	0.0429	0	1	1	774.419	1547.83	1547.83	1.67	0.00129	15564059	CID (Collision Induced Dissociation)	MS2	0.363	73.5688	19587	PD_1.raw	3.73	0	0.02305
	Sequest HT (A11)	Selected	LGLIPLTSSAAMSMR		1	3	XP_044388213.1	XP_044388213.1; XP_044396583.1; XP_044380751.1	0	2	0.0326	0	1	1	774.419	1547.83	1547.83	1.99	0.00154	14720907	CID (Collision Induced Dissociation)	MS2	0.348	73.5069	19568	PD_1.raw	3.68	0	0.00296
	Sequest HT (A11)	Unambiguous	VFDIDPVTQQVTIVDPEAYTYDDEVIK		1	3	XP_044388213.1	XP_044388213.1; XP_044396583.1; XP_044380751.1	0	2	0.5829	0	1	1	1556.77	3112.53	3112.52	0.97	0.00151	2.24702e+06	CID (Collision Induced Dissociation)	MS2	1.285	93.8059	25748	PD_1.raw	3.62	0	0.009453
	Sequest HT (A11)	Unambiguous	VFDIDPVTQQVTIVDPEAYTYDDEVIKK		1	3	XP_044388213.1	XP_044388213.1; XP_044396583.1; XP_044380751.1	1	3	0.5923	0	1	1	1080.88	3240.63	3240.62	2.98	0.00322	1.32021e+06	CID (Collision Induced Dissociation)	MS2	1.716	87.3023	23773	PD_1.raw	5.42	0	0.0005345
	Sequest HT (A11)	Unambiguous	VFDIDPVTQQVTIVDPEAYTYDDEVIK		1	3	XP_044388213.1	XP_044388213.1; XP_044396583.1; XP_044380751.1	0	2	0.5974	0	1	1	1556.77	3112.53	3112.52	3.09	0.0048	1.1288e+06	CID (Collision Induced Dissociation)	MS2	1.705	93.7412	25728	PD_1.raw	3.85	0	0.02451
	Sequest HT (A11)	Unambiguous	VFDIDPVTQQVTIVDPEAYTYDDEVIK		1	3	XP_044388213.1	XP_044388213.1; XP_044396583.1; XP_044380751.1	0	3	0.3853	0	1	1	1038.18	3112.54	3112.52	4.24	0.0044	2.75177e+06	CID (Collision Induced Dissociation)	MS2	0.788	93.4691	25649	PD_1.raw	4.36	0	0.06793
	Sequest HT (A11)	Unambiguous	VFDIDPVTQQVTIVDPEAYTYDDEVIK		1	3	XP_044388213.1	XP_044388213.1; XP_044396583.1; XP_044380751.1	0	3	0.5485	0	1	1	1038.18	3112.54	3112.52	3.65	0.00379	2.48663e+06	CID (Collision Induced Dissociation)	MS2	0.686	93.4989	25654	PD_1.raw	5.05	0	0.08474
	Sequest HT (A11)	Unambiguous	KAEAMGKPGLVEINAK		1	6	XP_044388213.1	XP_044388213.1; XP_044443808.1; XP_044396583.1; XP_044380751.1; XP_044425180.1; XP_044435662.1	1	3	0.5225	0	1	1	552.645	1655.92	1655.91	3.38	0.00187	4.05528e+06	CID (Collision Induced Dissociation)	MS2	0.725	33.5574	7544	PD_1.raw	4	0	0.008164
	Sequest HT (A11)	Unambiguous	KAEAMGKPGLVEINAK		1	6	XP_044388213.1	XP_044388213.1; XP_044443808.1; XP_044396583.1; XP_044380751.1; XP_044425180.1; XP_044435662.1	1	3	0.5206	0	1	1	552.644	1655.92	1655.91	1.95	0.00107	7493063	CID (Collision Induced Dissociation)	MS2	0.44	33.4952	7526	PD_1.raw	2.67	0	0.003107
	Sequest HT (A11)	Unambiguous	KAEAMGKPGLVEINAK		1	6	XP_044388213.1	XP_044388213.1; XP_044443808.1; XP_044396583.1; XP_044380751.1; XP_044425180.1; XP_044435662.1	1	3	0.5109	0	1	1	552.644	1655.92	1655.91	2.39	0.00132	5.78558e+06	CID (Collision Induced Dissociation)	MS2	0.431	33.4354	7509	PD_1.raw	4.13	0	0.04211
	Sequest HT (A11)	Unambiguous	KAEAMGKPGLVEINAK		1	6	XP_044388213.1	XP_044388213.1; XP_044443808.1; XP_044396583.1; XP_044380751.1; XP_044425180.1; XP_044435662.1	1	2	0.5113	0	1	1	828.462	1655.92	1655.91	1.14	0.00095	749857	CID (Collision Induced Dissociation)	MS2	9.01	33.221	7451	PD_1.raw	4.85	0	0.003433
	Sequest HT (A11)	Unambiguous	KAEAMGKPGLVEINAK		1	6	XP_044388213.1	XP_044388213.1; XP_044443808.1; XP_044396583.1; XP_044380751.1; XP_044425180.1; XP_044435662.1	1	3	0.45	0	1	1	552.644	1655.92	1655.91	1.61	0.00089	4.50558e+06	CID (Collision Induced Dissociation)	MS2	0.857	33.6205	7563	PD_1.raw	4	0	0.01284
	Sequest HT (A11)	Unambiguous	DTDASMANALR		1	4	XP_044388213.1	XP_044388213.1; XP_044396583.1; XP_044380751.1; XP_044425180.1	0	2	0.4188	0	1	1	582.77	1164.53	1164.53	1.94	0.00113	768408	CID (Collision Induced Dissociation)	MS2	10.369	38.2946	8914	PD_1.raw	2.77	0	0.05091
	Sequest HT (A11)	Unambiguous	DTDASMANALR		1	4	XP_044388213.1	XP_044388213.1; XP_044396583.1; XP_044380751.1; XP_044425180.1	0	2	0.5	0	1	1	582.771	1164.53	1164.53	2.57	0.00149	629536	CID (Collision Induced Dissociation)	MS2	11.165	38.2449	8901	PD_1.raw	3.08	0	0.02815
	Sequest HT (A11)	Unambiguous	ATDSGQTLEVTSTK		1	3	XP_044388213.1	XP_044388213.1; XP_044396583.1; XP_044380751.1	0	2	0.6269	0	1	1	719.359	1437.71	1437.71	2.87	0.00206	54320.9	CID (Collision Induced Dissociation)	MS2	50	30.7441	6746	PD_1.raw	3.86	0	0.008244
	Sequest HT (A11)	Unambiguous	KAEAMGKPGLVEINAK		1	6	XP_044388213.1	XP_044388213.1; XP_044443808.1; XP_044396583.1; XP_044380751.1; XP_044425180.1; XP_044435662.1	1	2	0.3737	0	1	1	828.464	1655.92	1655.91	3.5	0.0029	824303	CID (Collision Induced Dissociation)	MS2	7.415	33.0153	7389	PD_1.raw	4.63	0.002122	0.1306
High	XP_044424578.1	tubulin beta-3 chain-like [Triticum aestivum]	0	29.042	35.426	13	28	13	1	446	50.2	4.81	104.24	13
	Identifying Node	PSM Ambiguity	Annotated Sequence	Modifications	# Protein Groups	# Proteins	Master Protein Accessions	Protein Accessions	# Missed Cleavages	Charge	DeltaScore	DeltaCn	Rank	Search Engine Rank	m/z [Da]	MH+ [Da]	Theo. MH+ [Da]	DeltaM [ppm]	Deltam/z [Da]	Intensity	Activation Type	MS Order	Ion Inject Time [ms]	RT [min]	First Scan	Spectrum File	XCorr	Percolator q-Value	Percolator PEP
	Sequest HT (A11)	Unambiguous	AVLMDLEPGTmDSLR	M11(Oxidation)	1	6	XP_044424578.1	XP_044373097.1; XP_044411817.1; XP_044418932.1; XP_044424578.1; XP_044367846.1; XP_044365267.1	0	2	0.4615	0	1	1	832.406	1663.81	1663.8	1.58	0.00131	1.45732e+06	CID (Collision Induced Dissociation)	MS2	4.788	63.771	16574	PD_1.raw	3.12	0	0.09177
	Sequest HT (A11)	Unambiguous	VSEQFTAMFR		1	17	XP_044424578.1	XP_044377189.1; XP_044341745.1; XP_044350540.1; XP_044408474.1; XP_044335519.1; XP_044373097.1; XP_044411817.1; XP_044418932.1; XP_044390710.1; XP_044339487.1; XP_044358193.1; XP_044424578.1; XP_044384212.1; XP_044371902.1; XP_044367846.1; XP_044383227.1; XP_044365267.1	0	2	0.5594	0	1	1	608.296	1215.59	1215.58	1.92	0.00117	1.11228e+06	CID (Collision Induced Dissociation)	MS2	3.245	62.1525	16071	PD_1.raw	2.86	0	0.02331
	Sequest HT (A11)	Unambiguous	RVSEQFTAMFR		1	17	XP_044424578.1	XP_044377189.1; XP_044341745.1; XP_044350540.1; XP_044408474.1; XP_044335519.1; XP_044373097.1; XP_044411817.1; XP_044418932.1; XP_044390710.1; XP_044339487.1; XP_044358193.1; XP_044424578.1; XP_044384212.1; XP_044371902.1; XP_044367846.1; XP_044383227.1; XP_044365267.1	1	2	0.6444	0	1	1	686.344	1371.68	1371.68	-1.7	-0.00117	647273	CID (Collision Induced Dissociation)	MS2	17.657	55.5864	14084	PD_1.raw	2.7	0	0.01858
	Sequest HT (A11)	Unambiguous	LAVNLIPFPR		1	17	XP_044424578.1	XP_044377189.1; XP_044341745.1; XP_044350540.1; XP_044408474.1; XP_044335519.1; XP_044373097.1; XP_044411817.1; XP_044418932.1; XP_044390710.1; XP_044339487.1; XP_044358193.1; XP_044424578.1; XP_044384212.1; XP_044371902.1; XP_044367846.1; XP_044383227.1; XP_044365267.1	0	2	0.3333	0	1	1	570.351	1139.69	1139.69	0.42	0.00024	1.99689e+06	CID (Collision Induced Dissociation)	MS2	1.861	72.8935	19391	PD_1.raw	2.61	0	0.07405
	Sequest HT (A11)	Unambiguous	MMMTFSVFPSPK		1	1	XP_044424578.1	XP_044424578.1	0	2	0.6366	0	1	1	701.833	1402.66	1402.66	1.76	0.00123	2.54619e+06	CID (Collision Induced Dissociation)	MS2	2.123	73.8956	19690	PD_1.raw	3.44	0	0.0148
	Sequest HT (A11)	Unambiguous	MMMTFSVFPSPK		1	1	XP_044424578.1	XP_044424578.1	0	2	0.5856	0	1	1	701.833	1402.66	1402.66	2.02	0.00142	2.53181e+06	CID (Collision Induced Dissociation)	MS2	3.906	73.8198	19664	PD_1.raw	3.33	0	0.01065
	Sequest HT (A11)	Unambiguous	SGPYGQIFRPDNFVFGQSGAGNNWAK		1	3	XP_044424578.1	XP_044411817.1; XP_044418932.1; XP_044424578.1	0	3	0.5	0	1	1	938.789	2814.35	2814.34	5.42	0.00509	1532502	CID (Collision Induced Dissociation)	MS2	1.303	81.6333	22027	PD_1.raw	5.88	0	0.001026
	Sequest HT (A11)	Unambiguous	GHYTEGAELIDSVLDVVR		1	17	XP_044424578.1	XP_044377189.1; XP_044341745.1; XP_044350540.1; XP_044408474.1; XP_044335519.1; XP_044373097.1; XP_044411817.1; XP_044418932.1; XP_044390710.1; XP_044339487.1; XP_044358193.1; XP_044424578.1; XP_044384212.1; XP_044371902.1; XP_044367846.1; XP_044383227.1; XP_044365267.1	0	2	0.6553	0	1	1	987.005	1973	1973	2.87	0.00283	2.22018e+06	CID (Collision Induced Dissociation)	MS2	1.863	93.1514	25552	PD_1.raw	5.89	0	0.0004045
	Sequest HT (A11)	Unambiguous	GHYTEGAELIDSVLDVVR		1	17	XP_044424578.1	XP_044377189.1; XP_044341745.1; XP_044350540.1; XP_044408474.1; XP_044335519.1; XP_044373097.1; XP_044411817.1; XP_044418932.1; XP_044390710.1; XP_044339487.1; XP_044358193.1; XP_044424578.1; XP_044384212.1; XP_044371902.1; XP_044367846.1; XP_044383227.1; XP_044365267.1	0	2	0.6194	0	1	1	987.005	1973	1973	2.87	0.00283	2.25894e+06	CID (Collision Induced Dissociation)	MS2	1.817	93.0996	25538	PD_1.raw	5.78	0	0.0003762
	Sequest HT (A11)	Unambiguous	GHYTEGAELIDSVLDVVR		1	17	XP_044424578.1	XP_044377189.1; XP_044341745.1; XP_044350540.1; XP_044408474.1; XP_044335519.1; XP_044373097.1; XP_044411817.1; XP_044418932.1; XP_044390710.1; XP_044339487.1; XP_044358193.1; XP_044424578.1; XP_044384212.1; XP_044371902.1; XP_044367846.1; XP_044383227.1; XP_044365267.1	0	2	0.5746	0	1	1	987.003	1973	1973	0.7	0.00069	2.10759e+06	CID (Collision Induced Dissociation)	MS2	1.611	93.0182	25511	PD_1.raw	6.3	0	0.0009491
	Sequest HT (A11)	Unambiguous	GHYTEGAELIDSVLDVVR		1	17	XP_044424578.1	XP_044377189.1; XP_044341745.1; XP_044350540.1; XP_044408474.1; XP_044335519.1; XP_044373097.1; XP_044411817.1; XP_044418932.1; XP_044390710.1; XP_044339487.1; XP_044358193.1; XP_044424578.1; XP_044384212.1; XP_044371902.1; XP_044367846.1; XP_044383227.1; XP_044365267.1	0	3	0.53	0	1	1	658.339	1973	1973	2.24	0.00147	2.63886e+06	CID (Collision Induced Dissociation)	MS2	1.147	92.9123	25481	PD_1.raw	4.17	0	0.006234
	Sequest HT (A11)	Unambiguous	GHYTEGAELIDSVLDVVR		1	17	XP_044424578.1	XP_044377189.1; XP_044341745.1; XP_044350540.1; XP_044408474.1; XP_044335519.1; XP_044373097.1; XP_044411817.1; XP_044418932.1; XP_044390710.1; XP_044339487.1; XP_044358193.1; XP_044424578.1; XP_044384212.1; XP_044371902.1; XP_044367846.1; XP_044383227.1; XP_044365267.1	0	3	0.3915	0	1	1	658.339	1973	1973	1.96	0.00129	2135538	CID (Collision Induced Dissociation)	MS2	1.717	92.8641	25468	PD_1.raw	2.58	0	0.08317
	Sequest HT (A11)	Unambiguous	EILHIQGGQcGNQIGAK	C10(Carbamidomethyl)	1	14	XP_044424578.1	XP_044377189.1; XP_044341745.1; XP_044350540.1; XP_044373097.1; XP_044411817.1; XP_044418932.1; XP_044390710.1; XP_044358193.1; XP_044424578.1; XP_044384212.1; XP_044371902.1; XP_044367846.1; XP_044383227.1; XP_044365267.1	0	2	0.4386	0	1	1	911.969	1822.93	1822.92	3.85	0.00351	606412	CID (Collision Induced Dissociation)	MS2	7.867	42.6255	10202	PD_1.raw	4.4	0	0.01107
	Sequest HT (A11)	Unambiguous	EVDEQMLNVQNK		1	8	XP_044424578.1	XP_044377189.1; XP_044411817.1; XP_044418932.1; XP_044390710.1; XP_044424578.1; XP_044384212.1; XP_044371902.1; XP_044383227.1	0	2	0.5	0	1	2	723.85	1446.69	1446.69	2.24	0.00162	1.15874e+06	CID (Collision Induced Dissociation)	MS2	4.468	42.5513	10177	PD_1.raw	3.94	0	0.08323
	Sequest HT (A11)	Unambiguous	YAGDSDLQLER		1	5	XP_044424578.1	XP_044411817.1; XP_044418932.1; XP_044390710.1; XP_044424578.1; XP_044383227.1	0	2	0.5129	0	1	1	633.804	1266.6	1266.6	3.99	0.00253	462976	CID (Collision Induced Dissociation)	MS2	10.735	38.9394	9105	PD_1.raw	2.71	0	0.05937
	Sequest HT (A11)	Unambiguous	mREILHIQGGQcGNQIGAK	M1(Oxidation); C12(Carbamidomethyl)	1	14	XP_044424578.1	XP_044377189.1; XP_044341745.1; XP_044350540.1; XP_044373097.1; XP_044411817.1; XP_044418932.1; XP_044390710.1; XP_044358193.1; XP_044424578.1; XP_044384212.1; XP_044371902.1; XP_044367846.1; XP_044383227.1; XP_044365267.1	1	3	0.5733	0	1	1	709.359	2126.06	2126.06	1.38	0.00098	781328	CID (Collision Induced Dissociation)	MS2	14.96	33.2682	7463	PD_1.raw	3.82	0	0.025
	Sequest HT (A11)	Unambiguous	mREILHIQGGQcGNQIGAK	M1(Oxidation); C12(Carbamidomethyl)	1	14	XP_044424578.1	XP_044377189.1; XP_044341745.1; XP_044350540.1; XP_044373097.1; XP_044411817.1; XP_044418932.1; XP_044390710.1; XP_044358193.1; XP_044424578.1; XP_044384212.1; XP_044371902.1; XP_044367846.1; XP_044383227.1; XP_044365267.1	1	3	0.5436	0	1	1	709.359	2126.06	2126.06	0.78	0.00055	670748	CID (Collision Induced Dissociation)	MS2	9.475	33.1428	7426	PD_1.raw	3.9	0	0.02052
	Sequest HT (A11)	Unambiguous	YAGDSDLQLER		1	5	XP_044424578.1	XP_044411817.1; XP_044418932.1; XP_044390710.1; XP_044424578.1; XP_044383227.1	0	2	0.5124	0	1	1	633.804	1266.6	1266.6	3.6	0.00228	627908	CID (Collision Induced Dissociation)	MS2	8.756	38.8632	9081	PD_1.raw	2.83	0	0.05663
	Sequest HT (A11)	Unambiguous	INVYYNEASGGR		1	5	XP_044424578.1	XP_044411817.1; XP_044418932.1; XP_044390710.1; XP_044424578.1; XP_044383227.1	0	2	0.6557	0	1	1	671.823	1342.64	1342.64	-0.64	-0.00043	1.99972e+06	CID (Collision Induced Dissociation)	MS2	0.492	37.8739	8791	PD_1.raw	3.05	0	0.06469
	Sequest HT (A11)	Unambiguous	INVYYNEASGGR		1	5	XP_044424578.1	XP_044411817.1; XP_044418932.1; XP_044390710.1; XP_044424578.1; XP_044383227.1	0	2	0.6212	0	1	1	671.822	1342.64	1342.64	-1.19	-0.0008	2.19518e+06	CID (Collision Induced Dissociation)	MS2	0.459	37.8107	8772	PD_1.raw	3.59	0	0.07471
	Sequest HT (A11)	Unambiguous	EVDEQMLNVQNK		1	8	XP_044424578.1	XP_044377189.1; XP_044411817.1; XP_044418932.1; XP_044390710.1; XP_044424578.1; XP_044384212.1; XP_044371902.1; XP_044383227.1	0	2	0.507	0	1	1	723.85	1446.69	1446.69	1.9	0.00137	1.60211e+06	CID (Collision Induced Dissociation)	MS2	3.376	42.7197	10227	PD_1.raw	4.3	0	0.006467
	Sequest HT (A11)	Unambiguous	EILHIQGGQcGNQIGAK	C10(Carbamidomethyl)	1	14	XP_044424578.1	XP_044377189.1; XP_044341745.1; XP_044350540.1; XP_044373097.1; XP_044411817.1; XP_044418932.1; XP_044390710.1; XP_044358193.1; XP_044424578.1; XP_044384212.1; XP_044371902.1; XP_044367846.1; XP_044383227.1; XP_044365267.1	0	3	0.4545	0	1	1	608.314	1822.93	1822.92	1.77	0.00107	3.41562e+06	CID (Collision Induced Dissociation)	MS2	1.165	43.0181	10317	PD_1.raw	3.63	0	0.05082
	Sequest HT (A11)	Unambiguous	MREILHIQGGQcGNQIGAK	C12(Carbamidomethyl)	1	14	XP_044424578.1	XP_044377189.1; XP_044341745.1; XP_044350540.1; XP_044373097.1; XP_044411817.1; XP_044418932.1; XP_044390710.1; XP_044358193.1; XP_044424578.1; XP_044384212.1; XP_044371902.1; XP_044367846.1; XP_044383227.1; XP_044365267.1	1	3	0.4805	0	1	1	704.028	2110.07	2110.06	2.74	0.00193	541720	CID (Collision Induced Dissociation)	MS2	5.227	42.9781	10308	PD_1.raw	3.33	0	0.02098
	Sequest HT (A11)	Unambiguous	EILHIQGGQcGNQIGAK	C10(Carbamidomethyl)	1	14	XP_044424578.1	XP_044377189.1; XP_044341745.1; XP_044350540.1; XP_044373097.1; XP_044411817.1; XP_044418932.1; XP_044390710.1; XP_044358193.1; XP_044424578.1; XP_044384212.1; XP_044371902.1; XP_044367846.1; XP_044383227.1; XP_044365267.1	0	2	0.4922	0	1	1	911.968	1822.93	1822.92	3.51	0.0032	1.05711e+06	CID (Collision Induced Dissociation)	MS2	8.086	42.7244	10229	PD_1.raw	4.47	0	0.001713
	Sequest HT (A11)	Unambiguous	MREILHIQGGQcGNQIGAK	C12(Carbamidomethyl)	1	14	XP_044424578.1	XP_044377189.1; XP_044341745.1; XP_044350540.1; XP_044373097.1; XP_044411817.1; XP_044418932.1; XP_044390710.1; XP_044358193.1; XP_044424578.1; XP_044384212.1; XP_044371902.1; XP_044367846.1; XP_044383227.1; XP_044365267.1	1	3	0.365	0	1	1	704.028	2110.07	2110.06	1.79	0.00126	586281	CID (Collision Induced Dissociation)	MS2	6.627	42.854	10269	PD_1.raw	3.26	0	0.06288
	Sequest HT (A11)	Unambiguous	EILHIQGGQcGNQIGAK	C10(Carbamidomethyl)	1	14	XP_044424578.1	XP_044377189.1; XP_044341745.1; XP_044350540.1; XP_044373097.1; XP_044411817.1; XP_044418932.1; XP_044390710.1; XP_044358193.1; XP_044424578.1; XP_044384212.1; XP_044371902.1; XP_044367846.1; XP_044383227.1; XP_044365267.1	0	3	0.4808	0	1	1	608.313	1822.92	1822.92	1.06	0.00065	2.01496e+06	CID (Collision Induced Dissociation)	MS2	0.972	43.0754	10334	PD_1.raw	3.91	0.002122	0.1628
	Sequest HT (A11)	Unambiguous	SSVcDIPPTGLK	C4(Carbamidomethyl)	1	1	XP_044424578.1	XP_044424578.1	0	2	0.2727	0	1	1	637.328	1273.65	1273.65	2.69	0.00172	767403	CID (Collision Induced Dissociation)	MS2	3.095	45.3239	11011	PD_1.raw	1.76	0.002122	0.1357
	Sequest HT (A11)	Unambiguous	RVSEQFTAMFR		1	17	XP_044424578.1	XP_044377189.1; XP_044341745.1; XP_044350540.1; XP_044408474.1; XP_044335519.1; XP_044373097.1; XP_044411817.1; XP_044418932.1; XP_044390710.1; XP_044339487.1; XP_044358193.1; XP_044424578.1; XP_044384212.1; XP_044371902.1; XP_044367846.1; XP_044383227.1; XP_044365267.1	1	2	0.563	0	1	1	686.345	1371.68	1371.68	-0.64	-0.00044	822779	CID (Collision Induced Dissociation)	MS2	7.526	55.7023	14118	PD_1.raw	2.7	0.005847	0.2449
High	XP_044391333.1	DNA-directed RNA polymerase II subunit RPB1-like [Triticum aestivum]	0	24.002	8.51634	10	28	2	1	1867	207.7	6.25	78.28	10
	Identifying Node	PSM Ambiguity	Annotated Sequence	Modifications	# Protein Groups	# Proteins	Master Protein Accessions	Protein Accessions	# Missed Cleavages	Charge	DeltaScore	DeltaCn	Rank	Search Engine Rank	m/z [Da]	MH+ [Da]	Theo. MH+ [Da]	DeltaM [ppm]	Deltam/z [Da]	Intensity	Activation Type	MS Order	Ion Inject Time [ms]	RT [min]	First Scan	Spectrum File	XCorr	Percolator q-Value	Percolator PEP
	Sequest HT (A11)	Unambiguous	TPSLSVFLKPEVSK		2	9	XP_044444971.1; XP_044391333.1	XP_044429705.1; XP_044399994.1; XP_044444971.1; XP_044422530.1; XP_044399993.1; XP_044391333.1; XP_044444970.1; XP_044391332.1; XP_044422531.1	0	2	0.555	0	1	1	766.44	1531.87	1531.87	0.29	0.00022	2.46269e+06	CID (Collision Induced Dissociation)	MS2	1.734	63.4128	16461	PD_1.raw	4.09	0	0.005747
	Sequest HT (A11)	Unambiguous	TPSLSVFLKPEVSK		2	9	XP_044444971.1; XP_044391333.1	XP_044429705.1; XP_044399994.1; XP_044444971.1; XP_044422530.1; XP_044399993.1; XP_044391333.1; XP_044444970.1; XP_044391332.1; XP_044422531.1	0	2	0.5623	0	1	1	766.441	1531.87	1531.87	1.08	0.00083	1.33088e+06	CID (Collision Induced Dissociation)	MS2	3.486	63.3624	16446	PD_1.raw	3.45	0	0.01264
	Sequest HT (A11)	Unambiguous	TPSLSVFLKPEVSK		2	9	XP_044444971.1; XP_044391333.1	XP_044429705.1; XP_044399994.1; XP_044444971.1; XP_044422530.1; XP_044399993.1; XP_044391333.1; XP_044444970.1; XP_044391332.1; XP_044422531.1	0	3	0.4762	0	1	1	511.296	1531.87	1531.87	0.8	0.00041	3140068	CID (Collision Induced Dissociation)	MS2	1.557	63.3557	16443	PD_1.raw	2.31	0	0.01971
	Sequest HT (A11)	Unambiguous	TPSLSVFLKPEVSK		2	9	XP_044444971.1; XP_044391333.1	XP_044429705.1; XP_044399994.1; XP_044444971.1; XP_044422530.1; XP_044399993.1; XP_044391333.1; XP_044444970.1; XP_044391332.1; XP_044422531.1	0	3	0.5214	0	1	1	511.296	1531.87	1531.87	0.8	0.00041	1.18419e+06	CID (Collision Induced Dissociation)	MS2	5.057	63.2907	16422	PD_1.raw	2.34	0	0.05403
	Sequest HT (A11)	Unambiguous	AEVLELMMVPK		2	10	XP_044444971.1; XP_044391333.1	XP_044327129.1; XP_044429705.1; XP_044399994.1; XP_044444971.1; XP_044422530.1; XP_044391333.1; XP_044459984.1; XP_044444970.1; XP_044391332.1; XP_044422531.1	0	2	0.5102	0	1	1	630.342	1259.68	1259.67	2.39	0.00151	11525538	CID (Collision Induced Dissociation)	MS2	0.559	72.0135	19118	PD_1.raw	3.43	0	0.06139
	Sequest HT (A11)	Unambiguous	AEVLELMMVPK		2	10	XP_044444971.1; XP_044391333.1	XP_044327129.1; XP_044429705.1; XP_044399994.1; XP_044444971.1; XP_044422530.1; XP_044391333.1; XP_044459984.1; XP_044444970.1; XP_044391332.1; XP_044422531.1	0	2	0.4912	0	1	1	630.342	1259.68	1259.67	2.39	0.00151	7.51347e+06	CID (Collision Induced Dissociation)	MS2	0.854	71.9644	19104	PD_1.raw	3.4	0	0.0668
	Sequest HT (A11)	Unambiguous	VQLVQFGILSPDEIR		1	8	XP_044391333.1	XP_044429705.1; XP_044399994.1; XP_044422530.1; XP_044399993.1; XP_044391333.1; XP_044425929.1; XP_044391332.1; XP_044422531.1	0	2	0.5903	0	1	1	857.483	1713.96	1713.95	2.79	0.00239	2.3844e+06	CID (Collision Induced Dissociation)	MS2	2.381	86.2544	23453	PD_1.raw	4.54	0	0.004402
	Sequest HT (A11)	Unambiguous	VQLVQFGILSPDEIR		1	8	XP_044391333.1	XP_044429705.1; XP_044399994.1; XP_044422530.1; XP_044399993.1; XP_044391333.1; XP_044425929.1; XP_044391332.1; XP_044422531.1	0	2	0.6008	0	1	1	857.483	1713.96	1713.95	2.79	0.00239	2.3844e+06	CID (Collision Induced Dissociation)	MS2	2.143	86.2475	23450	PD_1.raw	4.76	0	0.006154
	Sequest HT (A11)	Unambiguous	LNLSVTSPYNADFDGDEMNMHVPQSFETR		2	10	XP_044444971.1; XP_044391333.1	XP_044327129.1; XP_044429705.1; XP_044399994.1; XP_044444971.1; XP_044422530.1; XP_044399993.1; XP_044391333.1; XP_044459984.1; XP_044444970.1; XP_044422531.1	0	3	0.0733	0	1	1	1105.5	3314.48	3314.47	1.59	0.00175	2055486	CID (Collision Induced Dissociation)	MS2	1.344	82.995	22446	PD_1.raw	1.91	0	0.02027
	Sequest HT (A11)	Unambiguous	VQLVQFGILSPDEIR		1	8	XP_044391333.1	XP_044429705.1; XP_044399994.1; XP_044422530.1; XP_044399993.1; XP_044391333.1; XP_044425929.1; XP_044391332.1; XP_044422531.1	0	2	0.5427	0	1	1	857.483	1713.96	1713.95	2.72	0.00233	2665870	CID (Collision Induced Dissociation)	MS2	2.99	86.3143	23472	PD_1.raw	3.98	0	0.007432
	Sequest HT (A11)	Unambiguous	LNLSVTSPYNADFDGDEMNMHVPQSFETR		2	10	XP_044444971.1; XP_044391333.1	XP_044327129.1; XP_044429705.1; XP_044399994.1; XP_044444971.1; XP_044422530.1; XP_044399993.1; XP_044391333.1; XP_044459984.1; XP_044444970.1; XP_044422531.1	0	3	0.5726	0	1	1	1105.5	3314.48	3314.47	3.57	0.00395	2.35005e+06	CID (Collision Induced Dissociation)	MS2	1.139	82.466	22283	PD_1.raw	3.65	0	0.005248
	Sequest HT (A11)	Unambiguous	LKELVEYGPHPPPGK		2	12	XP_044444971.1; XP_044391333.1	XP_044327129.1; XP_044429652.1; XP_044429705.1; XP_044399994.1; XP_044444971.1; XP_044422530.1; XP_044391333.1; XP_044425929.1; XP_044459984.1; XP_044444970.1; XP_044440562.1; XP_044422531.1	1	3	0.4696	0	1	1	554.308	1660.91	1660.91	1.44	0.0008	3826113	CID (Collision Induced Dissociation)	MS2	0.928	40.5009	9561	PD_1.raw	2.96	0	0.01942
	Sequest HT (A11)	Unambiguous	LKELVEYGPHPPPGK		2	12	XP_044444971.1; XP_044391333.1	XP_044327129.1; XP_044429652.1; XP_044429705.1; XP_044399994.1; XP_044444971.1; XP_044422530.1; XP_044391333.1; XP_044425929.1; XP_044459984.1; XP_044444970.1; XP_044440562.1; XP_044422531.1	1	4	0.4138	0	1	1	415.983	1660.91	1660.91	1.66	0.00069	4.22629e+06	CID (Collision Induced Dissociation)	MS2	1.694	39.9459	9398	PD_1.raw	2.61	0	0.02372
	Sequest HT (A11)	Unambiguous	LKELVEYGPHPPPGK		2	12	XP_044444971.1; XP_044391333.1	XP_044327129.1; XP_044429652.1; XP_044429705.1; XP_044399994.1; XP_044444971.1; XP_044422530.1; XP_044391333.1; XP_044425929.1; XP_044459984.1; XP_044444970.1; XP_044440562.1; XP_044422531.1	1	4	0.483	0	1	1	415.983	1660.91	1660.91	2.54	0.00105	4730802	CID (Collision Induced Dissociation)	MS2	1.692	39.8838	9380	PD_1.raw	2.94	0	0.06681
	Sequest HT (A11)	Unambiguous	LKELVEYGPHPPPGK		2	12	XP_044444971.1; XP_044391333.1	XP_044327129.1; XP_044429652.1; XP_044429705.1; XP_044399994.1; XP_044444971.1; XP_044422530.1; XP_044391333.1; XP_044425929.1; XP_044459984.1; XP_044444970.1; XP_044440562.1; XP_044422531.1	1	4	0.3633	0	1	1	415.983	1660.91	1660.91	1.95	0.00081	4466414	CID (Collision Induced Dissociation)	MS2	1.193	39.7057	9328	PD_1.raw	2.89	0	0.05767
	Sequest HT (A11)	Unambiguous	LKELVEYGPHPPPGK		2	12	XP_044444971.1; XP_044391333.1	XP_044327129.1; XP_044429652.1; XP_044429705.1; XP_044399994.1; XP_044444971.1; XP_044422530.1; XP_044391333.1; XP_044425929.1; XP_044459984.1; XP_044444970.1; XP_044440562.1; XP_044422531.1	1	4	0.4218	0	1	1	415.983	1660.91	1660.91	1.8	0.00075	7.24691e+06	CID (Collision Induced Dissociation)	MS2	1.237	39.6424	9309	PD_1.raw	2.94	0	0.08084
	Sequest HT (A11)	Unambiguous	LKELVEYGPHPPPGK		2	12	XP_044444971.1; XP_044391333.1	XP_044327129.1; XP_044429652.1; XP_044429705.1; XP_044399994.1; XP_044444971.1; XP_044422530.1; XP_044391333.1; XP_044425929.1; XP_044459984.1; XP_044444970.1; XP_044440562.1; XP_044422531.1	1	3	0.4715	0	1	1	554.308	1660.91	1660.91	2.1	0.00117	3.54286e+06	CID (Collision Induced Dissociation)	MS2	0.801	40.4405	9543	PD_1.raw	2.63	0	0.02949
	Sequest HT (A11)	Unambiguous	SSDQHLELGYKVER		2	13	XP_044444971.1; XP_044391333.1	XP_044327129.1; XP_044429705.1; XP_044399994.1; XP_044444971.1; XP_044422530.1; XP_044399993.1; XP_044391333.1; XP_044425929.1; XP_044459984.1; XP_044444970.1; XP_044440562.1; XP_044391332.1; XP_044422531.1	1	2	0.3463	0	1	1	830.922	1660.84	1660.83	4.62	0.00384	706252	CID (Collision Induced Dissociation)	MS2	13.617	33.0801	7408	PD_1.raw	2.83	0	0.05246
	Sequest HT (A11)	Unambiguous	KSSDQHLELGYKVER		2	13	XP_044444971.1; XP_044391333.1	XP_044327129.1; XP_044429705.1; XP_044399994.1; XP_044444971.1; XP_044422530.1; XP_044399993.1; XP_044391333.1; XP_044425929.1; XP_044459984.1; XP_044444970.1; XP_044440562.1; XP_044391332.1; XP_044422531.1	2	3	0.3019	0	1	1	596.982	1788.93	1788.92	3.71	0.00221	352239	CID (Collision Induced Dissociation)	MS2	12.106	32.3416	7187	PD_1.raw	3.08	0	0.02711
	Sequest HT (A11)	Unambiguous	KSSDQHLELGYKVER		2	13	XP_044444971.1; XP_044391333.1	XP_044327129.1; XP_044429705.1; XP_044399994.1; XP_044444971.1; XP_044422530.1; XP_044399993.1; XP_044391333.1; XP_044425929.1; XP_044459984.1; XP_044444970.1; XP_044440562.1; XP_044391332.1; XP_044422531.1	2	4	0.2682	0	1	1	447.987	1788.93	1788.92	1.34	0.0006	1.91051e+06	CID (Collision Induced Dissociation)	MS2	15.548	32.3965	7202	PD_1.raw	3.02	0	0.06683
	Sequest HT (A11)	Unambiguous	KSSDQHLELGYKVER		2	13	XP_044444971.1; XP_044391333.1	XP_044327129.1; XP_044429705.1; XP_044399994.1; XP_044444971.1; XP_044422530.1; XP_044399993.1; XP_044391333.1; XP_044425929.1; XP_044459984.1; XP_044444970.1; XP_044440562.1; XP_044391332.1; XP_044422531.1	2	4	0.2964	0	1	1	447.987	1788.93	1788.92	1.55	0.00069	1.04302e+06	CID (Collision Induced Dissociation)	MS2	19.512	32.3565	7193	PD_1.raw	3.07	0	0.007732
	Sequest HT (A11)	Unambiguous	SSDQHLELGYKVER		2	13	XP_044444971.1; XP_044391333.1	XP_044327129.1; XP_044429705.1; XP_044399994.1; XP_044444971.1; XP_044422530.1; XP_044399993.1; XP_044391333.1; XP_044425929.1; XP_044459984.1; XP_044444970.1; XP_044440562.1; XP_044391332.1; XP_044422531.1	1	3	0.095	0	1	1	554.282	1660.83	1660.83	1.6	0.00088	4.63183e+06	CID (Collision Induced Dissociation)	MS2	0.493	33.1244	7418	PD_1.raw	2	0	0.09324
	Sequest HT (A11)	Unambiguous	SSDQHLELGYKVER		2	13	XP_044444971.1; XP_044391333.1	XP_044327129.1; XP_044429705.1; XP_044399994.1; XP_044444971.1; XP_044422530.1; XP_044399993.1; XP_044391333.1; XP_044425929.1; XP_044459984.1; XP_044444970.1; XP_044440562.1; XP_044391332.1; XP_044422531.1	1	2	0.4421	0	1	1	830.922	1660.84	1660.83	4.84	0.00402	477670	CID (Collision Induced Dissociation)	MS2	16.038	32.9756	7380	PD_1.raw	3.37	0	0.03136
	Sequest HT (A11)	Unambiguous	VVPGDDAMSIEAQK		2	10	XP_044444971.1; XP_044391333.1	XP_044327129.1; XP_044429705.1; XP_044399994.1; XP_044444971.1; XP_044422530.1; XP_044399993.1; XP_044391333.1; XP_044459984.1; XP_044444970.1; XP_044422531.1	0	2	0.4082	0	1	1	730.36	1459.71	1459.71	1.79	0.0013	4.38234e+06	CID (Collision Induced Dissociation)	MS2	1.465	43.8675	10569	PD_1.raw	1.47	0	0.04221
	Sequest HT (A11)	Unambiguous	VVPGDDAMSIEAQK		2	10	XP_044444971.1; XP_044391333.1	XP_044327129.1; XP_044429705.1; XP_044399994.1; XP_044444971.1; XP_044422530.1; XP_044399993.1; XP_044391333.1; XP_044459984.1; XP_044444970.1; XP_044422531.1	0	1	0.4488	0	1	1	1459.72	1459.72	1459.71	4.26	0.00622	506370	CID (Collision Induced Dissociation)	MS2	21.589	44.3781	10724	PD_1.raw	2.54	0	0.03839
	Sequest HT (A11)	Unambiguous	TVITPDPNINIDELGVPWSIALNLTYPETVTPYNIER		1	4	XP_044391333.1	XP_044399994.1; XP_044399993.1; XP_044391333.1; XP_044391332.1	0	4	0.3786	0	1	1	1042.8	4168.18	4168.15	8.13	0.00847	7813153	CID (Collision Induced Dissociation)	MS2	2.522	111.27	31088	PD_1.raw	3.09	0.002122	0.12
	Sequest HT (A11)	Unambiguous	TMMESFENR		2	9	XP_044444971.1; XP_044391333.1	XP_044327129.1; XP_044429705.1; XP_044399994.1; XP_044444971.1; XP_044422530.1; XP_044391333.1; XP_044459984.1; XP_044444970.1; XP_044422531.1	0	2	0.1872	0	1	1	572.743	1144.48	1144.48	2.42	0.00139	2.63288e+06	CID (Collision Induced Dissociation)	MS2	0.937	42.5428	10173	PD_1.raw	2.35	0.002122	0.1129
	Sequest HT (A11)	Unambiguous	VVPGDDAMSIEAQK		2	10	XP_044444971.1; XP_044391333.1	XP_044327129.1; XP_044429705.1; XP_044399994.1; XP_044444971.1; XP_044422530.1; XP_044399993.1; XP_044391333.1; XP_044459984.1; XP_044444970.1; XP_044422531.1	0	2	0.4557	0	1	1	730.36	1459.71	1459.71	1.87	0.00136	6.2783e+06	CID (Collision Induced Dissociation)	MS2	1.101	43.9289	10587	PD_1.raw	1.58	0.005847	0.2178
High	TFIIIA-7ZF;	Nicotiana benthamiana	0	21.548	42.8571	9	19	9	1	287	33	8.07	60.8	9
	Identifying Node	PSM Ambiguity	Annotated Sequence	Modifications	# Protein Groups	# Proteins	Master Protein Accessions	Protein Accessions	# Missed Cleavages	Charge	DeltaScore	DeltaCn	Rank	Search Engine Rank	m/z [Da]	MH+ [Da]	Theo. MH+ [Da]	DeltaM [ppm]	Deltam/z [Da]	Intensity	Activation Type	MS Order	Ion Inject Time [ms]	RT [min]	First Scan	Spectrum File	XCorr	Percolator q-Value	Percolator PEP
	Sequest HT (A11)	Unambiguous	KLPVFEAIMR		1	1	TFIIIA-7ZF;	TFIIIA-7ZF;	1	3	0.5476	0	1	1	401.902	1203.69	1203.69	0.77	0.00031	1.14207e+06	CID (Collision Induced Dissociation)	MS2	3.19	63.6499	16535	PD_1.raw	3.36	0	0.08021
	Sequest HT (A11)	Unambiguous	LPVFEAIMR		1	1	TFIIIA-7ZF;	TFIIIA-7ZF;	0	2	0.4906	0	1	1	538.302	1075.6	1075.6	0.78	0.00042	2.08518e+06	CID (Collision Induced Dissociation)	MS2	3.017	70.8701	18774	PD_1.raw	2.65	0	0.05793
	Sequest HT (A11)	Unambiguous	LPVFEAIMR		1	1	TFIIIA-7ZF;	TFIIIA-7ZF;	0	2	0.4692	0	1	1	538.302	1075.6	1075.6	0.78	0.00042	2410502	CID (Collision Induced Dissociation)	MS2	2.571	70.8043	18752	PD_1.raw	2.11	0	0.07094
	Sequest HT (A11)	Unambiguous	LETMEALcLEPGcMK	C8(Carbamidomethyl); C13(Carbamidomethyl)	1	1	TFIIIA-7ZF;	TFIIIA-7ZF;	0	2	0.5786	0	1	1	891.401	1781.8	1781.79	0.92	0.00082	1.45549e+06	CID (Collision Induced Dissociation)	MS2	5.041	68.7219	18103	PD_1.raw	3.18	0	0.006217
	Sequest HT (A11)	Unambiguous	LETMEALcLEPGcMK	C8(Carbamidomethyl); C13(Carbamidomethyl)	1	1	TFIIIA-7ZF;	TFIIIA-7ZF;	0	2	0.6227	0	1	1	891.403	1781.8	1781.79	2.57	0.00229	1.46975e+06	CID (Collision Induced Dissociation)	MS2	4.52	68.594	18062	PD_1.raw	3.26	0	0.0126
	Sequest HT (A11)	Unambiguous	AVHLGDKPFScSVAVcGMK	C11(Carbamidomethyl); C16(Carbamidomethyl)	1	1	TFIIIA-7ZF;	TFIIIA-7ZF;	0	3	0.551	0	1	1	688.333	2062.98	2062.99	-1.19	-0.00081	529025	CID (Collision Induced Dissociation)	MS2	12.483	54.5006	13767	PD_1.raw	2.45	0	0.003765
	Sequest HT (A11)	Unambiguous	LFEcPFDGcK	C4(Carbamidomethyl); C9(Carbamidomethyl)	1	1	TFIIIA-7ZF;	TFIIIA-7ZF;	0	2	0.407	0	1	1	636.772	1272.54	1272.54	-1.06	-0.00068	2.40237e+06	CID (Collision Induced Dissociation)	MS2	0.749	54.1894	13668	PD_1.raw	2.58	0	0.08077
	Sequest HT (A11)	Unambiguous	IKcEFQDcQHTFSTK	C3(Carbamidomethyl); C8(Carbamidomethyl)	1	1	TFIIIA-7ZF;	TFIIIA-7ZF;	1	3	0.5028	0	1	1	643.627	1928.87	1928.86	2.03	0.0013	400668	CID (Collision Induced Dissociation)	MS2	7.714	32.4013	7204	PD_1.raw	3.58	0	0.08106
	Sequest HT (A11)	Unambiguous	EHVEScHQPVVcEIcGTK	C6(Carbamidomethyl); C12(Carbamidomethyl); C15(Carbamidomethyl)	1	1	TFIIIA-7ZF;	TFIIIA-7ZF;	0	3	0.606	0	1	1	723.657	2168.96	2168.95	2.62	0.0019	607773	CID (Collision Induced Dissociation)	MS2	5.402	32.4706	7225	PD_1.raw	3.35	0	0.00498
	Sequest HT (A11)	Unambiguous	EHVEScHQPVVcEIcGTK	C6(Carbamidomethyl); C12(Carbamidomethyl); C15(Carbamidomethyl)	1	1	TFIIIA-7ZF;	TFIIIA-7ZF;	0	3	0.4338	0	1	1	723.658	2168.96	2168.95	3.13	0.00226	506129	CID (Collision Induced Dissociation)	MS2	5.772	32.3987	7203	PD_1.raw	3.02	0	0.02636
	Sequest HT (A11)	Unambiguous	IKcEFQDcQHTFSTK	C3(Carbamidomethyl); C8(Carbamidomethyl)	1	1	TFIIIA-7ZF;	TFIIIA-7ZF;	1	3	0.4082	0	1	1	643.627	1928.87	1928.86	1.55	0.001	399852	CID (Collision Induced Dissociation)	MS2	11.509	32.3363	7185	PD_1.raw	3.43	0	0.01197
	Sequest HT (A11)	Unambiguous	MQERPFAcHIDDcQSSYR	C8(Carbamidomethyl); C13(Carbamidomethyl)	1	1	TFIIIA-7ZF;	TFIIIA-7ZF;	0	4	0.4649	0	1	1	575.748	2299.97	2299.96	1.96	0.00113	619726	CID (Collision Induced Dissociation)	MS2	8.361	42.0443	10022	PD_1.raw	3.42	0	0.06696
	Sequest HT (A11)	Unambiguous	IKcEFQDcQHTFSTK	C3(Carbamidomethyl); C8(Carbamidomethyl)	1	1	TFIIIA-7ZF;	TFIIIA-7ZF;	1	2	0.5	0	1	1	964.939	1928.87	1928.86	4.5	0.00434	1.00613e+06	CID (Collision Induced Dissociation)	MS2	5.972	33.0087	7386	PD_1.raw	4.12	0	0.02744
	Sequest HT (A11)	Unambiguous	EHVEScHQPVVcEIcGTK	C6(Carbamidomethyl); C12(Carbamidomethyl); C15(Carbamidomethyl)	1	1	TFIIIA-7ZF;	TFIIIA-7ZF;	0	2	0.6586	0	1	1	1084.98	2168.96	2168.95	4.4	0.00477	720385	CID (Collision Induced Dissociation)	MS2	8.194	33.0177	7390	PD_1.raw	4.98	0	0.01537
	Sequest HT (A11)	Unambiguous	HVNEMHDQHASPEASLPK		1	1	TFIIIA-7ZF;	TFIIIA-7ZF;	0	3	0.6421	0	1	1	676.319	2026.94	2026.94	1.91	0.00129	277153	CID (Collision Induced Dissociation)	MS2	10.093	31.0456	6824	PD_1.raw	3.66	0	0.0006517
	Sequest HT (A11)	Unambiguous	HVNEMHDQHASPEASLPK		1	1	TFIIIA-7ZF;	TFIIIA-7ZF;	0	3	0.6602	0	1	1	676.32	2026.95	2026.94	2.72	0.00184	241075	CID (Collision Induced Dissociation)	MS2	13.193	31.1109	6842	PD_1.raw	4.62	0	0.0007411
	Sequest HT (A11)	Unambiguous	KLPVFEAIMR		1	1	TFIIIA-7ZF;	TFIIIA-7ZF;	1	2	0.5888	0	1	1	602.35	1203.69	1203.69	1.11	0.00067	8754212	CID (Collision Induced Dissociation)	MS2	0.612	64.3273	16747	PD_1.raw	2.14	0.002122	0.1504
	Sequest HT (A11)	Unambiguous	LFEcPFDGcK	C4(Carbamidomethyl); C9(Carbamidomethyl)	1	1	TFIIIA-7ZF;	TFIIIA-7ZF;	0	2	0.1602	0	1	1	636.773	1272.54	1272.54	-0.01	-1e-05	1.80797e+06	CID (Collision Induced Dissociation)	MS2	0.906	54.1265	13648	PD_1.raw	2.06	0.002122	0.146
	Sequest HT (A11)	Unambiguous	MQERPFAcHIDDcQSSYR	C8(Carbamidomethyl); C13(Carbamidomethyl)	1	1	TFIIIA-7ZF;	TFIIIA-7ZF;	0	3	0.2827	0	1	1	767.328	2299.97	2299.96	1.76	0.00135	6136492	CID (Collision Induced Dissociation)	MS2	2.372	40.6358	9603	PD_1.raw	2.83	0.005847	0.1953
High	XP_044336839.1	60S acidic ribosomal protein P2B-like [Triticum aestivum]	0	20.743	79.646	5	23	2	1	113	11.5	4.41	97.86	5
	Identifying Node	PSM Ambiguity	Annotated Sequence	Modifications	# Protein Groups	# Proteins	Master Protein Accessions	Protein Accessions	# Missed Cleavages	Charge	DeltaScore	DeltaCn	Rank	Search Engine Rank	m/z [Da]	MH+ [Da]	Theo. MH+ [Da]	DeltaM [ppm]	Deltam/z [Da]	Intensity	Activation Type	MS Order	Ion Inject Time [ms]	RT [min]	First Scan	Spectrum File	XCorr	Percolator q-Value	Percolator PEP
	Sequest HT (A11)	Unambiguous	EKFAAVPSGGGAIAVGAPAAASGGAAAPAAESK		1	2	XP_044336839.1	XP_044410148.1; XP_044336839.1	1	3	0.2753	0	1	1	937.154	2809.45	2809.45	-0.69	-0.00065	700629	CID (Collision Induced Dissociation)	MS2	4.752	57.0144	14516	PD_1.raw	2.47	0	0.03243
	Sequest HT (A11)	Unambiguous	EKFAAVPSGGGAIAVGAPAAASGGAAAPAAESK		1	2	XP_044336839.1	XP_044410148.1; XP_044336839.1	1	3	0.1168	0	1	1	937.156	2809.45	2809.45	1.66	0.00155	947795	CID (Collision Induced Dissociation)	MS2	5.213	57.0927	14541	PD_1.raw	2.14	0	0.06394
	Sequest HT (A11)	Unambiguous	EKFAAVPSGGGAIAVGAPAAASGGAAAPAAESK		1	2	XP_044336839.1	XP_044410148.1; XP_044336839.1	1	3	0.6218	0	1	1	937.156	2809.45	2809.45	1.92	0.0018	473577	CID (Collision Induced Dissociation)	MS2	4.99	57.3211	14608	PD_1.raw	5.13	0	0.008303
	Sequest HT (A11)	Unambiguous	FAAVPSGGGAIAVGAPAAASGGAAAPAAESK		1	2	XP_044336839.1	XP_044410148.1; XP_044336839.1	0	2	0.7109	0	1	1	1276.66	2552.31	2552.31	-0.95	-0.00122	758541	CID (Collision Induced Dissociation)	MS2	5.021	61.1342	15761	PD_1.raw	4.67	0	0.0003172
	Sequest HT (A11)	Unambiguous	FAAVPSGGGAIAVGAPAAASGGAAAPAAESK		1	2	XP_044336839.1	XP_044410148.1; XP_044336839.1	0	2	0.6437	0	1	1	1276.66	2552.31	2552.31	-0.67	-0.00085	1.45787e+06	CID (Collision Induced Dissociation)	MS2	3.609	60.9553	15706	PD_1.raw	4.07	0	0.0002545
	Sequest HT (A11)	Unambiguous	FAAVPSGGGAIAVGAPAAASGGAAAPAAESK		1	2	XP_044336839.1	XP_044410148.1; XP_044336839.1	0	2	0.6416	0	1	1	1276.65	2552.3	2552.31	-3.25	-0.00415	814392	CID (Collision Induced Dissociation)	MS2	4.584	60.4218	15541	PD_1.raw	4.38	0	0.0002018
	Sequest HT (A11)	Unambiguous	FAAVPSGGGAIAVGAPAAASGGAAAPAAESK		1	2	XP_044336839.1	XP_044410148.1; XP_044336839.1	0	3	0.6733	0	1	1	851.442	2552.31	2552.31	0.52	0.00045	2306593	CID (Collision Induced Dissociation)	MS2	1.225	60.0723	15433	PD_1.raw	4.53	0	0.0003692
	Sequest HT (A11)	Unambiguous	FAAVPSGGGAIAVGAPAAASGGAAAPAAESK		1	2	XP_044336839.1	XP_044410148.1; XP_044336839.1	0	3	0.6378	0	1	1	851.443	2552.31	2552.31	1.67	0.00142	3.81032e+06	CID (Collision Induced Dissociation)	MS2	1.294	60.0136	15415	PD_1.raw	3.81	0	0.00178
	Sequest HT (A11)	Unambiguous	FAAVPSGGGAIAVGAPAAASGGAAAPAAESK		1	2	XP_044336839.1	XP_044410148.1; XP_044336839.1	0	2	0.5918	0	1	1	1276.66	2552.31	2552.31	1.15	0.00147	739149	CID (Collision Induced Dissociation)	MS2	5.151	59.8324	15361	PD_1.raw	4.63	0	1.658e-05
	Sequest HT (A11)	Unambiguous	FAAVPSGGGAIAVGAPAAASGGAAAPAAESK		1	2	XP_044336839.1	XP_044410148.1; XP_044336839.1	0	2	0.6364	0	1	1	1276.66	2552.31	2552.31	1.25	0.00159	331739	CID (Collision Induced Dissociation)	MS2	6.335	59.7837	15348	PD_1.raw	4.62	0	0.01007
	Sequest HT (A11)	Unambiguous	EKFAAVPSGGGAIAVGAPAAASGGAAAPAAESK		1	2	XP_044336839.1	XP_044410148.1; XP_044336839.1	1	3	0.5779	0	1	1	937.153	2809.44	2809.45	-1.6	-0.0015	342084	CID (Collision Induced Dissociation)	MS2	4.914	57.25	14586	PD_1.raw	4.88	0	0.005508
	Sequest HT (A11)	Unambiguous	NILDSVGAEADEEKLEFLLAELK		2	3	XP_044450611.1; XP_044336839.1	XP_044410148.1; XP_044450611.1; XP_044336839.1	1	2	0.6271	0	1	1	1273.67	2546.33	2546.32	1.7	0.00217	2640007	CID (Collision Induced Dissociation)	MS2	2.046	103.596	28730	PD_1.raw	4.72	0	0.002811
	Sequest HT (A11)	Unambiguous	NILDSVGAEADEEKLEFLLAELK		2	3	XP_044450611.1; XP_044336839.1	XP_044410148.1; XP_044450611.1; XP_044336839.1	1	2	0.5832	0	1	1	1273.67	2546.33	2546.32	2.57	0.00327	1.47819e+06	CID (Collision Induced Dissociation)	MS2	1.73	103.559	28721	PD_1.raw	5.23	0	0.008526
	Sequest HT (A11)	Unambiguous	NILDSVGAEADEEKLEFLLAELK		2	3	XP_044450611.1; XP_044336839.1	XP_044410148.1; XP_044450611.1; XP_044336839.1	1	2	0.6388	0	1	1	1273.67	2546.33	2546.32	2.57	0.00327	1.47819e+06	CID (Collision Induced Dissociation)	MS2	1.455	103.537	28712	PD_1.raw	4.79	0	0.01077
	Sequest HT (A11)	Unambiguous	NILDSVGAEADEEKLEFLLAELK		2	3	XP_044450611.1; XP_044336839.1	XP_044410148.1; XP_044450611.1; XP_044336839.1	1	2	0.5535	0	1	1	1273.67	2546.33	2546.32	1.7	0.00217	1.25254e+06	CID (Collision Induced Dissociation)	MS2	2.486	103.484	28696	PD_1.raw	4.86	0	0.002863
	Sequest HT (A11)	Unambiguous	NILDSVGAEADEEKLEFLLAELK		2	3	XP_044450611.1; XP_044336839.1	XP_044410148.1; XP_044450611.1; XP_044336839.1	1	3	0.5234	0	1	1	849.449	2546.33	2546.32	3.3	0.0028	2.61908e+06	CID (Collision Induced Dissociation)	MS2	1.074	103.419	28676	PD_1.raw	3.42	0	0.01054
	Sequest HT (A11)	Unambiguous	NILDSVGAEADEEKLEFLLAELK		2	3	XP_044450611.1; XP_044336839.1	XP_044410148.1; XP_044450611.1; XP_044336839.1	1	3	0.2351	0	1	1	849.45	2546.33	2546.32	4.1	0.00348	2.09503e+06	CID (Collision Induced Dissociation)	MS2	2.025	103.364	28659	PD_1.raw	2.85	0	0.04633
	Sequest HT (A11)	Unambiguous	LIAAYLLAYLGGNSSPSAADVK		2	3	XP_044450611.1; XP_044336839.1	XP_044410148.1; XP_044450611.1; XP_044336839.1	0	2	0.5385	0	1	1	1097.6	2194.19	2194.18	6.42	0.00705	3.60135e+06	CID (Collision Induced Dissociation)	MS2	0.984	97.3743	26823	PD_1.raw	4.81	0	0.04426
	Sequest HT (A11)	Unambiguous	LIAAYLLAYLGGNSSPSAADVK		2	3	XP_044450611.1; XP_044336839.1	XP_044410148.1; XP_044450611.1; XP_044336839.1	0	3	0.5364	0	1	1	732.065	2194.18	2194.18	2.47	0.0018	2.24855e+06	CID (Collision Induced Dissociation)	MS2	1.011	97.1375	26750	PD_1.raw	5.22	0	0.001825
	Sequest HT (A11)	Unambiguous	LIAAYLLAYLGGNSSPSAADVK		2	3	XP_044450611.1; XP_044336839.1	XP_044410148.1; XP_044450611.1; XP_044336839.1	0	3	0.4852	0	1	1	732.065	2194.18	2194.18	2.63	0.00193	2.51388e+06	CID (Collision Induced Dissociation)	MS2	1.52	97.0813	26733	PD_1.raw	4.74	0	0.002334
	Sequest HT (A11)	Unambiguous	GKDITEVIASGR		2	3	XP_044450611.1; XP_044336839.1	XP_044410148.1; XP_044450611.1; XP_044336839.1	1	2	0.6115	0	1	1	623.346	1245.69	1245.68	4.6	0.00287	3.711e+06	CID (Collision Induced Dissociation)	MS2	1.92	35.5212	8105	PD_1.raw	3.99	0	0.05053
	Sequest HT (A11)	Unambiguous	GKDITEVIASGR		2	3	XP_044450611.1; XP_044336839.1	XP_044410148.1; XP_044450611.1; XP_044336839.1	1	2	0.5593	0	1	1	623.347	1245.69	1245.68	5.97	0.00372	2856034	CID (Collision Induced Dissociation)	MS2	1.981	35.5887	8124	PD_1.raw	3.54	0	0.02238
	Sequest HT (A11)	Unambiguous	GKDITEVIASGR		2	3	XP_044450611.1; XP_044336839.1	XP_044410148.1; XP_044450611.1; XP_044336839.1	1	2	0.5954	0	1	1	623.346	1245.68	1245.68	3.52	0.00219	2.34353e+06	CID (Collision Induced Dissociation)	MS2	2.183	38.665	9022	PD_1.raw	4.35	0	0.0279
High	XP_044376297.1	vicilin-like seed storage protein At2g18540 [Triticum aestivum]	0	19.85	15.1734	6	19	2	1	692	77	5.52	78.91	6
	Identifying Node	PSM Ambiguity	Annotated Sequence	Modifications	# Protein Groups	# Proteins	Master Protein Accessions	Protein Accessions	# Missed Cleavages	Charge	DeltaScore	DeltaCn	Rank	Search Engine Rank	m/z [Da]	MH+ [Da]	Theo. MH+ [Da]	DeltaM [ppm]	Deltam/z [Da]	Intensity	Activation Type	MS Order	Ion Inject Time [ms]	RT [min]	First Scan	Spectrum File	XCorr	Percolator q-Value	Percolator PEP
	Sequest HT (A11)	Unambiguous	VVAESEAGTVTATDVADAAGTVYR		1	1	XP_044376297.1	XP_044376297.1	0	2	0.7457	0	1	1	1177.08	2353.16	2353.15	1.61	0.0019	1.55065e+06	CID (Collision Induced Dissociation)	MS2	4.02	66.857	17529	PD_1.raw	5.23	0	5.452e-05
	Sequest HT (A11)	Unambiguous	VVAESEAGTVTATDVADAAGTVYR		1	1	XP_044376297.1	XP_044376297.1	0	2	0.6734	0	1	1	1177.08	2353.16	2353.15	2.75	0.00324	1.22355e+06	CID (Collision Induced Dissociation)	MS2	5.138	67.0806	17596	PD_1.raw	5.45	0	0.0002892
	Sequest HT (A11)	Unambiguous	VVAESEAGTVTATDVADAAGTVYR		1	1	XP_044376297.1	XP_044376297.1	0	2	0.727	0	1	1	1177.08	2353.16	2353.15	4.41	0.00519	708916	CID (Collision Induced Dissociation)	MS2	4.649	67.0202	17578	PD_1.raw	5.75	0	0.0003383
	Sequest HT (A11)	Unambiguous	VVAESEAGTVTATDVADAAGTVYR		1	1	XP_044376297.1	XP_044376297.1	0	2	0.6963	0	1	1	1177.08	2353.16	2353.15	3.37	0.00397	1.12365e+06	CID (Collision Induced Dissociation)	MS2	5.121	66.9219	17550	PD_1.raw	5.4	0	0.0007474
	Sequest HT (A11)	Unambiguous	EIVALALGQK		3	3	XP_044370961.1; XP_044376297.1; XP_044360175.1	XP_044370961.1; XP_044376297.1; XP_044360175.1	0	2	0.57	0	1	1	521.319	1041.63	1041.63	0.38	0.0002	4063540	CID (Collision Induced Dissociation)	MS2	0.949	56.0615	14224	PD_1.raw	3	0	0.03856
	Sequest HT (A11)	Unambiguous	SPQLIIMYNPDQEKK		1	1	XP_044376297.1	XP_044376297.1	1	2	0.5622	0	1	1	902.47	1803.93	1803.93	0.68	0.00062	749407	CID (Collision Induced Dissociation)	MS2	17.973	58.7111	15021	PD_1.raw	4.66	0	0.002047
	Sequest HT (A11)	Unambiguous	SPQLIIMYNPDQEKK		1	1	XP_044376297.1	XP_044376297.1	1	2	0.6398	0	1	1	902.471	1803.93	1803.93	1.76	0.00159	479320	CID (Collision Induced Dissociation)	MS2	17.028	58.6624	15008	PD_1.raw	4.83	0	0.00152
	Sequest HT (A11)	Unambiguous	LQFITMDPGALFLPVQLHADAVFYVHSGR		3	3	XP_044370961.1; XP_044376297.1; XP_044360175.1	XP_044370961.1; XP_044376297.1; XP_044360175.1	0	4	0.6073	0	1	1	811.429	3242.69	3242.68	3.19	0.00259	4634901	CID (Collision Induced Dissociation)	MS2	1.253	106.036	29486	PD_1.raw	4.1	0	0.001088
	Sequest HT (A11)	Unambiguous	LQFITMDPGALFLPVQLHADAVFYVHSGR		3	3	XP_044370961.1; XP_044376297.1; XP_044360175.1	XP_044370961.1; XP_044376297.1; XP_044360175.1	0	4	0.5821	0	1	1	811.428	3242.69	3242.68	2.74	0.00222	5.47922e+06	CID (Collision Induced Dissociation)	MS2	1.293	105.982	29470	PD_1.raw	4.81	0	0.0001414
	Sequest HT (A11)	Unambiguous	LQFITMDPGALFLPVQLHADAVFYVHSGR		3	3	XP_044370961.1; XP_044376297.1; XP_044360175.1	XP_044370961.1; XP_044376297.1; XP_044360175.1	0	3	0.5249	0	1	1	1081.57	3242.69	3242.68	3.55	0.00384	482748	CID (Collision Induced Dissociation)	MS2	3.054	105.286	29256	PD_1.raw	4.21	0	0.03731
	Sequest HT (A11)	Unambiguous	LQFITMDPGALFLPVQLHADAVFYVHSGR		3	3	XP_044370961.1; XP_044376297.1; XP_044360175.1	XP_044370961.1; XP_044376297.1; XP_044360175.1	0	3	0.5133	0	1	1	1081.57	3242.69	3242.68	2.76	0.00299	745879	CID (Collision Induced Dissociation)	MS2	2.631	105.235	29241	PD_1.raw	4.52	0	0.02898
	Sequest HT (A11)	Unambiguous	SKSETFNFYSGKPDVK		3	3	XP_044370961.1; XP_044376297.1; XP_044360175.1	XP_044370961.1; XP_044376297.1; XP_044360175.1	1	2	0.4235	0	1	1	917.457	1833.91	1833.9	3.01	0.00276	527549	CID (Collision Induced Dissociation)	MS2	9.556	43.3444	10419	PD_1.raw	3.66	0	0.009351
	Sequest HT (A11)	Unambiguous	SKSETFNFYSGKPDVK		3	3	XP_044370961.1; XP_044376297.1; XP_044360175.1	XP_044370961.1; XP_044376297.1; XP_044360175.1	1	2	0.5345	0	1	1	917.456	1833.9	1833.9	1.55	0.00142	339040	CID (Collision Induced Dissociation)	MS2	8.91	43.2155	10380	PD_1.raw	4.06	0	0.01304
	Sequest HT (A11)	Unambiguous	SKSETFNFYSGKPDVK		3	3	XP_044370961.1; XP_044376297.1; XP_044360175.1	XP_044370961.1; XP_044376297.1; XP_044360175.1	1	3	0.375	0	1	1	611.973	1833.9	1833.9	1.5	0.00092	4502007	CID (Collision Induced Dissociation)	MS2	1.803	43.0935	10342	PD_1.raw	3.36	0	0.03529
	Sequest HT (A11)	Unambiguous	SKSETFNFYSGKPDVK		3	3	XP_044370961.1; XP_044376297.1; XP_044360175.1	XP_044370961.1; XP_044376297.1; XP_044360175.1	1	2	0.5786	0	1	1	917.458	1833.91	1833.9	3.94	0.00361	451619	CID (Collision Induced Dissociation)	MS2	12.739	43.2901	10404	PD_1.raw	4.39	0	0.009057
	Sequest HT (A11)	Unambiguous	VKEGDVFVVPR		3	3	XP_044370961.1; XP_044376297.1; XP_044360175.1	XP_044370961.1; XP_044376297.1; XP_044360175.1	1	2	0.4336	0	1	1	622.855	1244.7	1244.7	1.97	0.00122	3.62606e+06	CID (Collision Induced Dissociation)	MS2	2.304	45.0894	10940	PD_1.raw	2.86	0.002122	0.1756
	Sequest HT (A11)	Unambiguous	VKEGDVFVVPR		3	3	XP_044370961.1; XP_044376297.1; XP_044360175.1	XP_044370961.1; XP_044376297.1; XP_044360175.1	1	3	0.3282	0	1	1	415.572	1244.7	1244.7	0.75	0.00031	1.27033e+06	CID (Collision Induced Dissociation)	MS2	1.161	46.0741	11238	PD_1.raw	2.62	0.002122	0.1551
	Sequest HT (A11)	Unambiguous	EIVALALGQK		3	3	XP_044370961.1; XP_044376297.1; XP_044360175.1	XP_044370961.1; XP_044376297.1; XP_044360175.1	0	1	0.5321	0	1	1	1041.63	1041.63	1041.63	2.56	0.00266	633609	CID (Collision Induced Dissociation)	MS2	22.04	55.9475	14191	PD_1.raw	3.12	0.002122	0.124
	Sequest HT (A11)	Unambiguous	EIVALALGQK		3	3	XP_044370961.1; XP_044376297.1; XP_044360175.1	XP_044370961.1; XP_044376297.1; XP_044360175.1	0	2	0.6263	0	1	1	521.319	1041.63	1041.63	0.84	0.00044	4.45051e+06	CID (Collision Induced Dissociation)	MS2	0.951	56.0023	14206	PD_1.raw	2.89	0.002122	0.1585
High	XP_044370961.1	vicilin-like seed storage protein At4g36700 [Triticum aestivum]	0	18.088	15.097	6	15	2	1	722	81.1	5.85	56.7	6
	Identifying Node	PSM Ambiguity	Annotated Sequence	Modifications	# Protein Groups	# Proteins	Master Protein Accessions	Protein Accessions	# Missed Cleavages	Charge	DeltaScore	DeltaCn	Rank	Search Engine Rank	m/z [Da]	MH+ [Da]	Theo. MH+ [Da]	DeltaM [ppm]	Deltam/z [Da]	Intensity	Activation Type	MS Order	Ion Inject Time [ms]	RT [min]	First Scan	Spectrum File	XCorr	Percolator q-Value	Percolator PEP
	Sequest HT (A11)	Unambiguous	VVAQSEAGTVTAADVADAAGTVYR		1	1	XP_044370961.1	XP_044370961.1	0	2	0.6507	0	1	1	1161.59	2322.16	2322.16	3.19	0.0037	732127	CID (Collision Induced Dissociation)	MS2	3.989	66.6705	17469	PD_1.raw	5.01	0	0.006314
	Sequest HT (A11)	Unambiguous	IYAIFTSNAINcDDPSHPK	C12(Carbamidomethyl)	1	1	XP_044370961.1	XP_044370961.1	0	2	0.6186	0	1	1	1082.01	2163.02	2163.02	-0.75	-0.00081	772476	CID (Collision Induced Dissociation)	MS2	18.052	61.6726	15924	PD_1.raw	4.09	0	0.0007584
	Sequest HT (A11)	Unambiguous	EIVALALGQK		3	3	XP_044370961.1; XP_044376297.1; XP_044360175.1	XP_044370961.1; XP_044376297.1; XP_044360175.1	0	2	0.57	0	1	1	521.319	1041.63	1041.63	0.38	0.0002	4063540	CID (Collision Induced Dissociation)	MS2	0.949	56.0615	14224	PD_1.raw	3	0	0.03856
	Sequest HT (A11)	Unambiguous	LQFITMDPGALFLPVQLHADAVFYVHSGR		3	3	XP_044370961.1; XP_044376297.1; XP_044360175.1	XP_044370961.1; XP_044376297.1; XP_044360175.1	0	4	0.6073	0	1	1	811.429	3242.69	3242.68	3.19	0.00259	4634901	CID (Collision Induced Dissociation)	MS2	1.253	106.036	29486	PD_1.raw	4.1	0	0.001088
	Sequest HT (A11)	Unambiguous	LQFITMDPGALFLPVQLHADAVFYVHSGR		3	3	XP_044370961.1; XP_044376297.1; XP_044360175.1	XP_044370961.1; XP_044376297.1; XP_044360175.1	0	4	0.5821	0	1	1	811.428	3242.69	3242.68	2.74	0.00222	5.47922e+06	CID (Collision Induced Dissociation)	MS2	1.293	105.982	29470	PD_1.raw	4.81	0	0.0001414
	Sequest HT (A11)	Unambiguous	LQFITMDPGALFLPVQLHADAVFYVHSGR		3	3	XP_044370961.1; XP_044376297.1; XP_044360175.1	XP_044370961.1; XP_044376297.1; XP_044360175.1	0	3	0.5249	0	1	1	1081.57	3242.69	3242.68	3.55	0.00384	482748	CID (Collision Induced Dissociation)	MS2	3.054	105.286	29256	PD_1.raw	4.21	0	0.03731
	Sequest HT (A11)	Unambiguous	LQFITMDPGALFLPVQLHADAVFYVHSGR		3	3	XP_044370961.1; XP_044376297.1; XP_044360175.1	XP_044370961.1; XP_044376297.1; XP_044360175.1	0	3	0.5133	0	1	1	1081.57	3242.69	3242.68	2.76	0.00299	745879	CID (Collision Induced Dissociation)	MS2	2.631	105.235	29241	PD_1.raw	4.52	0	0.02898
	Sequest HT (A11)	Unambiguous	SKSETFNFYSGKPDVK		3	3	XP_044370961.1; XP_044376297.1; XP_044360175.1	XP_044370961.1; XP_044376297.1; XP_044360175.1	1	2	0.4235	0	1	1	917.457	1833.91	1833.9	3.01	0.00276	527549	CID (Collision Induced Dissociation)	MS2	9.556	43.3444	10419	PD_1.raw	3.66	0	0.009351
	Sequest HT (A11)	Unambiguous	SKSETFNFYSGKPDVK		3	3	XP_044370961.1; XP_044376297.1; XP_044360175.1	XP_044370961.1; XP_044376297.1; XP_044360175.1	1	2	0.5345	0	1	1	917.456	1833.9	1833.9	1.55	0.00142	339040	CID (Collision Induced Dissociation)	MS2	8.91	43.2155	10380	PD_1.raw	4.06	0	0.01304
	Sequest HT (A11)	Unambiguous	SKSETFNFYSGKPDVK		3	3	XP_044370961.1; XP_044376297.1; XP_044360175.1	XP_044370961.1; XP_044376297.1; XP_044360175.1	1	3	0.375	0	1	1	611.973	1833.9	1833.9	1.5	0.00092	4502007	CID (Collision Induced Dissociation)	MS2	1.803	43.0935	10342	PD_1.raw	3.36	0	0.03529
	Sequest HT (A11)	Unambiguous	SKSETFNFYSGKPDVK		3	3	XP_044370961.1; XP_044376297.1; XP_044360175.1	XP_044370961.1; XP_044376297.1; XP_044360175.1	1	2	0.5786	0	1	1	917.458	1833.91	1833.9	3.94	0.00361	451619	CID (Collision Induced Dissociation)	MS2	12.739	43.2901	10404	PD_1.raw	4.39	0	0.009057
	Sequest HT (A11)	Unambiguous	VKEGDVFVVPR		3	3	XP_044370961.1; XP_044376297.1; XP_044360175.1	XP_044370961.1; XP_044376297.1; XP_044360175.1	1	2	0.4336	0	1	1	622.855	1244.7	1244.7	1.97	0.00122	3.62606e+06	CID (Collision Induced Dissociation)	MS2	2.304	45.0894	10940	PD_1.raw	2.86	0.002122	0.1756
	Sequest HT (A11)	Unambiguous	VKEGDVFVVPR		3	3	XP_044370961.1; XP_044376297.1; XP_044360175.1	XP_044370961.1; XP_044376297.1; XP_044360175.1	1	3	0.3282	0	1	1	415.572	1244.7	1244.7	0.75	0.00031	1.27033e+06	CID (Collision Induced Dissociation)	MS2	1.161	46.0741	11238	PD_1.raw	2.62	0.002122	0.1551
	Sequest HT (A11)	Unambiguous	EIVALALGQK		3	3	XP_044370961.1; XP_044376297.1; XP_044360175.1	XP_044370961.1; XP_044376297.1; XP_044360175.1	0	1	0.5321	0	1	1	1041.63	1041.63	1041.63	2.56	0.00266	633609	CID (Collision Induced Dissociation)	MS2	22.04	55.9475	14191	PD_1.raw	3.12	0.002122	0.124
	Sequest HT (A11)	Unambiguous	EIVALALGQK		3	3	XP_044370961.1; XP_044376297.1; XP_044360175.1	XP_044370961.1; XP_044376297.1; XP_044360175.1	0	2	0.6263	0	1	1	521.319	1041.63	1041.63	0.84	0.00044	4.45051e+06	CID (Collision Induced Dissociation)	MS2	0.951	56.0023	14206	PD_1.raw	2.89	0.002122	0.1585
High	XP_044365264.1	63 kDa globulin-like protein [Triticum aestivum]	0	17.468	20.4082	8	29	4	1	588	66.3	8.27	85.19	8
	Identifying Node	PSM Ambiguity	Annotated Sequence	Modifications	# Protein Groups	# Proteins	Master Protein Accessions	Protein Accessions	# Missed Cleavages	Charge	DeltaScore	DeltaCn	Rank	Search Engine Rank	m/z [Da]	MH+ [Da]	Theo. MH+ [Da]	DeltaM [ppm]	Deltam/z [Da]	Intensity	Activation Type	MS Order	Ion Inject Time [ms]	RT [min]	First Scan	Spectrum File	XCorr	Percolator q-Value	Percolator PEP
	Sequest HT (A11)	Unambiguous	GSAFVVPPGHPVVEIASSR		1	3	XP_044365264.1	XP_044365264.1; XP_044367850.1; XP_044367849.1	0	2	0.524	0	1	1	953.514	1906.02	1906.02	1.85	0.00177	1.19257e+06	CID (Collision Induced Dissociation)	MS2	4.858	62.1921	16081	PD_1.raw	2.5	0	0.04708
	Sequest HT (A11)	Unambiguous	QGDVIVAPAGSIMHLANTDGR		2	4	XP_044365264.1; XP_044373111.1	XP_044365264.1; XP_044367850.1; XP_044367849.1; XP_044373111.1	0	3	0.5052	0	1	1	708.029	2122.07	2122.07	0.69	0.00049	1.47387e+06	CID (Collision Induced Dissociation)	MS2	2.017	67.4181	17700	PD_1.raw	2.89	0	0.08664
	Sequest HT (A11)	Unambiguous	QGDVIVAPAGSIMHLANTDGR		2	4	XP_044365264.1; XP_044373111.1	XP_044365264.1; XP_044367850.1; XP_044367849.1; XP_044373111.1	0	3	0.4308	0	1	1	708.03	2122.08	2122.07	2.76	0.00195	1254526	CID (Collision Induced Dissociation)	MS2	2.07	67.3056	17665	PD_1.raw	2.6	0	0.03849
	Sequest HT (A11)	Unambiguous	GSAFVVPPGHPVVEIASSR		1	3	XP_044365264.1	XP_044365264.1; XP_044367850.1; XP_044367849.1	0	2	0.5229	0	1	1	953.514	1906.02	1906.02	1.15	0.00109	2057596	CID (Collision Induced Dissociation)	MS2	3.581	62.1366	16064	PD_1.raw	2.62	0	0.007991
	Sequest HT (A11)	Unambiguous	ALRPFDEVSR		3	5	XP_044373110.1; XP_044365264.1; XP_044373111.1	XP_044373110.1; XP_044365264.1; XP_044367850.1; XP_044367849.1; XP_044373111.1	0	3	0.4648	0	1	1	397.216	1189.63	1189.63	1.81	0.00072	1.74274e+06	CID (Collision Induced Dissociation)	MS2	2.858	40.9874	9706	PD_1.raw	3.83	0	0.01766
	Sequest HT (A11)	Unambiguous	ALRPFDEVSR		3	5	XP_044373110.1; XP_044365264.1; XP_044373111.1	XP_044373110.1; XP_044365264.1; XP_044367850.1; XP_044367849.1; XP_044373111.1	0	3	0.4704	0	1	1	397.216	1189.63	1189.63	1.05	0.00041	2.15796e+06	CID (Collision Induced Dissociation)	MS2	1.903	40.9245	9687	PD_1.raw	3.38	0	0.009492
	Sequest HT (A11)	Unambiguous	ILHTISVPGK		1	3	XP_044365264.1	XP_044365264.1; XP_044367850.1; XP_044367849.1	0	3	0.5735	0	1	1	355.554	1064.65	1064.65	2.37	0.00084	1776492	CID (Collision Induced Dissociation)	MS2	2.077	32.709	7296	PD_1.raw	2.79	0	0.02832
	Sequest HT (A11)	Unambiguous	ALRPFDEVSR		3	5	XP_044373110.1; XP_044365264.1; XP_044373111.1	XP_044373110.1; XP_044365264.1; XP_044367850.1; XP_044367849.1; XP_044373111.1	0	3	0.4759	0	1	1	397.217	1189.64	1189.63	2.97	0.00118	5186307	CID (Collision Induced Dissociation)	MS2	0.735	34.76	7887	PD_1.raw	3.32	0	0.06639
	Sequest HT (A11)	Unambiguous	ALRPFDEVSR		3	5	XP_044373110.1; XP_044365264.1; XP_044373111.1	XP_044373110.1; XP_044365264.1; XP_044367850.1; XP_044367849.1; XP_044373111.1	0	2	0.3951	0	1	1	595.322	1189.64	1189.63	3.37	0.002	2.48564e+06	CID (Collision Induced Dissociation)	MS2	2.366	34.7021	7872	PD_1.raw	2.86	0	0.08369
	Sequest HT (A11)	Unambiguous	ALRPFDEVSR		3	5	XP_044373110.1; XP_044365264.1; XP_044373111.1	XP_044373110.1; XP_044365264.1; XP_044367850.1; XP_044367849.1; XP_044373111.1	0	3	0.4369	0	1	1	397.217	1189.64	1189.63	3.74	0.00148	6121765	CID (Collision Induced Dissociation)	MS2	0.671	34.6953	7869	PD_1.raw	3.25	0	0.02118
	Sequest HT (A11)	Unambiguous	ILHTISVPGK		1	3	XP_044365264.1	XP_044365264.1; XP_044367850.1; XP_044367849.1	0	3	0.5939	0	1	1	355.555	1064.65	1064.65	2.63	0.00093	3.19054e+06	CID (Collision Induced Dissociation)	MS2	1.161	32.7964	7326	PD_1.raw	2.61	0	0.05028
	Sequest HT (A11)	Unambiguous	ALRPFDEVSR		3	5	XP_044373110.1; XP_044365264.1; XP_044373111.1	XP_044373110.1; XP_044365264.1; XP_044367850.1; XP_044367849.1; XP_044373111.1	0	2	0.2615	0	1	1	595.321	1189.64	1189.63	2.75	0.00164	1.46399e+06	CID (Collision Induced Dissociation)	MS2	1.597	37.9284	8806	PD_1.raw	2.6	0	0.06964
	Sequest HT (A11)	Unambiguous	ALRPFDEVSR		3	5	XP_044373110.1; XP_044365264.1; XP_044373111.1	XP_044373110.1; XP_044365264.1; XP_044367850.1; XP_044367849.1; XP_044373111.1	0	3	0.4	0	1	1	397.216	1189.63	1189.63	1.66	0.00066	3.5594e+06	CID (Collision Induced Dissociation)	MS2	1.237	37.8674	8788	PD_1.raw	3.3	0	0.07102
	Sequest HT (A11)	Unambiguous	ALRPFDEVSR		3	5	XP_044373110.1; XP_044365264.1; XP_044373111.1	XP_044373110.1; XP_044365264.1; XP_044367850.1; XP_044367849.1; XP_044373111.1	0	3	0.4805	0	1	1	397.216	1189.63	1189.63	1.58	0.00063	2.23883e+06	CID (Collision Induced Dissociation)	MS2	1.384	37.8083	8771	PD_1.raw	3.33	0	0.09449
	Sequest HT (A11)	Unambiguous	ALRPFDEVSR		3	5	XP_044373110.1; XP_044365264.1; XP_044373111.1	XP_044373110.1; XP_044365264.1; XP_044367850.1; XP_044367849.1; XP_044373111.1	0	2	0.3428	0	1	1	595.321	1189.64	1189.63	2.44	0.00145	2.41153e+06	CID (Collision Induced Dissociation)	MS2	4.301	37.806	8770	PD_1.raw	2.83	0	0.08531
	Sequest HT (A11)	Unambiguous	GSGSESEEEQDQQRYETVR		1	2	XP_044365264.1	XP_044365264.1; XP_044367849.1	1	3	0.4902	0	1	1	738.659	2213.96	2213.95	4.16	0.00307	117506	CID (Collision Induced Dissociation)	MS2	35.218	30.3452	6639	PD_1.raw	2.04	0	0.06797
	Sequest HT (A11)	Unambiguous	GSGSESEEEQDQQRYETVR		1	2	XP_044365264.1	XP_044365264.1; XP_044367849.1	1	3	0.4532	0	1	1	738.658	2213.96	2213.95	2.76	0.00203	150141	CID (Collision Induced Dissociation)	MS2	31.09	30.4503	6665	PD_1.raw	2.67	0	0.0159
	Sequest HT (A11)	Unambiguous	GSGSESEEEQDQQRYETVR		1	2	XP_044365264.1	XP_044365264.1; XP_044367849.1	1	3	0.5517	0	1	1	738.659	2213.96	2213.95	3.34	0.00246	192458	CID (Collision Induced Dissociation)	MS2	17.991	30.5091	6680	PD_1.raw	2.61	0	0.00212
	Sequest HT (A11)	Unambiguous	GSGSESEEEQDQQRYETVR		1	2	XP_044365264.1	XP_044365264.1; XP_044367849.1	1	3	0.5552	0	1	1	738.658	2213.96	2213.95	2.67	0.00197	148777	CID (Collision Induced Dissociation)	MS2	26.69	30.5832	6701	PD_1.raw	2.9	0	0.003371
	Sequest HT (A11)	Unambiguous	AKDQQDEGFVAGPEQQQEHER		1	1	XP_044365264.1	XP_044365264.1	1	3	0.6502	0	1	1	809.373	2426.1	2426.1	3.39	0.00274	54407.5	CID (Collision Induced Dissociation)	MS2	50	30.8003	6760	PD_1.raw	5.46	0	0.002125
	Sequest HT (A11)	Unambiguous	SFHALAQHDVR		3	5	XP_044373110.1; XP_044365264.1; XP_044373111.1	XP_044373110.1; XP_044365264.1; XP_044367850.1; XP_044367849.1; XP_044373111.1	0	2	0.3577	0	1	1	640.829	1280.65	1280.65	0.78	0.0005	30739.9	CID (Collision Induced Dissociation)	MS2	50	28.0801	6042	PD_1.raw	2.46	0	0.04935
	Sequest HT (A11)	Unambiguous	SFHALAQHDVR		3	5	XP_044373110.1; XP_044365264.1; XP_044373111.1	XP_044373110.1; XP_044365264.1; XP_044367850.1; XP_044367849.1; XP_044373111.1	0	2	0.435	0	1	1	640.829	1280.65	1280.65	1.16	0.00074	67761.5	CID (Collision Induced Dissociation)	MS2	50	28.1228	6051	PD_1.raw	2.46	0	0.01978
	Sequest HT (A11)	Unambiguous	AKDQQDEGFVAGPEQQQEHER		1	1	XP_044365264.1	XP_044365264.1	1	4	0.4375	0	1	1	607.281	2426.1	2426.1	2.76	0.00167	809060	CID (Collision Induced Dissociation)	MS2	50	31.1462	6855	PD_1.raw	3.2	0	0.05657
	Sequest HT (A11)	Unambiguous	AKDQQDEGFVAGPEQQQEHER		1	1	XP_044365264.1	XP_044365264.1	1	4	0.2882	0	1	1	607.282	2426.1	2426.1	3.16	0.00192	702323	CID (Collision Induced Dissociation)	MS2	50	31.2778	6890	PD_1.raw	2.88	0	0.07231
	Sequest HT (A11)	Unambiguous	ALRPFDEVSR		3	5	XP_044373110.1; XP_044365264.1; XP_044373111.1	XP_044373110.1; XP_044365264.1; XP_044367850.1; XP_044367849.1; XP_044373111.1	0	2	0.4234	0	1	1	595.323	1189.64	1189.63	4.9	0.00292	1346982	CID (Collision Induced Dissociation)	MS2	7.124	34.2562	7747	PD_1.raw	3.33	0.002122	0.1442
	Sequest HT (A11)	Unambiguous	VAIMEVNPR		3	5	XP_044373110.1; XP_044365264.1; XP_044373111.1	XP_044373110.1; XP_044365264.1; XP_044367850.1; XP_044367849.1; XP_044373111.1	0	2	0.2627	0	1	1	514.782	1028.56	1028.56	1.77	0.00091	934837	CID (Collision Induced Dissociation)	MS2	2.889	42.2637	10089	PD_1.raw	2.17	0.002122	0.1174
	Sequest HT (A11)	Unambiguous	ALRPFDEVSR		3	5	XP_044373110.1; XP_044365264.1; XP_044373111.1	XP_044373110.1; XP_044365264.1; XP_044367850.1; XP_044367849.1; XP_044373111.1	0	2	0.3401	0	1	1	595.322	1189.64	1189.63	3.37	0.002	3.06916e+06	CID (Collision Induced Dissociation)	MS2	1.827	34.7644	7889	PD_1.raw	2.94	0.002122	0.1543
	Sequest HT (A11)	Unambiguous	VAIMEVNPR		3	5	XP_044373110.1; XP_044365264.1; XP_044373111.1	XP_044373110.1; XP_044365264.1; XP_044367850.1; XP_044367849.1; XP_044373111.1	0	2	0.3167	0	1	1	514.782	1028.56	1028.56	1.05	0.00054	623388	CID (Collision Induced Dissociation)	MS2	4.076	42.2216	10078	PD_1.raw	1.8	0.002122	0.1268
	Sequest HT (A11)	Unambiguous	ALRPFDEVSR		3	5	XP_044373110.1; XP_044365264.1; XP_044373111.1	XP_044373110.1; XP_044365264.1; XP_044367850.1; XP_044367849.1; XP_044373111.1	0	2	0.3445	0	1	1	595.322	1189.64	1189.63	3.78	0.00225	3046397	CID (Collision Induced Dissociation)	MS2	5.907	34.4392	7799	PD_1.raw	3.57	0.004208	0.187
High	XP_044450611.1	60S acidic ribosomal protein P2B [Triticum aestivum]	0	16.416	78.5714	4	18	1	1	112	11.4	4.34	74.45	4
	Identifying Node	PSM Ambiguity	Annotated Sequence	Modifications	# Protein Groups	# Proteins	Master Protein Accessions	Protein Accessions	# Missed Cleavages	Charge	DeltaScore	DeltaCn	Rank	Search Engine Rank	m/z [Da]	MH+ [Da]	Theo. MH+ [Da]	DeltaM [ppm]	Deltam/z [Da]	Intensity	Activation Type	MS Order	Ion Inject Time [ms]	RT [min]	First Scan	Spectrum File	XCorr	Percolator q-Value	Percolator PEP
	Sequest HT (A11)	Unambiguous	FAAVPSGGGAIAVGAPAAASGGGAAPAAESK		1	1	XP_044450611.1	XP_044450611.1	0	2	0.5388	0	1	1	1269.65	2538.3	2538.29	1.07	0.00136	2211130	CID (Collision Induced Dissociation)	MS2	2.254	59.4201	15234	PD_1.raw	4.51	0	0.009711
	Sequest HT (A11)	Unambiguous	FAAVPSGGGAIAVGAPAAASGGGAAPAAESK		1	1	XP_044450611.1	XP_044450611.1	0	2	0.481	0	1	1	1269.65	2538.29	2538.29	-0.08	-0.0001	1.40097e+06	CID (Collision Induced Dissociation)	MS2	2.961	59.3077	15201	PD_1.raw	3.95	0	0.0001524
	Sequest HT (A11)	Unambiguous	FAAVPSGGGAIAVGAPAAASGGGAAPAAESK		1	1	XP_044450611.1	XP_044450611.1	0	3	0.3503	0	1	1	846.771	2538.3	2538.29	1.11	0.00094	2942812	CID (Collision Induced Dissociation)	MS2	0.916	59.2987	15197	PD_1.raw	3.54	0	0.004707
	Sequest HT (A11)	Unambiguous	FAAVPSGGGAIAVGAPAAASGGGAAPAAESK		1	1	XP_044450611.1	XP_044450611.1	0	2	0.4587	0	1	1	1269.65	2538.3	2538.29	1.26	0.0016	1.6639e+06	CID (Collision Induced Dissociation)	MS2	4.03	59.2384	15179	PD_1.raw	5.08	0	0.0001523
	Sequest HT (A11)	Unambiguous	FAAVPSGGGAIAVGAPAAASGGGAAPAAESK		1	1	XP_044450611.1	XP_044450611.1	0	3	0.1323	0	1	1	846.771	2538.3	2538.29	1.55	0.00131	2.82478e+06	CID (Collision Induced Dissociation)	MS2	1.273	59.2337	15177	PD_1.raw	1.89	0	0.01135
	Sequest HT (A11)	Unambiguous	FAAVPSGGGAIAVGAPAAASGGGAAPAAESK		1	1	XP_044450611.1	XP_044450611.1	0	2	0.5134	0	1	1	1269.65	2538.29	2538.29	-0.08	-0.0001	1.40097e+06	CID (Collision Induced Dissociation)	MS2	2.021	59.3011	15198	PD_1.raw	4.85	0	0.01023
	Sequest HT (A11)	Unambiguous	NILDSVGAEADEEKLEFLLAELK		2	3	XP_044450611.1; XP_044336839.1	XP_044410148.1; XP_044450611.1; XP_044336839.1	1	2	0.6271	0	1	1	1273.67	2546.33	2546.32	1.7	0.00217	2640007	CID (Collision Induced Dissociation)	MS2	2.046	103.596	28730	PD_1.raw	4.72	0	0.002811
	Sequest HT (A11)	Unambiguous	NILDSVGAEADEEKLEFLLAELK		2	3	XP_044450611.1; XP_044336839.1	XP_044410148.1; XP_044450611.1; XP_044336839.1	1	2	0.5832	0	1	1	1273.67	2546.33	2546.32	2.57	0.00327	1.47819e+06	CID (Collision Induced Dissociation)	MS2	1.73	103.559	28721	PD_1.raw	5.23	0	0.008526
	Sequest HT (A11)	Unambiguous	NILDSVGAEADEEKLEFLLAELK		2	3	XP_044450611.1; XP_044336839.1	XP_044410148.1; XP_044450611.1; XP_044336839.1	1	2	0.6388	0	1	1	1273.67	2546.33	2546.32	2.57	0.00327	1.47819e+06	CID (Collision Induced Dissociation)	MS2	1.455	103.537	28712	PD_1.raw	4.79	0	0.01077
	Sequest HT (A11)	Unambiguous	NILDSVGAEADEEKLEFLLAELK		2	3	XP_044450611.1; XP_044336839.1	XP_044410148.1; XP_044450611.1; XP_044336839.1	1	2	0.5535	0	1	1	1273.67	2546.33	2546.32	1.7	0.00217	1.25254e+06	CID (Collision Induced Dissociation)	MS2	2.486	103.484	28696	PD_1.raw	4.86	0	0.002863
	Sequest HT (A11)	Unambiguous	NILDSVGAEADEEKLEFLLAELK		2	3	XP_044450611.1; XP_044336839.1	XP_044410148.1; XP_044450611.1; XP_044336839.1	1	3	0.5234	0	1	1	849.449	2546.33	2546.32	3.3	0.0028	2.61908e+06	CID (Collision Induced Dissociation)	MS2	1.074	103.419	28676	PD_1.raw	3.42	0	0.01054
	Sequest HT (A11)	Unambiguous	NILDSVGAEADEEKLEFLLAELK		2	3	XP_044450611.1; XP_044336839.1	XP_044410148.1; XP_044450611.1; XP_044336839.1	1	3	0.2351	0	1	1	849.45	2546.33	2546.32	4.1	0.00348	2.09503e+06	CID (Collision Induced Dissociation)	MS2	2.025	103.364	28659	PD_1.raw	2.85	0	0.04633
	Sequest HT (A11)	Unambiguous	LIAAYLLAYLGGNSSPSAADVK		2	3	XP_044450611.1; XP_044336839.1	XP_044410148.1; XP_044450611.1; XP_044336839.1	0	2	0.5385	0	1	1	1097.6	2194.19	2194.18	6.42	0.00705	3.60135e+06	CID (Collision Induced Dissociation)	MS2	0.984	97.3743	26823	PD_1.raw	4.81	0	0.04426
	Sequest HT (A11)	Unambiguous	LIAAYLLAYLGGNSSPSAADVK		2	3	XP_044450611.1; XP_044336839.1	XP_044410148.1; XP_044450611.1; XP_044336839.1	0	3	0.5364	0	1	1	732.065	2194.18	2194.18	2.47	0.0018	2.24855e+06	CID (Collision Induced Dissociation)	MS2	1.011	97.1375	26750	PD_1.raw	5.22	0	0.001825
	Sequest HT (A11)	Unambiguous	LIAAYLLAYLGGNSSPSAADVK		2	3	XP_044450611.1; XP_044336839.1	XP_044410148.1; XP_044450611.1; XP_044336839.1	0	3	0.4852	0	1	1	732.065	2194.18	2194.18	2.63	0.00193	2.51388e+06	CID (Collision Induced Dissociation)	MS2	1.52	97.0813	26733	PD_1.raw	4.74	0	0.002334
	Sequest HT (A11)	Unambiguous	GKDITEVIASGR		2	3	XP_044450611.1; XP_044336839.1	XP_044410148.1; XP_044450611.1; XP_044336839.1	1	2	0.6115	0	1	1	623.346	1245.69	1245.68	4.6	0.00287	3.711e+06	CID (Collision Induced Dissociation)	MS2	1.92	35.5212	8105	PD_1.raw	3.99	0	0.05053
	Sequest HT (A11)	Unambiguous	GKDITEVIASGR		2	3	XP_044450611.1; XP_044336839.1	XP_044410148.1; XP_044450611.1; XP_044336839.1	1	2	0.5593	0	1	1	623.347	1245.69	1245.68	5.97	0.00372	2856034	CID (Collision Induced Dissociation)	MS2	1.981	35.5887	8124	PD_1.raw	3.54	0	0.02238
	Sequest HT (A11)	Unambiguous	GKDITEVIASGR		2	3	XP_044450611.1; XP_044336839.1	XP_044410148.1; XP_044450611.1; XP_044336839.1	1	2	0.5954	0	1	1	623.346	1245.68	1245.68	3.52	0.00219	2.34353e+06	CID (Collision Induced Dissociation)	MS2	2.183	38.665	9022	PD_1.raw	4.35	0	0.0279
High	XP_044360175.1	vicilin-like seed storage protein At2g18540 [Triticum aestivum]	0	14.66	11.4826	5	15	1	1	688	76.9	6.09	55.25	5
	Identifying Node	PSM Ambiguity	Annotated Sequence	Modifications	# Protein Groups	# Proteins	Master Protein Accessions	Protein Accessions	# Missed Cleavages	Charge	DeltaScore	DeltaCn	Rank	Search Engine Rank	m/z [Da]	MH+ [Da]	Theo. MH+ [Da]	DeltaM [ppm]	Deltam/z [Da]	Intensity	Activation Type	MS Order	Ion Inject Time [ms]	RT [min]	First Scan	Spectrum File	XCorr	Percolator q-Value	Percolator PEP
	Sequest HT (A11)	Unambiguous	EIVALALGQK		3	3	XP_044370961.1; XP_044376297.1; XP_044360175.1	XP_044370961.1; XP_044376297.1; XP_044360175.1	0	2	0.57	0	1	1	521.319	1041.63	1041.63	0.38	0.0002	4063540	CID (Collision Induced Dissociation)	MS2	0.949	56.0615	14224	PD_1.raw	3	0	0.03856
	Sequest HT (A11)	Unambiguous	LQFITMDPGALFLPVQLHADAVFYVHSGR		3	3	XP_044370961.1; XP_044376297.1; XP_044360175.1	XP_044370961.1; XP_044376297.1; XP_044360175.1	0	4	0.6073	0	1	1	811.429	3242.69	3242.68	3.19	0.00259	4634901	CID (Collision Induced Dissociation)	MS2	1.253	106.036	29486	PD_1.raw	4.1	0	0.001088
	Sequest HT (A11)	Unambiguous	LQFITMDPGALFLPVQLHADAVFYVHSGR		3	3	XP_044370961.1; XP_044376297.1; XP_044360175.1	XP_044370961.1; XP_044376297.1; XP_044360175.1	0	4	0.5821	0	1	1	811.428	3242.69	3242.68	2.74	0.00222	5.47922e+06	CID (Collision Induced Dissociation)	MS2	1.293	105.982	29470	PD_1.raw	4.81	0	0.0001414
	Sequest HT (A11)	Unambiguous	LQFITMDPGALFLPVQLHADAVFYVHSGR		3	3	XP_044370961.1; XP_044376297.1; XP_044360175.1	XP_044370961.1; XP_044376297.1; XP_044360175.1	0	3	0.5249	0	1	1	1081.57	3242.69	3242.68	3.55	0.00384	482748	CID (Collision Induced Dissociation)	MS2	3.054	105.286	29256	PD_1.raw	4.21	0	0.03731
	Sequest HT (A11)	Unambiguous	LQFITMDPGALFLPVQLHADAVFYVHSGR		3	3	XP_044370961.1; XP_044376297.1; XP_044360175.1	XP_044370961.1; XP_044376297.1; XP_044360175.1	0	3	0.5133	0	1	1	1081.57	3242.69	3242.68	2.76	0.00299	745879	CID (Collision Induced Dissociation)	MS2	2.631	105.235	29241	PD_1.raw	4.52	0	0.02898
	Sequest HT (A11)	Unambiguous	SPQSIITYNPDQK		1	1	XP_044360175.1	XP_044360175.1	0	2	0.5527	0	1	1	745.878	1490.75	1490.75	0.43	0.00032	671800	CID (Collision Induced Dissociation)	MS2	17.992	46.5614	11385	PD_1.raw	3.89	0	0.01283
	Sequest HT (A11)	Unambiguous	SPQSIITYNPDQK		1	1	XP_044360175.1	XP_044360175.1	0	2	0.5718	0	1	1	745.879	1490.75	1490.75	1.17	0.00087	445592	CID (Collision Induced Dissociation)	MS2	15.303	46.5126	11372	PD_1.raw	3.76	0	0.0258
	Sequest HT (A11)	Unambiguous	SKSETFNFYSGKPDVK		3	3	XP_044370961.1; XP_044376297.1; XP_044360175.1	XP_044370961.1; XP_044376297.1; XP_044360175.1	1	2	0.4235	0	1	1	917.457	1833.91	1833.9	3.01	0.00276	527549	CID (Collision Induced Dissociation)	MS2	9.556	43.3444	10419	PD_1.raw	3.66	0	0.009351
	Sequest HT (A11)	Unambiguous	SKSETFNFYSGKPDVK		3	3	XP_044370961.1; XP_044376297.1; XP_044360175.1	XP_044370961.1; XP_044376297.1; XP_044360175.1	1	2	0.5345	0	1	1	917.456	1833.9	1833.9	1.55	0.00142	339040	CID (Collision Induced Dissociation)	MS2	8.91	43.2155	10380	PD_1.raw	4.06	0	0.01304
	Sequest HT (A11)	Unambiguous	SKSETFNFYSGKPDVK		3	3	XP_044370961.1; XP_044376297.1; XP_044360175.1	XP_044370961.1; XP_044376297.1; XP_044360175.1	1	3	0.375	0	1	1	611.973	1833.9	1833.9	1.5	0.00092	4502007	CID (Collision Induced Dissociation)	MS2	1.803	43.0935	10342	PD_1.raw	3.36	0	0.03529
	Sequest HT (A11)	Unambiguous	SKSETFNFYSGKPDVK		3	3	XP_044370961.1; XP_044376297.1; XP_044360175.1	XP_044370961.1; XP_044376297.1; XP_044360175.1	1	2	0.5786	0	1	1	917.458	1833.91	1833.9	3.94	0.00361	451619	CID (Collision Induced Dissociation)	MS2	12.739	43.2901	10404	PD_1.raw	4.39	0	0.009057
	Sequest HT (A11)	Unambiguous	VKEGDVFVVPR		3	3	XP_044370961.1; XP_044376297.1; XP_044360175.1	XP_044370961.1; XP_044376297.1; XP_044360175.1	1	2	0.4336	0	1	1	622.855	1244.7	1244.7	1.97	0.00122	3.62606e+06	CID (Collision Induced Dissociation)	MS2	2.304	45.0894	10940	PD_1.raw	2.86	0.002122	0.1756
	Sequest HT (A11)	Unambiguous	VKEGDVFVVPR		3	3	XP_044370961.1; XP_044376297.1; XP_044360175.1	XP_044370961.1; XP_044376297.1; XP_044360175.1	1	3	0.3282	0	1	1	415.572	1244.7	1244.7	0.75	0.00031	1.27033e+06	CID (Collision Induced Dissociation)	MS2	1.161	46.0741	11238	PD_1.raw	2.62	0.002122	0.1551
	Sequest HT (A11)	Unambiguous	EIVALALGQK		3	3	XP_044370961.1; XP_044376297.1; XP_044360175.1	XP_044370961.1; XP_044376297.1; XP_044360175.1	0	1	0.5321	0	1	1	1041.63	1041.63	1041.63	2.56	0.00266	633609	CID (Collision Induced Dissociation)	MS2	22.04	55.9475	14191	PD_1.raw	3.12	0.002122	0.124
	Sequest HT (A11)	Unambiguous	EIVALALGQK		3	3	XP_044370961.1; XP_044376297.1; XP_044360175.1	XP_044370961.1; XP_044376297.1; XP_044360175.1	0	2	0.6263	0	1	1	521.319	1041.63	1041.63	0.84	0.00044	4.45051e+06	CID (Collision Induced Dissociation)	MS2	0.951	56.0023	14206	PD_1.raw	2.89	0.002122	0.1585
High	XP_044363443.1	vicilin-like seed storage protein At2g28490 [Triticum aestivum]	0	13.438	20.6287	7	18	3	1	509	55.4	6.62	61.99	7
	Identifying Node	PSM Ambiguity	Annotated Sequence	Modifications	# Protein Groups	# Proteins	Master Protein Accessions	Protein Accessions	# Missed Cleavages	Charge	DeltaScore	DeltaCn	Rank	Search Engine Rank	m/z [Da]	MH+ [Da]	Theo. MH+ [Da]	DeltaM [ppm]	Deltam/z [Da]	Intensity	Activation Type	MS Order	Ion Inject Time [ms]	RT [min]	First Scan	Spectrum File	XCorr	Percolator q-Value	Percolator PEP
	Sequest HT (A11)	Unambiguous	APEPYNLFDHEPSFR		2	3	XP_044369843.1; XP_044363443.1	XP_044369843.1; XP_044377882.1; XP_044363443.1	0	3	0.3902	0	1	1	606.954	1818.85	1818.84	1.04	0.00063	2.83736e+06	CID (Collision Induced Dissociation)	MS2	2.188	65.6788	17162	PD_1.raw	2.05	0	0.03533
	Sequest HT (A11)	Unambiguous	APEPYNLFDHEPSFR		2	3	XP_044369843.1; XP_044363443.1	XP_044369843.1; XP_044377882.1; XP_044363443.1	0	3	0.3842	0	1	1	606.954	1818.85	1818.84	1.65	0.001	1.8881e+06	CID (Collision Induced Dissociation)	MS2	2.583	65.6234	17145	PD_1.raw	2.03	0	0.0189
	Sequest HT (A11)	Unambiguous	AGDVFWIPR		2	3	XP_044369843.1; XP_044363443.1	XP_044369843.1; XP_044377882.1; XP_044363443.1	0	2	0.4176	0	1	1	530.783	1060.56	1060.56	1.25	0.00066	1.72072e+06	CID (Collision Induced Dissociation)	MS2	3.761	65.1461	16998	PD_1.raw	2.61	0	0.07979
	Sequest HT (A11)	Unambiguous	AGDVFWIPR		2	3	XP_044369843.1; XP_044363443.1	XP_044369843.1; XP_044377882.1; XP_044363443.1	0	2	0.2803	0	1	1	530.783	1060.56	1060.56	2.05	0.00109	1.4944e+06	CID (Collision Induced Dissociation)	MS2	5.208	65.0938	16983	PD_1.raw	2.64	0	0.04714
	Sequest HT (A11)	Unambiguous	MMLGPELAAGLGVPQK		1	1	XP_044363443.1	XP_044363443.1	0	2	0.6061	0	1	1	806.435	1611.86	1611.86	1.5	0.00121	1.85144e+06	CID (Collision Induced Dissociation)	MS2	5.092	72.6291	19313	PD_1.raw	3.96	0	0.07155
	Sequest HT (A11)	Unambiguous	VVEAQTVAVIEPPLPEKEK		1	1	XP_044363443.1	XP_044363443.1	1	2	0.4407	0	1	1	1038.58	2076.16	2076.16	0.37	0.00039	556068	CID (Collision Induced Dissociation)	MS2	25.11	60.7369	15641	PD_1.raw	3.54	0	0.02255
	Sequest HT (A11)	Unambiguous	MMLGPELAAGLGVPQK		1	1	XP_044363443.1	XP_044363443.1	0	2	0.6549	0	1	1	806.435	1611.86	1611.86	2.48	0.002	2865101	CID (Collision Induced Dissociation)	MS2	2.677	72.7796	19357	PD_1.raw	4.26	0	0.001206
	Sequest HT (A11)	Unambiguous	TLFVPQYIDSNLILFVQR		2	3	XP_044369843.1; XP_044363443.1	XP_044369843.1; XP_044377882.1; XP_044363443.1	0	2	0.6482	0	1	1	1083.6	2166.2	2166.2	2.86	0.0031	1409923	CID (Collision Induced Dissociation)	MS2	2.538	103.673	28756	PD_1.raw	3.98	0	0.004858
	Sequest HT (A11)	Unambiguous	TLFVPQYIDSNLILFVQR		2	3	XP_044369843.1; XP_044363443.1	XP_044369843.1; XP_044377882.1; XP_044363443.1	0	2	0.6753	0	1	1	1083.6	2166.2	2166.2	2.3	0.00249	1.44288e+06	CID (Collision Induced Dissociation)	MS2	2.47	103.626	28743	PD_1.raw	3.85	0	0.009174
	Sequest HT (A11)	Unambiguous	TLFVPQYIDSNLILFVQR		2	3	XP_044369843.1; XP_044363443.1	XP_044369843.1; XP_044377882.1; XP_044363443.1	0	2	0.7114	0	1	1	1083.6	2166.2	2166.2	2.41	0.00261	1.28719e+06	CID (Collision Induced Dissociation)	MS2	2.092	103.481	28695	PD_1.raw	4.4	0	0.003455
	Sequest HT (A11)	Unambiguous	TLFVPQYIDSNLILFVQR		2	3	XP_044369843.1; XP_044363443.1	XP_044369843.1; XP_044377882.1; XP_044363443.1	0	2	0.7084	0	1	1	1083.61	2166.2	2166.2	3.88	0.0042	1.10859e+06	CID (Collision Induced Dissociation)	MS2	2.738	103.439	28684	PD_1.raw	4.39	0	0.003154
	Sequest HT (A11)	Unambiguous	TLFVPQYIDSNLILFVQR		2	3	XP_044369843.1; XP_044363443.1	XP_044369843.1; XP_044377882.1; XP_044363443.1	0	3	0.5625	0	1	1	722.739	2166.2	2166.2	3.19	0.00231	1.23632e+06	CID (Collision Induced Dissociation)	MS2	2.074	103.368	28661	PD_1.raw	4	0	0.05086
	Sequest HT (A11)	Unambiguous	MMLGPELAAGLGVPQK		1	1	XP_044363443.1	XP_044363443.1	0	2	0.7019	0	1	1	806.435	1611.86	1611.86	1.88	0.00151	3.06035e+06	CID (Collision Induced Dissociation)	MS2	2.909	72.8312	19372	PD_1.raw	4.26	0	0.0007067
	Sequest HT (A11)	Unambiguous	TLFVPQYIDSNLILFVQR		2	3	XP_044369843.1; XP_044363443.1	XP_044369843.1; XP_044377882.1; XP_044363443.1	0	3	0.5525	0	1	1	722.739	2166.2	2166.2	2.52	0.00182	1.63015e+06	CID (Collision Induced Dissociation)	MS2	1.86	103.424	28678	PD_1.raw	3.62	0.002122	0.1156
	Sequest HT (A11)	Unambiguous	NKPQFLTGPTSVLR		1	2	XP_044363443.1	XP_044377882.1; XP_044363443.1	0	2	0.2209	0	1	1	779.442	1557.88	1557.87	0.89	0.0007	921945	CID (Collision Induced Dissociation)	MS2	9.519	56.711	14423	PD_1.raw	2.58	0.002122	0.157
	Sequest HT (A11)	Unambiguous	GGPFVFFGFTTSAR		2	3	XP_044369843.1; XP_044363443.1	XP_044369843.1; XP_044377882.1; XP_044363443.1	0	2	0.5202	0	1	1	745.878	1490.75	1490.74	3.39	0.00253	6168267	CID (Collision Induced Dissociation)	MS2	0.812	89.1637	24343	PD_1.raw	3.21	0.002122	0.1208
	Sequest HT (A11)	Unambiguous	GGPFVFFGFTTSAR		2	3	XP_044369843.1; XP_044363443.1	XP_044369843.1; XP_044377882.1; XP_044363443.1	0	2	0.5252	0	1	1	745.877	1490.75	1490.74	2.73	0.00204	5.54513e+06	CID (Collision Induced Dissociation)	MS2	0.955	89.1201	24331	PD_1.raw	3.37	0.002122	0.1019
	Sequest HT (A11)	Unambiguous	NKPQFLTGPTSVLR		1	2	XP_044363443.1	XP_044377882.1; XP_044363443.1	0	2	0.1393	0	1	1	779.442	1557.88	1557.87	1.68	0.00131	744724	CID (Collision Induced Dissociation)	MS2	9.958	56.661	14409	PD_1.raw	3.23	0.005847	0.2218
High	XP_044416593.1	tubulin alpha-2 chain isoform X2 [Triticum aestivum]	0	12.35	21.9873	6	13	5	1	473	52.2	7.39	51.54	6
	Identifying Node	PSM Ambiguity	Annotated Sequence	Modifications	# Protein Groups	# Proteins	Master Protein Accessions	Protein Accessions	# Missed Cleavages	Charge	DeltaScore	DeltaCn	Rank	Search Engine Rank	m/z [Da]	MH+ [Da]	Theo. MH+ [Da]	DeltaM [ppm]	Deltam/z [Da]	Intensity	Activation Type	MS Order	Ion Inject Time [ms]	RT [min]	First Scan	Spectrum File	XCorr	Percolator q-Value	Percolator PEP
	Sequest HT (A11)	Unambiguous	QLFHPEQLISGKEDAANNFAR		1	6	XP_044416593.1	XP_044383134.1; XP_044323130.1; XP_044399315.1; XP_044416593.1; XP_044343678.1; XP_044368225.1	1	3	0.5096	0	1	1	795.737	2385.2	2385.19	0.32	0.00025	2858582	CID (Collision Induced Dissociation)	MS2	1.237	63.0539	16348	PD_1.raw	4.18	0	0.001748
	Sequest HT (A11)	Unambiguous	QLFHPEQLISGKEDAANNFAR		1	6	XP_044416593.1	XP_044383134.1; XP_044323130.1; XP_044399315.1; XP_044416593.1; XP_044343678.1; XP_044368225.1	1	3	0.4693	0	1	1	795.738	2385.2	2385.19	1.7	0.00135	2.58348e+06	CID (Collision Induced Dissociation)	MS2	1.165	62.9925	16329	PD_1.raw	3.58	0	0.005113
	Sequest HT (A11)	Unambiguous	TVGGGDDAFNTFFSETGAGK		1	3	XP_044416593.1	XP_044416593.1; XP_044343678.1; XP_044368225.1	0	2	0.6455	0	1	1	989.449	1977.89	1977.88	3.71	0.00367	3.82354e+06	CID (Collision Induced Dissociation)	MS2	2.021	71.1036	18846	PD_1.raw	4.09	0	0.0488
	Sequest HT (A11)	Unambiguous	IHFMLSSYAPVISAEK		1	6	XP_044416593.1	XP_044383134.1; XP_044323130.1; XP_044399315.1; XP_044416593.1; XP_044343678.1; XP_044368225.1	0	2	0.5906	0	1	1	896.971	1792.93	1792.93	1.98	0.00177	2.40618e+06	CID (Collision Induced Dissociation)	MS2	1.252	70.2673	18584	PD_1.raw	4.47	0	0.00523
	Sequest HT (A11)	Unambiguous	IHFMLSSYAPVISAEK		1	6	XP_044416593.1	XP_044383134.1; XP_044323130.1; XP_044399315.1; XP_044416593.1; XP_044343678.1; XP_044368225.1	0	2	0.6833	0	1	1	896.971	1792.93	1792.93	1.98	0.00177	2.08834e+06	CID (Collision Induced Dissociation)	MS2	1.218	70.2088	18566	PD_1.raw	4.2	0	0.002318
	Sequest HT (A11)	Unambiguous	cGINYQPPGVVPGGDLAK	C1(Carbamidomethyl)	1	2	XP_044416593.1	XP_044416593.1; XP_044343678.1	0	2	0.4429	0	1	1	921.468	1841.93	1841.92	3.51	0.00323	746846	CID (Collision Induced Dissociation)	MS2	18.189	61.3754	15836	PD_1.raw	3.68	0	0.01033
	Sequest HT (A11)	Unambiguous	AVFVDLEPTVIDEVR		1	5	XP_044416593.1	XP_044383134.1; XP_044399315.1; XP_044416593.1; XP_044343678.1; XP_044368225.1	0	2	0.6129	0	1	1	851.458	1701.91	1701.91	1.96	0.00166	7693542	CID (Collision Induced Dissociation)	MS2	0.667	83.9736	22745	PD_1.raw	4.65	0	0.004618
	Sequest HT (A11)	Unambiguous	AVFVDLEPTVIDEVR		1	5	XP_044416593.1	XP_044383134.1; XP_044399315.1; XP_044416593.1; XP_044343678.1; XP_044368225.1	0	2	0.5164	0	1	1	851.458	1701.91	1701.91	1.96	0.00166	7693542	CID (Collision Induced Dissociation)	MS2	0.586	83.9713	22744	PD_1.raw	3.97	0	0.006298
	Sequest HT (A11)	Unambiguous	AVFVDLEPTVIDEVR		1	5	XP_044416593.1	XP_044383134.1; XP_044399315.1; XP_044416593.1; XP_044343678.1; XP_044368225.1	0	2	0.5828	0	1	1	851.458	1701.91	1701.91	2.17	0.00185	9081192	CID (Collision Induced Dissociation)	MS2	0.569	83.9057	22722	PD_1.raw	4.53	0	0.002862
	Sequest HT (A11)	Unambiguous	AVFVDLEPTVIDEVR		1	5	XP_044416593.1	XP_044383134.1; XP_044399315.1; XP_044416593.1; XP_044343678.1; XP_044368225.1	0	2	0.545	0	1	1	851.458	1701.91	1701.91	2.17	0.00185	9081192	CID (Collision Induced Dissociation)	MS2	0.493	83.9034	22721	PD_1.raw	4.22	0	0.01219
	Sequest HT (A11)	Unambiguous	SLDIERPTYTNLNR		2	8	XP_044362686.1; XP_044416593.1	XP_044370742.1; XP_044383134.1; XP_044362686.1; XP_044323130.1; XP_044399315.1; XP_044416593.1; XP_044343678.1; XP_044368225.1	0	2	0.367	0	1	1	846.44	1691.87	1691.87	1.38	0.00117	531343	CID (Collision Induced Dissociation)	MS2	16.452	50.1897	12470	PD_1.raw	3.27	0	0.07634
	Sequest HT (A11)	Unambiguous	TVGGGDDAFNTFFSETGAGK		1	3	XP_044416593.1	XP_044416593.1; XP_044343678.1; XP_044368225.1	0	2	0.6425	0	1	1	989.448	1977.89	1977.88	2.79	0.00276	3.02226e+06	CID (Collision Induced Dissociation)	MS2	1.421	71.1382	18854	PD_1.raw	4.14	0.002122	0.1609
	Sequest HT (A11)	Unambiguous	SLDIERPTYTNLNR		2	8	XP_044362686.1; XP_044416593.1	XP_044370742.1; XP_044383134.1; XP_044362686.1; XP_044323130.1; XP_044399315.1; XP_044416593.1; XP_044343678.1; XP_044368225.1	0	2	0.2	0	1	1	846.44	1691.87	1691.87	1.53	0.00129	834742	CID (Collision Induced Dissociation)	MS2	7.278	50.228	12478	PD_1.raw	2.55	0.005847	0.1993
High	XP_044373110.1	63 kDa globulin-like protein [Triticum aestivum]	0	11.933	11.8022	6	23	3	1	627	70.6	7.17	64.81	6
	Identifying Node	PSM Ambiguity	Annotated Sequence	Modifications	# Protein Groups	# Proteins	Master Protein Accessions	Protein Accessions	# Missed Cleavages	Charge	DeltaScore	DeltaCn	Rank	Search Engine Rank	m/z [Da]	MH+ [Da]	Theo. MH+ [Da]	DeltaM [ppm]	Deltam/z [Da]	Intensity	Activation Type	MS Order	Ion Inject Time [ms]	RT [min]	First Scan	Spectrum File	XCorr	Percolator q-Value	Percolator PEP
	Sequest HT (A11)	Unambiguous	EGDVIVAPAGSImHLANTDGR	M13(Oxidation)	1	1	XP_044373110.1	XP_044373110.1	0	2	0.5351	0	1	1	1070.03	2139.06	2139.05	5.92	0.00633	497276	CID (Collision Induced Dissociation)	MS2	28.07	59.1515	15155	PD_1.raw	3.42	0	0.02325
	Sequest HT (A11)	Unambiguous	ALRPFDEVSR		3	5	XP_044373110.1; XP_044365264.1; XP_044373111.1	XP_044373110.1; XP_044365264.1; XP_044367850.1; XP_044367849.1; XP_044373111.1	0	3	0.4648	0	1	1	397.216	1189.63	1189.63	1.81	0.00072	1.74274e+06	CID (Collision Induced Dissociation)	MS2	2.858	40.9874	9706	PD_1.raw	3.83	0	0.01766
	Sequest HT (A11)	Unambiguous	ALRPFDEVSR		3	5	XP_044373110.1; XP_044365264.1; XP_044373111.1	XP_044373110.1; XP_044365264.1; XP_044367850.1; XP_044367849.1; XP_044373111.1	0	3	0.4704	0	1	1	397.216	1189.63	1189.63	1.05	0.00041	2.15796e+06	CID (Collision Induced Dissociation)	MS2	1.903	40.9245	9687	PD_1.raw	3.38	0	0.009492
	Sequest HT (A11)	Unambiguous	AKDQQDEGFVAGPEQQEQER		1	2	XP_044373110.1	XP_044373110.1; XP_044367849.1	1	3	0.3817	0	1	1	763.685	2289.04	2289.04	0.99	0.00076	218878	CID (Collision Induced Dissociation)	MS2	28.198	32.2826	7171	PD_1.raw	3.17	0	0.01
	Sequest HT (A11)	Unambiguous	AKDQQDEGFVAGPEQQEQER		1	2	XP_044373110.1	XP_044373110.1; XP_044367849.1	1	3	0.4631	0	1	1	763.687	2289.05	2289.04	3.55	0.00271	311504	CID (Collision Induced Dissociation)	MS2	9.214	32.3488	7190	PD_1.raw	3.93	0	0.004916
	Sequest HT (A11)	Unambiguous	ALRPFDEVSR		3	5	XP_044373110.1; XP_044365264.1; XP_044373111.1	XP_044373110.1; XP_044365264.1; XP_044367850.1; XP_044367849.1; XP_044373111.1	0	3	0.4759	0	1	1	397.217	1189.64	1189.63	2.97	0.00118	5186307	CID (Collision Induced Dissociation)	MS2	0.735	34.76	7887	PD_1.raw	3.32	0	0.06639
	Sequest HT (A11)	Unambiguous	ALRPFDEVSR		3	5	XP_044373110.1; XP_044365264.1; XP_044373111.1	XP_044373110.1; XP_044365264.1; XP_044367850.1; XP_044367849.1; XP_044373111.1	0	2	0.3951	0	1	1	595.322	1189.64	1189.63	3.37	0.002	2.48564e+06	CID (Collision Induced Dissociation)	MS2	2.366	34.7021	7872	PD_1.raw	2.86	0	0.08369
	Sequest HT (A11)	Unambiguous	ALRPFDEVSR		3	5	XP_044373110.1; XP_044365264.1; XP_044373111.1	XP_044373110.1; XP_044365264.1; XP_044367850.1; XP_044367849.1; XP_044373111.1	0	3	0.4369	0	1	1	397.217	1189.64	1189.63	3.74	0.00148	6121765	CID (Collision Induced Dissociation)	MS2	0.671	34.6953	7869	PD_1.raw	3.25	0	0.02118
	Sequest HT (A11)	Unambiguous	ALRPFDEVSR		3	5	XP_044373110.1; XP_044365264.1; XP_044373111.1	XP_044373110.1; XP_044365264.1; XP_044367850.1; XP_044367849.1; XP_044373111.1	0	2	0.2615	0	1	1	595.321	1189.64	1189.63	2.75	0.00164	1.46399e+06	CID (Collision Induced Dissociation)	MS2	1.597	37.9284	8806	PD_1.raw	2.6	0	0.06964
	Sequest HT (A11)	Unambiguous	ALRPFDEVSR		3	5	XP_044373110.1; XP_044365264.1; XP_044373111.1	XP_044373110.1; XP_044365264.1; XP_044367850.1; XP_044367849.1; XP_044373111.1	0	3	0.4	0	1	1	397.216	1189.63	1189.63	1.66	0.00066	3.5594e+06	CID (Collision Induced Dissociation)	MS2	1.237	37.8674	8788	PD_1.raw	3.3	0	0.07102
	Sequest HT (A11)	Unambiguous	ALRPFDEVSR		3	5	XP_044373110.1; XP_044365264.1; XP_044373111.1	XP_044373110.1; XP_044365264.1; XP_044367850.1; XP_044367849.1; XP_044373111.1	0	3	0.4805	0	1	1	397.216	1189.63	1189.63	1.58	0.00063	2.23883e+06	CID (Collision Induced Dissociation)	MS2	1.384	37.8083	8771	PD_1.raw	3.33	0	0.09449
	Sequest HT (A11)	Unambiguous	ALRPFDEVSR		3	5	XP_044373110.1; XP_044365264.1; XP_044373111.1	XP_044373110.1; XP_044365264.1; XP_044367850.1; XP_044367849.1; XP_044373111.1	0	2	0.3428	0	1	1	595.321	1189.64	1189.63	2.44	0.00145	2.41153e+06	CID (Collision Induced Dissociation)	MS2	4.301	37.806	8770	PD_1.raw	2.83	0	0.08531
	Sequest HT (A11)	Unambiguous	SFHALAQHDVR		3	5	XP_044373110.1; XP_044365264.1; XP_044373111.1	XP_044373110.1; XP_044365264.1; XP_044367850.1; XP_044367849.1; XP_044373111.1	0	2	0.3577	0	1	1	640.829	1280.65	1280.65	0.78	0.0005	30739.9	CID (Collision Induced Dissociation)	MS2	50	28.0801	6042	PD_1.raw	2.46	0	0.04935
	Sequest HT (A11)	Unambiguous	SFHALAQHDVR		3	5	XP_044373110.1; XP_044365264.1; XP_044373111.1	XP_044373110.1; XP_044365264.1; XP_044367850.1; XP_044367849.1; XP_044373111.1	0	2	0.435	0	1	1	640.829	1280.65	1280.65	1.16	0.00074	67761.5	CID (Collision Induced Dissociation)	MS2	50	28.1228	6051	PD_1.raw	2.46	0	0.01978
	Sequest HT (A11)	Unambiguous	AKDQQDEGFVAGPEQQEQERGDR		1	2	XP_044373110.1	XP_044373110.1; XP_044367849.1	2	4	0.2079	0	1	1	655.053	2617.19	2617.19	1.43	0.00093	862492	CID (Collision Induced Dissociation)	MS2	17.88	31.9494	7076	PD_1.raw	2.02	0	0.05253
	Sequest HT (A11)	Unambiguous	AKDQQDEGFVAGPEQQEQERGDR		1	2	XP_044373110.1	XP_044373110.1; XP_044367849.1	2	3	0.3904	0	1	1	873.069	2617.19	2617.19	2.41	0.0021	212217	CID (Collision Induced Dissociation)	MS2	25.053	32.1531	7135	PD_1.raw	3.33	0.002122	0.1267
	Sequest HT (A11)	Unambiguous	AKDQQDEGFVAGPEQQEQERGDR		1	2	XP_044373110.1	XP_044373110.1; XP_044367849.1	2	4	0.0852	0	1	1	655.054	2617.19	2617.19	2.45	0.00161	606122	CID (Collision Induced Dissociation)	MS2	22.37	31.8993	7064	PD_1.raw	2.23	0.002122	0.1484
	Sequest HT (A11)	Unambiguous	ALRPFDEVSR		3	5	XP_044373110.1; XP_044365264.1; XP_044373111.1	XP_044373110.1; XP_044365264.1; XP_044367850.1; XP_044367849.1; XP_044373111.1	0	2	0.4234	0	1	1	595.323	1189.64	1189.63	4.9	0.00292	1346982	CID (Collision Induced Dissociation)	MS2	7.124	34.2562	7747	PD_1.raw	3.33	0.002122	0.1442
	Sequest HT (A11)	Unambiguous	VAIMEVNPR		3	5	XP_044373110.1; XP_044365264.1; XP_044373111.1	XP_044373110.1; XP_044365264.1; XP_044367850.1; XP_044367849.1; XP_044373111.1	0	2	0.2627	0	1	1	514.782	1028.56	1028.56	1.77	0.00091	934837	CID (Collision Induced Dissociation)	MS2	2.889	42.2637	10089	PD_1.raw	2.17	0.002122	0.1174
	Sequest HT (A11)	Unambiguous	ALRPFDEVSR		3	5	XP_044373110.1; XP_044365264.1; XP_044373111.1	XP_044373110.1; XP_044365264.1; XP_044367850.1; XP_044367849.1; XP_044373111.1	0	2	0.3401	0	1	1	595.322	1189.64	1189.63	3.37	0.002	3.06916e+06	CID (Collision Induced Dissociation)	MS2	1.827	34.7644	7889	PD_1.raw	2.94	0.002122	0.1543
	Sequest HT (A11)	Unambiguous	VAIMEVNPR		3	5	XP_044373110.1; XP_044365264.1; XP_044373111.1	XP_044373110.1; XP_044365264.1; XP_044367850.1; XP_044367849.1; XP_044373111.1	0	2	0.3167	0	1	1	514.782	1028.56	1028.56	1.05	0.00054	623388	CID (Collision Induced Dissociation)	MS2	4.076	42.2216	10078	PD_1.raw	1.8	0.002122	0.1268
	Sequest HT (A11)	Unambiguous	ALRPFDEVSR		3	5	XP_044373110.1; XP_044365264.1; XP_044373111.1	XP_044373110.1; XP_044365264.1; XP_044367850.1; XP_044367849.1; XP_044373111.1	0	2	0.3445	0	1	1	595.322	1189.64	1189.63	3.78	0.00225	3046397	CID (Collision Induced Dissociation)	MS2	5.907	34.4392	7799	PD_1.raw	3.57	0.004208	0.187
	Sequest HT (A11)	Unambiguous	AKDQQDEGFVAGPEQQEQERGDR		1	2	XP_044373110.1	XP_044373110.1; XP_044367849.1	2	3	0.3955	0	1	1	873.071	2617.2	2617.19	4.72	0.00412	202213	CID (Collision Induced Dissociation)	MS2	50	32.0218	7098	PD_1.raw	3.54	0.005847	0.2326
High	XP_044369843.1	vicilin-like seed storage protein At2g28490 [Triticum aestivum]	0	10.669	16.8932	6	15	2	1	515	56.1	6.11	48.05	6
	Identifying Node	PSM Ambiguity	Annotated Sequence	Modifications	# Protein Groups	# Proteins	Master Protein Accessions	Protein Accessions	# Missed Cleavages	Charge	DeltaScore	DeltaCn	Rank	Search Engine Rank	m/z [Da]	MH+ [Da]	Theo. MH+ [Da]	DeltaM [ppm]	Deltam/z [Da]	Intensity	Activation Type	MS Order	Ion Inject Time [ms]	RT [min]	First Scan	Spectrum File	XCorr	Percolator q-Value	Percolator PEP
	Sequest HT (A11)	Unambiguous	APEPYNLFDHEPSFR		2	3	XP_044369843.1; XP_044363443.1	XP_044369843.1; XP_044377882.1; XP_044363443.1	0	3	0.3902	0	1	1	606.954	1818.85	1818.84	1.04	0.00063	2.83736e+06	CID (Collision Induced Dissociation)	MS2	2.188	65.6788	17162	PD_1.raw	2.05	0	0.03533
	Sequest HT (A11)	Unambiguous	APEPYNLFDHEPSFR		2	3	XP_044369843.1; XP_044363443.1	XP_044369843.1; XP_044377882.1; XP_044363443.1	0	3	0.3842	0	1	1	606.954	1818.85	1818.84	1.65	0.001	1.8881e+06	CID (Collision Induced Dissociation)	MS2	2.583	65.6234	17145	PD_1.raw	2.03	0	0.0189
	Sequest HT (A11)	Unambiguous	AGDVFWIPR		2	3	XP_044369843.1; XP_044363443.1	XP_044369843.1; XP_044377882.1; XP_044363443.1	0	2	0.4176	0	1	1	530.783	1060.56	1060.56	1.25	0.00066	1.72072e+06	CID (Collision Induced Dissociation)	MS2	3.761	65.1461	16998	PD_1.raw	2.61	0	0.07979
	Sequest HT (A11)	Unambiguous	AGDVFWIPR		2	3	XP_044369843.1; XP_044363443.1	XP_044369843.1; XP_044377882.1; XP_044363443.1	0	2	0.2803	0	1	1	530.783	1060.56	1060.56	2.05	0.00109	1.4944e+06	CID (Collision Induced Dissociation)	MS2	5.208	65.0938	16983	PD_1.raw	2.64	0	0.04714
	Sequest HT (A11)	Unambiguous	MMLGPELAAGLGVPENEKELR		1	1	XP_044369843.1	XP_044369843.1	1	3	0.5169	0	1	1	752.061	2254.17	2254.16	5.21	0.00391	2.05027e+06	CID (Collision Induced Dissociation)	MS2	1.443	71.8135	19062	PD_1.raw	2.67	0	0.009848
	Sequest HT (A11)	Unambiguous	MMLGPELAAGLGVPENEKELR		1	1	XP_044369843.1	XP_044369843.1	1	3	0.5197	0	1	1	752.061	2254.17	2254.16	5.29	0.00397	2.6066e+06	CID (Collision Induced Dissociation)	MS2	1.227	71.6641	19012	PD_1.raw	2.79	0	0.008072
	Sequest HT (A11)	Unambiguous	TLFVPQYIDSNLILFVQR		2	3	XP_044369843.1; XP_044363443.1	XP_044369843.1; XP_044377882.1; XP_044363443.1	0	2	0.6482	0	1	1	1083.6	2166.2	2166.2	2.86	0.0031	1409923	CID (Collision Induced Dissociation)	MS2	2.538	103.673	28756	PD_1.raw	3.98	0	0.004858
	Sequest HT (A11)	Unambiguous	TLFVPQYIDSNLILFVQR		2	3	XP_044369843.1; XP_044363443.1	XP_044369843.1; XP_044377882.1; XP_044363443.1	0	2	0.6753	0	1	1	1083.6	2166.2	2166.2	2.3	0.00249	1.44288e+06	CID (Collision Induced Dissociation)	MS2	2.47	103.626	28743	PD_1.raw	3.85	0	0.009174
	Sequest HT (A11)	Unambiguous	TLFVPQYIDSNLILFVQR		2	3	XP_044369843.1; XP_044363443.1	XP_044369843.1; XP_044377882.1; XP_044363443.1	0	2	0.7114	0	1	1	1083.6	2166.2	2166.2	2.41	0.00261	1.28719e+06	CID (Collision Induced Dissociation)	MS2	2.092	103.481	28695	PD_1.raw	4.4	0	0.003455
	Sequest HT (A11)	Unambiguous	TLFVPQYIDSNLILFVQR		2	3	XP_044369843.1; XP_044363443.1	XP_044369843.1; XP_044377882.1; XP_044363443.1	0	2	0.7084	0	1	1	1083.61	2166.2	2166.2	3.88	0.0042	1.10859e+06	CID (Collision Induced Dissociation)	MS2	2.738	103.439	28684	PD_1.raw	4.39	0	0.003154
	Sequest HT (A11)	Unambiguous	TLFVPQYIDSNLILFVQR		2	3	XP_044369843.1; XP_044363443.1	XP_044369843.1; XP_044377882.1; XP_044363443.1	0	3	0.5625	0	1	1	722.739	2166.2	2166.2	3.19	0.00231	1.23632e+06	CID (Collision Induced Dissociation)	MS2	2.074	103.368	28661	PD_1.raw	4	0	0.05086
	Sequest HT (A11)	Unambiguous	TLFVPQYIDSNLILFVQR		2	3	XP_044369843.1; XP_044363443.1	XP_044369843.1; XP_044377882.1; XP_044363443.1	0	3	0.5525	0	1	1	722.739	2166.2	2166.2	2.52	0.00182	1.63015e+06	CID (Collision Induced Dissociation)	MS2	1.86	103.424	28678	PD_1.raw	3.62	0.002122	0.1156
	Sequest HT (A11)	Unambiguous	HFPFVQVASR		1	2	XP_044369843.1	XP_044369843.1; XP_044377882.1	0	3	0.144	0	1	1	396.55	1187.63	1187.63	1.71	0.00068	528722	CID (Collision Induced Dissociation)	MS2	5.322	52.8327	13259	PD_1.raw	2.43	0.002122	0.1821
	Sequest HT (A11)	Unambiguous	GGPFVFFGFTTSAR		2	3	XP_044369843.1; XP_044363443.1	XP_044369843.1; XP_044377882.1; XP_044363443.1	0	2	0.5202	0	1	1	745.878	1490.75	1490.74	3.39	0.00253	6168267	CID (Collision Induced Dissociation)	MS2	0.812	89.1637	24343	PD_1.raw	3.21	0.002122	0.1208
	Sequest HT (A11)	Unambiguous	GGPFVFFGFTTSAR		2	3	XP_044369843.1; XP_044363443.1	XP_044369843.1; XP_044377882.1; XP_044363443.1	0	2	0.5252	0	1	1	745.877	1490.75	1490.74	2.73	0.00204	5.54513e+06	CID (Collision Induced Dissociation)	MS2	0.955	89.1201	24331	PD_1.raw	3.37	0.002122	0.1019
High	XP_044373111.1	63 kDa globulin-like protein [Triticum aestivum]	0	10.37	13.6513	6	23	2	1	608	68.3	7.72	66.04	6
	Identifying Node	PSM Ambiguity	Annotated Sequence	Modifications	# Protein Groups	# Proteins	Master Protein Accessions	Protein Accessions	# Missed Cleavages	Charge	DeltaScore	DeltaCn	Rank	Search Engine Rank	m/z [Da]	MH+ [Da]	Theo. MH+ [Da]	DeltaM [ppm]	Deltam/z [Da]	Intensity	Activation Type	MS Order	Ion Inject Time [ms]	RT [min]	First Scan	Spectrum File	XCorr	Percolator q-Value	Percolator PEP
	Sequest HT (A11)	Unambiguous	QGDVIVAPAGSIMHLANTDGR		2	4	XP_044365264.1; XP_044373111.1	XP_044365264.1; XP_044367850.1; XP_044367849.1; XP_044373111.1	0	3	0.5052	0	1	1	708.029	2122.07	2122.07	0.69	0.00049	1.47387e+06	CID (Collision Induced Dissociation)	MS2	2.017	67.4181	17700	PD_1.raw	2.89	0	0.08664
	Sequest HT (A11)	Unambiguous	QGDVIVAPAGSIMHLANTDGR		2	4	XP_044365264.1; XP_044373111.1	XP_044365264.1; XP_044367850.1; XP_044367849.1; XP_044373111.1	0	3	0.4308	0	1	1	708.03	2122.08	2122.07	2.76	0.00195	1254526	CID (Collision Induced Dissociation)	MS2	2.07	67.3056	17665	PD_1.raw	2.6	0	0.03849
	Sequest HT (A11)	Unambiguous	ALRPFDEVSR		3	5	XP_044373110.1; XP_044365264.1; XP_044373111.1	XP_044373110.1; XP_044365264.1; XP_044367850.1; XP_044367849.1; XP_044373111.1	0	3	0.4648	0	1	1	397.216	1189.63	1189.63	1.81	0.00072	1.74274e+06	CID (Collision Induced Dissociation)	MS2	2.858	40.9874	9706	PD_1.raw	3.83	0	0.01766
	Sequest HT (A11)	Unambiguous	ALRPFDEVSR		3	5	XP_044373110.1; XP_044365264.1; XP_044373111.1	XP_044373110.1; XP_044365264.1; XP_044367850.1; XP_044367849.1; XP_044373111.1	0	3	0.4704	0	1	1	397.216	1189.63	1189.63	1.05	0.00041	2.15796e+06	CID (Collision Induced Dissociation)	MS2	1.903	40.9245	9687	PD_1.raw	3.38	0	0.009492
	Sequest HT (A11)	Unambiguous	ALRPFDEVSR		3	5	XP_044373110.1; XP_044365264.1; XP_044373111.1	XP_044373110.1; XP_044365264.1; XP_044367850.1; XP_044367849.1; XP_044373111.1	0	3	0.4759	0	1	1	397.217	1189.64	1189.63	2.97	0.00118	5186307	CID (Collision Induced Dissociation)	MS2	0.735	34.76	7887	PD_1.raw	3.32	0	0.06639
	Sequest HT (A11)	Unambiguous	ALRPFDEVSR		3	5	XP_044373110.1; XP_044365264.1; XP_044373111.1	XP_044373110.1; XP_044365264.1; XP_044367850.1; XP_044367849.1; XP_044373111.1	0	2	0.3951	0	1	1	595.322	1189.64	1189.63	3.37	0.002	2.48564e+06	CID (Collision Induced Dissociation)	MS2	2.366	34.7021	7872	PD_1.raw	2.86	0	0.08369
	Sequest HT (A11)	Unambiguous	ALRPFDEVSR		3	5	XP_044373110.1; XP_044365264.1; XP_044373111.1	XP_044373110.1; XP_044365264.1; XP_044367850.1; XP_044367849.1; XP_044373111.1	0	3	0.4369	0	1	1	397.217	1189.64	1189.63	3.74	0.00148	6121765	CID (Collision Induced Dissociation)	MS2	0.671	34.6953	7869	PD_1.raw	3.25	0	0.02118
	Sequest HT (A11)	Unambiguous	ALRPFDEVSR		3	5	XP_044373110.1; XP_044365264.1; XP_044373111.1	XP_044373110.1; XP_044365264.1; XP_044367850.1; XP_044367849.1; XP_044373111.1	0	2	0.2615	0	1	1	595.321	1189.64	1189.63	2.75	0.00164	1.46399e+06	CID (Collision Induced Dissociation)	MS2	1.597	37.9284	8806	PD_1.raw	2.6	0	0.06964
	Sequest HT (A11)	Unambiguous	ALRPFDEVSR		3	5	XP_044373110.1; XP_044365264.1; XP_044373111.1	XP_044373110.1; XP_044365264.1; XP_044367850.1; XP_044367849.1; XP_044373111.1	0	3	0.4	0	1	1	397.216	1189.63	1189.63	1.66	0.00066	3.5594e+06	CID (Collision Induced Dissociation)	MS2	1.237	37.8674	8788	PD_1.raw	3.3	0	0.07102
	Sequest HT (A11)	Unambiguous	ALRPFDEVSR		3	5	XP_044373110.1; XP_044365264.1; XP_044373111.1	XP_044373110.1; XP_044365264.1; XP_044367850.1; XP_044367849.1; XP_044373111.1	0	3	0.4805	0	1	1	397.216	1189.63	1189.63	1.58	0.00063	2.23883e+06	CID (Collision Induced Dissociation)	MS2	1.384	37.8083	8771	PD_1.raw	3.33	0	0.09449
	Sequest HT (A11)	Unambiguous	ALRPFDEVSR		3	5	XP_044373110.1; XP_044365264.1; XP_044373111.1	XP_044373110.1; XP_044365264.1; XP_044367850.1; XP_044367849.1; XP_044373111.1	0	2	0.3428	0	1	1	595.321	1189.64	1189.63	2.44	0.00145	2.41153e+06	CID (Collision Induced Dissociation)	MS2	4.301	37.806	8770	PD_1.raw	2.83	0	0.08531
	Sequest HT (A11)	Unambiguous	SFHALAQHDVR		3	5	XP_044373110.1; XP_044365264.1; XP_044373111.1	XP_044373110.1; XP_044365264.1; XP_044367850.1; XP_044367849.1; XP_044373111.1	0	2	0.3577	0	1	1	640.829	1280.65	1280.65	0.78	0.0005	30739.9	CID (Collision Induced Dissociation)	MS2	50	28.0801	6042	PD_1.raw	2.46	0	0.04935
	Sequest HT (A11)	Unambiguous	SFHALAQHDVR		3	5	XP_044373110.1; XP_044365264.1; XP_044373111.1	XP_044373110.1; XP_044365264.1; XP_044367850.1; XP_044367849.1; XP_044373111.1	0	2	0.435	0	1	1	640.829	1280.65	1280.65	1.16	0.00074	67761.5	CID (Collision Induced Dissociation)	MS2	50	28.1228	6051	PD_1.raw	2.46	0	0.01978
	Sequest HT (A11)	Unambiguous	HGSGSESESEEEQDQQRYETVR		1	1	XP_044373111.1	XP_044373111.1	1	3	0.5017	0	1	1	856.37	2567.1	2567.09	3.38	0.00289	18675.9	CID (Collision Induced Dissociation)	MS2	50	28.9743	6279	PD_1.raw	2.87	0	0.08293
	Sequest HT (A11)	Unambiguous	HGSGSESESEEEQDQQRYETVR		1	1	XP_044373111.1	XP_044373111.1	1	3	0.5994	0	1	1	856.371	2567.1	2567.09	3.67	0.00314	43570.9	CID (Collision Induced Dissociation)	MS2	50	29.0171	6288	PD_1.raw	3.52	0	0.03666
	Sequest HT (A11)	Unambiguous	ALRPFDEVSR		3	5	XP_044373110.1; XP_044365264.1; XP_044373111.1	XP_044373110.1; XP_044365264.1; XP_044367850.1; XP_044367849.1; XP_044373111.1	0	2	0.4234	0	1	1	595.323	1189.64	1189.63	4.9	0.00292	1346982	CID (Collision Induced Dissociation)	MS2	7.124	34.2562	7747	PD_1.raw	3.33	0.002122	0.1442
	Sequest HT (A11)	Unambiguous	VAIMEVNPR		3	5	XP_044373110.1; XP_044365264.1; XP_044373111.1	XP_044373110.1; XP_044365264.1; XP_044367850.1; XP_044367849.1; XP_044373111.1	0	2	0.2627	0	1	1	514.782	1028.56	1028.56	1.77	0.00091	934837	CID (Collision Induced Dissociation)	MS2	2.889	42.2637	10089	PD_1.raw	2.17	0.002122	0.1174
	Sequest HT (A11)	Unambiguous	ILHTISVPGR		1	1	XP_044373111.1	XP_044373111.1	0	3	0.4977	0	1	1	364.889	1092.65	1092.65	0.65	0.00024	759434	CID (Collision Induced Dissociation)	MS2	3.321	38.9203	9097	PD_1.raw	2.15	0.002122	0.1425
	Sequest HT (A11)	Unambiguous	ALRPFDEVSR		3	5	XP_044373110.1; XP_044365264.1; XP_044373111.1	XP_044373110.1; XP_044365264.1; XP_044367850.1; XP_044367849.1; XP_044373111.1	0	2	0.3401	0	1	1	595.322	1189.64	1189.63	3.37	0.002	3.06916e+06	CID (Collision Induced Dissociation)	MS2	1.827	34.7644	7889	PD_1.raw	2.94	0.002122	0.1543
	Sequest HT (A11)	Unambiguous	VAIMEVNPR		3	5	XP_044373110.1; XP_044365264.1; XP_044373111.1	XP_044373110.1; XP_044365264.1; XP_044367850.1; XP_044367849.1; XP_044373111.1	0	2	0.3167	0	1	1	514.782	1028.56	1028.56	1.05	0.00054	623388	CID (Collision Induced Dissociation)	MS2	4.076	42.2216	10078	PD_1.raw	1.8	0.002122	0.1268
	Sequest HT (A11)	Unambiguous	ILHTISVPGR		1	1	XP_044373111.1	XP_044373111.1	0	2	0.4741	0	1	1	546.831	1092.65	1092.65	1.44	0.00079	590104	CID (Collision Induced Dissociation)	MS2	9.864	39.3492	9223	PD_1.raw	2.51	0.002122	0.1381
	Sequest HT (A11)	Unambiguous	ILHTISVPGR		1	1	XP_044373111.1	XP_044373111.1	0	2	0.3942	0	1	1	546.832	1092.66	1092.65	3.34	0.00182	479539	CID (Collision Induced Dissociation)	MS2	10.156	38.9372	9104	PD_1.raw	2.08	0.004208	0.1888
	Sequest HT (A11)	Unambiguous	ALRPFDEVSR		3	5	XP_044373110.1; XP_044365264.1; XP_044373111.1	XP_044373110.1; XP_044365264.1; XP_044367850.1; XP_044367849.1; XP_044373111.1	0	2	0.3445	0	1	1	595.322	1189.64	1189.63	3.78	0.00225	3046397	CID (Collision Induced Dissociation)	MS2	5.907	34.4392	7799	PD_1.raw	3.57	0.004208	0.187
High	XP_044443638.1	60S acidic ribosomal protein P0 [Triticum aestivum]	0	10.358	18.4375	3	10	3	1	320	34.5	5.5	38.48	3
	Identifying Node	PSM Ambiguity	Annotated Sequence	Modifications	# Protein Groups	# Proteins	Master Protein Accessions	Protein Accessions	# Missed Cleavages	Charge	DeltaScore	DeltaCn	Rank	Search Engine Rank	m/z [Da]	MH+ [Da]	Theo. MH+ [Da]	DeltaM [ppm]	Deltam/z [Da]	Intensity	Activation Type	MS Order	Ion Inject Time [ms]	RT [min]	First Scan	Spectrum File	XCorr	Percolator q-Value	Percolator PEP
	Sequest HT (A11)	Unambiguous	TGNKDFLELSNLLVGNVGLIFTK		1	1	XP_044443638.1	XP_044443638.1	1	2	0.6511	0	1	1	1246.69	2492.38	2492.38	1.81	0.00226	1.34735e+06	CID (Collision Induced Dissociation)	MS2	1.139	108.736	30316	PD_1.raw	5.13	0	0.01473
	Sequest HT (A11)	Unambiguous	TGNKDFLELSNLLVGNVGLIFTK		1	1	XP_044443638.1	XP_044443638.1	1	2	0.6681	0	1	1	1246.69	2492.38	2492.38	2.01	0.0025	1.20766e+06	CID (Collision Induced Dissociation)	MS2	1.513	108.808	30340	PD_1.raw	4.61	0	0.0113
	Sequest HT (A11)	Unambiguous	FAVAAPAAAASGGAAAAAPKEEEK		1	2	XP_044443638.1	XP_044422638.1; XP_044443638.1	1	3	0.2286	0	1	1	719.373	2156.11	2156.1	3.21	0.0023	762648	CID (Collision Induced Dissociation)	MS2	4.607	46.8837	11474	PD_1.raw	1.75	0	0.01446
	Sequest HT (A11)	Unambiguous	VLIAVADNVGSK		1	2	XP_044443638.1	XP_044422638.1; XP_044443638.1	0	1	0.5818	0	1	1	1185.69	1185.69	1185.68	1.3	0.00154	1.34711e+06	CID (Collision Induced Dissociation)	MS2	10.066	48.2478	11884	PD_1.raw	3.18	0	0.08026
	Sequest HT (A11)	Unambiguous	FAVAAPAAAASGGAAAAAPKEEEK		1	2	XP_044443638.1	XP_044422638.1; XP_044443638.1	1	2	0.6283	0	1	1	1078.56	2156.11	2156.1	4.18	0.0045	403080	CID (Collision Induced Dissociation)	MS2	12.775	47.1383	11551	PD_1.raw	5.73	0	3.397e-05
	Sequest HT (A11)	Unambiguous	FAVAAPAAAASGGAAAAAPKEEEK		1	2	XP_044443638.1	XP_044422638.1; XP_044443638.1	1	2	0.6414	0	1	1	1078.55	2156.1	2156.1	1.12	0.00121	735074	CID (Collision Induced Dissociation)	MS2	11.727	47.0092	11512	PD_1.raw	5.02	0	5.217e-05
	Sequest HT (A11)	Unambiguous	FAVAAPAAAASGGAAAAAPKEEEK		1	2	XP_044443638.1	XP_044422638.1; XP_044443638.1	1	2	0.6278	0	1	1	1078.56	2156.11	2156.1	5.42	0.00584	283034	CID (Collision Induced Dissociation)	MS2	10.273	46.8983	11480	PD_1.raw	5.32	0	0.0006633
	Sequest HT (A11)	Unambiguous	TGNKDFLELSNLLVGNVGLIFTK		1	1	XP_044443638.1	XP_044443638.1	1	3	0.4009	0	1	1	831.467	2492.39	2492.38	3.77	0.00313	774049	CID (Collision Induced Dissociation)	MS2	1.696	108.093	30118	PD_1.raw	4.29	0.002122	0.0984
	Sequest HT (A11)	Unambiguous	TGNKDFLELSNLLVGNVGLIFTK		1	1	XP_044443638.1	XP_044443638.1	1	3	0.1572	0	1	1	831.464	2492.38	2492.38	0.24	0.0002	1.10431e+06	CID (Collision Induced Dissociation)	MS2	2.359	111.172	31060	PD_1.raw	2.29	0.002122	0.1242
	Sequest HT (A11)	Unambiguous	VLIAVADNVGSK		1	2	XP_044443638.1	XP_044422638.1; XP_044443638.1	0	1	0.57	0	1	1	1185.68	1185.68	1185.68	-0.04	-5e-05	720231	CID (Collision Induced Dissociation)	MS2	18.827	48.2071	11874	PD_1.raw	2.93	0.005847	0.1937
High	XP_044324377.1	60S acidic ribosomal protein P2A [Triticum aestivum]	0	7.528	38.0531	3	7	3	1	113	11.6	4.41	24.61	3
	Identifying Node	PSM Ambiguity	Annotated Sequence	Modifications	# Protein Groups	# Proteins	Master Protein Accessions	Protein Accessions	# Missed Cleavages	Charge	DeltaScore	DeltaCn	Rank	Search Engine Rank	m/z [Da]	MH+ [Da]	Theo. MH+ [Da]	DeltaM [ppm]	Deltam/z [Da]	Intensity	Activation Type	MS Order	Ion Inject Time [ms]	RT [min]	First Scan	Spectrum File	XCorr	Percolator q-Value	Percolator PEP
	Sequest HT (A11)	Unambiguous	FAAVPSGGGGVAVSAAAPAAGGAAAPAAESK		1	1	XP_044324377.1	XP_044324377.1	0	2	0.4714	0	1	1	1269.65	2538.3	2538.29	0.3	0.00038	951680	CID (Collision Induced Dissociation)	MS2	6.901	56.3729	14323	PD_1.raw	3.84	0	0.001595
	Sequest HT (A11)	Unambiguous	FAAVPSGGGGVAVSAAAPAAGGAAAPAAESK		1	1	XP_044324377.1	XP_044324377.1	0	2	0.5081	0	1	1	1269.65	2538.29	2538.29	-0.08	-0.0001	543150	CID (Collision Induced Dissociation)	MS2	8.251	56.3289	14310	PD_1.raw	3.7	0	0.0753
	Sequest HT (A11)	Unambiguous	FAAVPSGGGGVAVSAAAPAAGGAAAPAAESK		1	1	XP_044324377.1	XP_044324377.1	0	2	0.5563	0	1	1	1269.65	2538.3	2538.29	0.78	0.00099	539842	CID (Collision Induced Dissociation)	MS2	12.831	56.2044	14271	PD_1.raw	4.53	0	1.00865e-05
	Sequest HT (A11)	Unambiguous	GKDITELLAAGR		1	1	XP_044324377.1	XP_044324377.1	1	2	0.5629	0	1	1	622.356	1243.7	1243.7	3.15	0.00196	1826265	CID (Collision Induced Dissociation)	MS2	2.887	54.1915	13669	PD_1.raw	3.02	0	0.06125
	Sequest HT (A11)	Unambiguous	GKDITELLAAGR		1	1	XP_044324377.1	XP_044324377.1	1	2	0.5331	0	1	1	622.354	1243.7	1243.7	-0.48	-0.0003	9186031	CID (Collision Induced Dissociation)	MS2	0.779	53.724	13527	PD_1.raw	3.47	0	0.02647
	Sequest HT (A11)	Unambiguous	GKDITELLAAGR		1	1	XP_044324377.1	XP_044324377.1	1	2	0.5101	0	1	1	622.355	1243.7	1243.7	1.97	0.00123	4.04354e+06	CID (Collision Induced Dissociation)	MS2	1.452	53.9648	13600	PD_1.raw	3.45	0	0.05134
	Sequest HT (A11)	Unambiguous	DITELLAAGR		1	1	XP_044324377.1	XP_044324377.1	0	2	0.4077	0	1	1	529.797	1058.59	1058.58	1.71	0.00091	1.7463e+06	CID (Collision Induced Dissociation)	MS2	0.862	65.85	17214	PD_1.raw	2.6	0.002122	0.1111
High	XP_044430139.1	40S ribosomal protein S3-3 [Triticum aestivum]	0	6.118	13.3803	3	8	3	1	284	30.9	9.58	25.7	3
	Identifying Node	PSM Ambiguity	Annotated Sequence	Modifications	# Protein Groups	# Proteins	Master Protein Accessions	Protein Accessions	# Missed Cleavages	Charge	DeltaScore	DeltaCn	Rank	Search Engine Rank	m/z [Da]	MH+ [Da]	Theo. MH+ [Da]	DeltaM [ppm]	Deltam/z [Da]	Intensity	Activation Type	MS Order	Ion Inject Time [ms]	RT [min]	First Scan	Spectrum File	XCorr	Percolator q-Value	Percolator PEP
	Sequest HT (A11)	Unambiguous	FVSDGVFYAELNEMLTR		1	3	XP_044430139.1	XP_044437489.1; XP_044430139.1; XP_044339008.1	0	2	0.6132	0	1	1	995.986	1990.97	1990.96	3.88	0.00387	2.64907e+06	CID (Collision Induced Dissociation)	MS2	1.596	97.7943	26953	PD_1.raw	4.55	0	0.00193
	Sequest HT (A11)	Unambiguous	FVSDGVFYAELNEMLTR		1	3	XP_044430139.1	XP_044437489.1; XP_044430139.1; XP_044339008.1	0	3	0.381	0	1	1	664.327	1990.97	1990.96	4.34	0.00288	2.59274e+06	CID (Collision Induced Dissociation)	MS2	1.13	97.7234	26930	PD_1.raw	3.36	0	0.05568
	Sequest HT (A11)	Unambiguous	FVSDGVFYAELNEMLTR		1	3	XP_044430139.1	XP_044437489.1; XP_044430139.1; XP_044339008.1	0	2	0.5888	0	1	1	995.983	1990.96	1990.96	0.57	0.00057	3.14025e+06	CID (Collision Induced Dissociation)	MS2	2.225	97.671	26915	PD_1.raw	3.94	0	0.01026
	Sequest HT (A11)	Unambiguous	ELAEDGYSGVEVR		1	3	XP_044430139.1	XP_044437489.1; XP_044430139.1; XP_044339008.1	0	2	0.5123	0	1	1	712.34	1423.67	1423.67	1.29	0.00092	932103	CID (Collision Induced Dissociation)	MS2	7.343	44.3547	10714	PD_1.raw	3.24	0	0.04625
	Sequest HT (A11)	Unambiguous	ELAEDGYSGVEVR		1	3	XP_044430139.1	XP_044437489.1; XP_044430139.1; XP_044339008.1	0	2	0.5545	0	1	1	712.338	1423.67	1423.67	-0.17	-0.00012	612381	CID (Collision Induced Dissociation)	MS2	9.265	44.4301	10738	PD_1.raw	3.03	0	0.05992
	Sequest HT (A11)	Unambiguous	FVSDGVFYAELNEMLTR		1	3	XP_044430139.1	XP_044437489.1; XP_044430139.1; XP_044339008.1	0	3	0.5046	0	1	1	664.326	1990.96	1990.96	2.5	0.00166	2.19895e+06	CID (Collision Induced Dissociation)	MS2	1.281	97.8179	26963	PD_1.raw	3.27	0.002122	0.1048
	Sequest HT (A11)	Unambiguous	LLGGLAVR		1	5	XP_044430139.1	XP_044437489.1; XP_044430139.1; XP_044455939.1; XP_044331150.1; XP_044339008.1	0	2	0.2041	0	1	1	399.764	798.52	798.52	0.82	0.00033	667521	CID (Collision Induced Dissociation)	MS2	12.255	48.0295	11818	PD_1.raw	1.96	0.002122	0.1578
	Sequest HT (A11)	Unambiguous	LLGGLAVR		1	5	XP_044430139.1	XP_044437489.1; XP_044430139.1; XP_044455939.1; XP_044331150.1; XP_044339008.1	0	2	0.2949	0	1	1	399.764	798.52	798.52	0.59	0.00023	860049	CID (Collision Induced Dissociation)	MS2	5.793	47.9685	11799	PD_1.raw	2.34	0.002122	0.1532
High	XP_044424046.1	60S acidic ribosomal protein P3-like [Triticum aestivum]	0	5.529	24.1667	2	7	2	1	120	12.1	4.55	24.22	2
	Identifying Node	PSM Ambiguity	Annotated Sequence	Modifications	# Protein Groups	# Proteins	Master Protein Accessions	Protein Accessions	# Missed Cleavages	Charge	DeltaScore	DeltaCn	Rank	Search Engine Rank	m/z [Da]	MH+ [Da]	Theo. MH+ [Da]	DeltaM [ppm]	Deltam/z [Da]	Intensity	Activation Type	MS Order	Ion Inject Time [ms]	RT [min]	First Scan	Spectrum File	XCorr	Percolator q-Value	Percolator PEP
	Sequest HT (A11)	Unambiguous	GELEASAATPYDLQR		1	3	XP_044424046.1	XP_044431943.1; XP_044438842.1; XP_044424046.1	0	2	0.5568	0	1	1	810.898	1620.79	1620.79	1.15	0.00093	912186	CID (Collision Induced Dissociation)	MS2	8.341	51.2201	12777	PD_1.raw	4.49	0	0.03221
	Sequest HT (A11)	Unambiguous	SGGVQSSFTmVSPK	M10(Oxidation)	1	2	XP_044424046.1	XP_044438842.1; XP_044424046.1	0	2	0.5299	0	1	1	714.346	1427.68	1427.68	0.61	0.00043	664748	CID (Collision Induced Dissociation)	MS2	17.667	39.5455	9284	PD_1.raw	3.34	0	0.05115
	Sequest HT (A11)	Unambiguous	SGGVQSSFTmVSPK	M10(Oxidation)	1	2	XP_044424046.1	XP_044438842.1; XP_044424046.1	0	2	0.4564	0	1	1	714.345	1427.68	1427.68	-0.59	-0.00042	465893	CID (Collision Induced Dissociation)	MS2	25.207	39.3624	9229	PD_1.raw	2.98	0	0.02191
	Sequest HT (A11)	Unambiguous	SGGVQSSFTmVSPK	M10(Oxidation)	1	2	XP_044424046.1	XP_044438842.1; XP_044424046.1	0	2	0.4924	0	1	1	714.346	1427.68	1427.68	0.95	0.00068	452917	CID (Collision Induced Dissociation)	MS2	15.471	39.0016	9123	PD_1.raw	3.31	0	0.02596
	Sequest HT (A11)	Unambiguous	SGGVQSSFTMVSPK		1	2	XP_044424046.1	XP_044438842.1; XP_044424046.1	0	2	0.5843	0	1	1	706.348	1411.69	1411.69	-0.05	-3e-05	562716	CID (Collision Induced Dissociation)	MS2	14.055	49.1039	12141	PD_1.raw	2.67	0	0.02887
	Sequest HT (A11)	Unambiguous	SGGVQSSFTMVSPK		1	2	XP_044424046.1	XP_044438842.1; XP_044424046.1	0	2	0.5419	0	1	1	706.349	1411.69	1411.69	1.51	0.00107	1.23954e+06	CID (Collision Induced Dissociation)	MS2	3.837	49.2743	12190	PD_1.raw	3.82	0	0.004189
	Sequest HT (A11)	Unambiguous	SGGVQSSFTMVSPK		1	2	XP_044424046.1	XP_044438842.1; XP_044424046.1	0	2	0.6156	0	1	1	706.347	1411.69	1411.69	-0.74	-0.00052	881464	CID (Collision Induced Dissociation)	MS2	5.481	49.2155	12173	PD_1.raw	3.59	0	0.0072
High	XP_044392326.1	FACT complex subunit SSRP1-B-like isoform X1 [Triticum aestivum]	0	5.215	5.23169	2	4	2	1	669	74.4	5.8	12.27	2
	Identifying Node	PSM Ambiguity	Annotated Sequence	Modifications	# Protein Groups	# Proteins	Master Protein Accessions	Protein Accessions	# Missed Cleavages	Charge	DeltaScore	DeltaCn	Rank	Search Engine Rank	m/z [Da]	MH+ [Da]	Theo. MH+ [Da]	DeltaM [ppm]	Deltam/z [Da]	Intensity	Activation Type	MS Order	Ion Inject Time [ms]	RT [min]	First Scan	Spectrum File	XCorr	Percolator q-Value	Percolator PEP
	Sequest HT (A11)	Unambiguous	TGAVAAALQSTDDDPVDPHLER		1	3	XP_044392326.1	XP_044319566.1; XP_044392329.1; XP_044392326.1	0	3	0.6053	0	1	1	760.037	2278.1	2278.09	0.39	0.0003	962764	CID (Collision Induced Dissociation)	MS2	6.526	59.5393	15272	PD_1.raw	5.27	0	0.0002933
	Sequest HT (A11)	Unambiguous	TGAVAAALQSTDDDPVDPHLER		1	3	XP_044392326.1	XP_044319566.1; XP_044392329.1; XP_044392326.1	0	3	0.5391	0	1	1	760.037	2278.1	2278.09	0.8	0.00061	510163	CID (Collision Induced Dissociation)	MS2	6.905	59.4406	15244	PD_1.raw	4.47	0	0.0001518
	Sequest HT (A11)	Unambiguous	NINPELSTTDIAK		1	3	XP_044392326.1	XP_044319566.1; XP_044392329.1; XP_044392326.1	0	2	0.3715	0	1	1	708.372	1415.74	1415.74	-0.99	-0.0007	511528	CID (Collision Induced Dissociation)	MS2	22.829	49.1737	12163	PD_1.raw	2.53	0	0.04011
	Sequest HT (A11)	Unambiguous	NINPELSTTDIAK		1	3	XP_044392326.1	XP_044319566.1; XP_044392329.1; XP_044392326.1	0	2	0.1176	0	1	1	708.371	1415.73	1415.74	-2.37	-0.00167	422641	CID (Collision Induced Dissociation)	MS2	27.63	49.0503	12127	PD_1.raw	1.53	0.002122	0.1013
High	XP_044324637.1	peptidyl-prolyl cis-trans isomerase FKBP53-like [Triticum aestivum]	0	4.842	6.77618	3	5	3	1	487	53.4	5.83	15.71	3
	Identifying Node	PSM Ambiguity	Annotated Sequence	Modifications	# Protein Groups	# Proteins	Master Protein Accessions	Protein Accessions	# Missed Cleavages	Charge	DeltaScore	DeltaCn	Rank	Search Engine Rank	m/z [Da]	MH+ [Da]	Theo. MH+ [Da]	DeltaM [ppm]	Deltam/z [Da]	Intensity	Activation Type	MS Order	Ion Inject Time [ms]	RT [min]	First Scan	Spectrum File	XCorr	Percolator q-Value	Percolator PEP
	Sequest HT (A11)	Unambiguous	FVTFSVLGSR		1	2	XP_044324637.1	XP_044324637.1; XP_044332842.1	0	2	0.543	0	1	1	556.809	1112.61	1112.61	1.46	0.00081	1.62944e+06	CID (Collision Induced Dissociation)	MS2	4.43	65.7394	17181	PD_1.raw	2.56	0	0.01706
	Sequest HT (A11)	Unambiguous	FVTFSVLGSR		1	2	XP_044324637.1	XP_044324637.1; XP_044332842.1	0	2	0.4492	0	1	1	556.809	1112.61	1112.61	0.91	0.00051	1.59126e+06	CID (Collision Induced Dissociation)	MS2	5.126	65.6836	17164	PD_1.raw	2.36	0	0.02398
	Sequest HT (A11)	Unambiguous	LTQATLGAEVGKVEK		1	3	XP_044324637.1	XP_044324637.1; XP_044457664.1; XP_044332842.1	1	2	0.5986	0	1	1	772.44	1543.87	1543.87	2.89	0.00223	1498749	CID (Collision Induced Dissociation)	MS2	4.636	44.7144	10823	PD_1.raw	4.21	0	0.01705
	Sequest HT (A11)	Unambiguous	LTQATLGAEVGKVEK		1	3	XP_044324637.1	XP_044324637.1; XP_044457664.1; XP_044332842.1	1	2	0.5589	0	1	1	772.439	1543.87	1543.87	1.55	0.00119	1.17774e+06	CID (Collision Induced Dissociation)	MS2	5.076	44.6563	10806	PD_1.raw	4.67	0	0.00641
	Sequest HT (A11)	Unambiguous	LGVGQVIK		1	2	XP_044324637.1	XP_044324637.1; XP_044332842.1	0	2	0.356	0	1	1	407.264	813.521	813.519	1.96	0.0008	471756	CID (Collision Induced Dissociation)	MS2	8.313	41.4353	9842	PD_1.raw	1.91	0.002122	0.1317
High	XP_044330432.1	DNA-directed RNA polymerases II, IV and V subunit 8B-like [Triticum aestivum]	0	4.819	18.9189	3	5	1	1	148	16.8	5.87	19.35	3
	Identifying Node	PSM Ambiguity	Annotated Sequence	Modifications	# Protein Groups	# Proteins	Master Protein Accessions	Protein Accessions	# Missed Cleavages	Charge	DeltaScore	DeltaCn	Rank	Search Engine Rank	m/z [Da]	MH+ [Da]	Theo. MH+ [Da]	DeltaM [ppm]	Deltam/z [Da]	Intensity	Activation Type	MS Order	Ion Inject Time [ms]	RT [min]	First Scan	Spectrum File	XCorr	Percolator q-Value	Percolator PEP
	Sequest HT (A11)	Unambiguous	GDPSSAANLELDQK		1	1	XP_044330432.1	XP_044330432.1	0	2	0.5476	0	1	1	722.848	1444.69	1444.69	-2.35	-0.0017	458679	CID (Collision Induced Dissociation)	MS2	16.417	39.3044	9212	PD_1.raw	3.78	0	0.02537
	Sequest HT (A11)	Unambiguous	KTLADKYDYVMHGK		2	3	XP_044322202.1; XP_044330432.1	XP_044322202.1; XP_044330432.1; XP_044361044.1	2	2	0.5789	0	1	1	834.927	1668.85	1668.84	2.82	0.00236	535661	CID (Collision Induced Dissociation)	MS2	16.174	33.0996	7416	PD_1.raw	4.18	0	0.02322
	Sequest HT (A11)	Unambiguous	GDPSSAANLELDQK		1	1	XP_044330432.1	XP_044330432.1	0	2	0.571	0	1	1	722.85	1444.69	1444.69	1.45	0.00105	503730	CID (Collision Induced Dissociation)	MS2	7.152	38.8011	9063	PD_1.raw	3.45	0	0.01026
	Sequest HT (A11)	Unambiguous	TLADKYDYVMHGK		2	3	XP_044322202.1; XP_044330432.1	XP_044322202.1; XP_044330432.1; XP_044361044.1	1	2	0.6383	0	1	1	770.878	1540.75	1540.75	1.47	0.00113	1.01733e+06	CID (Collision Induced Dissociation)	MS2	4.835	42.659	10209	PD_1.raw	4.12	0	0.06373
	Sequest HT (A11)	Unambiguous	TLADKYDYVMHGK		2	3	XP_044322202.1; XP_044330432.1	XP_044322202.1; XP_044330432.1; XP_044361044.1	1	2	0.6806	0	1	1	770.878	1540.75	1540.75	2.02	0.00156	873131	CID (Collision Induced Dissociation)	MS2	5.884	42.6074	10194	PD_1.raw	3.82	0	0.08427
High	XP_044322202.1	DNA-directed RNA polymerases II, IV and V subunit 8B-like [Triticum aestivum]	0	4.545	18.9189	3	5	1	1	148	16.9	5.87	19.92	3
	Identifying Node	PSM Ambiguity	Annotated Sequence	Modifications	# Protein Groups	# Proteins	Master Protein Accessions	Protein Accessions	# Missed Cleavages	Charge	DeltaScore	DeltaCn	Rank	Search Engine Rank	m/z [Da]	MH+ [Da]	Theo. MH+ [Da]	DeltaM [ppm]	Deltam/z [Da]	Intensity	Activation Type	MS Order	Ion Inject Time [ms]	RT [min]	First Scan	Spectrum File	XCorr	Percolator q-Value	Percolator PEP
	Sequest HT (A11)	Unambiguous	GDPSSAANLELDQR		1	1	XP_044322202.1	XP_044322202.1	0	2	0.5783	0	1	1	736.854	1472.7	1472.7	1.73	0.00127	717245	CID (Collision Induced Dissociation)	MS2	7.301	41.3656	9819	PD_1.raw	3.96	0	0.01927
	Sequest HT (A11)	Unambiguous	GDPSSAANLELDQR		1	1	XP_044322202.1	XP_044322202.1	0	2	0.5833	0	1	1	736.855	1472.7	1472.7	3.8	0.0028	820249	CID (Collision Induced Dissociation)	MS2	7.681	41.4147	9833	PD_1.raw	3.84	0	0.02862
	Sequest HT (A11)	Unambiguous	KTLADKYDYVMHGK		2	3	XP_044322202.1; XP_044330432.1	XP_044322202.1; XP_044330432.1; XP_044361044.1	2	2	0.5789	0	1	1	834.927	1668.85	1668.84	2.82	0.00236	535661	CID (Collision Induced Dissociation)	MS2	16.174	33.0996	7416	PD_1.raw	4.18	0	0.02322
	Sequest HT (A11)	Unambiguous	TLADKYDYVMHGK		2	3	XP_044322202.1; XP_044330432.1	XP_044322202.1; XP_044330432.1; XP_044361044.1	1	2	0.6383	0	1	1	770.878	1540.75	1540.75	1.47	0.00113	1.01733e+06	CID (Collision Induced Dissociation)	MS2	4.835	42.659	10209	PD_1.raw	4.12	0	0.06373
	Sequest HT (A11)	Unambiguous	TLADKYDYVMHGK		2	3	XP_044322202.1; XP_044330432.1	XP_044322202.1; XP_044330432.1; XP_044361044.1	1	2	0.6806	0	1	1	770.878	1540.75	1540.75	2.02	0.00156	873131	CID (Collision Induced Dissociation)	MS2	5.884	42.6074	10194	PD_1.raw	3.82	0	0.08427
High	XP_044387598.1	DNA-directed RNA polymerases I, II, and III subunit RPABC5-like [Triticum aestivum]	0	4.046	18.1818	3	5	3	1	132	14.7	8.27	13.7	3
	Identifying Node	PSM Ambiguity	Annotated Sequence	Modifications	# Protein Groups	# Proteins	Master Protein Accessions	Protein Accessions	# Missed Cleavages	Charge	DeltaScore	DeltaCn	Rank	Search Engine Rank	m/z [Da]	MH+ [Da]	Theo. MH+ [Da]	DeltaM [ppm]	Deltam/z [Da]	Intensity	Activation Type	MS Order	Ion Inject Time [ms]	RT [min]	First Scan	Spectrum File	XCorr	Percolator q-Value	Percolator PEP
	Sequest HT (A11)	Unambiguous	MLMTHVDLIEK		1	6	XP_044387598.1	XP_044387598.1; XP_044380252.1; XP_044341880.1; XP_044341879.1; XP_044341877.1; XP_044341878.1	0	2	0.5036	0	1	1	665.349	1329.69	1329.69	-0.57	-0.00038	1.80908e+06	CID (Collision Induced Dissociation)	MS2	3.001	56.2417	14279	PD_1.raw	2.78	0	0.0157
	Sequest HT (A11)	Unambiguous	MLMTHVDLIEK		1	6	XP_044387598.1	XP_044387598.1; XP_044380252.1; XP_044341880.1; XP_044341879.1; XP_044341877.1; XP_044341878.1	0	2	0.5128	0	1	1	665.349	1329.69	1329.69	0.16	0.00011	1.8772e+06	CID (Collision Induced Dissociation)	MS2	3.09	56.1782	14259	PD_1.raw	2.73	0	0.02469
	Sequest HT (A11)	Unambiguous	LLNYNTLEKTETS		1	2	XP_044387598.1	XP_044387598.1; XP_044380252.1	1	2	0.6285	0	1	1	763.391	1525.78	1525.77	0.5	0.00038	562736	CID (Collision Induced Dissociation)	MS2	3.753	51.4532	12847	PD_1.raw	2.88	0	0.0346
	Sequest HT (A11)	Unambiguous	LLNYNTLEK		1	3	XP_044387598.1	XP_044387598.1; XP_044380252.1; XP_044341880.1	0	1	0.2286	0	1	1	1107.61	1107.61	1107.6	3.12	0.00346	613082	CID (Collision Induced Dissociation)	MS2	11.426	46.1441	11261	PD_1.raw	2.45	0.002122	0.1657
	Sequest HT (A11)	Unambiguous	LLNYNTLEKTETS		1	2	XP_044387598.1	XP_044387598.1; XP_044380252.1	1	2	0.5385	0	1	1	763.391	1525.77	1525.77	0.26	0.0002	655755	CID (Collision Induced Dissociation)	MS2	5.658	51.3267	12809	PD_1.raw	2.86	0.002122	0.1018
High	XP_044381884.1	DNA-directed RNA polymerases II, IV and V subunit 11-like [Triticum aestivum]	0	3.352	32.5	2	3	2	1	120	14.1	7.62	9.01	2
	Identifying Node	PSM Ambiguity	Annotated Sequence	Modifications	# Protein Groups	# Proteins	Master Protein Accessions	Protein Accessions	# Missed Cleavages	Charge	DeltaScore	DeltaCn	Rank	Search Engine Rank	m/z [Da]	MH+ [Da]	Theo. MH+ [Da]	DeltaM [ppm]	Deltam/z [Da]	Intensity	Activation Type	MS Order	Ion Inject Time [ms]	RT [min]	First Scan	Spectrum File	XCorr	Percolator q-Value	Percolator PEP
	Sequest HT (A11)	Unambiguous	IHTASQSSPTQAYTQAINDLDKELENLK		1	3	XP_044381884.1	XP_044318885.1; XP_044440196.1; XP_044381884.1	1	3	0.4661	0	1	1	1039.19	3115.57	3115.55	4.22	0.00438	1687739	CID (Collision Induced Dissociation)	MS2	1.703	90.5888	24776	PD_1.raw	3.69	0	0.007215
	Sequest HT (A11)	Unambiguous	IHTASQSSPTQAYTQAINDLDKELENLK		1	3	XP_044381884.1	XP_044318885.1; XP_044440196.1; XP_044381884.1	1	3	0.2294	0	1	1	1039.19	3115.56	3115.55	1.4	0.00145	1.98302e+06	CID (Collision Induced Dissociation)	MS2	1.673	90.5485	24766	PD_1.raw	3.27	0	0.02428
	Sequest HT (A11)	Unambiguous	ImNAASFTIER	M2(Oxidation)	1	4	XP_044381884.1	XP_044318885.1; XP_044440196.1; XP_044391610.1; XP_044381884.1	0	2	0.3981	0	1	1	634.82	1268.63	1268.63	2.46	0.00156	656168	CID (Collision Induced Dissociation)	MS2	8.124	45.6872	11124	PD_1.raw	2.06	0	0.06159
High	XP_044423543.1	110 kDa U5 small nuclear ribonucleoprotein component CLO-like [Triticum aestivum]	0	3.075	2.61569	2	3	2	1	994	110.2	5.4	8.62	2
	Identifying Node	PSM Ambiguity	Annotated Sequence	Modifications	# Protein Groups	# Proteins	Master Protein Accessions	Protein Accessions	# Missed Cleavages	Charge	DeltaScore	DeltaCn	Rank	Search Engine Rank	m/z [Da]	MH+ [Da]	Theo. MH+ [Da]	DeltaM [ppm]	Deltam/z [Da]	Intensity	Activation Type	MS Order	Ion Inject Time [ms]	RT [min]	First Scan	Spectrum File	XCorr	Percolator q-Value	Percolator PEP
	Sequest HT (A11)	Unambiguous	IAAEPLNPSELPK		1	3	XP_044423543.1	XP_044430028.1; XP_044437190.1; XP_044423543.1	0	2	0.5727	0	1	1	689.883	1378.76	1378.76	0.59	0.00041	532515	CID (Collision Induced Dissociation)	MS2	5.462	56.6114	14395	PD_1.raw	3.3	0	0.0268
	Sequest HT (A11)	Unambiguous	ILNANIAPEPLHR		1	3	XP_044423543.1	XP_044430028.1; XP_044437190.1; XP_044423543.1	0	3	0.4239	0	1	1	486.612	1457.82	1457.82	0.21	0.0001	471505	CID (Collision Induced Dissociation)	MS2	5.858	50.3746	12523	PD_1.raw	2.76	0	0.03141
	Sequest HT (A11)	Unambiguous	IAAEPLNPSELPK		1	3	XP_044423543.1	XP_044430028.1; XP_044437190.1; XP_044423543.1	0	2	0.4922	0	1	1	689.884	1378.76	1378.76	1.56	0.00108	699365	CID (Collision Induced Dissociation)	MS2	4.031	56.6654	14411	PD_1.raw	2.56	0.005847	0.2381
High	XP_044414262.1	protein CTR9 homolog [Triticum aestivum]	0	2.673	2.24719	2	2	2	1	1068	122	6	5.62	2
	Identifying Node	PSM Ambiguity	Annotated Sequence	Modifications	# Protein Groups	# Proteins	Master Protein Accessions	Protein Accessions	# Missed Cleavages	Charge	DeltaScore	DeltaCn	Rank	Search Engine Rank	m/z [Da]	MH+ [Da]	Theo. MH+ [Da]	DeltaM [ppm]	Deltam/z [Da]	Intensity	Activation Type	MS Order	Ion Inject Time [ms]	RT [min]	First Scan	Spectrum File	XCorr	Percolator q-Value	Percolator PEP
	Sequest HT (A11)	Unambiguous	AIGNIYANLGENDK		1	3	XP_044414262.1	XP_044404426.1; XP_044421003.1; XP_044414262.1	0	2	0.4494	0	1	1	746.377	1491.75	1491.74	2.23	0.00166	621820	CID (Collision Induced Dissociation)	MS2	19.447	53.5545	13477	PD_1.raw	3.56	0	0.01161
	Sequest HT (A11)	Unambiguous	LLEELHDTVK		1	3	XP_044414262.1	XP_044404426.1; XP_044421003.1; XP_044414262.1	0	3	0.3981	0	1	1	399.556	1196.65	1196.65	1.1	0.00044	552314	CID (Collision Induced Dissociation)	MS2	9.187	43.6417	10506	PD_1.raw	2.06	0.002122	0.1829
High	XP_044364068.1	heterogeneous nuclear ribonucleoprotein Q-like isoform X1 [Triticum aestivum]	0	2.561	6	2	3	2	1	550	60.3	5.2	9.55	2
	Identifying Node	PSM Ambiguity	Annotated Sequence	Modifications	# Protein Groups	# Proteins	Master Protein Accessions	Protein Accessions	# Missed Cleavages	Charge	DeltaScore	DeltaCn	Rank	Search Engine Rank	m/z [Da]	MH+ [Da]	Theo. MH+ [Da]	DeltaM [ppm]	Deltam/z [Da]	Intensity	Activation Type	MS Order	Ion Inject Time [ms]	RT [min]	First Scan	Spectrum File	XCorr	Percolator q-Value	Percolator PEP
	Sequest HT (A11)	Unambiguous	LVYVVQQPGAQQHFASPPPQVR		1	5	XP_044364068.1	XP_044364068.1; XP_044374292.1; XP_044374291.1; XP_044364069.1; XP_044369194.1	0	3	0.5079	0	1	1	816.106	2446.3	2446.3	1.92	0.00157	964222	CID (Collision Induced Dissociation)	MS2	5.601	57.67	14713	PD_1.raw	3.15	0	0.01472
	Sequest HT (A11)	Unambiguous	LVYVVQQPGAQQHFASPPPQVR		1	5	XP_044364068.1	XP_044364068.1; XP_044374292.1; XP_044374291.1; XP_044364069.1; XP_044369194.1	0	3	0.5449	0	1	1	816.105	2446.3	2446.3	0.12	0.0001	1.42016e+06	CID (Collision Induced Dissociation)	MS2	7.324	57.6025	14692	PD_1.raw	3.56	0	0.02958
	Sequest HT (A11)	Unambiguous	AVEEVGPGVLK		1	5	XP_044364068.1	XP_044364068.1; XP_044374292.1; XP_044374291.1; XP_044364069.1; XP_044369194.1	0	2	0.5423	0	1	1	549.314	1097.62	1097.62	0.73	0.0004	1.45265e+06	CID (Collision Induced Dissociation)	MS2	3.002	44.6496	10803	PD_1.raw	2.84	0.004208	0.1868
High	XP_044362686.1	tubulin alpha-2 chain [Triticum aestivum]	0	2.283	7.7951	2	3	1	1	449	49.8	5.2	9.85	2
	Identifying Node	PSM Ambiguity	Annotated Sequence	Modifications	# Protein Groups	# Proteins	Master Protein Accessions	Protein Accessions	# Missed Cleavages	Charge	DeltaScore	DeltaCn	Rank	Search Engine Rank	m/z [Da]	MH+ [Da]	Theo. MH+ [Da]	DeltaM [ppm]	Deltam/z [Da]	Intensity	Activation Type	MS Order	Ion Inject Time [ms]	RT [min]	First Scan	Spectrum File	XCorr	Percolator q-Value	Percolator PEP
	Sequest HT (A11)	Unambiguous	FDGAINVDITEFQTNLVPYPR		1	2	XP_044362686.1	XP_044370742.1; XP_044362686.1	0	2	0.4478	0	1	1	1205.11	2409.2	2409.21	-2.21	-0.00266	2589986	CID (Collision Induced Dissociation)	MS2	1.521	88.5279	24149	PD_1.raw	4.02	0	0.06826
	Sequest HT (A11)	Unambiguous	SLDIERPTYTNLNR		2	8	XP_044362686.1; XP_044416593.1	XP_044370742.1; XP_044383134.1; XP_044362686.1; XP_044323130.1; XP_044399315.1; XP_044416593.1; XP_044343678.1; XP_044368225.1	0	2	0.367	0	1	1	846.44	1691.87	1691.87	1.38	0.00117	531343	CID (Collision Induced Dissociation)	MS2	16.452	50.1897	12470	PD_1.raw	3.27	0	0.07634
	Sequest HT (A11)	Unambiguous	SLDIERPTYTNLNR		2	8	XP_044362686.1; XP_044416593.1	XP_044370742.1; XP_044383134.1; XP_044362686.1; XP_044323130.1; XP_044399315.1; XP_044416593.1; XP_044343678.1; XP_044368225.1	0	2	0.2	0	1	1	846.44	1691.87	1691.87	1.53	0.00129	834742	CID (Collision Induced Dissociation)	MS2	7.278	50.228	12478	PD_1.raw	2.55	0.005847	0.1993
High	XP_044340687.1	elongation factor 2-like [Triticum aestivum]	0	1.722	4.27046	2	3	2	1	843	93.7	6.07	10.7	2
	Identifying Node	PSM Ambiguity	Annotated Sequence	Modifications	# Protein Groups	# Proteins	Master Protein Accessions	Protein Accessions	# Missed Cleavages	Charge	DeltaScore	DeltaCn	Rank	Search Engine Rank	m/z [Da]	MH+ [Da]	Theo. MH+ [Da]	DeltaM [ppm]	Deltam/z [Da]	Intensity	Activation Type	MS Order	Ion Inject Time [ms]	RT [min]	First Scan	Spectrum File	XCorr	Percolator q-Value	Percolator PEP
	Sequest HT (A11)	Unambiguous	RVIYASQLTAKPR		1	13	XP_044340687.1	XP_044391422.1; XP_044424535.1; XP_044391423.1; XP_044365854.1; XP_044357184.1; XP_044439199.1; XP_044349238.1; XP_044400080.1; XP_044365852.1; XP_044391424.1; XP_044400078.1; XP_044340687.1; XP_044430170.1	1	3	0.3779	0	1	1	501.632	1502.88	1502.88	1.68	0.00084	278608	CID (Collision Induced Dissociation)	MS2	16.137	32.2124	7151	PD_1.raw	3.07	0.002122	0.1197
	Sequest HT (A11)	Unambiguous	STLTDSLVAAAGIIAQEVAGDVR		1	13	XP_044340687.1	XP_044391422.1; XP_044424535.1; XP_044391423.1; XP_044365854.1; XP_044357184.1; XP_044439199.1; XP_044349238.1; XP_044400080.1; XP_044365852.1; XP_044391424.1; XP_044400078.1; XP_044340687.1; XP_044430170.1	0	3	0.4758	0	1	1	753.075	2257.21	2257.2	3.54	0.00266	1.47993e+06	CID (Collision Induced Dissociation)	MS2	1.052	115.969	32529	PD_1.raw	3.72	0.002122	0.1584
	Sequest HT (A11)	Unambiguous	STLTDSLVAAAGIIAQEVAGDVR		1	13	XP_044340687.1	XP_044391422.1; XP_044424535.1; XP_044391423.1; XP_044365854.1; XP_044357184.1; XP_044439199.1; XP_044349238.1; XP_044400080.1; XP_044365852.1; XP_044391424.1; XP_044400078.1; XP_044340687.1; XP_044430170.1	0	3	0.4092	0	1	1	753.075	2257.21	2257.2	2.56	0.00193	1.38301e+06	CID (Collision Induced Dissociation)	MS2	1.399	115.914	32512	PD_1.raw	3.91	0.005847	0.2004
