# Supplementary material for: A remodeled RNA polymerase II complex catalyzing viroid RNA-templated transcription
Source: PLoS Pathog. 2022 Sep 19;18(9):e1010850. doi: 10.1371/journal.ppat.1010850 (PMC9521916; doi:10.1371/journal.ppat.1010850)
Supplement: S5 Dataset — (XLSX) [file ppat.1010850.s012.xlsx]

## Sheet: Proteins
S5 Dataset. nLC-MS/MS for remodeledPol II (replicate 2).
Protein FDR Confidence	Accession	Description	Exp. q-value	Sum PEP Score	Coverage	# Peptides	# PSMs	# Unique Peptides	# Protein Groups	# AAs	MW [kDa]	calc. pI	Score Sequest HT	# Peptides Sequest HT
High	XP_044398982.1	DNA-directed RNA polymerase II subunit RPB2 [Triticum aestivum]	0	44.842	28.2555	22	51	22	1	1221	138.2	7.15	157.01	22
	Identifying Node	PSM Ambiguity	Annotated Sequence	Modifications	# Protein Groups	# Proteins	Master Protein Accessions	Protein Accessions	# Missed Cleavages	Charge	DeltaScore	DeltaCn	Rank	Search Engine Rank	m/z [Da]	MH+ [Da]	Theo. MH+ [Da]	DeltaM [ppm]	Deltam/z [Da]	Intensity	Activation Type	MS Order	Ion Inject Time [ms]	RT [min]	First Scan	Spectrum File	XCorr	Percolator q-Value	Percolator PEP
	Sequest HT (A11)	Unambiguous	NLTYSAPLYVDVSYR		1	1	XP_044398982.1	XP_044398982.1	0	2	0.6239	0	1	1	880.95	1760.89	1760.89	3.84	0.00338	4.13152e+06	CID (Collision Induced Dissociation)	MS2	1.616	69.0677	18418	PD_2.raw	3.35	0	0.004367
	Sequest HT (A11)	Unambiguous	HGSYDKLDDDGLAPPGTR		1	1	XP_044398982.1	XP_044398982.1	1	2	0.6186	0	1	1	957.455	1913.9	1913.9	2.26	0.00216	306836	CID (Collision Induced Dissociation)	MS2	12.898	40.695	9726	PD_2.raw	4.09	0	0.001164
	Sequest HT (A11)	Unambiguous	HGSYDKLDDDGLAPPGTR		1	1	XP_044398982.1	XP_044398982.1	1	2	0.6176	0	1	1	957.458	1913.91	1913.9	4.94	0.00473	403584	CID (Collision Induced Dissociation)	MS2	8.23	40.7487	9740	PD_2.raw	4.42	0	0.001435
	Sequest HT (A11)	Unambiguous	NLTYSAPLYVDVSYR		1	1	XP_044398982.1	XP_044398982.1	0	2	0.5211	0	1	1	880.95	1760.89	1760.89	4.67	0.00411	1985944	CID (Collision Induced Dissociation)	MS2	1.847	69.0366	18412	PD_2.raw	3.55	0	0.005243
	Sequest HT (A11)	Unambiguous	EGDATPFTDVTVDNISK		1	1	XP_044398982.1	XP_044398982.1	0	2	0.6257	0	1	1	904.933	1808.86	1808.85	2.12	0.00191	3.99311e+06	CID (Collision Induced Dissociation)	MS2	1.602	61.9587	16224	PD_2.raw	3.5	0	0.003461
	Sequest HT (A11)	Unambiguous	EGDATPFTDVTVDNISK		1	1	XP_044398982.1	XP_044398982.1	0	2	0.5518	0	1	1	904.933	1808.86	1808.85	2.18	0.00197	3.2195e+06	CID (Collision Induced Dissociation)	MS2	2.046	61.8964	16204	PD_2.raw	2.99	0	0.005458
	Sequest HT (A11)	Unambiguous	SSYcTLFQQSEK	C4(Carbamidomethyl)	1	1	XP_044398982.1	XP_044398982.1	0	2	0.1994	0	1	1	739.336	1477.67	1477.66	1.73	0.00128	995061	CID (Collision Induced Dissociation)	MS2	2.647	49.4878	12334	PD_2.raw	3.16	0	0.01562
	Sequest HT (A11)	Unambiguous	LLFQELMAMAIAPR		1	1	XP_044398982.1	XP_044398982.1	0	2	0.555	0	1	1	802.44	1603.87	1603.87	2.16	0.00174	3.09121e+06	CID (Collision Induced Dissociation)	MS2	1.048	107.537	29918	PD_2.raw	3.91	0	0.007708
	Sequest HT (A11)	Unambiguous	TSPIPQDDAQGQATR		1	1	XP_044398982.1	XP_044398982.1	0	2	0.5893	0	1	1	792.887	1584.77	1584.76	3.03	0.0024	634136	CID (Collision Induced Dissociation)	MS2	12.04	29.2764	6379	PD_2.raw	3.19	0	0.007527
	Sequest HT (A11)	Unambiguous	LLFQELMAMAIAPR		1	1	XP_044398982.1	XP_044398982.1	0	3	0.5482	0	1	1	535.296	1603.87	1603.87	2.16	0.00115	1.35748e+06	CID (Collision Induced Dissociation)	MS2	3.377	107.438	29890	PD_2.raw	3.63	0	0.006783
	Sequest HT (A11)	Unambiguous	LLFQELMAMAIAPR		1	1	XP_044398982.1	XP_044398982.1	0	2	0.5387	0	1	1	802.44	1603.87	1603.87	1.25	0.001	1.9376e+06	CID (Collision Induced Dissociation)	MS2	1.148	107.364	29866	PD_2.raw	3.36	0	0.01195
	Sequest HT (A11)	Unambiguous	LLFQELMAMAIAPR		1	1	XP_044398982.1	XP_044398982.1	0	2	0.4216	0	1	1	802.442	1603.88	1603.87	3.84	0.00308	1.33127e+06	CID (Collision Induced Dissociation)	MS2	2.373	107.302	29847	PD_2.raw	2.87	0	0.01043
	Sequest HT (A11)	Unambiguous	QQLDSFDEFIQNTMQEIVDESADIEIRPESQHNPGR		1	1	XP_044398982.1	XP_044398982.1	0	4	0.5767	0	1	1	1054.75	4215.98	4215.95	7.51	0.00792	685219	CID (Collision Induced Dissociation)	MS2	9.196	115.826	32444	PD_2.raw	5.67	0	5.667e-05
	Sequest HT (A11)	Unambiguous	MTIGQLIEcIMGK	C9(Carbamidomethyl)	1	1	XP_044398982.1	XP_044398982.1	0	2	0.5945	0	1	1	747.382	1493.76	1493.75	3.46	0.00258	2121064	CID (Collision Induced Dissociation)	MS2	3.038	115.58	32367	PD_2.raw	3.65	0	0.01205
	Sequest HT (A11)	Unambiguous	MTIGQLIEcIMGK	C9(Carbamidomethyl)	1	1	XP_044398982.1	XP_044398982.1	0	2	0.6551	0	1	1	747.382	1493.76	1493.75	2.48	0.00185	716467	CID (Collision Induced Dissociation)	MS2	7.801	115.548	32360	PD_2.raw	3.74	0	0.01018
	Sequest HT (A11)	Unambiguous	LLFQELMAMAIAPR		1	1	XP_044398982.1	XP_044398982.1	0	2	0.5283	0	1	1	802.441	1603.88	1603.87	3.53	0.00283	1.48317e+06	CID (Collision Induced Dissociation)	MS2	3.9	112.181	31323	PD_2.raw	3.18	0	0.009406
	Sequest HT (A11)	Unambiguous	LLFQELMAMAIAPR		1	1	XP_044398982.1	XP_044398982.1	0	2	0.5077	0	1	1	802.442	1603.88	1603.87	4.83	0.00387	813788	CID (Collision Induced Dissociation)	MS2	5.083	112.151	31317	PD_2.raw	3.23	0	0.01171
	Sequest HT (A11)	Unambiguous	LLFQELMAMAIAPR		1	1	XP_044398982.1	XP_044398982.1	0	2	0.5482	0	1	1	802.44	1603.87	1603.87	1.25	0.001	1.9376e+06	CID (Collision Induced Dissociation)	MS2	1.403	107.362	29865	PD_2.raw	3.94	0	0.004213
	Sequest HT (A11)	Unambiguous	QLHNSHWGMMcPAETPEGQAcGLVK	C11(Carbamidomethyl); C21(Carbamidomethyl)	1	1	XP_044398982.1	XP_044398982.1	0	3	0.5463	0	1	1	946.76	2838.27	2838.26	3	0.00284	1.67935e+06	CID (Collision Induced Dissociation)	MS2	2.788	57.7215	14893	PD_2.raw	4.21	0	0.009759
	Sequest HT (A11)	Unambiguous	QLHNSHWGMMcPAETPEGQAcGLVK	C11(Carbamidomethyl); C21(Carbamidomethyl)	1	1	XP_044398982.1	XP_044398982.1	0	3	0.5667	0	1	1	946.761	2838.27	2838.26	4.03	0.00382	1.41081e+06	CID (Collision Induced Dissociation)	MS2	3.28	57.8527	14938	PD_2.raw	4.57	0	0.005297
	Sequest HT (A11)	Unambiguous	GTVGMTYTQEDMPWTIEGITPDIIVNPHAIPSR		1	1	XP_044398982.1	XP_044398982.1	0	3	0.6433	0	1	1	1213.94	3639.8	3639.78	4.43	0.00538	615111	CID (Collision Induced Dissociation)	MS2	1.705	96.1283	26485	PD_2.raw	5.86	0	0.001965
	Sequest HT (A11)	Unambiguous	GTVGMTYTQEDMPWTIEGITPDIIVNPHAIPSR		1	1	XP_044398982.1	XP_044398982.1	0	3	0.6684	0	1	1	1213.94	3639.79	3639.78	2.32	0.00281	1460334	CID (Collision Induced Dissociation)	MS2	1.546	96.1877	26502	PD_2.raw	5.76	0	0.008006
	Sequest HT (A11)	Unambiguous	ADIPIIIVFR		1	1	XP_044398982.1	XP_044398982.1	0	2	0.5817	0	1	1	578.859	1156.71	1156.71	1.21	0.0007	1599509	CID (Collision Induced Dissociation)	MS2	2.726	87.1108	23825	PD_2.raw	2.51	0.002356	0.04589
	Sequest HT (A11)	Unambiguous	ADIPIIIVFR		1	1	XP_044398982.1	XP_044398982.1	0	2	0.6354	0	1	1	578.86	1156.71	1156.71	3.32	0.00192	2.699e+06	CID (Collision Induced Dissociation)	MS2	2.675	87.22	23856	PD_2.raw	2.77	0.002356	0.03719
	Sequest HT (A11)	Unambiguous	ISFGQIYLSKPMMTEADGETATLFPK		1	1	XP_044398982.1	XP_044398982.1	0	3	0.3537	0	1	1	959.149	2875.43	2875.43	2.55	0.00244	1.9001e+06	CID (Collision Induced Dissociation)	MS2	1.217	89.3149	24473	PD_2.raw	3.28	0.002356	0.01709
	Sequest HT (A11)	Unambiguous	RLDLAGPLLGGLFR		1	1	XP_044398982.1	XP_044398982.1	1	2	0.4545	0	1	1	749.451	1497.89	1497.89	3.05	0.00229	1.9649e+06	CID (Collision Induced Dissociation)	MS2	1.828	90.9859	24970	PD_2.raw	2.97	0.002356	0.08309
	Sequest HT (A11)	Unambiguous	LLFQELMAMAIAPR		1	1	XP_044398982.1	XP_044398982.1	0	3	0.5681	0	1	1	535.295	1603.87	1603.87	0.79	0.00042	956856	CID (Collision Induced Dissociation)	MS2	4.419	107.381	29873	PD_2.raw	3.45	0.002356	0.01625
	Sequest HT (A11)	Unambiguous	LLFQELMAMAIAPR		1	1	XP_044398982.1	XP_044398982.1	0	3	0.4025	0	1	1	535.297	1603.88	1603.87	3.75	0.00201	602231	CID (Collision Induced Dissociation)	MS2	6.472	112.136	31311	PD_2.raw	3.23	0.002356	0.04698
	Sequest HT (A11)	Unambiguous	MTIGQLIEcIMGK	C9(Carbamidomethyl)	1	1	XP_044398982.1	XP_044398982.1	0	1	0.4884	0	1	1	1493.75	1493.75	1493.75	-1.48	-0.00221	647472	CID (Collision Induced Dissociation)	MS2	6.011	116.13	32541	PD_2.raw	2.15	0.002356	0.03392
	Sequest HT (A11)	Unambiguous	NLTYSAPLYVDVSYR		1	1	XP_044398982.1	XP_044398982.1	0	2	0.5644	0	1	1	880.949	1760.89	1760.89	3.35	0.00295	2.58049e+06	CID (Collision Induced Dissociation)	MS2	2.326	68.9619	18387	PD_2.raw	3.03	0.002356	0.08918
	Sequest HT (A11)	Unambiguous	SMAENQNRPASSMFVR		1	1	XP_044398982.1	XP_044398982.1	0	3	0.4724	0	1	1	608.956	1824.85	1824.85	2.79	0.0017	3.05121e+06	CID (Collision Induced Dissociation)	MS2	1.6	36.9776	8625	PD_2.raw	1.99	0.002356	0.05843
	Sequest HT (A11)	Unambiguous	FAYVGEVR		1	1	XP_044398982.1	XP_044398982.1	0	2	0.3234	0	1	1	470.748	940.489	940.489	0.33	0.00015	292397	CID (Collision Induced Dissociation)	MS2	22.635	41.0175	9817	PD_2.raw	2.35	0.002356	0.04817
	Sequest HT (A11)	Unambiguous	FAYVGEVR		1	1	XP_044398982.1	XP_044398982.1	0	2	0.2838	0	1	1	470.749	940.49	940.489	1.88	0.00089	155408	CID (Collision Induced Dissociation)	MS2	44.697	41.0826	9835	PD_2.raw	2.29	0.002356	0.06077
	Sequest HT (A11)	Unambiguous	LFDQSDAYR		1	1	XP_044398982.1	XP_044398982.1	0	2	0.4471	0	1	1	557.764	1114.52	1114.52	4.31	0.0024	736218	CID (Collision Induced Dissociation)	MS2	6.544	36.1447	8380	PD_2.raw	2.08	0.002356	0.07573
	Sequest HT (A11)	Unambiguous	SMAENQNRPASSMFVR		1	1	XP_044398982.1	XP_044398982.1	0	2	0.4087	0	1	1	912.931	1824.85	1824.85	3.74	0.00341	564274	CID (Collision Induced Dissociation)	MS2	12.898	34.915	8021	PD_2.raw	3.23	0.002356	0.08885
	Sequest HT (A11)	Unambiguous	LTYASTLSHLR		1	1	XP_044398982.1	XP_044398982.1	0	2	0.5643	0	1	1	631.35	1261.69	1261.69	2.09	0.00132	2.87199e+06	CID (Collision Induced Dissociation)	MS2	1.537	46.9886	11579	PD_2.raw	3.19	0.002356	0.03274
	Sequest HT (A11)	Unambiguous	LTYASTLSHLR		1	1	XP_044398982.1	XP_044398982.1	0	2	0.5457	0	1	1	631.35	1261.69	1261.69	1.71	0.00108	8931241	CID (Collision Induced Dissociation)	MS2	0.768	47.5863	11757	PD_2.raw	3.39	0.002356	0.02453
	Sequest HT (A11)	Unambiguous	LTYASTLSHLR		1	1	XP_044398982.1	XP_044398982.1	0	2	0.4899	0	1	1	631.349	1261.69	1261.69	1.03	0.00065	9548934	CID (Collision Induced Dissociation)	MS2	0.687	47.6448	11774	PD_2.raw	2.96	0.002356	0.05529
	Sequest HT (A11)	Unambiguous	SSYcTLFQQSEK	C4(Carbamidomethyl)	1	1	XP_044398982.1	XP_044398982.1	0	2	0.2115	0	1	1	739.337	1477.67	1477.66	2.15	0.00159	1.63151e+06	CID (Collision Induced Dissociation)	MS2	3.49	49.4266	12315	PD_2.raw	2.79	0.002356	0.02642
	Sequest HT (A11)	Unambiguous	SSYcTLFQQSEK	C4(Carbamidomethyl)	1	1	XP_044398982.1	XP_044398982.1	0	2	0.2567	0	1	1	739.336	1477.67	1477.66	1.73	0.00128	995061	CID (Collision Induced Dissociation)	MS2	3.543	49.49	12335	PD_2.raw	3	0.002356	0.0234
	Sequest HT (A11)	Unambiguous	SSYcTLFQQSEK	C4(Carbamidomethyl)	1	1	XP_044398982.1	XP_044398982.1	0	2	0.2578	0	1	1	739.337	1477.67	1477.66	2.97	0.0022	1.17198e+06	CID (Collision Induced Dissociation)	MS2	3.828	49.5456	12351	PD_2.raw	3.22	0.002356	0.01902
	Sequest HT (A11)	Unambiguous	LLMcALGR	C4(Carbamidomethyl)	1	1	XP_044398982.1	XP_044398982.1	0	2	0.3319	0	1	1	467.255	933.503	933.501	2.34	0.00109	1.34335e+06	CID (Collision Induced Dissociation)	MS2	5.023	50.1568	12540	PD_2.raw	2.32	0.002356	0.1012
	Sequest HT (A11)	Unambiguous	ETPDEGWHDLVAK		1	1	XP_044398982.1	XP_044398982.1	0	2	0.3592	0	1	1	748.856	1496.7	1496.7	1.54	0.00115	4312270	CID (Collision Induced Dissociation)	MS2	2.213	51.1246	12838	PD_2.raw	2.45	0.002356	0.08931
	Sequest HT (A11)	Unambiguous	ETPDEGWHDLVAK		1	1	XP_044398982.1	XP_044398982.1	0	2	0.3506	0	1	1	748.856	1496.7	1496.7	2.28	0.0017	2446810	CID (Collision Induced Dissociation)	MS2	3.077	51.0783	12825	PD_2.raw	2.51	0.002356	0.07817
	Sequest HT (A11)	Unambiguous	KAYYFGYIIHR		1	1	XP_044398982.1	XP_044398982.1	1	3	0.2189	0	1	1	477.592	1430.76	1430.76	1.84	0.00088	612069	CID (Collision Induced Dissociation)	MS2	3.521	54.2876	13821	PD_2.raw	2.33	0.002356	0.1074
	Sequest HT (A11)	Unambiguous	LLFQELmAmAIAPR	M7(Oxidation); M9(Oxidation)	1	1	XP_044398982.1	XP_044398982.1	0	3	0.1916	0	1	1	545.96	1635.86	1635.86	3.22	0.00176	908988	CID (Collision Induced Dissociation)	MS2	4.221	107.93	30036	PD_2.raw	2.61	0.004547	0.138
	Sequest HT (A11)	Unambiguous	SMAENQNRPASSMFVR		1	1	XP_044398982.1	XP_044398982.1	0	2	0.2407	0	1	1	912.932	1824.86	1824.85	5.01	0.00457	769364	CID (Collision Induced Dissociation)	MS2	17.591	35.0871	8069	PD_2.raw	2.7	0.004547	0.1502
	Sequest HT (A11)	Unambiguous	LLFQELMAMAIAPR		1	1	XP_044398982.1	XP_044398982.1	0	3	0.4016	0	1	1	535.296	1603.87	1603.87	2.96	0.00158	797879	CID (Collision Induced Dissociation)	MS2	5.669	112.263	31352	PD_2.raw	2.54	0.006134	0.1833
	Sequest HT (A11)	Unambiguous	SMAENQNRPASSMFVR		1	1	XP_044398982.1	XP_044398982.1	0	3	0.1867	0	1	1	608.956	1824.85	1824.85	2.59	0.00158	2.61798e+06	CID (Collision Induced Dissociation)	MS2	1.321	37.0385	8643	PD_2.raw	1.5	0.006134	0.1638
	Sequest HT (A11)	Unambiguous	GPVQILTR		1	1	XP_044398982.1	XP_044398982.1	0	2	0.224	0	1	1	442.272	883.536	883.536	0.23	0.0001	815638	CID (Collision Induced Dissociation)	MS2	4.742	38.0888	8952	PD_2.raw	1.83	0.006134	0.2223
	Sequest HT (A11)	Unambiguous	QAMGIYVTNYQLR		1	1	XP_044398982.1	XP_044398982.1	0	2	0.2	0	1	1	778.899	1556.79	1556.79	1.03	0.0008	1.45348e+06	CID (Collision Induced Dissociation)	MS2	2.141	62.1441	16285	PD_2.raw	1.55	0.006134	0.187
High	TFIIIA-7ZF;	Nicotiana benthamiana	0	44.128	58.885	13	47	13	1	287	33	8.07	168.69	13
	Identifying Node	PSM Ambiguity	Annotated Sequence	Modifications	# Protein Groups	# Proteins	Master Protein Accessions	Protein Accessions	# Missed Cleavages	Charge	DeltaScore	DeltaCn	Rank	Search Engine Rank	m/z [Da]	MH+ [Da]	Theo. MH+ [Da]	DeltaM [ppm]	Deltam/z [Da]	Intensity	Activation Type	MS Order	Ion Inject Time [ms]	RT [min]	First Scan	Spectrum File	XCorr	Percolator q-Value	Percolator PEP
	Sequest HT (A11)	Unambiguous	MQERPFAcHIDDcQSSYR	C8(Carbamidomethyl); C13(Carbamidomethyl)	1	1	TFIIIA-7ZF;	TFIIIA-7ZF;	0	3	0.6081	0	1	1	767.328	2299.97	2299.96	1.68	0.00129	570522	CID (Collision Induced Dissociation)	MS2	3.616	38.702	9132	PD_2.raw	4.21	0	0.0008312
	Sequest HT (A11)	Unambiguous	MQERPFAcHIDDcQSSYR	C8(Carbamidomethyl); C13(Carbamidomethyl)	1	1	TFIIIA-7ZF;	TFIIIA-7ZF;	0	3	0.6816	0	1	1	767.328	2299.97	2299.96	2	0.00153	1.02894e+06	CID (Collision Induced Dissociation)	MS2	2.648	38.7597	9148	PD_2.raw	4.02	0	0.0009989
	Sequest HT (A11)	Unambiguous	HEDSHVKLETMEALcLEPGcMK	C15(Carbamidomethyl); C20(Carbamidomethyl)	1	1	TFIIIA-7ZF;	TFIIIA-7ZF;	1	3	0.3946	0	1	1	872.066	2614.18	2614.18	2.65	0.00231	763445	CID (Collision Induced Dissociation)	MS2	2.981	60.8424	15872	PD_2.raw	3.32	0	0.01291
	Sequest HT (A11)	Unambiguous	HEDSHVKLETMEALcLEPGcMK	C15(Carbamidomethyl); C20(Carbamidomethyl)	1	1	TFIIIA-7ZF;	TFIIIA-7ZF;	1	3	0.5293	0	1	1	872.065	2614.18	2614.18	1.53	0.00133	1.31705e+06	CID (Collision Induced Dissociation)	MS2	1.713	60.9555	15908	PD_2.raw	4.27	0	0.002652
	Sequest HT (A11)	Unambiguous	LETMEALcLEPGcMK	C8(Carbamidomethyl); C13(Carbamidomethyl)	1	1	TFIIIA-7ZF;	TFIIIA-7ZF;	0	2	0.6892	0	1	1	891.402	1781.8	1781.79	1.95	0.00174	4798288	CID (Collision Induced Dissociation)	MS2	1.622	68.3125	18186	PD_2.raw	4.44	0	0.001098
	Sequest HT (A11)	Unambiguous	LETMEALcLEPGcMK	C8(Carbamidomethyl); C13(Carbamidomethyl)	1	1	TFIIIA-7ZF;	TFIIIA-7ZF;	0	2	0.6616	0	1	1	891.402	1781.8	1781.79	1.74	0.00155	4.40544e+06	CID (Collision Induced Dissociation)	MS2	1.265	68.2545	18168	PD_2.raw	4.58	0	0.002978
	Sequest HT (A11)	Unambiguous	LETMEALcLEPGcMK	C8(Carbamidomethyl); C13(Carbamidomethyl)	1	1	TFIIIA-7ZF;	TFIIIA-7ZF;	0	2	0.6964	0	1	1	891.402	1781.8	1781.79	1.74	0.00155	4.40544e+06	CID (Collision Induced Dissociation)	MS2	1.114	68.2522	18167	PD_2.raw	4.71	0	0.002079
	Sequest HT (A11)	Unambiguous	LETMEALcLEPGcMK	C8(Carbamidomethyl); C13(Carbamidomethyl)	1	1	TFIIIA-7ZF;	TFIIIA-7ZF;	0	2	0.709	0	1	1	891.403	1781.8	1781.79	2.63	0.00235	5238560	CID (Collision Induced Dissociation)	MS2	1.089	68.1923	18148	PD_2.raw	4.09	0	0.004893
	Sequest HT (A11)	Unambiguous	HVNEMHDQHASPEASLPK		1	1	TFIIIA-7ZF;	TFIIIA-7ZF;	0	2	0.6956	0	1	1	1013.98	2026.95	2026.94	3.69	0.00374	120947	CID (Collision Induced Dissociation)	MS2	42.845	28.3072	6111	PD_2.raw	5.65	0	0.0001443
	Sequest HT (A11)	Unambiguous	HVNEMHDQHASPEASLPK		1	1	TFIIIA-7ZF;	TFIIIA-7ZF;	0	2	0.6734	0	1	1	1013.98	2026.95	2026.94	3.57	0.00362	214596	CID (Collision Induced Dissociation)	MS2	42.89	28.4193	6141	PD_2.raw	4.96	0	0.0004583
	Sequest HT (A11)	Unambiguous	HVNEMHDQHASPEASLPK		1	1	TFIIIA-7ZF;	TFIIIA-7ZF;	0	4	0.3537	0	1	1	507.495	2026.96	2026.94	8.38	0.00425	72921096	CID (Collision Induced Dissociation)	MS2	1.496	28.6808	6212	PD_2.raw	3.28	0	0.007255
	Sequest HT (A11)	Unambiguous	HVNEMHDQHASPEASLPK		1	1	TFIIIA-7ZF;	TFIIIA-7ZF;	0	4	0.4046	0	1	1	507.495	2026.96	2026.94	9.04	0.00458	69088488	CID (Collision Induced Dissociation)	MS2	1.07	28.7479	6231	PD_2.raw	3.46	0	0.006008
	Sequest HT (A11)	Unambiguous	EHVEScHQPVVcEIcGTK	C6(Carbamidomethyl); C12(Carbamidomethyl); C15(Carbamidomethyl)	1	1	TFIIIA-7ZF;	TFIIIA-7ZF;	0	3	0.5646	0	1	1	723.658	2168.96	2168.95	3.47	0.00251	499574	CID (Collision Induced Dissociation)	MS2	4.534	31.0723	6888	PD_2.raw	2.71	0	0.01307
	Sequest HT (A11)	Unambiguous	EHVEScHQPVVcEIcGTK	C6(Carbamidomethyl); C12(Carbamidomethyl); C15(Carbamidomethyl)	1	1	TFIIIA-7ZF;	TFIIIA-7ZF;	0	2	0.6673	0	1	1	1084.98	2168.96	2168.95	4.63	0.00502	428461	CID (Collision Induced Dissociation)	MS2	13.384	31.489	7018	PD_2.raw	5.5	0	0.00146
	Sequest HT (A11)	Unambiguous	HVNEMHDQHASPEASLPK		1	1	TFIIIA-7ZF;	TFIIIA-7ZF;	0	2	0.7114	0	1	1	1013.98	2026.95	2026.94	3.69	0.00374	120947	CID (Collision Induced Dissociation)	MS2	31.062	28.299	6108	PD_2.raw	5.96	0	4.952e-05
	Sequest HT (A11)	Unambiguous	HVNEmHDQHASPEASLPK	M5(Oxidation)	1	1	TFIIIA-7ZF;	TFIIIA-7ZF;	0	3	0.5152	0	1	1	681.653	2042.94	2042.93	4.18	0.00284	68284	CID (Collision Induced Dissociation)	MS2	48.359	25.0049	5226	PD_2.raw	3.96	0	0.01127
	Sequest HT (A11)	Unambiguous	HVNEmHDQHASPEASLPK	M5(Oxidation)	1	1	TFIIIA-7ZF;	TFIIIA-7ZF;	0	4	0.566	0	1	1	511.491	2042.94	2042.93	3.57	0.00182	3.56671e+06	CID (Collision Induced Dissociation)	MS2	28.466	25.5716	5374	PD_2.raw	2.88	0	0.008838
	Sequest HT (A11)	Unambiguous	HVNEMHDQHASPEASLPK		1	1	TFIIIA-7ZF;	TFIIIA-7ZF;	0	3	0.6722	0	1	1	676.32	2026.95	2026.94	2.63	0.00178	304333	CID (Collision Induced Dissociation)	MS2	13.682	27.7165	5942	PD_2.raw	4.82	0	0.0001769
	Sequest HT (A11)	Unambiguous	IKcEFQDcQHTFSTK	C3(Carbamidomethyl); C8(Carbamidomethyl)	1	1	TFIIIA-7ZF;	TFIIIA-7ZF;	1	2	0.6185	0	1	1	964.938	1928.87	1928.86	3.05	0.00294	753412	CID (Collision Induced Dissociation)	MS2	8.906	31.5448	7035	PD_2.raw	4.64	0	0.002209
	Sequest HT (A11)	Unambiguous	EHVEScHQPVVcEIcGTK	C6(Carbamidomethyl); C12(Carbamidomethyl); C15(Carbamidomethyl)	1	1	TFIIIA-7ZF;	TFIIIA-7ZF;	0	2	0.6812	0	1	1	1084.98	2168.96	2168.95	3.16	0.00343	955048	CID (Collision Induced Dissociation)	MS2	7.771	31.5956	7050	PD_2.raw	4.83	0	0.0003097
	Sequest HT (A11)	Unambiguous	EHVEScHQPVVcEIcGTK	C6(Carbamidomethyl); C12(Carbamidomethyl); C15(Carbamidomethyl)	1	1	TFIIIA-7ZF;	TFIIIA-7ZF;	0	2	0.6406	0	1	1	1084.98	2168.95	2168.95	0.91	0.00099	923658	CID (Collision Induced Dissociation)	MS2	8.17	31.6476	7065	PD_2.raw	4.48	0	0.0005055
	Sequest HT (A11)	Unambiguous	IKcEFQDcQHTFSTK	C3(Carbamidomethyl); C8(Carbamidomethyl)	1	1	TFIIIA-7ZF;	TFIIIA-7ZF;	1	2	0.5643	0	1	1	964.938	1928.87	1928.86	3.05	0.00294	855384	CID (Collision Induced Dissociation)	MS2	9.692	31.7174	7088	PD_2.raw	4.98	0	0.001688
	Sequest HT (A11)	Unambiguous	RKLPVFEAIMR		1	1	TFIIIA-7ZF;	TFIIIA-7ZF;	2	3	0.3509	0	1	1	453.936	1359.79	1359.79	1.13	0.00051	2.06469e+06	CID (Collision Induced Dissociation)	MS2	1.566	57.8891	14947	PD_2.raw	2.28	0.002356	0.07814
	Sequest HT (A11)	Unambiguous	LPVFEAIMR		1	1	TFIIIA-7ZF;	TFIIIA-7ZF;	0	2	0.4192	0	1	1	538.303	1075.6	1075.6	2.26	0.00121	1.79896e+06	CID (Collision Induced Dissociation)	MS2	2.831	69.7314	18624	PD_2.raw	1.98	0.002356	0.08575
	Sequest HT (A11)	Unambiguous	LPVFEAIMR		1	1	TFIIIA-7ZF;	TFIIIA-7ZF;	0	2	0.5115	0	1	1	538.303	1075.6	1075.6	1.24	0.00066	3003152	CID (Collision Induced Dissociation)	MS2	1.763	69.7815	18638	PD_2.raw	2.6	0.002356	0.04678
	Sequest HT (A11)	Unambiguous	MQERPFAcHIDDcQSSYR	C8(Carbamidomethyl); C13(Carbamidomethyl)	1	1	TFIIIA-7ZF;	TFIIIA-7ZF;	0	2	0.6596	0	1	1	1150.49	2299.97	2299.96	4.47	0.00514	104515	CID (Collision Induced Dissociation)	MS2	36.72	40.8512	9772	PD_2.raw	4.26	0.002356	0.02585
	Sequest HT (A11)	Unambiguous	MQERPFAcHIDDcQSSYR	C8(Carbamidomethyl); C13(Carbamidomethyl)	1	1	TFIIIA-7ZF;	TFIIIA-7ZF;	0	2	0.5466	0	1	1	1150.49	2299.97	2299.96	1.71	0.00197	117987	CID (Collision Induced Dissociation)	MS2	33.097	40.7234	9737	PD_2.raw	3.22	0.002356	0.03447
	Sequest HT (A11)	Unambiguous	MQERPFAcHIDDcQSSYR	C8(Carbamidomethyl); C13(Carbamidomethyl)	1	1	TFIIIA-7ZF;	TFIIIA-7ZF;	0	2	0.6228	0	1	1	1150.49	2299.96	2299.96	0.33	0.00038	113454	CID (Collision Induced Dissociation)	MS2	50	41.2375	9880	PD_2.raw	2.81	0.002356	0.07245
	Sequest HT (A11)	Unambiguous	HVNEmHDQHASPEASLPK	M5(Oxidation)	1	1	TFIIIA-7ZF;	TFIIIA-7ZF;	0	4	0.5822	0	1	1	511.491	2042.94	2042.93	2.97	0.00152	1.63305e+06	CID (Collision Induced Dissociation)	MS2	46.282	26.2717	5558	PD_2.raw	3.04	0.002356	0.0489
	Sequest HT (A11)	Unambiguous	HVNEmHDQHASPEASLPK	M5(Oxidation)	1	1	TFIIIA-7ZF;	TFIIIA-7ZF;	0	3	0.6238	0	1	1	681.653	2042.94	2042.93	4.27	0.0029	72353	CID (Collision Induced Dissociation)	MS2	35.083	25.0611	5240	PD_2.raw	3.11	0.002356	0.02077
	Sequest HT (A11)	Unambiguous	SNLIQHVK		1	1	TFIIIA-7ZF;	TFIIIA-7ZF;	0	2	0.25	0	1	1	469.776	938.544	938.542	2.28	0.00107	36231.5	CID (Collision Induced Dissociation)	MS2	50	24.0475	4974	PD_2.raw	1.8	0.002356	0.1015
	Sequest HT (A11)	Unambiguous	SNLIQHVK		1	1	TFIIIA-7ZF;	TFIIIA-7ZF;	0	2	0.2989	0	1	1	469.776	938.544	938.542	2.48	0.00116	39084.8	CID (Collision Induced Dissociation)	MS2	50	23.9766	4955	PD_2.raw	1.84	0.002356	0.1007
	Sequest HT (A11)	Unambiguous	cEFQDcQHTFSTK	C1(Carbamidomethyl); C6(Carbamidomethyl)	1	1	TFIIIA-7ZF;	TFIIIA-7ZF;	0	2	0.6585	0	1	1	844.347	1687.69	1687.68	1.36	0.00114	598368	CID (Collision Induced Dissociation)	MS2	6.629	31.431	7000	PD_2.raw	4.1	0.002356	0.031
	Sequest HT (A11)	Unambiguous	EHVEScHQPVVcEIcGTK	C6(Carbamidomethyl); C12(Carbamidomethyl); C15(Carbamidomethyl)	1	1	TFIIIA-7ZF;	TFIIIA-7ZF;	0	3	0.5304	0	1	1	723.656	2168.95	2168.95	1.19	0.00086	492231	CID (Collision Induced Dissociation)	MS2	9.928	34.2595	7830	PD_2.raw	3.13	0.002356	0.04673
	Sequest HT (A11)	Unambiguous	cEFQDcQHTFSTK	C1(Carbamidomethyl); C6(Carbamidomethyl)	1	1	TFIIIA-7ZF;	TFIIIA-7ZF;	0	2	0.6111	0	1	1	844.348	1687.69	1687.68	2.95	0.00249	844913	CID (Collision Induced Dissociation)	MS2	7.458	31.6003	7052	PD_2.raw	3.78	0.002356	0.03409
	Sequest HT (A11)	Unambiguous	IKcEFQDcQHTFSTK	C3(Carbamidomethyl); C8(Carbamidomethyl)	1	1	TFIIIA-7ZF;	TFIIIA-7ZF;	1	3	0.5435	0	1	1	643.628	1928.87	1928.86	2.6	0.00167	321321	CID (Collision Induced Dissociation)	MS2	15.89	31.0248	6875	PD_2.raw	3.22	0.002356	0.06354
	Sequest HT (A11)	Unambiguous	AVHLGDKPFScSVAVcGMK	C11(Carbamidomethyl); C16(Carbamidomethyl)	1	1	TFIIIA-7ZF;	TFIIIA-7ZF;	0	3	0.5062	0	1	1	688.335	2062.99	2062.99	2.01	0.00138	6516978	CID (Collision Induced Dissociation)	MS2	0.419	54.7401	13965	PD_2.raw	2.43	0.002356	0.06075
	Sequest HT (A11)	Unambiguous	LFEcPFDGcK	C4(Carbamidomethyl); C9(Carbamidomethyl)	1	1	TFIIIA-7ZF;	TFIIIA-7ZF;	0	2	0.529	0	1	1	636.775	1272.54	1272.54	2.68	0.0017	13278887	CID (Collision Induced Dissociation)	MS2	0.405	54.7124	13953	PD_2.raw	3.1	0.002356	0.08119
	Sequest HT (A11)	Unambiguous	LFEcPFDGcK	C4(Carbamidomethyl); C9(Carbamidomethyl)	1	1	TFIIIA-7ZF;	TFIIIA-7ZF;	0	2	0.4846	0	1	1	636.774	1272.54	1272.54	1.72	0.00109	17322356	CID (Collision Induced Dissociation)	MS2	0.31	54.6534	13935	PD_2.raw	2.93	0.002356	0.04921
	Sequest HT (A11)	Unambiguous	AVHLGDKPFScSVAVcGMK	C11(Carbamidomethyl); C16(Carbamidomethyl)	1	1	TFIIIA-7ZF;	TFIIIA-7ZF;	0	3	0.5339	0	1	1	688.334	2062.99	2062.99	0.68	0.00047	5599687	CID (Collision Induced Dissociation)	MS2	0.536	54.6254	13930	PD_2.raw	3.39	0.002356	0.0381
	Sequest HT (A11)	Unambiguous	AVHLGDKPFScSVAVcGMK	C11(Carbamidomethyl); C16(Carbamidomethyl)	1	1	TFIIIA-7ZF;	TFIIIA-7ZF;	0	3	0.4258	0	1	1	688.334	2062.99	2062.99	-0.39	-0.00027	1.0178e+06	CID (Collision Induced Dissociation)	MS2	2.208	54.2348	13805	PD_2.raw	2.56	0.002356	0.05082
	Sequest HT (A11)	Unambiguous	LFEcPFDGcK	C4(Carbamidomethyl); C9(Carbamidomethyl)	1	1	TFIIIA-7ZF;	TFIIIA-7ZF;	0	1	0.4623	0	1	1	1272.54	1272.54	1272.54	4.17	0.00531	1.04284e+06	CID (Collision Induced Dissociation)	MS2	4.026	54.1735	13785	PD_2.raw	2.12	0.002356	0.02457
	Sequest HT (A11)	Unambiguous	LFEcPFDGcK	C4(Carbamidomethyl); C9(Carbamidomethyl)	1	1	TFIIIA-7ZF;	TFIIIA-7ZF;	0	2	0.5184	0	1	1	636.774	1272.54	1272.54	1.62	0.00103	8960750	CID (Collision Induced Dissociation)	MS2	1.378	53.8063	13669	PD_2.raw	3.26	0.002356	0.03283
	Sequest HT (A11)	Unambiguous	LFEcPFDGcK	C4(Carbamidomethyl); C9(Carbamidomethyl)	1	1	TFIIIA-7ZF;	TFIIIA-7ZF;	0	2	0.527	0	1	1	636.774	1272.54	1272.54	1.14	0.00073	7.94394e+06	CID (Collision Induced Dissociation)	MS2	1.531	53.7483	13651	PD_2.raw	3.15	0.002356	0.04067
	Sequest HT (A11)	Unambiguous	ITPPSGTDPVFYQGSEYLSWLLSAESDEEL		1	1	TFIIIA-7ZF;	TFIIIA-7ZF;	0	3	0.5159	0	1	1	1110.86	3330.58	3330.56	5.63	0.00625	905959	CID (Collision Induced Dissociation)	MS2	3.174	114.954	32175	PD_2.raw	3.47	0.004547	0.1491
	Sequest HT (A11)	Unambiguous	RKLPVFEAIMR		1	1	TFIIIA-7ZF;	TFIIIA-7ZF;	2	3	0.358	0	1	1	453.936	1359.79	1359.79	1.26	0.00057	2.34041e+06	CID (Collision Induced Dissociation)	MS2	1.666	58.1055	15017	PD_2.raw	2.57	0.004547	0.1502
	Sequest HT (A11)	Unambiguous	MQERPFAcHIDDcQSSYR	C8(Carbamidomethyl); C13(Carbamidomethyl)	1	1	TFIIIA-7ZF;	TFIIIA-7ZF;	0	2	0.5471	0	1	1	1150.49	2299.97	2299.96	0.97	0.00111	92658.3	CID (Collision Induced Dissociation)	MS2	50	41.5697	9972	PD_2.raw	2.76	0.004547	0.1399
High	XP_044422531.1	DNA-directed RNA polymerase II subunit RPB1-like isoform X2 [Triticum aestivum]	0	33.22	13.0901	18	31	1	1	1864	207.8	6.32	100.39	18
	Identifying Node	PSM Ambiguity	Annotated Sequence	Modifications	# Protein Groups	# Proteins	Master Protein Accessions	Protein Accessions	# Missed Cleavages	Charge	DeltaScore	DeltaCn	Rank	Search Engine Rank	m/z [Da]	MH+ [Da]	Theo. MH+ [Da]	DeltaM [ppm]	Deltam/z [Da]	Intensity	Activation Type	MS Order	Ion Inject Time [ms]	RT [min]	First Scan	Spectrum File	XCorr	Percolator q-Value	Percolator PEP
	Sequest HT (A11)	Unambiguous	HLAILcDTMTYR	C6(Carbamidomethyl)	2	11	XP_044444971.1; XP_044422531.1	XP_044327129.1; XP_044429705.1; XP_044399994.1; XP_044444971.1; XP_044335362.1; XP_044422530.1; XP_044399993.1; XP_044391333.1; XP_044444970.1; XP_044391332.1; XP_044422531.1	0	2	0.5666	0	1	1	747.367	1493.73	1493.72	1.96	0.00146	2130282	CID (Collision Induced Dissociation)	MS2	3.65	58.62	15180	PD_2.raw	3.53	0	0.009398
	Sequest HT (A11)	Unambiguous	GGcGAQQPNITVDGMK	C3(Carbamidomethyl)	2	7	XP_044444971.1; XP_044422531.1	XP_044327129.1; XP_044429705.1; XP_044444971.1; XP_044422530.1; XP_044459984.1; XP_044444970.1; XP_044422531.1	0	2	0.5582	0	1	1	816.879	1632.75	1632.75	2.48	0.00203	185091	CID (Collision Induced Dissociation)	MS2	29.322	42.1201	10127	PD_2.raw	3.78	0	0.003921
	Sequest HT (A11)	Unambiguous	HLNDGDFVLFNR		2	10	XP_044444971.1; XP_044422531.1	XP_044327129.1; XP_044429652.1; XP_044429705.1; XP_044444971.1; XP_044422530.1; XP_044425929.1; XP_044459984.1; XP_044444970.1; XP_044440562.1; XP_044422531.1	0	2	0.597	0	1	1	723.861	1446.72	1446.71	2.12	0.00153	4765604	CID (Collision Induced Dissociation)	MS2	0.773	61.721	16148	PD_2.raw	3.97	0	0.007574
	Sequest HT (A11)	Unambiguous	TPSLSVFLKPEVSK		2	9	XP_044444971.1; XP_044422531.1	XP_044429705.1; XP_044399994.1; XP_044444971.1; XP_044422530.1; XP_044399993.1; XP_044391333.1; XP_044444970.1; XP_044391332.1; XP_044422531.1	0	2	0.6078	0	1	1	766.442	1531.88	1531.87	2.28	0.00175	2.51258e+06	CID (Collision Induced Dissociation)	MS2	1.902	62.8785	16514	PD_2.raw	3.57	0	0.007187
	Sequest HT (A11)	Unambiguous	GGcGAQQPNITVDGMK	C3(Carbamidomethyl)	2	7	XP_044444971.1; XP_044422531.1	XP_044327129.1; XP_044429705.1; XP_044444971.1; XP_044422530.1; XP_044459984.1; XP_044444970.1; XP_044422531.1	0	2	0.5535	0	1	1	816.877	1632.75	1632.75	-0.21	-0.00017	304569	CID (Collision Induced Dissociation)	MS2	21.172	42.1746	10142	PD_2.raw	4.3	0	0.004808
	Sequest HT (A11)	Unambiguous	NSLGDVIQFLYGEDGMDAVWIESQKLDSLK		2	7	XP_044444971.1; XP_044422531.1	XP_044327129.1; XP_044429705.1; XP_044444971.1; XP_044422530.1; XP_044459984.1; XP_044444970.1; XP_044422531.1	1	3	0.5633	0	1	1	1124.23	3370.68	3370.65	9.69	0.01089	426986	CID (Collision Induced Dissociation)	MS2	7.413	114.658	32084	PD_2.raw	4.74	0	0.001015
	Sequest HT (A11)	Unambiguous	NSLGDVIQFLYGEDGMDAVWIESQKLDSLK		2	7	XP_044444971.1; XP_044422531.1	XP_044327129.1; XP_044429705.1; XP_044444971.1; XP_044422530.1; XP_044459984.1; XP_044444970.1; XP_044422531.1	1	3	0.51	0	1	1	1124.23	3370.66	3370.65	3.5	0.00393	347193	CID (Collision Induced Dissociation)	MS2	3.973	114.547	32050	PD_2.raw	4.49	0	0.008464
	Sequest HT (A11)	Unambiguous	ITNDEAPKGEIQDESAEDDVFLK		2	5	XP_044444971.1; XP_044422531.1	XP_044429705.1; XP_044444971.1; XP_044422530.1; XP_044444970.1; XP_044422531.1	1	3	0.551	0	1	1	855.075	2563.21	2563.2	2.44	0.00208	1.68201e+06	CID (Collision Induced Dissociation)	MS2	2.322	57.619	14861	PD_2.raw	4.61	0	0.004522
	Sequest HT (A11)	Unambiguous	VQLVQFGILSPDEIR		1	8	XP_044422531.1	XP_044429705.1; XP_044399994.1; XP_044422530.1; XP_044399993.1; XP_044391333.1; XP_044425929.1; XP_044391332.1; XP_044422531.1	0	2	0.5604	0	1	1	857.481	1713.95	1713.95	0.94	0.0008	1.75762e+06	CID (Collision Induced Dissociation)	MS2	3.593	86.5554	23658	PD_2.raw	4.39	0	0.002929
	Sequest HT (A11)	Unambiguous	VQLVQFGILSPDEIR		1	8	XP_044422531.1	XP_044429705.1; XP_044399994.1; XP_044422530.1; XP_044399993.1; XP_044391333.1; XP_044425929.1; XP_044391332.1; XP_044422531.1	0	2	0.5726	0	1	1	857.482	1713.96	1713.95	2.22	0.0019	1.58105e+06	CID (Collision Induced Dissociation)	MS2	2.83	86.3223	23589	PD_2.raw	4.68	0	0.004212
	Sequest HT (A11)	Unambiguous	VQLVQFGILSPDEIR		1	8	XP_044422531.1	XP_044429705.1; XP_044399994.1; XP_044422530.1; XP_044399993.1; XP_044391333.1; XP_044425929.1; XP_044391332.1; XP_044422531.1	0	2	0.5647	0	1	1	857.482	1713.96	1713.95	2.22	0.0019	1.58105e+06	CID (Collision Induced Dissociation)	MS2	2.507	86.3158	23586	PD_2.raw	4.48	0	0.002488
	Sequest HT (A11)	Unambiguous	SVTHATEIWYDPDPLGTIIEEDVEFVR		2	5	XP_044444971.1; XP_044422531.1	XP_044429705.1; XP_044444971.1; XP_044422530.1; XP_044444970.1; XP_044422531.1	0	3	0.3	0	1	1	1044.51	3131.53	3131.52	1.46	0.00153	719085	CID (Collision Induced Dissociation)	MS2	5.414	104.474	28996	PD_2.raw	3.6	0	0.009187
	Sequest HT (A11)	Unambiguous	ITNDEAPKGEIQDESAEDDVFLK		2	5	XP_044444971.1; XP_044422531.1	XP_044429705.1; XP_044444971.1; XP_044422530.1; XP_044444970.1; XP_044422531.1	1	3	0.5482	0	1	1	855.077	2563.22	2563.2	4.3	0.00367	1.23687e+06	CID (Collision Induced Dissociation)	MS2	2.282	57.5599	14842	PD_2.raw	4.25	0.002356	0.01754
	Sequest HT (A11)	Unambiguous	KIEGNMLTEMALR		2	8	XP_044444971.1; XP_044422531.1	XP_044327129.1; XP_044429705.1; XP_044444971.1; XP_044335362.1; XP_044422530.1; XP_044459984.1; XP_044444970.1; XP_044422531.1	1	2	0.571	0	1	1	753.396	1505.78	1505.78	2.25	0.0017	2859651	CID (Collision Induced Dissociation)	MS2	1.068	61.0555	15939	PD_2.raw	3.17	0.002356	0.03091
	Sequest HT (A11)	Unambiguous	KIEGNMLTEMALR		2	8	XP_044444971.1; XP_044422531.1	XP_044327129.1; XP_044429705.1; XP_044444971.1; XP_044335362.1; XP_044422530.1; XP_044459984.1; XP_044444970.1; XP_044422531.1	1	2	0.5271	0	1	1	753.396	1505.79	1505.78	2.41	0.00182	2.75869e+06	CID (Collision Induced Dissociation)	MS2	1.494	61.0024	15922	PD_2.raw	3.51	0.002356	0.01925
	Sequest HT (A11)	Unambiguous	KIEGNMLTEMALR		2	8	XP_044444971.1; XP_044422531.1	XP_044327129.1; XP_044429705.1; XP_044444971.1; XP_044335362.1; XP_044422530.1; XP_044459984.1; XP_044444970.1; XP_044422531.1	1	3	0.2566	0	1	1	502.6	1505.79	1505.78	2.79	0.0014	1.70208e+06	CID (Collision Induced Dissociation)	MS2	0.794	61.0762	15948	PD_2.raw	3.04	0.002356	0.05532
	Sequest HT (A11)	Unambiguous	HLNDGDFVLFNR		2	10	XP_044444971.1; XP_044422531.1	XP_044327129.1; XP_044429652.1; XP_044429705.1; XP_044444971.1; XP_044422530.1; XP_044425929.1; XP_044459984.1; XP_044444970.1; XP_044440562.1; XP_044422531.1	0	2	0.4846	0	1	1	723.862	1446.72	1446.71	2.96	0.00214	5.85753e+06	CID (Collision Induced Dissociation)	MS2	0.691	61.6659	16131	PD_2.raw	2.93	0.002356	0.01919
	Sequest HT (A11)	Unambiguous	TPSLSVFLKPEVSK		2	9	XP_044444971.1; XP_044422531.1	XP_044429705.1; XP_044399994.1; XP_044444971.1; XP_044422530.1; XP_044399993.1; XP_044391333.1; XP_044444970.1; XP_044391332.1; XP_044422531.1	0	3	0.1687	0	1	1	511.297	1531.88	1531.87	1.51	0.00077	1.7743e+06	CID (Collision Induced Dissociation)	MS2	2.592	62.6697	16451	PD_2.raw	1.66	0.002356	0.07977
	Sequest HT (A11)	Unambiguous	TPSLSVFLKPEVSK		2	9	XP_044444971.1; XP_044422531.1	XP_044429705.1; XP_044399994.1; XP_044444971.1; XP_044422530.1; XP_044399993.1; XP_044391333.1; XP_044444970.1; XP_044391332.1; XP_044422531.1	0	2	0.5614	0	1	1	766.442	1531.88	1531.87	2.52	0.00193	2.70568e+06	CID (Collision Induced Dissociation)	MS2	2.21	62.94	16534	PD_2.raw	3.42	0.002356	0.02671
	Sequest HT (A11)	Unambiguous	DGGMMSPMLSPNFR		2	5	XP_044444971.1; XP_044422531.1	XP_044429705.1; XP_044444971.1; XP_044422530.1; XP_044444970.1; XP_044422531.1	0	2	0.5314	0	1	1	770.344	1539.68	1539.68	3.62	0.00278	1.71751e+06	CID (Collision Induced Dissociation)	MS2	0.791	68.3935	18214	PD_2.raw	2.71	0.002356	0.07047
	Sequest HT (A11)	Unambiguous	DGGMMSPMLSPNFR		2	5	XP_044444971.1; XP_044422531.1	XP_044429705.1; XP_044444971.1; XP_044422530.1; XP_044444970.1; XP_044422531.1	0	2	0.4593	0	1	1	770.344	1539.68	1539.68	3.7	0.00285	1.78123e+06	CID (Collision Induced Dissociation)	MS2	0.766	68.4476	18231	PD_2.raw	2.46	0.002356	0.05509
	Sequest HT (A11)	Unambiguous	AEVLELMMVPK		2	10	XP_044444971.1; XP_044422531.1	XP_044327129.1; XP_044429705.1; XP_044399994.1; XP_044444971.1; XP_044422530.1; XP_044391333.1; XP_044459984.1; XP_044444970.1; XP_044391332.1; XP_044422531.1	0	2	0.479	0	1	1	630.343	1259.68	1259.67	3.85	0.00242	2.76801e+06	CID (Collision Induced Dissociation)	MS2	2.053	70.546	18870	PD_2.raw	3.09	0.002356	0.0164
	Sequest HT (A11)	Unambiguous	TLPHFTKDDYGPESR		2	9	XP_044444971.1; XP_044422531.1	XP_044327129.1; XP_044429652.1; XP_044429705.1; XP_044444971.1; XP_044422530.1; XP_044459984.1; XP_044444970.1; XP_044440562.1; XP_044422531.1	1	2	0.5309	0	1	1	881.926	1762.85	1762.84	3.41	0.00301	631766	CID (Collision Induced Dissociation)	MS2	8.713	40.1108	9556	PD_2.raw	3.24	0.002356	0.02077
	Sequest HT (A11)	Unambiguous	LKELVEYGPHPPPGK		2	12	XP_044444971.1; XP_044422531.1	XP_044327129.1; XP_044429652.1; XP_044429705.1; XP_044399994.1; XP_044444971.1; XP_044422530.1; XP_044391333.1; XP_044425929.1; XP_044459984.1; XP_044444970.1; XP_044440562.1; XP_044422531.1	1	3	0.2802	0	1	1	554.308	1660.91	1660.91	2.77	0.00153	1863876	CID (Collision Induced Dissociation)	MS2	2.295	39.7132	9434	PD_2.raw	2.07	0.002356	0.04378
	Sequest HT (A11)	Unambiguous	LKELVEYGPHPPPGK		2	12	XP_044444971.1; XP_044422531.1	XP_044327129.1; XP_044429652.1; XP_044429705.1; XP_044399994.1; XP_044444971.1; XP_044422530.1; XP_044391333.1; XP_044425929.1; XP_044459984.1; XP_044444970.1; XP_044440562.1; XP_044422531.1	1	3	0.3627	0	1	1	554.308	1660.91	1660.91	2.88	0.00159	747725	CID (Collision Induced Dissociation)	MS2	6	36.6884	8542	PD_2.raw	2.84	0.002356	0.01702
	Sequest HT (A11)	Unambiguous	LSMADIAEK		2	8	XP_044444971.1; XP_044422531.1	XP_044327129.1; XP_044429705.1; XP_044444971.1; XP_044335362.1; XP_044422530.1; XP_044459984.1; XP_044444970.1; XP_044422531.1	0	1	0.4155	0	1	1	977.501	977.501	977.497	3.73	0.00365	789255	CID (Collision Induced Dissociation)	MS2	12.66	45.0351	10993	PD_2.raw	2.07	0.004547	0.1403
	Sequest HT (A11)	Unambiguous	NSLGDVIQFLYGEDGMDAVWIESQK		2	7	XP_044444971.1; XP_044422531.1	XP_044327129.1; XP_044429705.1; XP_044444971.1; XP_044422530.1; XP_044459984.1; XP_044444970.1; XP_044422531.1	0	3	0.3094	0	1	1	938.784	2814.34	2814.33	2.58	0.00242	829286	CID (Collision Induced Dissociation)	MS2	2.435	112.419	31399	PD_2.raw	3.07	0.006134	0.1567
	Sequest HT (A11)	Unambiguous	RIPFGFVDR		2	9	XP_044444971.1; XP_044422531.1	XP_044327129.1; XP_044429652.1; XP_044429705.1; XP_044444971.1; XP_044422530.1; XP_044459984.1; XP_044444970.1; XP_044440562.1; XP_044422531.1	1	2	0.1022	0	1	1	553.81	1106.61	1106.61	2.41	0.00133	2623114	CID (Collision Induced Dissociation)	MS2	1.906	56.7317	14583	PD_2.raw	2.25	0.006134	0.186
	Sequest HT (A11)	Unambiguous	QVFNLIIPK		2	14	XP_044444971.1; XP_044422531.1	XP_044327129.1; XP_044429652.1; XP_044429705.1; XP_044399994.1; XP_044444971.1; XP_044422530.1; XP_044399993.1; XP_044391333.1; XP_044425929.1; XP_044459984.1; XP_044444970.1; XP_044440562.1; XP_044391332.1; XP_044422531.1	0	2	0.2408	0	1	1	536.333	1071.66	1071.66	1.67	0.0009	2.69773e+06	CID (Collision Induced Dissociation)	MS2	2.544	68.1446	18134	PD_2.raw	1.91	0.006134	0.1685
	Sequest HT (A11)	Unambiguous	IPFGFVDR		2	9	XP_044444971.1; XP_044422531.1	XP_044327129.1; XP_044429652.1; XP_044429705.1; XP_044444971.1; XP_044422530.1; XP_044459984.1; XP_044444970.1; XP_044440562.1; XP_044422531.1	0	2	0.4433	0	1	1	475.759	950.511	950.509	1.43	0.00068	1.61733e+06	CID (Collision Induced Dissociation)	MS2	3.332	60.0286	15620	PD_2.raw	1.94	0.006134	0.153
	Sequest HT (A11)	Unambiguous	LKELVEYGPHPPPGK		2	12	XP_044444971.1; XP_044422531.1	XP_044327129.1; XP_044429652.1; XP_044429705.1; XP_044399994.1; XP_044444971.1; XP_044422530.1; XP_044391333.1; XP_044425929.1; XP_044459984.1; XP_044444970.1; XP_044440562.1; XP_044422531.1	1	3	0.386	0	1	1	554.308	1660.91	1660.91	2.44	0.00135	965451	CID (Collision Induced Dissociation)	MS2	2.936	39.7796	9455	PD_2.raw	2.28	0.006134	0.1526
High	XP_044444971.1	DNA-directed RNA polymerase II subunit RPB1-like isoform X2 [Triticum aestivum]	0	32.149	12.955	18	30	1	1	1868	208	6.2	92.39	18
	Identifying Node	PSM Ambiguity	Annotated Sequence	Modifications	# Protein Groups	# Proteins	Master Protein Accessions	Protein Accessions	# Missed Cleavages	Charge	DeltaScore	DeltaCn	Rank	Search Engine Rank	m/z [Da]	MH+ [Da]	Theo. MH+ [Da]	DeltaM [ppm]	Deltam/z [Da]	Intensity	Activation Type	MS Order	Ion Inject Time [ms]	RT [min]	First Scan	Spectrum File	XCorr	Percolator q-Value	Percolator PEP
	Sequest HT (A11)	Unambiguous	HLAILcDTMTYR	C6(Carbamidomethyl)	2	11	XP_044444971.1; XP_044422531.1	XP_044327129.1; XP_044429705.1; XP_044399994.1; XP_044444971.1; XP_044335362.1; XP_044422530.1; XP_044399993.1; XP_044391333.1; XP_044444970.1; XP_044391332.1; XP_044422531.1	0	2	0.5666	0	1	1	747.367	1493.73	1493.72	1.96	0.00146	2130282	CID (Collision Induced Dissociation)	MS2	3.65	58.62	15180	PD_2.raw	3.53	0	0.009398
	Sequest HT (A11)	Unambiguous	GGcGAQQPNITVDGMK	C3(Carbamidomethyl)	2	7	XP_044444971.1; XP_044422531.1	XP_044327129.1; XP_044429705.1; XP_044444971.1; XP_044422530.1; XP_044459984.1; XP_044444970.1; XP_044422531.1	0	2	0.5582	0	1	1	816.879	1632.75	1632.75	2.48	0.00203	185091	CID (Collision Induced Dissociation)	MS2	29.322	42.1201	10127	PD_2.raw	3.78	0	0.003921
	Sequest HT (A11)	Unambiguous	HLNDGDFVLFNR		2	10	XP_044444971.1; XP_044422531.1	XP_044327129.1; XP_044429652.1; XP_044429705.1; XP_044444971.1; XP_044422530.1; XP_044425929.1; XP_044459984.1; XP_044444970.1; XP_044440562.1; XP_044422531.1	0	2	0.597	0	1	1	723.861	1446.72	1446.71	2.12	0.00153	4765604	CID (Collision Induced Dissociation)	MS2	0.773	61.721	16148	PD_2.raw	3.97	0	0.007574
	Sequest HT (A11)	Unambiguous	TPSLSVFLKPEVSK		2	9	XP_044444971.1; XP_044422531.1	XP_044429705.1; XP_044399994.1; XP_044444971.1; XP_044422530.1; XP_044399993.1; XP_044391333.1; XP_044444970.1; XP_044391332.1; XP_044422531.1	0	2	0.6078	0	1	1	766.442	1531.88	1531.87	2.28	0.00175	2.51258e+06	CID (Collision Induced Dissociation)	MS2	1.902	62.8785	16514	PD_2.raw	3.57	0	0.007187
	Sequest HT (A11)	Unambiguous	GGcGAQQPNITVDGMK	C3(Carbamidomethyl)	2	7	XP_044444971.1; XP_044422531.1	XP_044327129.1; XP_044429705.1; XP_044444971.1; XP_044422530.1; XP_044459984.1; XP_044444970.1; XP_044422531.1	0	2	0.5535	0	1	1	816.877	1632.75	1632.75	-0.21	-0.00017	304569	CID (Collision Induced Dissociation)	MS2	21.172	42.1746	10142	PD_2.raw	4.3	0	0.004808
	Sequest HT (A11)	Unambiguous	NSLGDVIQFLYGEDGMDAVWIESQKLDSLK		2	7	XP_044444971.1; XP_044422531.1	XP_044327129.1; XP_044429705.1; XP_044444971.1; XP_044422530.1; XP_044459984.1; XP_044444970.1; XP_044422531.1	1	3	0.5633	0	1	1	1124.23	3370.68	3370.65	9.69	0.01089	426986	CID (Collision Induced Dissociation)	MS2	7.413	114.658	32084	PD_2.raw	4.74	0	0.001015
	Sequest HT (A11)	Unambiguous	NSLGDVIQFLYGEDGMDAVWIESQKLDSLK		2	7	XP_044444971.1; XP_044422531.1	XP_044327129.1; XP_044429705.1; XP_044444971.1; XP_044422530.1; XP_044459984.1; XP_044444970.1; XP_044422531.1	1	3	0.51	0	1	1	1124.23	3370.66	3370.65	3.5	0.00393	347193	CID (Collision Induced Dissociation)	MS2	3.973	114.547	32050	PD_2.raw	4.49	0	0.008464
	Sequest HT (A11)	Unambiguous	ITNDEAPKGEIQDESAEDDVFLK		2	5	XP_044444971.1; XP_044422531.1	XP_044429705.1; XP_044444971.1; XP_044422530.1; XP_044444970.1; XP_044422531.1	1	3	0.551	0	1	1	855.075	2563.21	2563.2	2.44	0.00208	1.68201e+06	CID (Collision Induced Dissociation)	MS2	2.322	57.619	14861	PD_2.raw	4.61	0	0.004522
	Sequest HT (A11)	Unambiguous	SVTHATEIWYDPDPLGTIIEEDVEFVR		2	5	XP_044444971.1; XP_044422531.1	XP_044429705.1; XP_044444971.1; XP_044422530.1; XP_044444970.1; XP_044422531.1	0	3	0.3	0	1	1	1044.51	3131.53	3131.52	1.46	0.00153	719085	CID (Collision Induced Dissociation)	MS2	5.414	104.474	28996	PD_2.raw	3.6	0	0.009187
	Sequest HT (A11)	Unambiguous	ITNDEAPKGEIQDESAEDDVFLK		2	5	XP_044444971.1; XP_044422531.1	XP_044429705.1; XP_044444971.1; XP_044422530.1; XP_044444970.1; XP_044422531.1	1	3	0.5482	0	1	1	855.077	2563.22	2563.2	4.3	0.00367	1.23687e+06	CID (Collision Induced Dissociation)	MS2	2.282	57.5599	14842	PD_2.raw	4.25	0.002356	0.01754
	Sequest HT (A11)	Unambiguous	KIEGNMLTEMALR		2	8	XP_044444971.1; XP_044422531.1	XP_044327129.1; XP_044429705.1; XP_044444971.1; XP_044335362.1; XP_044422530.1; XP_044459984.1; XP_044444970.1; XP_044422531.1	1	2	0.571	0	1	1	753.396	1505.78	1505.78	2.25	0.0017	2859651	CID (Collision Induced Dissociation)	MS2	1.068	61.0555	15939	PD_2.raw	3.17	0.002356	0.03091
	Sequest HT (A11)	Unambiguous	LVQFGILSPDEIR		1	2	XP_044444971.1	XP_044444971.1; XP_044444970.1	0	2	0.3679	0	1	1	743.919	1486.83	1486.83	3.24	0.00241	1.63875e+06	CID (Collision Induced Dissociation)	MS2	5.665	71.7422	19232	PD_2.raw	3.18	0.002356	0.02932
	Sequest HT (A11)	Unambiguous	LVQFGILSPDEIR		1	2	XP_044444971.1	XP_044444971.1; XP_044444970.1	0	2	0.1392	0	1	1	743.919	1486.83	1486.83	3	0.00223	1.52408e+06	CID (Collision Induced Dissociation)	MS2	7.917	71.6205	19196	PD_2.raw	2.37	0.002356	0.1182
	Sequest HT (A11)	Unambiguous	KIEGNMLTEMALR		2	8	XP_044444971.1; XP_044422531.1	XP_044327129.1; XP_044429705.1; XP_044444971.1; XP_044335362.1; XP_044422530.1; XP_044459984.1; XP_044444970.1; XP_044422531.1	1	2	0.5271	0	1	1	753.396	1505.79	1505.78	2.41	0.00182	2.75869e+06	CID (Collision Induced Dissociation)	MS2	1.494	61.0024	15922	PD_2.raw	3.51	0.002356	0.01925
	Sequest HT (A11)	Unambiguous	KIEGNMLTEMALR		2	8	XP_044444971.1; XP_044422531.1	XP_044327129.1; XP_044429705.1; XP_044444971.1; XP_044335362.1; XP_044422530.1; XP_044459984.1; XP_044444970.1; XP_044422531.1	1	3	0.2566	0	1	1	502.6	1505.79	1505.78	2.79	0.0014	1.70208e+06	CID (Collision Induced Dissociation)	MS2	0.794	61.0762	15948	PD_2.raw	3.04	0.002356	0.05532
	Sequest HT (A11)	Unambiguous	HLNDGDFVLFNR		2	10	XP_044444971.1; XP_044422531.1	XP_044327129.1; XP_044429652.1; XP_044429705.1; XP_044444971.1; XP_044422530.1; XP_044425929.1; XP_044459984.1; XP_044444970.1; XP_044440562.1; XP_044422531.1	0	2	0.4846	0	1	1	723.862	1446.72	1446.71	2.96	0.00214	5.85753e+06	CID (Collision Induced Dissociation)	MS2	0.691	61.6659	16131	PD_2.raw	2.93	0.002356	0.01919
	Sequest HT (A11)	Unambiguous	TPSLSVFLKPEVSK		2	9	XP_044444971.1; XP_044422531.1	XP_044429705.1; XP_044399994.1; XP_044444971.1; XP_044422530.1; XP_044399993.1; XP_044391333.1; XP_044444970.1; XP_044391332.1; XP_044422531.1	0	3	0.1687	0	1	1	511.297	1531.88	1531.87	1.51	0.00077	1.7743e+06	CID (Collision Induced Dissociation)	MS2	2.592	62.6697	16451	PD_2.raw	1.66	0.002356	0.07977
	Sequest HT (A11)	Unambiguous	TPSLSVFLKPEVSK		2	9	XP_044444971.1; XP_044422531.1	XP_044429705.1; XP_044399994.1; XP_044444971.1; XP_044422530.1; XP_044399993.1; XP_044391333.1; XP_044444970.1; XP_044391332.1; XP_044422531.1	0	2	0.5614	0	1	1	766.442	1531.88	1531.87	2.52	0.00193	2.70568e+06	CID (Collision Induced Dissociation)	MS2	2.21	62.94	16534	PD_2.raw	3.42	0.002356	0.02671
	Sequest HT (A11)	Unambiguous	DGGMMSPMLSPNFR		2	5	XP_044444971.1; XP_044422531.1	XP_044429705.1; XP_044444971.1; XP_044422530.1; XP_044444970.1; XP_044422531.1	0	2	0.5314	0	1	1	770.344	1539.68	1539.68	3.62	0.00278	1.71751e+06	CID (Collision Induced Dissociation)	MS2	0.791	68.3935	18214	PD_2.raw	2.71	0.002356	0.07047
	Sequest HT (A11)	Unambiguous	DGGMMSPMLSPNFR		2	5	XP_044444971.1; XP_044422531.1	XP_044429705.1; XP_044444971.1; XP_044422530.1; XP_044444970.1; XP_044422531.1	0	2	0.4593	0	1	1	770.344	1539.68	1539.68	3.7	0.00285	1.78123e+06	CID (Collision Induced Dissociation)	MS2	0.766	68.4476	18231	PD_2.raw	2.46	0.002356	0.05509
	Sequest HT (A11)	Unambiguous	AEVLELMMVPK		2	10	XP_044444971.1; XP_044422531.1	XP_044327129.1; XP_044429705.1; XP_044399994.1; XP_044444971.1; XP_044422530.1; XP_044391333.1; XP_044459984.1; XP_044444970.1; XP_044391332.1; XP_044422531.1	0	2	0.479	0	1	1	630.343	1259.68	1259.67	3.85	0.00242	2.76801e+06	CID (Collision Induced Dissociation)	MS2	2.053	70.546	18870	PD_2.raw	3.09	0.002356	0.0164
	Sequest HT (A11)	Unambiguous	TLPHFTKDDYGPESR		2	9	XP_044444971.1; XP_044422531.1	XP_044327129.1; XP_044429652.1; XP_044429705.1; XP_044444971.1; XP_044422530.1; XP_044459984.1; XP_044444970.1; XP_044440562.1; XP_044422531.1	1	2	0.5309	0	1	1	881.926	1762.85	1762.84	3.41	0.00301	631766	CID (Collision Induced Dissociation)	MS2	8.713	40.1108	9556	PD_2.raw	3.24	0.002356	0.02077
	Sequest HT (A11)	Unambiguous	LKELVEYGPHPPPGK		2	12	XP_044444971.1; XP_044422531.1	XP_044327129.1; XP_044429652.1; XP_044429705.1; XP_044399994.1; XP_044444971.1; XP_044422530.1; XP_044391333.1; XP_044425929.1; XP_044459984.1; XP_044444970.1; XP_044440562.1; XP_044422531.1	1	3	0.2802	0	1	1	554.308	1660.91	1660.91	2.77	0.00153	1863876	CID (Collision Induced Dissociation)	MS2	2.295	39.7132	9434	PD_2.raw	2.07	0.002356	0.04378
	Sequest HT (A11)	Unambiguous	LKELVEYGPHPPPGK		2	12	XP_044444971.1; XP_044422531.1	XP_044327129.1; XP_044429652.1; XP_044429705.1; XP_044399994.1; XP_044444971.1; XP_044422530.1; XP_044391333.1; XP_044425929.1; XP_044459984.1; XP_044444970.1; XP_044440562.1; XP_044422531.1	1	3	0.3627	0	1	1	554.308	1660.91	1660.91	2.88	0.00159	747725	CID (Collision Induced Dissociation)	MS2	6	36.6884	8542	PD_2.raw	2.84	0.002356	0.01702
	Sequest HT (A11)	Unambiguous	LSMADIAEK		2	8	XP_044444971.1; XP_044422531.1	XP_044327129.1; XP_044429705.1; XP_044444971.1; XP_044335362.1; XP_044422530.1; XP_044459984.1; XP_044444970.1; XP_044422531.1	0	1	0.4155	0	1	1	977.501	977.501	977.497	3.73	0.00365	789255	CID (Collision Induced Dissociation)	MS2	12.66	45.0351	10993	PD_2.raw	2.07	0.004547	0.1403
	Sequest HT (A11)	Unambiguous	NSLGDVIQFLYGEDGMDAVWIESQK		2	7	XP_044444971.1; XP_044422531.1	XP_044327129.1; XP_044429705.1; XP_044444971.1; XP_044422530.1; XP_044459984.1; XP_044444970.1; XP_044422531.1	0	3	0.3094	0	1	1	938.784	2814.34	2814.33	2.58	0.00242	829286	CID (Collision Induced Dissociation)	MS2	2.435	112.419	31399	PD_2.raw	3.07	0.006134	0.1567
	Sequest HT (A11)	Unambiguous	RIPFGFVDR		2	9	XP_044444971.1; XP_044422531.1	XP_044327129.1; XP_044429652.1; XP_044429705.1; XP_044444971.1; XP_044422530.1; XP_044459984.1; XP_044444970.1; XP_044440562.1; XP_044422531.1	1	2	0.1022	0	1	1	553.81	1106.61	1106.61	2.41	0.00133	2623114	CID (Collision Induced Dissociation)	MS2	1.906	56.7317	14583	PD_2.raw	2.25	0.006134	0.186
	Sequest HT (A11)	Unambiguous	QVFNLIIPK		2	14	XP_044444971.1; XP_044422531.1	XP_044327129.1; XP_044429652.1; XP_044429705.1; XP_044399994.1; XP_044444971.1; XP_044422530.1; XP_044399993.1; XP_044391333.1; XP_044425929.1; XP_044459984.1; XP_044444970.1; XP_044440562.1; XP_044391332.1; XP_044422531.1	0	2	0.2408	0	1	1	536.333	1071.66	1071.66	1.67	0.0009	2.69773e+06	CID (Collision Induced Dissociation)	MS2	2.544	68.1446	18134	PD_2.raw	1.91	0.006134	0.1685
	Sequest HT (A11)	Unambiguous	IPFGFVDR		2	9	XP_044444971.1; XP_044422531.1	XP_044327129.1; XP_044429652.1; XP_044429705.1; XP_044444971.1; XP_044422530.1; XP_044459984.1; XP_044444970.1; XP_044440562.1; XP_044422531.1	0	2	0.4433	0	1	1	475.759	950.511	950.509	1.43	0.00068	1.61733e+06	CID (Collision Induced Dissociation)	MS2	3.332	60.0286	15620	PD_2.raw	1.94	0.006134	0.153
	Sequest HT (A11)	Unambiguous	LKELVEYGPHPPPGK		2	12	XP_044444971.1; XP_044422531.1	XP_044327129.1; XP_044429652.1; XP_044429705.1; XP_044399994.1; XP_044444971.1; XP_044422530.1; XP_044391333.1; XP_044425929.1; XP_044459984.1; XP_044444970.1; XP_044440562.1; XP_044422531.1	1	3	0.386	0	1	1	554.308	1660.91	1660.91	2.44	0.00135	965451	CID (Collision Induced Dissociation)	MS2	2.936	39.7796	9455	PD_2.raw	2.28	0.006134	0.1526
High	XP_044424578.1	tubulin beta-3 chain-like [Triticum aestivum]	0	29.267	30.2691	11	29	5	1	446	50.2	4.81	104.78	11
	Identifying Node	PSM Ambiguity	Annotated Sequence	Modifications	# Protein Groups	# Proteins	Master Protein Accessions	Protein Accessions	# Missed Cleavages	Charge	DeltaScore	DeltaCn	Rank	Search Engine Rank	m/z [Da]	MH+ [Da]	Theo. MH+ [Da]	DeltaM [ppm]	Deltam/z [Da]	Intensity	Activation Type	MS Order	Ion Inject Time [ms]	RT [min]	First Scan	Spectrum File	XCorr	Percolator q-Value	Percolator PEP
	Sequest HT (A11)	Unambiguous	EILHIQGGQcGNQIGAK	C10(Carbamidomethyl)	1	14	XP_044424578.1	XP_044377189.1; XP_044341745.1; XP_044350540.1; XP_044373097.1; XP_044411817.1; XP_044418932.1; XP_044390710.1; XP_044358193.1; XP_044424578.1; XP_044384212.1; XP_044371902.1; XP_044367846.1; XP_044383227.1; XP_044365267.1	0	2	0.438	0	1	1	911.967	1822.93	1822.92	2.31	0.0021	119090	CID (Collision Induced Dissociation)	MS2	28.573	41.2213	9874	PD_2.raw	4.11	0	0.01104
	Sequest HT (A11)	Unambiguous	EILHIQGGQcGNQIGAK	C10(Carbamidomethyl)	1	14	XP_044424578.1	XP_044377189.1; XP_044341745.1; XP_044350540.1; XP_044373097.1; XP_044411817.1; XP_044418932.1; XP_044390710.1; XP_044358193.1; XP_044424578.1; XP_044384212.1; XP_044371902.1; XP_044367846.1; XP_044383227.1; XP_044365267.1	0	2	0.3515	0	1	1	911.967	1822.93	1822.92	2.31	0.0021	119090	CID (Collision Induced Dissociation)	MS2	42.612	41.2318	9878	PD_2.raw	3.3	0	0.002711
	Sequest HT (A11)	Unambiguous	EILHIQGGQcGNQIGAK	C10(Carbamidomethyl)	1	14	XP_044424578.1	XP_044377189.1; XP_044341745.1; XP_044350540.1; XP_044373097.1; XP_044411817.1; XP_044418932.1; XP_044390710.1; XP_044358193.1; XP_044424578.1; XP_044384212.1; XP_044371902.1; XP_044367846.1; XP_044383227.1; XP_044365267.1	0	2	0.3442	0	1	1	911.966	1822.92	1822.92	1.17	0.00107	138561	CID (Collision Induced Dissociation)	MS2	23.594	41.2755	9888	PD_2.raw	3.98	0	0.001136
	Sequest HT (A11)	Unambiguous	EILHIQGGQcGNQIGAK	C10(Carbamidomethyl)	1	14	XP_044424578.1	XP_044377189.1; XP_044341745.1; XP_044350540.1; XP_044373097.1; XP_044411817.1; XP_044418932.1; XP_044390710.1; XP_044358193.1; XP_044424578.1; XP_044384212.1; XP_044371902.1; XP_044367846.1; XP_044383227.1; XP_044365267.1	0	2	0.4368	0	1	1	911.966	1822.92	1822.92	1.17	0.00107	138561	CID (Collision Induced Dissociation)	MS2	40.504	41.2846	9891	PD_2.raw	3.48	0	0.006229
	Sequest HT (A11)	Unambiguous	EILHIQGGQcGNQIGAK	C10(Carbamidomethyl)	1	14	XP_044424578.1	XP_044377189.1; XP_044341745.1; XP_044350540.1; XP_044373097.1; XP_044411817.1; XP_044418932.1; XP_044390710.1; XP_044358193.1; XP_044424578.1; XP_044384212.1; XP_044371902.1; XP_044367846.1; XP_044383227.1; XP_044365267.1	0	3	0.4108	0	1	1	608.314	1822.93	1822.92	2.17	0.00132	119943	CID (Collision Induced Dissociation)	MS2	24.5	41.6861	10005	PD_2.raw	3.53	0	0.008352
	Sequest HT (A11)	Unambiguous	YAGDSDLQLER		1	5	XP_044424578.1	XP_044411817.1; XP_044418932.1; XP_044390710.1; XP_044424578.1; XP_044383227.1	0	2	0.5537	0	1	1	633.804	1266.6	1266.6	4.08	0.00259	1426139	CID (Collision Induced Dissociation)	MS2	4.462	38.2868	9012	PD_2.raw	3.63	0	0.0147
	Sequest HT (A11)	Unambiguous	MMMTFSVFPSPK		1	1	XP_044424578.1	XP_044424578.1	0	2	0.6053	0	1	1	701.834	1402.66	1402.66	3.15	0.00221	2.31217e+06	CID (Collision Induced Dissociation)	MS2	2.289	72.4007	19433	PD_2.raw	3.8	0	0.004678
	Sequest HT (A11)	Unambiguous	MMMTFSVFPSPK		1	1	XP_044424578.1	XP_044424578.1	0	2	0.6105	0	1	1	701.835	1402.66	1402.66	4.02	0.00282	1.65218e+06	CID (Collision Induced Dissociation)	MS2	2.877	72.3444	19416	PD_2.raw	3.44	0	0.008809
	Sequest HT (A11)	Unambiguous	EVDEQMLNVQNK		1	8	XP_044424578.1	XP_044377189.1; XP_044411817.1; XP_044418932.1; XP_044390710.1; XP_044424578.1; XP_044384212.1; XP_044371902.1; XP_044383227.1	0	2	0.455	0	1	2	723.85	1446.69	1446.69	2.57	0.00186	1.50485e+06	CID (Collision Induced Dissociation)	MS2	3.654	39.7246	9439	PD_2.raw	3.89	0	0.008513
	Sequest HT (A11)	Unambiguous	FWEVIcDEHGIDQTGK	C6(Carbamidomethyl)	1	3	XP_044424578.1	XP_044411817.1; XP_044418932.1; XP_044424578.1	0	2	0.574	0	1	1	967.441	1933.87	1933.87	-0.42	-0.00041	798897	CID (Collision Induced Dissociation)	MS2	3.058	60.8353	15869	PD_2.raw	5	0	0.0005223
	Sequest HT (A11)	Unambiguous	FWEVIcDEHGIDQTGK	C6(Carbamidomethyl)	1	3	XP_044424578.1	XP_044411817.1; XP_044418932.1; XP_044424578.1	0	2	0.5609	0	1	1	967.445	1933.88	1933.87	4.44	0.00429	1.99198e+06	CID (Collision Induced Dissociation)	MS2	2.875	60.8861	15884	PD_2.raw	5.01	0	0.0006835
	Sequest HT (A11)	Unambiguous	GHYTEGAELIDSVLDVVR		2	17	XP_044339487.1; XP_044424578.1	XP_044377189.1; XP_044341745.1; XP_044350540.1; XP_044408474.1; XP_044335519.1; XP_044373097.1; XP_044411817.1; XP_044418932.1; XP_044390710.1; XP_044339487.1; XP_044358193.1; XP_044424578.1; XP_044384212.1; XP_044371902.1; XP_044367846.1; XP_044383227.1; XP_044365267.1	0	3	0.4151	0	1	1	658.339	1973	1973	2.8	0.00184	5768949	CID (Collision Induced Dissociation)	MS2	0.652	93.9806	25855	PD_2.raw	3.83	0	0.001567
	Sequest HT (A11)	Unambiguous	GHYTEGAELIDSVLDVVR		2	17	XP_044339487.1; XP_044424578.1	XP_044377189.1; XP_044341745.1; XP_044350540.1; XP_044408474.1; XP_044335519.1; XP_044373097.1; XP_044411817.1; XP_044418932.1; XP_044390710.1; XP_044339487.1; XP_044358193.1; XP_044424578.1; XP_044384212.1; XP_044371902.1; XP_044367846.1; XP_044383227.1; XP_044365267.1	0	2	0.6392	0	1	1	987.008	1973.01	1973	6.21	0.00612	1.09348e+06	CID (Collision Induced Dissociation)	MS2	2.767	93.9246	25839	PD_2.raw	5.82	0	0.000104
	Sequest HT (A11)	Unambiguous	GHYTEGAELIDSVLDVVR		2	17	XP_044339487.1; XP_044424578.1	XP_044377189.1; XP_044341745.1; XP_044350540.1; XP_044408474.1; XP_044335519.1; XP_044373097.1; XP_044411817.1; XP_044418932.1; XP_044390710.1; XP_044339487.1; XP_044358193.1; XP_044424578.1; XP_044384212.1; XP_044371902.1; XP_044367846.1; XP_044383227.1; XP_044365267.1	0	3	0.4812	0	1	1	658.339	1973	1973	2.61	0.00172	7241481	CID (Collision Induced Dissociation)	MS2	0.625	93.9104	25833	PD_2.raw	3.99	0	0.006567
	Sequest HT (A11)	Unambiguous	NSSYFVEWIPNNVK		2	17	XP_044339487.1; XP_044424578.1	XP_044377189.1; XP_044341745.1; XP_044350540.1; XP_044408474.1; XP_044335519.1; XP_044373097.1; XP_044411817.1; XP_044418932.1; XP_044390710.1; XP_044339487.1; XP_044358193.1; XP_044424578.1; XP_044384212.1; XP_044371902.1; XP_044367846.1; XP_044383227.1; XP_044365267.1	0	2	0.4764	0	1	1	848.923	1696.84	1696.83	3.01	0.00256	1.99506e+06	CID (Collision Induced Dissociation)	MS2	1.998	70.6869	18915	PD_2.raw	2.96	0.002356	0.05139
	Sequest HT (A11)	Unambiguous	LAVNLIPFPR		2	17	XP_044339487.1; XP_044424578.1	XP_044377189.1; XP_044341745.1; XP_044350540.1; XP_044408474.1; XP_044335519.1; XP_044373097.1; XP_044411817.1; XP_044418932.1; XP_044390710.1; XP_044339487.1; XP_044358193.1; XP_044424578.1; XP_044384212.1; XP_044371902.1; XP_044367846.1; XP_044383227.1; XP_044365267.1	0	2	0.3726	0	1	1	570.351	1139.7	1139.69	1.92	0.00109	2.99124e+06	CID (Collision Induced Dissociation)	MS2	1.999	72.2184	19376	PD_2.raw	3.14	0.002356	0.03242
	Sequest HT (A11)	Unambiguous	LAVNLIPFPR		2	17	XP_044339487.1; XP_044424578.1	XP_044377189.1; XP_044341745.1; XP_044350540.1; XP_044408474.1; XP_044335519.1; XP_044373097.1; XP_044411817.1; XP_044418932.1; XP_044390710.1; XP_044339487.1; XP_044358193.1; XP_044424578.1; XP_044384212.1; XP_044371902.1; XP_044367846.1; XP_044383227.1; XP_044365267.1	0	2	0.4695	0	1	1	570.351	1139.7	1139.69	1.92	0.00109	2.48313e+06	CID (Collision Induced Dissociation)	MS2	2.818	72.284	19397	PD_2.raw	2.79	0.002356	0.06862
	Sequest HT (A11)	Unambiguous	LHFFMVGFAPLTSR		2	17	XP_044339487.1; XP_044424578.1	XP_044377189.1; XP_044341745.1; XP_044350540.1; XP_044408474.1; XP_044335519.1; XP_044373097.1; XP_044411817.1; XP_044418932.1; XP_044390710.1; XP_044339487.1; XP_044358193.1; XP_044424578.1; XP_044384212.1; XP_044371902.1; XP_044367846.1; XP_044383227.1; XP_044365267.1	0	3	0.51	0	1	1	541.623	1622.85	1622.85	1.99	0.00107	1.57151e+06	CID (Collision Induced Dissociation)	MS2	3.041	87.1781	23846	PD_2.raw	3.51	0.002356	0.03798
	Sequest HT (A11)	Unambiguous	LAVNLIPFPR		2	17	XP_044339487.1; XP_044424578.1	XP_044377189.1; XP_044341745.1; XP_044350540.1; XP_044408474.1; XP_044335519.1; XP_044373097.1; XP_044411817.1; XP_044418932.1; XP_044390710.1; XP_044339487.1; XP_044358193.1; XP_044424578.1; XP_044384212.1; XP_044371902.1; XP_044367846.1; XP_044383227.1; XP_044365267.1	0	2	0.4102	0	1	1	570.351	1139.7	1139.69	1.92	0.00109	4.26681e+06	CID (Collision Induced Dissociation)	MS2	1.017	71.3649	19118	PD_2.raw	3.34	0.002356	0.02366
	Sequest HT (A11)	Unambiguous	LAVNLIPFPR		2	17	XP_044339487.1; XP_044424578.1	XP_044377189.1; XP_044341745.1; XP_044350540.1; XP_044408474.1; XP_044335519.1; XP_044373097.1; XP_044411817.1; XP_044418932.1; XP_044390710.1; XP_044339487.1; XP_044358193.1; XP_044424578.1; XP_044384212.1; XP_044371902.1; XP_044367846.1; XP_044383227.1; XP_044365267.1	0	2	0.3988	0	1	1	570.352	1139.7	1139.69	2.02	0.00115	3.50463e+06	CID (Collision Induced Dissociation)	MS2	1.273	71.3153	19105	PD_2.raw	3.41	0.002356	0.01838
	Sequest HT (A11)	Unambiguous	YAGDSDLQLER		1	5	XP_044424578.1	XP_044411817.1; XP_044418932.1; XP_044390710.1; XP_044424578.1; XP_044383227.1	0	2	0.4947	0	1	1	633.804	1266.6	1266.6	4.18	0.00265	4.75382e+06	CID (Collision Induced Dissociation)	MS2	1.489	38.6935	9128	PD_2.raw	3.78	0.002356	0.01795
	Sequest HT (A11)	Unambiguous	YAGDSDLQLER		1	5	XP_044424578.1	XP_044411817.1; XP_044418932.1; XP_044390710.1; XP_044424578.1; XP_044383227.1	0	2	0.5607	0	1	1	633.804	1266.6	1266.6	4.08	0.00259	4.68239e+06	CID (Collision Induced Dissociation)	MS2	1.432	38.6375	9112	PD_2.raw	3.46	0.002356	0.02292
	Sequest HT (A11)	Unambiguous	YAGDSDLQLER		1	5	XP_044424578.1	XP_044411817.1; XP_044418932.1; XP_044390710.1; XP_044424578.1; XP_044383227.1	0	2	0.5027	0	1	1	633.804	1266.6	1266.6	4.08	0.00259	3.20533e+06	CID (Collision Induced Dissociation)	MS2	4.367	38.4161	9050	PD_2.raw	3.66	0.002356	0.01842
	Sequest HT (A11)	Unambiguous	EVDEQMLNVQNK		1	8	XP_044424578.1	XP_044377189.1; XP_044411817.1; XP_044418932.1; XP_044390710.1; XP_044424578.1; XP_044384212.1; XP_044371902.1; XP_044383227.1	0	1	0.3529	0	1	2	1446.69	1446.69	1446.69	3.3	0.00477	159164	CID (Collision Induced Dissociation)	MS2	50	42.1255	10129	PD_2.raw	3.06	0.002356	0.046
	Sequest HT (A11)	Unambiguous	MREILHIQGGQcGNQIGAK	C12(Carbamidomethyl)	1	14	XP_044424578.1	XP_044377189.1; XP_044341745.1; XP_044350540.1; XP_044373097.1; XP_044411817.1; XP_044418932.1; XP_044390710.1; XP_044358193.1; XP_044424578.1; XP_044384212.1; XP_044371902.1; XP_044367846.1; XP_044383227.1; XP_044365267.1	1	3	0.4923	0	1	1	704.026	2110.06	2110.06	-0.03	-2e-05	123041	CID (Collision Induced Dissociation)	MS2	15.153	42.0706	10114	PD_2.raw	3.92	0.002356	0.09645
	Sequest HT (A11)	Unambiguous	EILHIQGGQcGNQIGAK	C10(Carbamidomethyl)	1	14	XP_044424578.1	XP_044377189.1; XP_044341745.1; XP_044350540.1; XP_044373097.1; XP_044411817.1; XP_044418932.1; XP_044390710.1; XP_044358193.1; XP_044424578.1; XP_044384212.1; XP_044371902.1; XP_044367846.1; XP_044383227.1; XP_044365267.1	0	3	0.4306	0	1	1	608.313	1822.92	1822.92	0.76	0.00046	124640	CID (Collision Induced Dissociation)	MS2	15.708	41.6137	9983	PD_2.raw	3.53	0.002356	0.01747
	Sequest HT (A11)	Unambiguous	EVDEQMLNVQNK		1	8	XP_044424578.1	XP_044377189.1; XP_044411817.1; XP_044418932.1; XP_044390710.1; XP_044424578.1; XP_044384212.1; XP_044371902.1; XP_044383227.1	0	1	0.3393	0	1	2	1446.69	1446.69	1446.69	1.02	0.00148	152790	CID (Collision Induced Dissociation)	MS2	50	41.859	10053	PD_2.raw	2.8	0.002356	0.0778
	Sequest HT (A11)	Unambiguous	YLTASAMFR		2	15	XP_044339487.1; XP_044424578.1	XP_044377189.1; XP_044341745.1; XP_044350540.1; XP_044408474.1; XP_044335519.1; XP_044373097.1; XP_044411817.1; XP_044418932.1; XP_044339487.1; XP_044358193.1; XP_044424578.1; XP_044384212.1; XP_044371902.1; XP_044367846.1; XP_044365267.1	0	2	0.2778	0	1	1	530.27	1059.53	1059.53	2.81	0.00149	2.53974e+06	CID (Collision Induced Dissociation)	MS2	2.438	56.0303	14366	PD_2.raw	2.16	0.002356	0.07193
	Sequest HT (A11)	Unambiguous	YLTASAMFR		2	15	XP_044339487.1; XP_044424578.1	XP_044377189.1; XP_044341745.1; XP_044350540.1; XP_044408474.1; XP_044335519.1; XP_044373097.1; XP_044411817.1; XP_044418932.1; XP_044339487.1; XP_044358193.1; XP_044424578.1; XP_044384212.1; XP_044371902.1; XP_044367846.1; XP_044365267.1	0	2	0.3633	0	1	1	530.27	1059.53	1059.53	2.58	0.00137	1.48326e+06	CID (Collision Induced Dissociation)	MS2	3.107	55.9853	14354	PD_2.raw	2.45	0.002356	0.09278
High	XP_044388213.1	DNA-directed RNA polymerases II, IV and V subunit 3-like [Triticum aestivum]	0	22.225	42.9003	9	19	9	1	331	36.7	4.88	76.12	9
	Identifying Node	PSM Ambiguity	Annotated Sequence	Modifications	# Protein Groups	# Proteins	Master Protein Accessions	Protein Accessions	# Missed Cleavages	Charge	DeltaScore	DeltaCn	Rank	Search Engine Rank	m/z [Da]	MH+ [Da]	Theo. MH+ [Da]	DeltaM [ppm]	Deltam/z [Da]	Intensity	Activation Type	MS Order	Ion Inject Time [ms]	RT [min]	First Scan	Spectrum File	XCorr	Percolator q-Value	Percolator PEP
	Sequest HT (A11)	Selected	LGLIPLTSSAAMSMR		1	3	XP_044388213.1	XP_044388213.1; XP_044396583.1; XP_044380751.1	0	2	0.0387	0	1	1	774.42	1547.83	1547.83	2.93	0.00227	1.85532e+06	CID (Collision Induced Dissociation)	MS2	3.275	71.2135	19076	PD_2.raw	3.36	0	0.01508
	Sequest HT (A11)	Unambiguous	LQDDDGDLGELGAHLIGG		1	3	XP_044388213.1	XP_044388213.1; XP_044396583.1; XP_044380751.1	0	2	0.5374	0	1	1	897.931	1794.85	1794.85	2.35	0.00211	2.00451e+06	CID (Collision Induced Dissociation)	MS2	4.115	75.8807	20477	PD_2.raw	3.48	0	0.006071
	Sequest HT (A11)	Unambiguous	EYQQALGNVDAYEPDAAGDHR		1	3	XP_044388213.1	XP_044388213.1; XP_044396583.1; XP_044380751.1	0	2	0.7073	0	1	1	1160.01	2319.02	2319.03	-2.25	-0.00261	644958	CID (Collision Induced Dissociation)	MS2	4.773	52.9965	13417	PD_2.raw	5.09	0	0.001117
	Sequest HT (A11)	Unambiguous	EYQQALGNVDAYEPDAAGDHR		1	3	XP_044388213.1	XP_044388213.1; XP_044396583.1; XP_044380751.1	0	2	0.7106	0	1	1	1160.02	2319.04	2319.03	3.85	0.00447	1.36023e+06	CID (Collision Induced Dissociation)	MS2	4.158	52.874	13380	PD_2.raw	4.32	0	0.0005541
	Sequest HT (A11)	Unambiguous	EYQQALGNVDAYEPDAAGDHR		1	3	XP_044388213.1	XP_044388213.1; XP_044396583.1; XP_044380751.1	0	2	0.6611	0	1	1	1160.02	2319.04	2319.03	3.85	0.00447	1.36023e+06	CID (Collision Induced Dissociation)	MS2	4.157	52.8694	13378	PD_2.raw	4.81	0	0.0007102
	Sequest HT (A11)	Unambiguous	INQELMETLTLEEK		1	2	XP_044388213.1	XP_044388213.1; XP_044396583.1	0	2	0.5196	0	1	1	845.935	1690.86	1690.86	4.09	0.00346	3409473	CID (Collision Induced Dissociation)	MS2	2.252	68.8548	18355	PD_2.raw	5.37	0	0.001008
	Sequest HT (A11)	Unambiguous	AEAMGKPGLVEINAK		1	6	XP_044388213.1	XP_044388213.1; XP_044443808.1; XP_044396583.1; XP_044380751.1; XP_044425180.1; XP_044435662.1	0	2	0.5529	0	1	1	764.416	1527.82	1527.82	3.15	0.00241	1.17127e+06	CID (Collision Induced Dissociation)	MS2	5.578	42.5222	10246	PD_2.raw	4.63	0	0.00135
	Sequest HT (A11)	Unambiguous	INQELMETLTLEEK		1	2	XP_044388213.1	XP_044388213.1; XP_044396583.1	0	2	0.493	0	1	1	845.933	1690.86	1690.86	1.56	0.00132	3.59105e+06	CID (Collision Induced Dissociation)	MS2	2.501	68.6759	18300	PD_2.raw	5.03	0	0.001084
	Sequest HT (A11)	Unambiguous	LQDDDGDLGELGAHLIGG		1	3	XP_044388213.1	XP_044388213.1; XP_044396583.1; XP_044380751.1	0	2	0.6884	0	1	1	897.931	1794.85	1794.85	1.94	0.00174	1.36878e+06	CID (Collision Induced Dissociation)	MS2	6.582	78.0119	21113	PD_2.raw	3.98	0	0.006982
	Sequest HT (A11)	Unambiguous	WSPAATVTFMYEPDIR		1	2	XP_044388213.1	XP_044388213.1; XP_044396583.1	0	2	0.4479	0	1	1	942.455	1883.9	1883.9	1.98	0.00186	1251855	CID (Collision Induced Dissociation)	MS2	6.013	84.4608	23034	PD_2.raw	4.22	0	0.0008473
	Sequest HT (A11)	Unambiguous	EYQQALGNVDAYEPDAAGDHR		1	3	XP_044388213.1	XP_044388213.1; XP_044396583.1; XP_044380751.1	0	2	0.689	0	1	1	1160.02	2319.03	2319.03	1.75	0.00203	2.01887e+06	CID (Collision Induced Dissociation)	MS2	2.903	53.1718	13472	PD_2.raw	4.18	0	0.007289
	Sequest HT (A11)	Unambiguous	VMIAEVPTVAIDLVEIESNSSVLNDEFIAHR		1	1	XP_044388213.1	XP_044388213.1	0	3	0.2453	0	1	1	1137.59	3410.75	3410.75	1.11	0.00126	817078	CID (Collision Induced Dissociation)	MS2	2.602	114.842	32142	PD_2.raw	2.12	0.002356	0.1125
	Sequest HT (A11)	Selected	LGLIPLTSSAAMSMR		1	3	XP_044388213.1	XP_044388213.1; XP_044396583.1; XP_044380751.1	0	2	0.0266	0	1	1	774.419	1547.83	1547.83	1.51	0.00117	1.73825e+06	CID (Collision Induced Dissociation)	MS2	4.774	71.1552	19058	PD_2.raw	2.63	0.002356	0.1012
	Sequest HT (A11)	Unambiguous	DTDASMANALR		1	4	XP_044388213.1	XP_044388213.1; XP_044396583.1; XP_044380751.1; XP_044425180.1	0	2	0.5378	0	1	1	582.771	1164.53	1164.53	2.88	0.00168	699467	CID (Collision Induced Dissociation)	MS2	5.13	36.9376	8616	PD_2.raw	3.31	0.002356	0.02378
	Sequest HT (A11)	Unambiguous	AEAMGKPGLVEINAK		1	6	XP_044388213.1	XP_044388213.1; XP_044443808.1; XP_044396583.1; XP_044380751.1; XP_044425180.1; XP_044435662.1	0	2	0.5915	0	1	1	764.416	1527.83	1527.82	3.39	0.00259	1.30724e+06	CID (Collision Induced Dissociation)	MS2	5.053	42.5845	10266	PD_2.raw	4.26	0.002356	0.03094
	Sequest HT (A11)	Unambiguous	KAEAMGKPGLVEINAK		1	6	XP_044388213.1	XP_044388213.1; XP_044443808.1; XP_044396583.1; XP_044380751.1; XP_044425180.1; XP_044435662.1	1	2	0.4139	0	1	1	828.46	1655.91	1655.91	-0.85	-0.0007	755737	CID (Collision Induced Dissociation)	MS2	8.616	32.0166	7181	PD_2.raw	4.59	0.002356	0.02093
	Sequest HT (A11)	Unambiguous	KAEAMGKPGLVEINAK		1	6	XP_044388213.1	XP_044388213.1; XP_044443808.1; XP_044396583.1; XP_044380751.1; XP_044425180.1; XP_044435662.1	1	3	0.4476	0	1	1	552.645	1655.92	1655.91	2.72	0.0015	11982738	CID (Collision Induced Dissociation)	MS2	0.345	31.9259	7148	PD_2.raw	3.82	0.002356	0.0182
	Sequest HT (A11)	Unambiguous	KAEAMGKPGLVEINAK		1	6	XP_044388213.1	XP_044388213.1; XP_044443808.1; XP_044396583.1; XP_044380751.1; XP_044425180.1; XP_044435662.1	1	3	0.4519	0	1	1	552.644	1655.92	1655.91	1.84	0.00101	11082810	CID (Collision Induced Dissociation)	MS2	0.357	31.8659	7130	PD_2.raw	3.74	0.002356	0.04181
	Sequest HT (A11)	Unambiguous	KAEAMGKPGLVEINAK		1	6	XP_044388213.1	XP_044388213.1; XP_044443808.1; XP_044396583.1; XP_044380751.1; XP_044425180.1; XP_044435662.1	1	3	0.3091	0	1	1	552.645	1655.92	1655.91	2.83	0.00156	3285036	CID (Collision Induced Dissociation)	MS2	0.762	31.5315	7029	PD_2.raw	3.17	0.002356	0.06642
High	XP_044336839.1	60S acidic ribosomal protein P2B-like [Triticum aestivum]	0	18.83	60.177	5	24	5	1	113	11.5	4.41	97.59	5
	Identifying Node	PSM Ambiguity	Annotated Sequence	Modifications	# Protein Groups	# Proteins	Master Protein Accessions	Protein Accessions	# Missed Cleavages	Charge	DeltaScore	DeltaCn	Rank	Search Engine Rank	m/z [Da]	MH+ [Da]	Theo. MH+ [Da]	DeltaM [ppm]	Deltam/z [Da]	Intensity	Activation Type	MS Order	Ion Inject Time [ms]	RT [min]	First Scan	Spectrum File	XCorr	Percolator q-Value	Percolator PEP
	Sequest HT (A11)	Unambiguous	FAAVPSGGGAIAVGAPAAASGGAAAPAAESK		1	2	XP_044336839.1	XP_044410148.1; XP_044336839.1	0	2	0.7152	0	1	1	1276.66	2552.32	2552.31	3.35	0.00428	1.01421e+06	CID (Collision Induced Dissociation)	MS2	3.483	59.5506	15471	PD_2.raw	4.6	0	2.925e-05
	Sequest HT (A11)	Unambiguous	FAAVPSGGGAIAVGAPAAASGGAAAPAAESK		1	2	XP_044336839.1	XP_044410148.1; XP_044336839.1	0	2	0.6758	0	1	1	1276.66	2552.31	2552.31	1.63	0.00208	2.13643e+06	CID (Collision Induced Dissociation)	MS2	4.307	59.6026	15486	PD_2.raw	4.72	0	5.058e-05
	Sequest HT (A11)	Unambiguous	FAAVPSGGGAIAVGAPAAASGGAAAPAAESK		1	2	XP_044336839.1	XP_044410148.1; XP_044336839.1	0	2	0.7062	0	1	1	1276.66	2552.32	2552.31	2.97	0.00379	2.8096e+06	CID (Collision Induced Dissociation)	MS2	1.774	59.7144	15520	PD_2.raw	4.8	0	1.33219e-05
	Sequest HT (A11)	Unambiguous	FAAVPSGGGAIAVGAPAAASGGAAAPAAESK		1	2	XP_044336839.1	XP_044410148.1; XP_044336839.1	0	3	0.5626	0	1	1	851.444	2552.32	2552.31	2.68	0.00228	3.06432e+06	CID (Collision Induced Dissociation)	MS2	1.367	60.7679	15847	PD_2.raw	4.71	0	0.008302
	Sequest HT (A11)	Unambiguous	NILDSVGAEADEEKLEFLLAELK		1	3	XP_044336839.1	XP_044410148.1; XP_044450611.1; XP_044336839.1	1	2	0.5775	0	1	1	1273.67	2546.33	2546.32	1.13	0.00144	591305	CID (Collision Induced Dissociation)	MS2	5.134	107.997	30057	PD_2.raw	4.45	0	0.001441
	Sequest HT (A11)	Unambiguous	EKFAAVPSGGGAIAVGAPAAASGGAAAPAAESK		1	2	XP_044336839.1	XP_044410148.1; XP_044336839.1	1	3	0.6771	0	1	1	937.158	2809.46	2809.45	4.52	0.00424	614535	CID (Collision Induced Dissociation)	MS2	2.877	57.1638	14720	PD_2.raw	5.42	0	0.0007235
	Sequest HT (A11)	Unambiguous	EKFAAVPSGGGAIAVGAPAAASGGAAAPAAESK		1	2	XP_044336839.1	XP_044410148.1; XP_044336839.1	1	3	0.6284	0	1	1	937.156	2809.45	2809.45	2.18	0.00204	1.14417e+06	CID (Collision Induced Dissociation)	MS2	2.47	57.2098	14733	PD_2.raw	4.79	0	0.001115
	Sequest HT (A11)	Unambiguous	NILDSVGAEADEEKLEFLLAELK		1	3	XP_044336839.1	XP_044410148.1; XP_044450611.1; XP_044336839.1	1	2	0.5724	0	1	1	1273.67	2546.33	2546.32	2.76	0.00351	980093	CID (Collision Induced Dissociation)	MS2	2.761	104.935	29136	PD_2.raw	4.49	0	0.00317
	Sequest HT (A11)	Unambiguous	NILDSVGAEADEEKLEFLLAELK		1	3	XP_044336839.1	XP_044410148.1; XP_044450611.1; XP_044336839.1	1	2	0.6545	0	1	1	1273.67	2546.33	2546.32	1.99	0.00254	1.21081e+06	CID (Collision Induced Dissociation)	MS2	3.399	104.864	29113	PD_2.raw	4.95	0	0.0008861
	Sequest HT (A11)	Unambiguous	GKDITEVIASGR		1	3	XP_044336839.1	XP_044410148.1; XP_044450611.1; XP_044336839.1	1	2	0.6238	0	1	1	623.347	1245.69	1245.68	5.68	0.00354	3.41451e+06	CID (Collision Induced Dissociation)	MS2	5.089	34.3024	7840	PD_2.raw	4.28	0	0.008247
	Sequest HT (A11)	Unambiguous	GKDITEVIASGR		1	3	XP_044336839.1	XP_044410148.1; XP_044450611.1; XP_044336839.1	1	2	0.6037	0	1	1	623.347	1245.69	1245.68	5.19	0.00323	1.84031e+06	CID (Collision Induced Dissociation)	MS2	2.754	35.5829	8213	PD_2.raw	3.81	0	0.01586
	Sequest HT (A11)	Unambiguous	GKDITEVIASGR		1	3	XP_044336839.1	XP_044410148.1; XP_044450611.1; XP_044336839.1	1	2	0.5429	0	1	1	623.347	1245.69	1245.68	5.68	0.00354	1.91394e+06	CID (Collision Induced Dissociation)	MS2	2.465	34.4308	7877	PD_2.raw	4.2	0	0.007966
	Sequest HT (A11)	Unambiguous	NILDSVGAEADEEKLEFLLAELK		1	3	XP_044336839.1	XP_044410148.1; XP_044450611.1; XP_044336839.1	1	2	0.6544	0	1	1	1273.67	2546.33	2546.32	1.99	0.00254	1.21081e+06	CID (Collision Induced Dissociation)	MS2	2.652	104.857	29110	PD_2.raw	5.18	0	0.001431
	Sequest HT (A11)	Unambiguous	NILDSVGAEADEEKLEFLLAELK		1	3	XP_044336839.1	XP_044410148.1; XP_044450611.1; XP_044336839.1	1	2	0.5725	0	1	1	1273.67	2546.33	2546.32	4.29	0.00547	1.32651e+06	CID (Collision Induced Dissociation)	MS2	2.424	104.797	29092	PD_2.raw	5.1	0	0.00088
	Sequest HT (A11)	Unambiguous	NILDSVGAEADEEKLEFLLAELK		1	3	XP_044336839.1	XP_044410148.1; XP_044450611.1; XP_044336839.1	1	2	0.5749	0	1	1	1273.67	2546.33	2546.32	2.95	0.00376	1.16574e+06	CID (Collision Induced Dissociation)	MS2	7.289	104.632	29043	PD_2.raw	4.87	0	0.0007673
	Sequest HT (A11)	Unambiguous	FAAVPSGGGAIAVGAPAAASGGAAAPAAESK		1	2	XP_044336839.1	XP_044410148.1; XP_044336839.1	0	3	0.6383	0	1	1	851.444	2552.32	2552.31	3.32	0.00283	3.26435e+06	CID (Collision Induced Dissociation)	MS2	1.282	60.7051	15827	PD_2.raw	4.81	0.002356	0.01699
	Sequest HT (A11)	Unambiguous	NILDSVGAEADEEKLEFLLAELK		1	3	XP_044336839.1	XP_044410148.1; XP_044450611.1; XP_044336839.1	1	3	0.5065	0	1	1	849.449	2546.33	2546.32	3.74	0.00317	2.32493e+06	CID (Collision Induced Dissociation)	MS2	1.28	107.419	29882	PD_2.raw	3.06	0.002356	0.03857
	Sequest HT (A11)	Unambiguous	NILDSVGAEADEEKLEFLLAELK		1	3	XP_044336839.1	XP_044410148.1; XP_044450611.1; XP_044336839.1	1	3	0.5466	0	1	1	849.449	2546.33	2546.32	3.74	0.00317	1.53321e+06	CID (Collision Induced Dissociation)	MS2	1.468	107.478	29900	PD_2.raw	3.11	0.002356	0.045
	Sequest HT (A11)	Unambiguous	GKDITEVIASGR		1	3	XP_044336839.1	XP_044410148.1; XP_044450611.1; XP_044336839.1	1	2	0.5812	0	1	1	623.347	1245.69	1245.68	5.39	0.00335	1.50924e+06	CID (Collision Induced Dissociation)	MS2	2.89	35.5226	8195	PD_2.raw	3.82	0.002356	0.01998
	Sequest HT (A11)	Unambiguous	DITEVIASGR		1	3	XP_044336839.1	XP_044410148.1; XP_044450611.1; XP_044336839.1	0	2	0.3184	0	1	1	530.786	1060.56	1060.56	1.58	0.00084	2408488	CID (Collision Induced Dissociation)	MS2	2.411	51.6505	13000	PD_2.raw	2.23	0.002356	0.07943
	Sequest HT (A11)	Unambiguous	DITEVIASGR		1	3	XP_044336839.1	XP_044410148.1; XP_044450611.1; XP_044336839.1	0	1	0.4962	0	1	1	1060.57	1060.57	1060.56	2.34	0.00248	1218697	CID (Collision Induced Dissociation)	MS2	11.459	50.4882	12641	PD_2.raw	2.6	0.002356	0.0987
	Sequest HT (A11)	Unambiguous	NILDSVGAEADEEKLEFLLAELK		1	3	XP_044336839.1	XP_044410148.1; XP_044450611.1; XP_044336839.1	1	3	0.3375	0	1	1	849.449	2546.33	2546.32	2.94	0.0025	1.00368e+06	CID (Collision Induced Dissociation)	MS2	3.664	104.411	28977	PD_2.raw	3.2	0.006134	0.1869
	Sequest HT (A11)	Unambiguous	DITEVIASGR		1	3	XP_044336839.1	XP_044410148.1; XP_044450611.1; XP_044336839.1	0	1	0.4721	0	1	1	1060.57	1060.57	1060.56	3.15	0.00334	972550	CID (Collision Induced Dissociation)	MS2	14.359	50.4363	12626	PD_2.raw	2.33	0.006134	0.1761
	Sequest HT (A11)	Unambiguous	DITEVIASGR		1	3	XP_044336839.1	XP_044410148.1; XP_044450611.1; XP_044336839.1	0	2	0.4444	0	1	1	530.786	1060.56	1060.56	1.46	0.00078	2.24951e+06	CID (Collision Induced Dissociation)	MS2	2.812	51.7151	13021	PD_2.raw	2.07	0.006134	0.1722
High	XP_044339487.1	tubulin beta-5 chain [Triticum aestivum]	0	18.419	23.0425	8	18	2	1	447	50.3	4.83	58.87	8
	Identifying Node	PSM Ambiguity	Annotated Sequence	Modifications	# Protein Groups	# Proteins	Master Protein Accessions	Protein Accessions	# Missed Cleavages	Charge	DeltaScore	DeltaCn	Rank	Search Engine Rank	m/z [Da]	MH+ [Da]	Theo. MH+ [Da]	DeltaM [ppm]	Deltam/z [Da]	Intensity	Activation Type	MS Order	Ion Inject Time [ms]	RT [min]	First Scan	Spectrum File	XCorr	Percolator q-Value	Percolator PEP
	Sequest HT (A11)	Unambiguous	EVDEQMINVQNK		1	6	XP_044339487.1	XP_044341745.1; XP_044350540.1; XP_044408474.1; XP_044335519.1; XP_044339487.1; XP_044358193.1	0	2	0.455	0	1	1	723.85	1446.69	1446.69	2.57	0.00186	1.50485e+06	CID (Collision Induced Dissociation)	MS2	3.654	39.7246	9439	PD_2.raw	3.89	0	0.008513
	Sequest HT (A11)	Unambiguous	GHYTEGAELIDSVLDVVR		2	17	XP_044339487.1; XP_044424578.1	XP_044377189.1; XP_044341745.1; XP_044350540.1; XP_044408474.1; XP_044335519.1; XP_044373097.1; XP_044411817.1; XP_044418932.1; XP_044390710.1; XP_044339487.1; XP_044358193.1; XP_044424578.1; XP_044384212.1; XP_044371902.1; XP_044367846.1; XP_044383227.1; XP_044365267.1	0	3	0.4151	0	1	1	658.339	1973	1973	2.8	0.00184	5768949	CID (Collision Induced Dissociation)	MS2	0.652	93.9806	25855	PD_2.raw	3.83	0	0.001567
	Sequest HT (A11)	Unambiguous	GHYTEGAELIDSVLDVVR		2	17	XP_044339487.1; XP_044424578.1	XP_044377189.1; XP_044341745.1; XP_044350540.1; XP_044408474.1; XP_044335519.1; XP_044373097.1; XP_044411817.1; XP_044418932.1; XP_044390710.1; XP_044339487.1; XP_044358193.1; XP_044424578.1; XP_044384212.1; XP_044371902.1; XP_044367846.1; XP_044383227.1; XP_044365267.1	0	2	0.6392	0	1	1	987.008	1973.01	1973	6.21	0.00612	1.09348e+06	CID (Collision Induced Dissociation)	MS2	2.767	93.9246	25839	PD_2.raw	5.82	0	0.000104
	Sequest HT (A11)	Unambiguous	GHYTEGAELIDSVLDVVR		2	17	XP_044339487.1; XP_044424578.1	XP_044377189.1; XP_044341745.1; XP_044350540.1; XP_044408474.1; XP_044335519.1; XP_044373097.1; XP_044411817.1; XP_044418932.1; XP_044390710.1; XP_044339487.1; XP_044358193.1; XP_044424578.1; XP_044384212.1; XP_044371902.1; XP_044367846.1; XP_044383227.1; XP_044365267.1	0	3	0.4812	0	1	1	658.339	1973	1973	2.61	0.00172	7241481	CID (Collision Induced Dissociation)	MS2	0.625	93.9104	25833	PD_2.raw	3.99	0	0.006567
	Sequest HT (A11)	Unambiguous	NSSYFVEWIPNNVK		2	17	XP_044339487.1; XP_044424578.1	XP_044377189.1; XP_044341745.1; XP_044350540.1; XP_044408474.1; XP_044335519.1; XP_044373097.1; XP_044411817.1; XP_044418932.1; XP_044390710.1; XP_044339487.1; XP_044358193.1; XP_044424578.1; XP_044384212.1; XP_044371902.1; XP_044367846.1; XP_044383227.1; XP_044365267.1	0	2	0.4764	0	1	1	848.923	1696.84	1696.83	3.01	0.00256	1.99506e+06	CID (Collision Induced Dissociation)	MS2	1.998	70.6869	18915	PD_2.raw	2.96	0.002356	0.05139
	Sequest HT (A11)	Unambiguous	LAVNLIPFPR		2	17	XP_044339487.1; XP_044424578.1	XP_044377189.1; XP_044341745.1; XP_044350540.1; XP_044408474.1; XP_044335519.1; XP_044373097.1; XP_044411817.1; XP_044418932.1; XP_044390710.1; XP_044339487.1; XP_044358193.1; XP_044424578.1; XP_044384212.1; XP_044371902.1; XP_044367846.1; XP_044383227.1; XP_044365267.1	0	2	0.3726	0	1	1	570.351	1139.7	1139.69	1.92	0.00109	2.99124e+06	CID (Collision Induced Dissociation)	MS2	1.999	72.2184	19376	PD_2.raw	3.14	0.002356	0.03242
	Sequest HT (A11)	Unambiguous	LAVNLIPFPR		2	17	XP_044339487.1; XP_044424578.1	XP_044377189.1; XP_044341745.1; XP_044350540.1; XP_044408474.1; XP_044335519.1; XP_044373097.1; XP_044411817.1; XP_044418932.1; XP_044390710.1; XP_044339487.1; XP_044358193.1; XP_044424578.1; XP_044384212.1; XP_044371902.1; XP_044367846.1; XP_044383227.1; XP_044365267.1	0	2	0.4695	0	1	1	570.351	1139.7	1139.69	1.92	0.00109	2.48313e+06	CID (Collision Induced Dissociation)	MS2	2.818	72.284	19397	PD_2.raw	2.79	0.002356	0.06862
	Sequest HT (A11)	Unambiguous	LHFFMVGFAPLTSR		2	17	XP_044339487.1; XP_044424578.1	XP_044377189.1; XP_044341745.1; XP_044350540.1; XP_044408474.1; XP_044335519.1; XP_044373097.1; XP_044411817.1; XP_044418932.1; XP_044390710.1; XP_044339487.1; XP_044358193.1; XP_044424578.1; XP_044384212.1; XP_044371902.1; XP_044367846.1; XP_044383227.1; XP_044365267.1	0	3	0.51	0	1	1	541.623	1622.85	1622.85	1.99	0.00107	1.57151e+06	CID (Collision Induced Dissociation)	MS2	3.041	87.1781	23846	PD_2.raw	3.51	0.002356	0.03798
	Sequest HT (A11)	Unambiguous	LAVNLIPFPR		2	17	XP_044339487.1; XP_044424578.1	XP_044377189.1; XP_044341745.1; XP_044350540.1; XP_044408474.1; XP_044335519.1; XP_044373097.1; XP_044411817.1; XP_044418932.1; XP_044390710.1; XP_044339487.1; XP_044358193.1; XP_044424578.1; XP_044384212.1; XP_044371902.1; XP_044367846.1; XP_044383227.1; XP_044365267.1	0	2	0.4102	0	1	1	570.351	1139.7	1139.69	1.92	0.00109	4.26681e+06	CID (Collision Induced Dissociation)	MS2	1.017	71.3649	19118	PD_2.raw	3.34	0.002356	0.02366
	Sequest HT (A11)	Unambiguous	AVLMDLEPGTMDSVR		1	11	XP_044339487.1	XP_044377189.1; XP_044341745.1; XP_044350540.1; XP_044408474.1; XP_044335519.1; XP_044390710.1; XP_044339487.1; XP_044358193.1; XP_044384212.1; XP_044371902.1; XP_044383227.1	0	2	0.5766	0	1	1	817.403	1633.8	1633.79	3.74	0.00305	1.45021e+06	CID (Collision Induced Dissociation)	MS2	1.545	67.8151	18033	PD_2.raw	3.59	0.002356	0.06281
	Sequest HT (A11)	Unambiguous	LAVNLIPFPR		2	17	XP_044339487.1; XP_044424578.1	XP_044377189.1; XP_044341745.1; XP_044350540.1; XP_044408474.1; XP_044335519.1; XP_044373097.1; XP_044411817.1; XP_044418932.1; XP_044390710.1; XP_044339487.1; XP_044358193.1; XP_044424578.1; XP_044384212.1; XP_044371902.1; XP_044367846.1; XP_044383227.1; XP_044365267.1	0	2	0.3988	0	1	1	570.352	1139.7	1139.69	2.02	0.00115	3.50463e+06	CID (Collision Induced Dissociation)	MS2	1.273	71.3153	19105	PD_2.raw	3.41	0.002356	0.01838
	Sequest HT (A11)	Unambiguous	EVDEQMINVQNK		1	6	XP_044339487.1	XP_044341745.1; XP_044350540.1; XP_044408474.1; XP_044335519.1; XP_044339487.1; XP_044358193.1	0	1	0.3529	0	1	1	1446.69	1446.69	1446.69	3.3	0.00477	159164	CID (Collision Induced Dissociation)	MS2	50	42.1255	10129	PD_2.raw	3.06	0.002356	0.046
	Sequest HT (A11)	Unambiguous	EVDEQMINVQNK		1	6	XP_044339487.1	XP_044341745.1; XP_044350540.1; XP_044408474.1; XP_044335519.1; XP_044339487.1; XP_044358193.1	0	1	0.3393	0	1	1	1446.69	1446.69	1446.69	1.02	0.00148	152790	CID (Collision Induced Dissociation)	MS2	50	41.859	10053	PD_2.raw	2.8	0.002356	0.0778
	Sequest HT (A11)	Unambiguous	YLTASAMFR		2	15	XP_044339487.1; XP_044424578.1	XP_044377189.1; XP_044341745.1; XP_044350540.1; XP_044408474.1; XP_044335519.1; XP_044373097.1; XP_044411817.1; XP_044418932.1; XP_044339487.1; XP_044358193.1; XP_044424578.1; XP_044384212.1; XP_044371902.1; XP_044367846.1; XP_044365267.1	0	2	0.2778	0	1	1	530.27	1059.53	1059.53	2.81	0.00149	2.53974e+06	CID (Collision Induced Dissociation)	MS2	2.438	56.0303	14366	PD_2.raw	2.16	0.002356	0.07193
	Sequest HT (A11)	Unambiguous	YLTASAMFR		2	15	XP_044339487.1; XP_044424578.1	XP_044377189.1; XP_044341745.1; XP_044350540.1; XP_044408474.1; XP_044335519.1; XP_044373097.1; XP_044411817.1; XP_044418932.1; XP_044339487.1; XP_044358193.1; XP_044424578.1; XP_044384212.1; XP_044371902.1; XP_044367846.1; XP_044365267.1	0	2	0.3633	0	1	1	530.27	1059.53	1059.53	2.58	0.00137	1.48326e+06	CID (Collision Induced Dissociation)	MS2	3.107	55.9853	14354	PD_2.raw	2.45	0.002356	0.09278
	Sequest HT (A11)	Unambiguous	YVGTSDLQLER		1	5	XP_044339487.1	XP_044343796.1; XP_044343794.1; XP_044408474.1; XP_044335519.1; XP_044339487.1	0	2	0.4059	0	1	1	640.829	1280.65	1280.65	2.11	0.00135	1.54838e+06	CID (Collision Induced Dissociation)	MS2	2.741	45.9572	11272	PD_2.raw	2.71	0.002356	0.06834
	Sequest HT (A11)	Unambiguous	YVGTSDLQLER		1	5	XP_044339487.1	XP_044343796.1; XP_044343794.1; XP_044408474.1; XP_044335519.1; XP_044339487.1	0	2	0.4528	0	1	1	640.83	1280.65	1280.65	3.54	0.00226	2.3687e+06	CID (Collision Induced Dissociation)	MS2	3.874	45.6768	11187	PD_2.raw	3.07	0.002356	0.03684
	Sequest HT (A11)	Unambiguous	YVGTSDLQLER		1	5	XP_044339487.1	XP_044343796.1; XP_044343794.1; XP_044408474.1; XP_044335519.1; XP_044339487.1	0	2	0.1907	0	1	1	640.829	1280.65	1280.65	2.01	0.00129	1.1787e+06	CID (Collision Induced Dissociation)	MS2	3.646	45.9029	11256	PD_2.raw	2.36	0.002356	0.07172
High	XP_044363443.1	vicilin-like seed storage protein At2g28490 [Triticum aestivum]	0	13.216	16.8959	6	18	2	1	509	55.4	6.62	56.95	6
	Identifying Node	PSM Ambiguity	Annotated Sequence	Modifications	# Protein Groups	# Proteins	Master Protein Accessions	Protein Accessions	# Missed Cleavages	Charge	DeltaScore	DeltaCn	Rank	Search Engine Rank	m/z [Da]	MH+ [Da]	Theo. MH+ [Da]	DeltaM [ppm]	Deltam/z [Da]	Intensity	Activation Type	MS Order	Ion Inject Time [ms]	RT [min]	First Scan	Spectrum File	XCorr	Percolator q-Value	Percolator PEP
	Sequest HT (A11)	Unambiguous	MMLGPELAAGLGVPQK		1	1	XP_044363443.1	XP_044363443.1	0	2	0.6791	0	1	1	806.435	1611.86	1611.86	1.5	0.00121	1.77173e+06	CID (Collision Induced Dissociation)	MS2	3.624	71.802	19250	PD_2.raw	4.3	0	0.0005498
	Sequest HT (A11)	Unambiguous	MMLGPELAAGLGVPQK		1	1	XP_044363443.1	XP_044363443.1	0	2	0.6298	0	1	1	806.435	1611.86	1611.86	2.41	0.00194	1627165	CID (Collision Induced Dissociation)	MS2	3.537	71.7444	19233	PD_2.raw	4.7	0	0.0003486
	Sequest HT (A11)	Unambiguous	TLFVPQYIDSNLILFVQR		2	3	XP_044369843.1; XP_044363443.1	XP_044369843.1; XP_044377882.1; XP_044363443.1	0	3	0.5461	0	1	1	722.74	2166.21	2166.2	4.8	0.00347	775801	CID (Collision Induced Dissociation)	MS2	3.62	105.995	29451	PD_2.raw	4.12	0	0.01272
	Sequest HT (A11)	Unambiguous	TLFVPQYIDSNLILFVQR		2	3	XP_044369843.1; XP_044363443.1	XP_044369843.1; XP_044377882.1; XP_044363443.1	0	3	0.419	0	1	1	722.739	2166.2	2166.2	3.45	0.00249	1.55261e+06	CID (Collision Induced Dissociation)	MS2	2.987	105.933	29432	PD_2.raw	3.89	0	0.008937
	Sequest HT (A11)	Unambiguous	NKPQFLTGPTSVLR		1	2	XP_044363443.1	XP_044377882.1; XP_044363443.1	0	2	0.1333	0	1	1	779.443	1557.88	1557.87	2.31	0.0018	1.26281e+06	CID (Collision Induced Dissociation)	MS2	3.321	56.9776	14661	PD_2.raw	3.3	0.002356	0.03513
	Sequest HT (A11)	Unambiguous	NKPQFLTGPTSVLR		1	2	XP_044363443.1	XP_044377882.1; XP_044363443.1	0	2	0.1755	0	1	1	779.443	1557.88	1557.87	2.31	0.0018	1.26281e+06	CID (Collision Induced Dissociation)	MS2	3.989	56.9963	14669	PD_2.raw	3.19	0.002356	0.04912
	Sequest HT (A11)	Unambiguous	NKPQFLTGPTSVLR		1	2	XP_044363443.1	XP_044377882.1; XP_044363443.1	0	2	0.1961	0	1	1	779.442	1557.88	1557.87	1.84	0.00143	1.83737e+06	CID (Collision Induced Dissociation)	MS2	3.791	57.0309	14677	PD_2.raw	3.06	0.002356	0.04219
	Sequest HT (A11)	Unambiguous	GGPFVFFGFTTSAR		2	3	XP_044369843.1; XP_044363443.1	XP_044369843.1; XP_044377882.1; XP_044363443.1	0	2	0.5262	0	1	1	745.878	1490.75	1490.74	4.37	0.00326	3.41951e+06	CID (Collision Induced Dissociation)	MS2	1.287	89.5005	24528	PD_2.raw	3.63	0.002356	0.0294
	Sequest HT (A11)	Unambiguous	GGPFVFFGFTTSAR		2	3	XP_044369843.1; XP_044363443.1	XP_044369843.1; XP_044377882.1; XP_044363443.1	0	2	0.462	0	1	1	745.877	1490.75	1490.74	2.98	0.00222	3346508	CID (Collision Induced Dissociation)	MS2	3.033	89.8085	24620	PD_2.raw	3.16	0.002356	0.03301
	Sequest HT (A11)	Unambiguous	TLFVPQYIDSNLILFVQR		2	3	XP_044369843.1; XP_044363443.1	XP_044369843.1; XP_044377882.1; XP_044363443.1	0	2	0.6534	0	1	1	1083.61	2166.2	2166.2	3.76	0.00408	1.35417e+06	CID (Collision Induced Dissociation)	MS2	5.942	104.393	28970	PD_2.raw	3.52	0.002356	0.03561
	Sequest HT (A11)	Unambiguous	TLFVPQYIDSNLILFVQR		2	3	XP_044369843.1; XP_044363443.1	XP_044369843.1; XP_044377882.1; XP_044363443.1	0	3	0.2368	0	1	1	722.739	2166.2	2166.2	3.7	0.00267	1.76827e+06	CID (Collision Induced Dissociation)	MS2	3.109	104.457	28989	PD_2.raw	3.04	0.002356	0.02549
	Sequest HT (A11)	Unambiguous	AGDVFWIPR		2	3	XP_044369843.1; XP_044363443.1	XP_044369843.1; XP_044377882.1; XP_044363443.1	0	2	0.3474	0	1	1	530.784	1060.56	1060.56	2.51	0.00133	2714675	CID (Collision Induced Dissociation)	MS2	2.546	64.5204	17022	PD_2.raw	2.85	0.002356	0.06657
	Sequest HT (A11)	Unambiguous	AGDVFWIPR		2	3	XP_044369843.1; XP_044363443.1	XP_044369843.1; XP_044377882.1; XP_044363443.1	0	2	0.3854	0	1	1	530.783	1060.56	1060.56	1.36	0.00072	2.7889e+06	CID (Collision Induced Dissociation)	MS2	2.311	64.5644	17034	PD_2.raw	2.88	0.002356	0.07566
	Sequest HT (A11)	Unambiguous	APEPYNLFDHEPSFR		2	3	XP_044369843.1; XP_044363443.1	XP_044369843.1; XP_044377882.1; XP_044363443.1	0	3	0.4258	0	1	1	606.954	1818.85	1818.84	1.85	0.00112	3.44323e+06	CID (Collision Induced Dissociation)	MS2	1.014	65.2305	17244	PD_2.raw	2.09	0.002356	0.07476
	Sequest HT (A11)	Unambiguous	APEPYNLFDHEPSFR		2	3	XP_044369843.1; XP_044363443.1	XP_044369843.1; XP_044377882.1; XP_044363443.1	0	3	0.5772	0	1	1	606.954	1818.85	1818.84	1.85	0.00112	5623431	CID (Collision Induced Dissociation)	MS2	0.698	65.3274	17272	PD_2.raw	2.46	0.002356	0.0727
	Sequest HT (A11)	Unambiguous	APEPYNLFDHEPSFR		2	3	XP_044369843.1; XP_044363443.1	XP_044369843.1; XP_044377882.1; XP_044363443.1	0	3	0.5146	0	1	1	606.955	1818.85	1818.84	2.65	0.00161	6.21669e+06	CID (Collision Induced Dissociation)	MS2	0.56	66.4422	17608	PD_2.raw	2.39	0.002356	0.03967
	Sequest HT (A11)	Unambiguous	APEPYNLFDHEPSFR		2	3	XP_044369843.1; XP_044363443.1	XP_044369843.1; XP_044377882.1; XP_044363443.1	0	3	0.6132	0	1	1	606.955	1818.85	1818.84	2.45	0.00149	8.05025e+06	CID (Collision Induced Dissociation)	MS2	0.522	66.5028	17626	PD_2.raw	2.12	0.002356	0.1037
	Sequest HT (A11)	Unambiguous	NKPQFLTGPTSVLR		1	2	XP_044363443.1	XP_044377882.1; XP_044363443.1	0	3	0.2432	0	1	1	519.964	1557.88	1557.87	0.89	0.00046	3.36169e+06	CID (Collision Induced Dissociation)	MS2	1.421	57.0892	14695	PD_2.raw	2.22	0.006134	0.2011
High	XP_044343678.1	tubulin alpha chain [Triticum aestivum]	0	13.089	25.9424	9	16	7	1	451	49.7	5.02	49.74	9
	Identifying Node	PSM Ambiguity	Annotated Sequence	Modifications	# Protein Groups	# Proteins	Master Protein Accessions	Protein Accessions	# Missed Cleavages	Charge	DeltaScore	DeltaCn	Rank	Search Engine Rank	m/z [Da]	MH+ [Da]	Theo. MH+ [Da]	DeltaM [ppm]	Deltam/z [Da]	Intensity	Activation Type	MS Order	Ion Inject Time [ms]	RT [min]	First Scan	Spectrum File	XCorr	Percolator q-Value	Percolator PEP
	Sequest HT (A11)	Unambiguous	AVFVDLEPTVIDEVR		1	5	XP_044343678.1	XP_044383134.1; XP_044399315.1; XP_044416593.1; XP_044343678.1; XP_044368225.1	0	2	0.5931	0	1	1	851.458	1701.91	1701.91	1.96	0.00166	4483712	CID (Collision Induced Dissociation)	MS2	0.934	83.6026	22777	PD_2.raw	4.62	0	0.002195
	Sequest HT (A11)	Unambiguous	QLFHPEQLISGKEDAANNFAR		1	6	XP_044343678.1	XP_044383134.1; XP_044323130.1; XP_044399315.1; XP_044416593.1; XP_044343678.1; XP_044368225.1	1	3	0.4955	0	1	1	795.739	2385.2	2385.19	3.7	0.00294	1.86865e+06	CID (Collision Induced Dissociation)	MS2	2.086	62.204	16304	PD_2.raw	3.33	0	0.01329
	Sequest HT (A11)	Unambiguous	QLFHPEQLISGKEDAANNFAR		1	6	XP_044343678.1	XP_044383134.1; XP_044323130.1; XP_044399315.1; XP_044416593.1; XP_044343678.1; XP_044368225.1	1	3	0.5528	0	1	1	795.739	2385.2	2385.19	2.78	0.00221	3.53551e+06	CID (Collision Induced Dissociation)	MS2	1.624	62.1258	16277	PD_2.raw	3.98	0	0.00491
	Sequest HT (A11)	Unambiguous	AVFVDLEPTVIDEVR		1	5	XP_044343678.1	XP_044383134.1; XP_044399315.1; XP_044416593.1; XP_044343678.1; XP_044368225.1	0	2	0.6324	0	1	1	851.458	1701.91	1701.91	1.96	0.00166	4483712	CID (Collision Induced Dissociation)	MS2	1.146	83.6049	22778	PD_2.raw	5.06	0	0.001976
	Sequest HT (A11)	Unambiguous	AVFVDLEPTVIDEVR		1	5	XP_044343678.1	XP_044383134.1; XP_044399315.1; XP_044416593.1; XP_044343678.1; XP_044368225.1	0	2	0.5961	0	1	1	851.459	1701.91	1701.91	2.39	0.00203	6.63518e+06	CID (Collision Induced Dissociation)	MS2	0.833	83.6547	22792	PD_2.raw	4.63	0	0.002892
	Sequest HT (A11)	Unambiguous	LVSQVISSLTASLR		1	3	XP_044343678.1	XP_044416593.1; XP_044343678.1; XP_044368225.1	0	2	0.6694	0	1	1	737.439	1473.87	1473.86	5.17	0.00381	5534557	CID (Collision Induced Dissociation)	MS2	0.732	89.1768	24430	PD_2.raw	3.66	0	0.008687
	Sequest HT (A11)	Unambiguous	LVSQVISSLTASLR		1	3	XP_044343678.1	XP_044416593.1; XP_044343678.1; XP_044368225.1	0	2	0.6212	0	1	1	737.439	1473.87	1473.86	4.43	0.00326	4.00972e+06	CID (Collision Induced Dissociation)	MS2	0.806	89.116	24412	PD_2.raw	3.59	0	0.00723
	Sequest HT (A11)	Unambiguous	LVSQVISSLTASLR		1	3	XP_044343678.1	XP_044416593.1; XP_044343678.1; XP_044368225.1	0	2	0.6076	0	1	1	737.439	1473.87	1473.86	4.43	0.00326	4.00972e+06	CID (Collision Induced Dissociation)	MS2	0.735	89.1138	24411	PD_2.raw	4.97	0	0.001955
	Sequest HT (A11)	Unambiguous	IHFMLSSYAPVISAEK		1	6	XP_044343678.1	XP_044383134.1; XP_044323130.1; XP_044399315.1; XP_044416593.1; XP_044343678.1; XP_044368225.1	0	3	0.2846	0	1	1	598.317	1792.94	1792.93	3.2	0.00191	2.38072e+06	CID (Collision Induced Dissociation)	MS2	1.318	69.2543	18478	PD_2.raw	2.46	0.002356	0.04647
	Sequest HT (A11)	Unambiguous	IHFMLSSYAPVISAEK		1	6	XP_044343678.1	XP_044383134.1; XP_044323130.1; XP_044399315.1; XP_044416593.1; XP_044343678.1; XP_044368225.1	0	3	0.1747	0	1	1	598.317	1792.94	1792.93	3.09	0.00185	3.69122e+06	CID (Collision Induced Dissociation)	MS2	0.71	69.299	18490	PD_2.raw	2.29	0.002356	0.1109
	Sequest HT (A11)	Unambiguous	DVNAAVATIK		1	6	XP_044343678.1	XP_044383134.1; XP_044323130.1; XP_044399315.1; XP_044416593.1; XP_044343678.1; XP_044368225.1	0	1	0.525	0	1	1	1001.56	1001.56	1001.56	2.29	0.00229	1.09454e+06	CID (Collision Induced Dissociation)	MS2	10.343	37.1157	8668	PD_2.raw	2	0.002356	0.09267
	Sequest HT (A11)	Selected	TVGGGDDAFNTFFSETGAGK		1	3	XP_044343678.1	XP_044416593.1; XP_044343678.1; XP_044368225.1	0	3	0.0123	0	1	1	659.967	1977.89	1977.88	1.7	0.00112	1.95921e+06	CID (Collision Induced Dissociation)	MS2	2.417	70.3874	18824	PD_2.raw	1.63	0.006134	0.1985
	Sequest HT (A11)	Unambiguous	SLDIERPTYTNLNR		2	8	XP_044362686.1; XP_044343678.1	XP_044370742.1; XP_044383134.1; XP_044362686.1; XP_044323130.1; XP_044399315.1; XP_044416593.1; XP_044343678.1; XP_044368225.1	0	2	0.2351	0	1	1	846.442	1691.88	1691.87	2.9	0.00245	1.06996e+06	CID (Collision Induced Dissociation)	MS2	3.987	50.3724	12606	PD_2.raw	2.68	0.006134	0.1551
	Sequest HT (A11)	Unambiguous	QLFHPEQLISGK		1	6	XP_044343678.1	XP_044383134.1; XP_044323130.1; XP_044399315.1; XP_044416593.1; XP_044343678.1; XP_044368225.1	0	3	0.4585	0	1	1	466.258	1396.76	1396.76	1.38	0.00064	2561834	CID (Collision Induced Dissociation)	MS2	1.697	58.0047	14986	PD_2.raw	2.53	0.006134	0.1844
	Sequest HT (A11)	Unambiguous	DVNAAVATIK		1	6	XP_044343678.1	XP_044383134.1; XP_044323130.1; XP_044399315.1; XP_044416593.1; XP_044343678.1; XP_044368225.1	0	1	0.4158	0	1	1	1001.56	1001.56	1001.56	1.38	0.00138	667538	CID (Collision Induced Dissociation)	MS2	20.836	37.186	8690	PD_2.raw	1.9	0.006134	0.1784
	Sequest HT (A11)	Unambiguous	FDLMYAK		2	7	XP_044362686.1; XP_044343678.1	XP_044370742.1; XP_044383134.1; XP_044362686.1; XP_044323130.1; XP_044399315.1; XP_044343678.1; XP_044368225.1	0	2	0.3058	0	1	1	444.221	887.435	887.433	2.06	0.00092	1.52162e+06	CID (Collision Induced Dissociation)	MS2	2.663	52.9945	13416	PD_2.raw	2.06	0.006134	0.1758
High	XP_044367849.1	63 kDa globulin-like protein [Triticum aestivum]	0	13.02	17.8571	8	24	8	1	616	69.4	7.06	62	8
	Identifying Node	PSM Ambiguity	Annotated Sequence	Modifications	# Protein Groups	# Proteins	Master Protein Accessions	Protein Accessions	# Missed Cleavages	Charge	DeltaScore	DeltaCn	Rank	Search Engine Rank	m/z [Da]	MH+ [Da]	Theo. MH+ [Da]	DeltaM [ppm]	Deltam/z [Da]	Intensity	Activation Type	MS Order	Ion Inject Time [ms]	RT [min]	First Scan	Spectrum File	XCorr	Percolator q-Value	Percolator PEP
	Sequest HT (A11)	Unambiguous	GSAFVVPPGHPVVEIASSR		1	3	XP_044367849.1	XP_044365264.1; XP_044367850.1; XP_044367849.1	0	2	0.696	0	1	1	953.517	1906.03	1906.02	4.61	0.00439	1836903	CID (Collision Induced Dissociation)	MS2	3.063	60.9531	15907	PD_2.raw	3.75	0	0.01109
	Sequest HT (A11)	Unambiguous	GSAFVVPPGHPVVEIASSR		1	3	XP_044367849.1	XP_044365264.1; XP_044367850.1; XP_044367849.1	0	2	0.5367	0	1	1	953.515	1906.02	1906.02	2.05	0.00195	905373	CID (Collision Induced Dissociation)	MS2	3.577	60.8885	15885	PD_2.raw	3.41	0	0.009878
	Sequest HT (A11)	Unambiguous	GSAFVVPPGHPVVEIASSR		1	3	XP_044367849.1	XP_044365264.1; XP_044367850.1; XP_044367849.1	0	2	0.4691	0	1	1	953.515	1906.02	1906.02	2.37	0.00225	2.13709e+06	CID (Collision Induced Dissociation)	MS2	3.486	61.0647	15943	PD_2.raw	3.07	0.002356	0.08705
	Sequest HT (A11)	Unambiguous	GSAFVVPPGHPVVEIASSR		1	3	XP_044367849.1	XP_044365264.1; XP_044367850.1; XP_044367849.1	0	2	0.5604	0	1	1	953.514	1906.02	1906.02	1.79	0.00171	1.6106e+06	CID (Collision Induced Dissociation)	MS2	3.972	61.1765	15980	PD_2.raw	2.73	0.002356	0.07725
	Sequest HT (A11)	Unambiguous	QGDVIVAPAGSIMHLANTDGR		1	4	XP_044367849.1	XP_044365264.1; XP_044367850.1; XP_044367849.1; XP_044373111.1	0	3	0.3268	0	1	1	708.031	2122.08	2122.07	3.88	0.00274	2.32883e+06	CID (Collision Induced Dissociation)	MS2	1.707	66.8061	17720	PD_2.raw	2.54	0.002356	0.03297
	Sequest HT (A11)	Unambiguous	ALRPFDEVSR		1	5	XP_044367849.1	XP_044373110.1; XP_044365264.1; XP_044367850.1; XP_044367849.1; XP_044373111.1	0	2	0.1476	0	1	1	595.321	1189.64	1189.63	2.44	0.00145	515417	CID (Collision Induced Dissociation)	MS2	2.725	38.0562	8946	PD_2.raw	2.1	0.002356	0.1256
	Sequest HT (A11)	Unambiguous	ALRPFDEVSR		1	5	XP_044367849.1	XP_044373110.1; XP_044365264.1; XP_044367850.1; XP_044367849.1; XP_044373111.1	0	2	0.1818	0	1	1	595.321	1189.64	1189.63	2.75	0.00164	616546	CID (Collision Induced Dissociation)	MS2	2.471	37.9755	8920	PD_2.raw	2.31	0.002356	0.07433
	Sequest HT (A11)	Unambiguous	ALRPFDEVSR		1	5	XP_044367849.1	XP_044373110.1; XP_044365264.1; XP_044367850.1; XP_044367849.1; XP_044373111.1	0	3	0.3409	0	1	1	397.217	1189.64	1189.63	2.89	0.00115	1.88221e+06	CID (Collision Induced Dissociation)	MS2	1.992	36.792	8570	PD_2.raw	2.64	0.002356	0.1021
	Sequest HT (A11)	Unambiguous	ALRPFDEVSR		1	5	XP_044367849.1	XP_044373110.1; XP_044365264.1; XP_044367850.1; XP_044367849.1; XP_044373111.1	0	2	0.2871	0	1	1	595.32	1189.63	1189.63	-0.33	-0.0002	126429	CID (Collision Induced Dissociation)	MS2	18.157	41.4234	9929	PD_2.raw	2.02	0.002356	0.1166
	Sequest HT (A11)	Unambiguous	VAIMEVNPR		1	5	XP_044367849.1	XP_044373110.1; XP_044365264.1; XP_044367850.1; XP_044367849.1; XP_044373111.1	0	2	0.4545	0	1	1	514.782	1028.56	1028.56	1.53	0.00079	266113	CID (Collision Induced Dissociation)	MS2	12.031	41.2683	9885	PD_2.raw	2.31	0.002356	0.06439
	Sequest HT (A11)	Unambiguous	VAIMEVNPR		1	5	XP_044367849.1	XP_044373110.1; XP_044365264.1; XP_044367850.1; XP_044367849.1; XP_044373111.1	0	2	0.418	0	1	1	514.781	1028.56	1028.56	-0.37	-0.00019	181312	CID (Collision Induced Dissociation)	MS2	13.536	41.2074	9869	PD_2.raw	2.44	0.002356	0.07338
	Sequest HT (A11)	Unambiguous	ALRPFDEVSR		1	5	XP_044367849.1	XP_044373110.1; XP_044365264.1; XP_044367850.1; XP_044367849.1; XP_044373111.1	0	3	0.3587	0	1	1	397.217	1189.64	1189.63	2.28	0.0009	1.24568e+06	CID (Collision Induced Dissociation)	MS2	3.148	36.7314	8552	PD_2.raw	2.76	0.002356	0.07861
	Sequest HT (A11)	Unambiguous	GSGSESEEEQDQQRYETVR		1	2	XP_044367849.1	XP_044365264.1; XP_044367849.1	1	3	0.3881	0	1	1	738.659	2213.96	2213.95	3.34	0.00246	116360	CID (Collision Induced Dissociation)	MS2	34.449	29.1547	6345	PD_2.raw	2.01	0.002356	0.07691
	Sequest HT (A11)	Unambiguous	SFHALAQHDVR		1	5	XP_044367849.1	XP_044373110.1; XP_044365264.1; XP_044367850.1; XP_044367849.1; XP_044373111.1	0	3	0.332	0	1	1	427.555	1280.65	1280.65	1.91	0.00082	1.70514e+06	CID (Collision Induced Dissociation)	MS2	5.352	27.4168	5865	PD_2.raw	2.41	0.002356	0.01845
	Sequest HT (A11)	Unambiguous	SFHALAQHDVR		1	5	XP_044367849.1	XP_044373110.1; XP_044365264.1; XP_044367850.1; XP_044367849.1; XP_044373111.1	0	3	0.3107	0	1	1	427.555	1280.65	1280.65	1.84	0.00078	894651	CID (Collision Induced Dissociation)	MS2	8.591	27.3197	5837	PD_2.raw	2.06	0.002356	0.0815
	Sequest HT (A11)	Unambiguous	ALRPFDEVSR		1	5	XP_044367849.1	XP_044373110.1; XP_044365264.1; XP_044367850.1; XP_044367849.1; XP_044373111.1	0	2	0.3309	0	1	1	595.323	1189.64	1189.63	5.11	0.00304	740707	CID (Collision Induced Dissociation)	MS2	7.038	34.616	7932	PD_2.raw	2.69	0.002356	0.08336
	Sequest HT (A11)	Unambiguous	ILHTISVPGK		1	3	XP_044367849.1	XP_044365264.1; XP_044367850.1; XP_044367849.1	0	3	0.5538	0	1	1	355.555	1064.65	1064.65	3.74	0.00133	7.9604e+06	CID (Collision Induced Dissociation)	MS2	0.418	32.1172	7209	PD_2.raw	2.51	0.002356	0.06367
	Sequest HT (A11)	Unambiguous	DTFNLLEQRPK		1	4	XP_044367849.1	XP_044365264.1; XP_044367850.1; XP_044367849.1; XP_044373111.1	0	2	0.2814	0	1	1	680.865	1360.72	1360.72	0.74	0.0005	1326326	CID (Collision Induced Dissociation)	MS2	2.395	53.5956	13606	PD_2.raw	2.95	0.002356	0.05549
	Sequest HT (A11)	Unambiguous	DTFNLLEQRPK		1	4	XP_044367849.1	XP_044365264.1; XP_044367850.1; XP_044367849.1; XP_044373111.1	0	2	0.2669	0	1	1	680.865	1360.72	1360.72	0.74	0.0005	1326326	CID (Collision Induced Dissociation)	MS2	2.909	53.5843	13601	PD_2.raw	2.96	0.002356	0.05785
	Sequest HT (A11)	Unambiguous	DTFNLLEQRPK		1	4	XP_044367849.1	XP_044365264.1; XP_044367850.1; XP_044367849.1; XP_044373111.1	0	2	0.1512	0	1	1	680.866	1360.72	1360.72	2	0.00136	1.78385e+06	CID (Collision Induced Dissociation)	MS2	3.666	53.5133	13577	PD_2.raw	2.58	0.002356	0.07946
	Sequest HT (A11)	Unambiguous	DTFNLLEQRPK		1	4	XP_044367849.1	XP_044365264.1; XP_044367850.1; XP_044367849.1; XP_044373111.1	0	2	0.2475	0	1	1	680.865	1360.72	1360.72	1.1	0.00075	2.16035e+06	CID (Collision Induced Dissociation)	MS2	2.582	53.6314	13614	PD_2.raw	2.99	0.002356	0.03921
	Sequest HT (A11)	Unambiguous	ILHTISVPGK		1	3	XP_044367849.1	XP_044365264.1; XP_044367850.1; XP_044367849.1	0	3	0.5207	0	1	1	355.555	1064.65	1064.65	3.31	0.00118	5961056	CID (Collision Induced Dissociation)	MS2	0.522	32.2303	7242	PD_2.raw	2.17	0.006134	0.153
	Sequest HT (A11)	Unambiguous	VAIMEVNPR		1	5	XP_044367849.1	XP_044373110.1; XP_044365264.1; XP_044367850.1; XP_044367849.1; XP_044373111.1	0	1	0.2356	0	1	1	1028.56	1028.56	1028.56	1.36	0.0014	227415	CID (Collision Induced Dissociation)	MS2	50	41.2705	9886	PD_2.raw	1.91	0.006134	0.2198
	Sequest HT (A11)	Unambiguous	ALRPFDEVSR		1	5	XP_044367849.1	XP_044373110.1; XP_044365264.1; XP_044367850.1; XP_044367849.1; XP_044373111.1	0	2	0.412	0	1	1	595.323	1189.64	1189.63	5.83	0.00347	1.33512e+06	CID (Collision Induced Dissociation)	MS2	4.618	34.678	7951	PD_2.raw	2.67	0.006134	0.1726
High	XP_044443638.1	60S acidic ribosomal protein P0 [Triticum aestivum]	0	12.872	27.1875	5	18	5	1	320	34.5	5.5	67.51	5
	Identifying Node	PSM Ambiguity	Annotated Sequence	Modifications	# Protein Groups	# Proteins	Master Protein Accessions	Protein Accessions	# Missed Cleavages	Charge	DeltaScore	DeltaCn	Rank	Search Engine Rank	m/z [Da]	MH+ [Da]	Theo. MH+ [Da]	DeltaM [ppm]	Deltam/z [Da]	Intensity	Activation Type	MS Order	Ion Inject Time [ms]	RT [min]	First Scan	Spectrum File	XCorr	Percolator q-Value	Percolator PEP
	Sequest HT (A11)	Unambiguous	FAVAAPAAAASGGAAAAAPK		1	2	XP_044443638.1	XP_044422638.1; XP_044443638.1	0	2	0.5051	0	1	1	820.944	1640.88	1640.88	2.94	0.00241	24421844	CID (Collision Induced Dissociation)	MS2	0.259	50.8951	12765	PD_2.raw	5.84	0	9.712e-05
	Sequest HT (A11)	Unambiguous	FAVAAPAAAASGGAAAAAPK		1	2	XP_044443638.1	XP_044422638.1; XP_044443638.1	0	2	0.4963	0	1	1	820.944	1640.88	1640.88	2.64	0.00216	22908120	CID (Collision Induced Dissociation)	MS2	0.287	50.9541	12784	PD_2.raw	5.38	0	7.297e-05
	Sequest HT (A11)	Unambiguous	VLIAVADNVGSK		1	2	XP_044443638.1	XP_044422638.1; XP_044443638.1	0	2	0.6106	0	1	1	593.346	1185.69	1185.68	1.54	0.00092	5.76686e+06	CID (Collision Induced Dissociation)	MS2	1.106	49.126	12225	PD_2.raw	4.16	0	0.01561
	Sequest HT (A11)	Unambiguous	VLIAVADNVGSK		1	2	XP_044443638.1	XP_044422638.1; XP_044443638.1	0	2	0.664	0	1	1	593.346	1185.69	1185.68	1.13	0.00067	5.56751e+06	CID (Collision Induced Dissociation)	MS2	2.013	47.5299	11741	PD_2.raw	3.72	0	0.01042
	Sequest HT (A11)	Unambiguous	VLIAVADNVGSK		1	2	XP_044443638.1	XP_044422638.1; XP_044443638.1	0	2	0.6465	0	1	1	593.346	1185.69	1185.68	1.24	0.00073	6.9579e+06	CID (Collision Induced Dissociation)	MS2	1.456	47.6047	11765	PD_2.raw	4.13	0	0.009809
	Sequest HT (A11)	Unambiguous	FAVAAPAAAASGGAAAAAPK		1	2	XP_044443638.1	XP_044422638.1; XP_044443638.1	0	2	0.4494	0	1	1	820.944	1640.88	1640.88	2.64	0.00216	4.79071e+06	CID (Collision Induced Dissociation)	MS2	1.038	50.1504	12537	PD_2.raw	6.32	0	6.646e-05
	Sequest HT (A11)	Unambiguous	FAVAAPAAAASGGAAAAAPK		1	2	XP_044443638.1	XP_044422638.1; XP_044443638.1	0	2	0.4389	0	1	1	820.944	1640.88	1640.88	2.71	0.00223	3.67086e+06	CID (Collision Induced Dissociation)	MS2	1.764	50.1121	12527	PD_2.raw	5.65	0	6.629e-05
	Sequest HT (A11)	Unambiguous	TGNKDFLELSNLLVGNVGLIFTK		1	1	XP_044443638.1	XP_044443638.1	1	3	0.4119	0	1	1	831.467	2492.39	2492.38	3.99	0.00331	543652	CID (Collision Induced Dissociation)	MS2	4.458	114.595	32064	PD_2.raw	3.35	0.002356	0.03246
	Sequest HT (A11)	Unambiguous	GDSIVLMGK		1	2	XP_044443638.1	XP_044422638.1; XP_044443638.1	0	2	0.5075	0	1	1	460.251	919.494	919.492	2.21	0.00102	1.37694e+06	CID (Collision Induced Dissociation)	MS2	3.927	43.247	10463	PD_2.raw	2.68	0.002356	0.1237
	Sequest HT (A11)	Unambiguous	VLIAVADNVGSK		1	2	XP_044443638.1	XP_044422638.1; XP_044443638.1	0	1	0.6055	0	1	1	1185.69	1185.69	1185.68	2.64	0.00313	697756	CID (Collision Induced Dissociation)	MS2	11.753	47.6605	11781	PD_2.raw	2.89	0.002356	0.01683
	Sequest HT (A11)	Unambiguous	VLIAVADNVGSK		1	2	XP_044443638.1	XP_044422638.1; XP_044443638.1	0	1	0.4889	0	1	1	1185.69	1185.69	1185.68	1.92	0.00227	673885	CID (Collision Induced Dissociation)	MS2	10.597	47.7228	11800	PD_2.raw	2.7	0.002356	0.08296
	Sequest HT (A11)	Unambiguous	VLIAVADNVGSK		1	2	XP_044443638.1	XP_044422638.1; XP_044443638.1	0	2	0.664	0	1	1	593.346	1185.69	1185.68	1.24	0.00073	3.80311e+06	CID (Collision Induced Dissociation)	MS2	1.669	49.1833	12242	PD_2.raw	3.75	0.002356	0.02134
	Sequest HT (A11)	Unambiguous	FAVAAPAAAASGGAAAAAPK		1	2	XP_044443638.1	XP_044422638.1; XP_044443638.1	0	3	0.3878	0	1	1	547.631	1640.88	1640.88	1.33	0.00073	1.34613e+06	CID (Collision Induced Dissociation)	MS2	1.28	50.2045	12554	PD_2.raw	3.61	0.002356	0.02764
	Sequest HT (A11)	Unambiguous	FAVAAPAAAASGGAAAAAPK		1	2	XP_044443638.1	XP_044422638.1; XP_044443638.1	0	3	0.4375	0	1	1	547.631	1640.88	1640.88	1.44	0.00079	3116531	CID (Collision Induced Dissociation)	MS2	0.966	50.2522	12567	PD_2.raw	2.88	0.002356	0.02798
	Sequest HT (A11)	Unambiguous	GDSIVLMGK		1	2	XP_044443638.1	XP_044422638.1; XP_044443638.1	0	2	0.4213	0	1	1	460.25	919.494	919.492	2.08	0.00095	952597	CID (Collision Induced Dissociation)	MS2	2.618	43.809	10625	PD_2.raw	2.16	0.002356	0.08984
	Sequest HT (A11)	Unambiguous	GDSIVLMGK		1	2	XP_044443638.1	XP_044422638.1; XP_044443638.1	0	2	0.3623	0	1	1	460.251	919.494	919.492	2.81	0.00129	527183	CID (Collision Induced Dissociation)	MS2	5.349	43.7454	10607	PD_2.raw	2.07	0.004547	0.1351
	Sequest HT (A11)	Unambiguous	TGNKDFLELSNLLVGNVGLIFTK		1	1	XP_044443638.1	XP_044443638.1	1	3	0.3252	0	1	1	831.466	2492.38	2492.38	2.81	0.00234	779242	CID (Collision Induced Dissociation)	MS2	3.596	114.558	32055	PD_2.raw	2.86	0.006134	0.1969
	Sequest HT (A11)	Unambiguous	EEEKKDEPEEESDGEMGFSLFDD		1	2	XP_044443638.1	XP_044422638.1; XP_044443638.1	2	3	0.4405	0	1	1	897.703	2691.09	2691.08	6.13	0.0055	885218	CID (Collision Induced Dissociation)	MS2	2.652	69.0341	18411	PD_2.raw	3.36	0.006134	0.1524
High	XP_044370961.1	vicilin-like seed storage protein At4g36700 [Triticum aestivum]	0	12.692	8.58726	5	15	1	1	722	81.1	5.85	50.4	5
	Identifying Node	PSM Ambiguity	Annotated Sequence	Modifications	# Protein Groups	# Proteins	Master Protein Accessions	Protein Accessions	# Missed Cleavages	Charge	DeltaScore	DeltaCn	Rank	Search Engine Rank	m/z [Da]	MH+ [Da]	Theo. MH+ [Da]	DeltaM [ppm]	Deltam/z [Da]	Intensity	Activation Type	MS Order	Ion Inject Time [ms]	RT [min]	First Scan	Spectrum File	XCorr	Percolator q-Value	Percolator PEP
	Sequest HT (A11)	Unambiguous	SKSETFNFYSGKPDVK		2	3	XP_044370961.1; XP_044376297.1	XP_044370961.1; XP_044376297.1; XP_044360175.1	1	2	0.4731	0	1	1	917.457	1833.91	1833.9	2.94	0.0027	104284	CID (Collision Induced Dissociation)	MS2	50	41.9433	10079	PD_2.raw	3.53	0	0.005487
	Sequest HT (A11)	Unambiguous	SKSETFNFYSGKPDVK		2	3	XP_044370961.1; XP_044376297.1	XP_044370961.1; XP_044376297.1; XP_044360175.1	1	2	0.5289	0	1	1	917.457	1833.91	1833.9	2.48	0.00227	122273	CID (Collision Induced Dissociation)	MS2	40.222	42.0095	10097	PD_2.raw	3.46	0	0.00497
	Sequest HT (A11)	Unambiguous	SETFNFYSGKPDVK		2	3	XP_044370961.1; XP_044376297.1	XP_044370961.1; XP_044376297.1; XP_044360175.1	0	2	0.4413	0	1	1	809.892	1618.78	1618.77	1.17	0.00095	1.21365e+06	CID (Collision Induced Dissociation)	MS2	3.933	49.9094	12461	PD_2.raw	3.15	0	0.01531
	Sequest HT (A11)	Unambiguous	SETFNFYSGKPDVK		2	3	XP_044370961.1; XP_044376297.1	XP_044370961.1; XP_044376297.1; XP_044360175.1	0	2	0.4942	0	1	1	809.892	1618.78	1618.77	1.17	0.00095	1.21365e+06	CID (Collision Induced Dissociation)	MS2	4.422	49.9141	12463	PD_2.raw	3.42	0	0.01311
	Sequest HT (A11)	Unambiguous	VVAQSEAGTVTAADVADAAGTVYR		1	1	XP_044370961.1	XP_044370961.1	0	2	0.7216	0	1	1	1161.59	2322.17	2322.16	6.76	0.00785	675709	CID (Collision Induced Dissociation)	MS2	3.988	66.4731	17621	PD_2.raw	5.89	0	5.223e-05
	Sequest HT (A11)	Unambiguous	VVAQSEAGTVTAADVADAAGTVYR		1	1	XP_044370961.1	XP_044370961.1	0	2	0.6426	0	1	1	1161.58	2322.16	2322.16	1.82	0.00212	779308	CID (Collision Induced Dissociation)	MS2	3.429	66.2132	17541	PD_2.raw	5.68	0	0.0001664
	Sequest HT (A11)	Unambiguous	SETFNFYSGKPDVK		2	3	XP_044370961.1; XP_044376297.1	XP_044370961.1; XP_044376297.1; XP_044360175.1	0	2	0.5337	0	1	1	809.894	1618.78	1618.77	3.36	0.00272	1182637	CID (Collision Induced Dissociation)	MS2	3.603	49.9688	12479	PD_2.raw	3.26	0	0.009181
	Sequest HT (A11)	Unambiguous	EIVALALGQK		2	3	XP_044370961.1; XP_044376297.1	XP_044370961.1; XP_044376297.1; XP_044360175.1	0	2	0.4919	0	1	1	521.32	1041.63	1041.63	1.66	0.00087	4660961	CID (Collision Induced Dissociation)	MS2	0.934	57.0242	14674	PD_2.raw	2.46	0.002356	0.04993
	Sequest HT (A11)	Unambiguous	EIVALALGQK		2	3	XP_044370961.1; XP_044376297.1	XP_044370961.1; XP_044376297.1; XP_044360175.1	0	1	0.5925	0	1	1	1041.63	1041.63	1041.63	0.92	0.00095	1.13428e+06	CID (Collision Induced Dissociation)	MS2	9.003	56.5358	14526	PD_2.raw	2.92	0.002356	0.09407
	Sequest HT (A11)	Unambiguous	AGAAVGGQVVEK		2	3	XP_044370961.1; XP_044376297.1	XP_044370961.1; XP_044376297.1; XP_044360175.1	0	2	0.4382	0	1	1	543.303	1085.6	1085.59	2.99	0.00162	72196	CID (Collision Induced Dissociation)	MS2	40.988	26.9222	5729	PD_2.raw	2.67	0.002356	0.03468
	Sequest HT (A11)	Unambiguous	AGAAVGGQVVEK		2	3	XP_044370961.1; XP_044376297.1	XP_044370961.1; XP_044376297.1; XP_044360175.1	0	2	0.3945	0	1	1	543.303	1085.6	1085.59	3.33	0.0018	94759.1	CID (Collision Induced Dissociation)	MS2	41.6	26.8584	5712	PD_2.raw	2.56	0.002356	0.07371
	Sequest HT (A11)	Unambiguous	AGAAVGGQVVEK		2	3	XP_044370961.1; XP_044376297.1	XP_044370961.1; XP_044376297.1; XP_044360175.1	0	2	0.4062	0	1	1	543.302	1085.6	1085.59	2.2	0.00119	67811.8	CID (Collision Induced Dissociation)	MS2	33.794	26.7271	5676	PD_2.raw	2.88	0.002356	0.05489
	Sequest HT (A11)	Unambiguous	SETFNFYSGKPDVK		2	3	XP_044370961.1; XP_044376297.1	XP_044370961.1; XP_044376297.1; XP_044360175.1	0	2	0.4968	0	1	1	809.893	1618.78	1618.77	2.98	0.00241	841794	CID (Collision Induced Dissociation)	MS2	5.906	49.8673	12450	PD_2.raw	3.1	0.002356	0.03102
	Sequest HT (A11)	Unambiguous	EIVALALGQK		2	3	XP_044370961.1; XP_044376297.1	XP_044370961.1; XP_044376297.1; XP_044360175.1	0	1	0.5356	0	1	1	1041.63	1041.63	1041.63	2.67	0.00279	1.548e+06	CID (Collision Induced Dissociation)	MS2	7.14	56.3345	14461	PD_2.raw	2.67	0.002356	0.04922
	Sequest HT (A11)	Unambiguous	EIVALALGQK		2	3	XP_044370961.1; XP_044376297.1	XP_044370961.1; XP_044376297.1; XP_044360175.1	0	2	0.5636	0	1	1	521.32	1041.63	1041.63	1.55	0.00081	5.55124e+06	CID (Collision Induced Dissociation)	MS2	0.754	56.9616	14654	PD_2.raw	2.75	0.006134	0.1597
High	XP_044362369.1	cell division control protein 48 homolog E-like [Triticum aestivum]	0	11.927	15.0367	8	10	8	1	818	90.8	5.26	31.46	8
	Identifying Node	PSM Ambiguity	Annotated Sequence	Modifications	# Protein Groups	# Proteins	Master Protein Accessions	Protein Accessions	# Missed Cleavages	Charge	DeltaScore	DeltaCn	Rank	Search Engine Rank	m/z [Da]	MH+ [Da]	Theo. MH+ [Da]	DeltaM [ppm]	Deltam/z [Da]	Intensity	Activation Type	MS Order	Ion Inject Time [ms]	RT [min]	First Scan	Spectrum File	XCorr	Percolator q-Value	Percolator PEP
	Sequest HT (A11)	Unambiguous	LGDVVSVHQcPDVK	C10(Carbamidomethyl)	1	15	XP_044362369.1	XP_044399840.1; XP_044376355.1; XP_044445061.1; XP_044371012.1; XP_044371011.1; XP_044332446.1; XP_044362370.1; XP_044376356.1; XP_044362369.1; XP_044369664.1; XP_044369686.1; XP_044450331.1; XP_044449966.1; XP_044412459.1; XP_044412781.1	0	2	0.5273	0	1	1	776.895	1552.78	1552.78	2.79	0.00216	906268	CID (Collision Induced Dissociation)	MS2	13.692	36.8174	8581	PD_2.raw	3.11	0	0.00444
	Sequest HT (A11)	Unambiguous	GSAPcVLFFDELDSIATQR	C5(Carbamidomethyl)	1	14	XP_044362369.1	XP_044399840.1; XP_044376355.1; XP_044371012.1; XP_044369673.1; XP_044369677.1; XP_044371011.1; XP_044332446.1; XP_044362370.1; XP_044376356.1; XP_044362369.1; XP_044369664.1; XP_044369686.1; XP_044450331.1; XP_044449966.1	0	2	0.625	0	1	1	1063.52	2126.03	2126.02	3.44	0.00365	1.44016e+06	CID (Collision Induced Dissociation)	MS2	3.712	102.194	28302	PD_2.raw	3.6	0	0.002239
	Sequest HT (A11)	Unambiguous	GSAPcVLFFDELDSIATQR	C5(Carbamidomethyl)	1	14	XP_044362369.1	XP_044399840.1; XP_044376355.1; XP_044371012.1; XP_044369673.1; XP_044369677.1; XP_044371011.1; XP_044332446.1; XP_044362370.1; XP_044376356.1; XP_044362369.1; XP_044369664.1; XP_044369686.1; XP_044450331.1; XP_044449966.1	0	2	0.5126	0	1	1	1063.52	2126.03	2126.02	3.21	0.00341	1370023	CID (Collision Induced Dissociation)	MS2	2.431	102.333	28347	PD_2.raw	4.37	0	0.001709
	Sequest HT (A11)	Unambiguous	AIANEcQANFISIK	C6(Carbamidomethyl)	1	26	XP_044362369.1	XP_044443495.1; XP_044344474.1; XP_044399840.1; XP_044353139.1; XP_044376355.1; XP_044445061.1; XP_044376575.1; XP_044371012.1; XP_044369673.1; XP_044371011.1; XP_044451727.1; XP_044336901.1; XP_044332446.1; XP_044370448.1; XP_044362370.1; XP_044376356.1; XP_044362369.1; XP_044344468.1; XP_044369664.1; XP_044328714.1; XP_044450331.1; XP_044449966.1; XP_044412459.1; XP_044344473.1; XP_044344402.1;…	0	2	0.3663	0	1	1	789.902	1578.8	1578.79	1.25	0.00099	1.88805e+06	CID (Collision Induced Dissociation)	MS2	3.778	57.891	14948	PD_2.raw	3.44	0.002356	0.06779
	Sequest HT (A11)	Unambiguous	AIANEcQANFISIK	C6(Carbamidomethyl)	1	26	XP_044362369.1	XP_044443495.1; XP_044344474.1; XP_044399840.1; XP_044353139.1; XP_044376355.1; XP_044445061.1; XP_044376575.1; XP_044371012.1; XP_044369673.1; XP_044371011.1; XP_044451727.1; XP_044336901.1; XP_044332446.1; XP_044370448.1; XP_044362370.1; XP_044376356.1; XP_044362369.1; XP_044344468.1; XP_044369664.1; XP_044328714.1; XP_044450331.1; XP_044449966.1; XP_044412459.1; XP_044344473.1; XP_044344402.1;…	0	2	0.3966	0	1	1	789.904	1578.8	1578.79	3.57	0.00282	1.53088e+06	CID (Collision Induced Dissociation)	MS2	3.551	57.6858	14884	PD_2.raw	3.53	0.002356	0.06548
	Sequest HT (A11)	Unambiguous	NAPSIIFIDEIDSIAPK		1	6	XP_044362369.1	XP_044376355.1; XP_044371012.1; XP_044371011.1; XP_044362370.1; XP_044376356.1; XP_044362369.1	0	2	0.5583	0	1	1	921.999	1842.99	1842.98	3.13	0.00289	2.69532e+06	CID (Collision Induced Dissociation)	MS2	1.598	97.1948	26801	PD_2.raw	3.26	0.002356	0.07338
	Sequest HT (A11)	Unambiguous	KGDLFLVR		1	15	XP_044362369.1	XP_044399840.1; XP_044376355.1; XP_044371012.1; XP_044369673.1; XP_044369677.1; XP_044371011.1; XP_044332446.1; XP_044362370.1; XP_044376356.1; XP_044362369.1; XP_044369664.1; XP_044369686.1; XP_044450331.1; XP_044449966.1; XP_044412459.1	1	2	0.1699	0	1	1	474.288	947.568	947.567	1	0.00047	462350	CID (Collision Induced Dissociation)	MS2	6.336	42.7841	10330	PD_2.raw	2.06	0.002356	0.1031
	Sequest HT (A11)	Unambiguous	ELQETVQYPVEHPEKFEK		1	16	XP_044362369.1	XP_044344474.1; XP_044399840.1; XP_044376355.1; XP_044376575.1; XP_044371012.1; XP_044371011.1; XP_044451727.1; XP_044336901.1; XP_044332446.1; XP_044370448.1; XP_044362370.1; XP_044376356.1; XP_044362369.1; XP_044344468.1; XP_044328714.1; XP_044344402.1	1	3	0.3361	0	1	1	744.039	2230.1	2230.1	0.57	0.00043	699771	CID (Collision Induced Dissociation)	MS2	4.658	49.2492	12262	PD_2.raw	2.44	0.002356	0.02114
	Sequest HT (A11)	Unambiguous	AHVIVMGATNRPNSIDPALRR		1	24	XP_044362369.1	XP_044443495.1; XP_044344474.1; XP_044399840.1; XP_044353139.1; XP_044376355.1; XP_044445061.1; XP_044376575.1; XP_044371012.1; XP_044371011.1; XP_044451727.1; XP_044336901.1; XP_044332446.1; XP_044370448.1; XP_044362370.1; XP_044376356.1; XP_044362369.1; XP_044344468.1; XP_044369664.1; XP_044450331.1; XP_044449966.1; XP_044412459.1; XP_044344473.1; XP_044344402.1; XP_044412781.1	1	3	0.4138	0	1	1	763.419	2288.24	2288.24	1.21	0.00092	348595	CID (Collision Induced Dissociation)	MS2	4.656	44.1368	10723	PD_2.raw	2.9	0.002356	0.09491
	Sequest HT (A11)	Unambiguous	GVLFYGPPGcGK	C10(Carbamidomethyl)	1	30	XP_044362369.1	XP_044443495.1; XP_044319117.1; XP_044344474.1; XP_044399840.1; XP_044376355.1; XP_044353138.1; XP_044445061.1; XP_044376575.1; XP_044371012.1; XP_044369673.1; XP_044369677.1; XP_044371011.1; XP_044451727.1; XP_044336901.1; XP_044332446.1; XP_044370448.1; XP_044362370.1; XP_044376356.1; XP_044362369.1; XP_044344468.1; XP_044369664.1; XP_044369686.1; XP_044328714.1; XP_044452509.1; XP_044450331.1;…	0	2	0.3927	0	1	1	626.314	1251.62	1251.62	1.18	0.00074	1.57424e+06	CID (Collision Induced Dissociation)	MS2	2.018	54.5065	13890	PD_2.raw	2.75	0.006134	0.1569
High	XP_044376297.1	vicilin-like seed storage protein At2g18540 [Triticum aestivum]	0	10.994	7.65896	5	15	1	1	692	77	5.52	47.45	5
	Identifying Node	PSM Ambiguity	Annotated Sequence	Modifications	# Protein Groups	# Proteins	Master Protein Accessions	Protein Accessions	# Missed Cleavages	Charge	DeltaScore	DeltaCn	Rank	Search Engine Rank	m/z [Da]	MH+ [Da]	Theo. MH+ [Da]	DeltaM [ppm]	Deltam/z [Da]	Intensity	Activation Type	MS Order	Ion Inject Time [ms]	RT [min]	First Scan	Spectrum File	XCorr	Percolator q-Value	Percolator PEP
	Sequest HT (A11)	Unambiguous	SKSETFNFYSGKPDVK		2	3	XP_044370961.1; XP_044376297.1	XP_044370961.1; XP_044376297.1; XP_044360175.1	1	2	0.4731	0	1	1	917.457	1833.91	1833.9	2.94	0.0027	104284	CID (Collision Induced Dissociation)	MS2	50	41.9433	10079	PD_2.raw	3.53	0	0.005487
	Sequest HT (A11)	Unambiguous	SKSETFNFYSGKPDVK		2	3	XP_044370961.1; XP_044376297.1	XP_044370961.1; XP_044376297.1; XP_044360175.1	1	2	0.5289	0	1	1	917.457	1833.91	1833.9	2.48	0.00227	122273	CID (Collision Induced Dissociation)	MS2	40.222	42.0095	10097	PD_2.raw	3.46	0	0.00497
	Sequest HT (A11)	Unambiguous	SPQLIIMYNPDQEKK		1	1	XP_044376297.1	XP_044376297.1	1	2	0.5536	0	1	1	902.471	1803.94	1803.93	2.31	0.00208	1.95271e+06	CID (Collision Induced Dissociation)	MS2	3.334	58.3937	15108	PD_2.raw	4.48	0	0.002606
	Sequest HT (A11)	Unambiguous	SPQLIIMYNPDQEKK		1	1	XP_044376297.1	XP_044376297.1	1	2	0.5459	0	1	1	902.472	1803.94	1803.93	2.85	0.00257	1.49794e+06	CID (Collision Induced Dissociation)	MS2	4.608	58.3532	15097	PD_2.raw	4.14	0	0.006658
	Sequest HT (A11)	Unambiguous	SETFNFYSGKPDVK		2	3	XP_044370961.1; XP_044376297.1	XP_044370961.1; XP_044376297.1; XP_044360175.1	0	2	0.4413	0	1	1	809.892	1618.78	1618.77	1.17	0.00095	1.21365e+06	CID (Collision Induced Dissociation)	MS2	3.933	49.9094	12461	PD_2.raw	3.15	0	0.01531
	Sequest HT (A11)	Unambiguous	SETFNFYSGKPDVK		2	3	XP_044370961.1; XP_044376297.1	XP_044370961.1; XP_044376297.1; XP_044360175.1	0	2	0.4942	0	1	1	809.892	1618.78	1618.77	1.17	0.00095	1.21365e+06	CID (Collision Induced Dissociation)	MS2	4.422	49.9141	12463	PD_2.raw	3.42	0	0.01311
	Sequest HT (A11)	Unambiguous	SETFNFYSGKPDVK		2	3	XP_044370961.1; XP_044376297.1	XP_044370961.1; XP_044376297.1; XP_044360175.1	0	2	0.5337	0	1	1	809.894	1618.78	1618.77	3.36	0.00272	1182637	CID (Collision Induced Dissociation)	MS2	3.603	49.9688	12479	PD_2.raw	3.26	0	0.009181
	Sequest HT (A11)	Unambiguous	EIVALALGQK		2	3	XP_044370961.1; XP_044376297.1	XP_044370961.1; XP_044376297.1; XP_044360175.1	0	2	0.4919	0	1	1	521.32	1041.63	1041.63	1.66	0.00087	4660961	CID (Collision Induced Dissociation)	MS2	0.934	57.0242	14674	PD_2.raw	2.46	0.002356	0.04993
	Sequest HT (A11)	Unambiguous	EIVALALGQK		2	3	XP_044370961.1; XP_044376297.1	XP_044370961.1; XP_044376297.1; XP_044360175.1	0	1	0.5925	0	1	1	1041.63	1041.63	1041.63	0.92	0.00095	1.13428e+06	CID (Collision Induced Dissociation)	MS2	9.003	56.5358	14526	PD_2.raw	2.92	0.002356	0.09407
	Sequest HT (A11)	Unambiguous	AGAAVGGQVVEK		2	3	XP_044370961.1; XP_044376297.1	XP_044370961.1; XP_044376297.1; XP_044360175.1	0	2	0.4382	0	1	1	543.303	1085.6	1085.59	2.99	0.00162	72196	CID (Collision Induced Dissociation)	MS2	40.988	26.9222	5729	PD_2.raw	2.67	0.002356	0.03468
	Sequest HT (A11)	Unambiguous	AGAAVGGQVVEK		2	3	XP_044370961.1; XP_044376297.1	XP_044370961.1; XP_044376297.1; XP_044360175.1	0	2	0.3945	0	1	1	543.303	1085.6	1085.59	3.33	0.0018	94759.1	CID (Collision Induced Dissociation)	MS2	41.6	26.8584	5712	PD_2.raw	2.56	0.002356	0.07371
	Sequest HT (A11)	Unambiguous	AGAAVGGQVVEK		2	3	XP_044370961.1; XP_044376297.1	XP_044370961.1; XP_044376297.1; XP_044360175.1	0	2	0.4062	0	1	1	543.302	1085.6	1085.59	2.2	0.00119	67811.8	CID (Collision Induced Dissociation)	MS2	33.794	26.7271	5676	PD_2.raw	2.88	0.002356	0.05489
	Sequest HT (A11)	Unambiguous	SETFNFYSGKPDVK		2	3	XP_044370961.1; XP_044376297.1	XP_044370961.1; XP_044376297.1; XP_044360175.1	0	2	0.4968	0	1	1	809.893	1618.78	1618.77	2.98	0.00241	841794	CID (Collision Induced Dissociation)	MS2	5.906	49.8673	12450	PD_2.raw	3.1	0.002356	0.03102
	Sequest HT (A11)	Unambiguous	EIVALALGQK		2	3	XP_044370961.1; XP_044376297.1	XP_044370961.1; XP_044376297.1; XP_044360175.1	0	1	0.5356	0	1	1	1041.63	1041.63	1041.63	2.67	0.00279	1.548e+06	CID (Collision Induced Dissociation)	MS2	7.14	56.3345	14461	PD_2.raw	2.67	0.002356	0.04922
	Sequest HT (A11)	Unambiguous	EIVALALGQK		2	3	XP_044370961.1; XP_044376297.1	XP_044370961.1; XP_044376297.1; XP_044360175.1	0	2	0.5636	0	1	1	521.32	1041.63	1041.63	1.55	0.00081	5.55124e+06	CID (Collision Induced Dissociation)	MS2	0.754	56.9616	14654	PD_2.raw	2.75	0.006134	0.1597
High	XP_044369843.1	vicilin-like seed storage protein At2g28490 [Triticum aestivum]	0	9.866	13.5922	5	15	1	1	515	56.1	6.11	44.95	5
	Identifying Node	PSM Ambiguity	Annotated Sequence	Modifications	# Protein Groups	# Proteins	Master Protein Accessions	Protein Accessions	# Missed Cleavages	Charge	DeltaScore	DeltaCn	Rank	Search Engine Rank	m/z [Da]	MH+ [Da]	Theo. MH+ [Da]	DeltaM [ppm]	Deltam/z [Da]	Intensity	Activation Type	MS Order	Ion Inject Time [ms]	RT [min]	First Scan	Spectrum File	XCorr	Percolator q-Value	Percolator PEP
	Sequest HT (A11)	Unambiguous	TLFVPQYIDSNLILFVQR		2	3	XP_044369843.1; XP_044363443.1	XP_044369843.1; XP_044377882.1; XP_044363443.1	0	3	0.5461	0	1	1	722.74	2166.21	2166.2	4.8	0.00347	775801	CID (Collision Induced Dissociation)	MS2	3.62	105.995	29451	PD_2.raw	4.12	0	0.01272
	Sequest HT (A11)	Unambiguous	TLFVPQYIDSNLILFVQR		2	3	XP_044369843.1; XP_044363443.1	XP_044369843.1; XP_044377882.1; XP_044363443.1	0	3	0.419	0	1	1	722.739	2166.2	2166.2	3.45	0.00249	1.55261e+06	CID (Collision Induced Dissociation)	MS2	2.987	105.933	29432	PD_2.raw	3.89	0	0.008937
	Sequest HT (A11)	Unambiguous	NKPQFLTGPTSVFR		1	1	XP_044369843.1	XP_044369843.1	0	2	0.4495	0	1	1	796.436	1591.86	1591.86	3.12	0.00248	1.44936e+06	CID (Collision Induced Dissociation)	MS2	3.921	59.8606	15569	PD_2.raw	2.87	0.002356	0.09504
	Sequest HT (A11)	Unambiguous	NKPQFLTGPTSVFR		1	1	XP_044369843.1	XP_044369843.1	0	2	0.3623	0	1	1	796.435	1591.86	1591.86	1.66	0.00132	1.54343e+06	CID (Collision Induced Dissociation)	MS2	2.827	59.9798	15606	PD_2.raw	3.45	0.002356	0.02637
	Sequest HT (A11)	Unambiguous	GGPFVFFGFTTSAR		2	3	XP_044369843.1; XP_044363443.1	XP_044369843.1; XP_044377882.1; XP_044363443.1	0	2	0.5262	0	1	1	745.878	1490.75	1490.74	4.37	0.00326	3.41951e+06	CID (Collision Induced Dissociation)	MS2	1.287	89.5005	24528	PD_2.raw	3.63	0.002356	0.0294
	Sequest HT (A11)	Unambiguous	GGPFVFFGFTTSAR		2	3	XP_044369843.1; XP_044363443.1	XP_044369843.1; XP_044377882.1; XP_044363443.1	0	2	0.462	0	1	1	745.877	1490.75	1490.74	2.98	0.00222	3346508	CID (Collision Induced Dissociation)	MS2	3.033	89.8085	24620	PD_2.raw	3.16	0.002356	0.03301
	Sequest HT (A11)	Unambiguous	TLFVPQYIDSNLILFVQR		2	3	XP_044369843.1; XP_044363443.1	XP_044369843.1; XP_044377882.1; XP_044363443.1	0	2	0.6534	0	1	1	1083.61	2166.2	2166.2	3.76	0.00408	1.35417e+06	CID (Collision Induced Dissociation)	MS2	5.942	104.393	28970	PD_2.raw	3.52	0.002356	0.03561
	Sequest HT (A11)	Unambiguous	TLFVPQYIDSNLILFVQR		2	3	XP_044369843.1; XP_044363443.1	XP_044369843.1; XP_044377882.1; XP_044363443.1	0	3	0.2368	0	1	1	722.739	2166.2	2166.2	3.7	0.00267	1.76827e+06	CID (Collision Induced Dissociation)	MS2	3.109	104.457	28989	PD_2.raw	3.04	0.002356	0.02549
	Sequest HT (A11)	Unambiguous	AGDVFWIPR		2	3	XP_044369843.1; XP_044363443.1	XP_044369843.1; XP_044377882.1; XP_044363443.1	0	2	0.3474	0	1	1	530.784	1060.56	1060.56	2.51	0.00133	2714675	CID (Collision Induced Dissociation)	MS2	2.546	64.5204	17022	PD_2.raw	2.85	0.002356	0.06657
	Sequest HT (A11)	Unambiguous	AGDVFWIPR		2	3	XP_044369843.1; XP_044363443.1	XP_044369843.1; XP_044377882.1; XP_044363443.1	0	2	0.3854	0	1	1	530.783	1060.56	1060.56	1.36	0.00072	2.7889e+06	CID (Collision Induced Dissociation)	MS2	2.311	64.5644	17034	PD_2.raw	2.88	0.002356	0.07566
	Sequest HT (A11)	Unambiguous	APEPYNLFDHEPSFR		2	3	XP_044369843.1; XP_044363443.1	XP_044369843.1; XP_044377882.1; XP_044363443.1	0	3	0.4258	0	1	1	606.954	1818.85	1818.84	1.85	0.00112	3.44323e+06	CID (Collision Induced Dissociation)	MS2	1.014	65.2305	17244	PD_2.raw	2.09	0.002356	0.07476
	Sequest HT (A11)	Unambiguous	APEPYNLFDHEPSFR		2	3	XP_044369843.1; XP_044363443.1	XP_044369843.1; XP_044377882.1; XP_044363443.1	0	3	0.5772	0	1	1	606.954	1818.85	1818.84	1.85	0.00112	5623431	CID (Collision Induced Dissociation)	MS2	0.698	65.3274	17272	PD_2.raw	2.46	0.002356	0.0727
	Sequest HT (A11)	Unambiguous	APEPYNLFDHEPSFR		2	3	XP_044369843.1; XP_044363443.1	XP_044369843.1; XP_044377882.1; XP_044363443.1	0	3	0.5146	0	1	1	606.955	1818.85	1818.84	2.65	0.00161	6.21669e+06	CID (Collision Induced Dissociation)	MS2	0.56	66.4422	17608	PD_2.raw	2.39	0.002356	0.03967
	Sequest HT (A11)	Unambiguous	APEPYNLFDHEPSFR		2	3	XP_044369843.1; XP_044363443.1	XP_044369843.1; XP_044377882.1; XP_044363443.1	0	3	0.6132	0	1	1	606.955	1818.85	1818.84	2.45	0.00149	8.05025e+06	CID (Collision Induced Dissociation)	MS2	0.522	66.5028	17626	PD_2.raw	2.12	0.002356	0.1037
	Sequest HT (A11)	Unambiguous	NKPQFLTGPTSVFR		1	1	XP_044369843.1	XP_044369843.1	0	3	0.2429	0	1	1	531.293	1591.86	1591.86	2.61	0.00138	2.33508e+06	CID (Collision Induced Dissociation)	MS2	1.718	59.8908	15575	PD_2.raw	2.47	0.006134	0.2091
High	XP_044324377.1	60S acidic ribosomal protein P2A [Triticum aestivum]	0	9.02	38.0531	3	6	3	1	113	11.6	4.41	24.08	3
	Identifying Node	PSM Ambiguity	Annotated Sequence	Modifications	# Protein Groups	# Proteins	Master Protein Accessions	Protein Accessions	# Missed Cleavages	Charge	DeltaScore	DeltaCn	Rank	Search Engine Rank	m/z [Da]	MH+ [Da]	Theo. MH+ [Da]	DeltaM [ppm]	Deltam/z [Da]	Intensity	Activation Type	MS Order	Ion Inject Time [ms]	RT [min]	First Scan	Spectrum File	XCorr	Percolator q-Value	Percolator PEP
	Sequest HT (A11)	Unambiguous	FAAVPSGGGGVAVSAAAPAAGGAAAPAAESK		1	1	XP_044324377.1	XP_044324377.1	0	2	0.6292	0	1	1	1269.65	2538.3	2538.29	0.69	0.00087	1.40445e+06	CID (Collision Induced Dissociation)	MS2	4.78	56.8176	14613	PD_2.raw	4.8	0	6.555e-05
	Sequest HT (A11)	Unambiguous	FAAVPSGGGGVAVSAAAPAAGGAAAPAAESK		1	1	XP_044324377.1	XP_044324377.1	0	2	0.6707	0	1	1	1269.65	2538.3	2538.29	1.17	0.00148	1.67583e+06	CID (Collision Induced Dissociation)	MS2	2.883	56.8695	14629	PD_2.raw	4.98	0	0.000184
	Sequest HT (A11)	Unambiguous	GKDITELLAAGR		1	1	XP_044324377.1	XP_044324377.1	1	2	0.5497	0	1	1	622.354	1243.7	1243.7	0.7	0.00043	10134742	CID (Collision Induced Dissociation)	MS2	0.324	53.798	13665	PD_2.raw	4.33	0	0.008454
	Sequest HT (A11)	Unambiguous	GKDITELLAAGR		1	1	XP_044324377.1	XP_044324377.1	1	2	0.6499	0	1	1	622.354	1243.7	1243.7	0.89	0.00055	10805426	CID (Collision Induced Dissociation)	MS2	0.309	53.8566	13683	PD_2.raw	4.17	0	0.01289
	Sequest HT (A11)	Unambiguous	FAAVPSGGGGVAVSAAAPAAGGAAAPAAESK		1	1	XP_044324377.1	XP_044324377.1	0	3	0.375	0	1	1	846.772	2538.3	2538.29	2.77	0.00235	1.39795e+06	CID (Collision Induced Dissociation)	MS2	1.626	57.9429	14964	PD_2.raw	2.88	0.002356	0.03599
	Sequest HT (A11)	Unambiguous	DITELLAAGR		1	1	XP_044324377.1	XP_044324377.1	0	2	0.3402	0	1	1	529.796	1058.59	1058.58	1.02	0.00054	1479424	CID (Collision Induced Dissociation)	MS2	2.395	65.6807	17381	PD_2.raw	2.91	0.002356	0.04786
High	XP_044414262.1	protein CTR9 homolog [Triticum aestivum]	0	7.815	7.77154	6	7	6	1	1068	122	6	20.7	6
	Identifying Node	PSM Ambiguity	Annotated Sequence	Modifications	# Protein Groups	# Proteins	Master Protein Accessions	Protein Accessions	# Missed Cleavages	Charge	DeltaScore	DeltaCn	Rank	Search Engine Rank	m/z [Da]	MH+ [Da]	Theo. MH+ [Da]	DeltaM [ppm]	Deltam/z [Da]	Intensity	Activation Type	MS Order	Ion Inject Time [ms]	RT [min]	First Scan	Spectrum File	XCorr	Percolator q-Value	Percolator PEP
	Sequest HT (A11)	Unambiguous	IDETEPSTWIGR		1	3	XP_044414262.1	XP_044404426.1; XP_044421003.1; XP_044414262.1	0	2	0.5224	0	1	1	702.345	1403.68	1403.68	1.54	0.00108	1.31491e+06	CID (Collision Induced Dissociation)	MS2	3.791	56.7549	14593	PD_2.raw	3.35	0	0.01434
	Sequest HT (A11)	Unambiguous	AIGNIYANLGENDK		1	3	XP_044414262.1	XP_044404426.1; XP_044421003.1; XP_044414262.1	0	2	0.4606	0	1	1	746.378	1491.75	1491.74	3.62	0.0027	1129902	CID (Collision Induced Dissociation)	MS2	8.168	53.8816	13694	PD_2.raw	3.17	0	0.006828
	Sequest HT (A11)	Unambiguous	FNVGVSMQK		1	3	XP_044414262.1	XP_044404426.1; XP_044421003.1; XP_044414262.1	0	2	0.2712	0	1	1	505.262	1009.52	1009.51	2.43	0.00123	634781	CID (Collision Induced Dissociation)	MS2	7.081	43.3058	10480	PD_2.raw	2.36	0.002356	0.1341
	Sequest HT (A11)	Unambiguous	VLQLDPENFDALVALAIMDLQTNEAGEIR		1	3	XP_044414262.1	XP_044404426.1; XP_044421003.1; XP_044414262.1	0	3	0.5031	0	1	1	1066.89	3198.66	3198.64	8.66	0.00924	249452	CID (Collision Induced Dissociation)	MS2	5.854	118.816	33366	PD_2.raw	4.79	0.002356	0.02914
	Sequest HT (A11)	Unambiguous	LLEELHDTVK		1	3	XP_044414262.1	XP_044404426.1; XP_044421003.1; XP_044414262.1	0	2	0.5479	0	1	1	598.831	1196.65	1196.65	1.75	0.00105	2.99225e+06	CID (Collision Induced Dissociation)	MS2	3.325	42.9394	10373	PD_2.raw	3.34	0.006134	0.2223
	Sequest HT (A11)	Unambiguous	SQSYYNLAR		1	3	XP_044414262.1	XP_044404426.1; XP_044421003.1; XP_044414262.1	0	2	0.1636	0	1	1	551.27	1101.53	1101.53	0.49	0.00027	702323	CID (Collision Induced Dissociation)	MS2	2.37	31.9585	7163	PD_2.raw	1.65	0.006134	0.1801
	Sequest HT (A11)	Unambiguous	FNVGVSMQK		1	3	XP_044414262.1	XP_044404426.1; XP_044421003.1; XP_044414262.1	0	2	0.2549	0	1	1	505.262	1009.52	1009.51	3.15	0.00159	485908	CID (Collision Induced Dissociation)	MS2	5.406	43.3809	10503	PD_2.raw	2.04	0.006134	0.1988
High	XP_044356354.1	importin subunit alpha-1a isoform X2 [Triticum aestivum]	0	6.729	12.4046	4	7	2	1	524	57.3	5.19	20.4	4
	Identifying Node	PSM Ambiguity	Annotated Sequence	Modifications	# Protein Groups	# Proteins	Master Protein Accessions	Protein Accessions	# Missed Cleavages	Charge	DeltaScore	DeltaCn	Rank	Search Engine Rank	m/z [Da]	MH+ [Da]	Theo. MH+ [Da]	DeltaM [ppm]	Deltam/z [Da]	Intensity	Activation Type	MS Order	Ion Inject Time [ms]	RT [min]	First Scan	Spectrum File	XCorr	Percolator q-Value	Percolator PEP
	Sequest HT (A11)	Unambiguous	EQAVWALGNVAGDSPK		2	3	XP_044356354.1; XP_044448581.1	XP_044356354.1; XP_044460332.1; XP_044448581.1	0	2	0.3164	0	1	1	821.418	1641.83	1641.82	3.83	0.00314	1.56891e+06	CID (Collision Induced Dissociation)	MS2	3.145	62.2663	16324	PD_2.raw	2.75	0	0.004528
	Sequest HT (A11)	Unambiguous	EQAVWALGNVAGDSPK		2	3	XP_044356354.1; XP_044448581.1	XP_044356354.1; XP_044460332.1; XP_044448581.1	0	2	0.3368	0	1	1	821.416	1641.82	1641.82	0.41	0.00033	1.65935e+06	CID (Collision Induced Dissociation)	MS2	4.768	62.5443	16411	PD_2.raw	2.88	0	0.006017
	Sequest HT (A11)	Unambiguous	IVTVcLEGLENILK	C5(Carbamidomethyl)	2	3	XP_044356354.1; XP_044448581.1	XP_044356354.1; XP_044460332.1; XP_044448581.1	0	2	0.4005	0	1	1	800.955	1600.9	1600.9	3.21	0.00257	2.73929e+06	CID (Collision Induced Dissociation)	MS2	2.886	94.8427	26109	PD_2.raw	3.82	0.002356	0.02056
	Sequest HT (A11)	Unambiguous	IVTVcLEGLENILK	C5(Carbamidomethyl)	2	3	XP_044356354.1; XP_044448581.1	XP_044356354.1; XP_044460332.1; XP_044448581.1	0	2	0.3354	0	1	1	800.955	1600.9	1600.9	3.06	0.00245	1562646	CID (Collision Induced Dissociation)	MS2	4.454	94.9766	26150	PD_2.raw	3.22	0.002356	0.02033
	Sequest HT (A11)	Unambiguous	GKPQPAFDQTKPALPALAR		1	1	XP_044356354.1	XP_044356354.1	0	3	0.2207	0	1	1	669.378	2006.12	2006.12	0.71	0.00048	578387	CID (Collision Induced Dissociation)	MS2	2.133	52.8056	13358	PD_2.raw	1.45	0.002356	0.07082
	Sequest HT (A11)	Unambiguous	EGLQAQAPIPAAGVEK		1	1	XP_044356354.1	XP_044356354.1	0	2	0.5816	0	1	1	789.93	1578.85	1578.85	3.07	0.00242	1.08719e+06	CID (Collision Induced Dissociation)	MS2	4.836	50.4315	12624	PD_2.raw	3.92	0.002356	0.02862
	Sequest HT (A11)	Unambiguous	EGLQAQAPIPAAGVEK		1	1	XP_044356354.1	XP_044356354.1	0	2	0.4763	0	1	1	789.93	1578.85	1578.85	2.3	0.00181	902084	CID (Collision Induced Dissociation)	MS2	5.741	50.3857	12612	PD_2.raw	3.8	0.002356	0.04235
High	XP_044451529.1	embryonic protein DC-8-like [Triticum aestivum]	0	6.657	6.73077	3	4	3	1	728	73.1	8.41	14.79	3
	Identifying Node	PSM Ambiguity	Annotated Sequence	Modifications	# Protein Groups	# Proteins	Master Protein Accessions	Protein Accessions	# Missed Cleavages	Charge	DeltaScore	DeltaCn	Rank	Search Engine Rank	m/z [Da]	MH+ [Da]	Theo. MH+ [Da]	DeltaM [ppm]	Deltam/z [Da]	Intensity	Activation Type	MS Order	Ion Inject Time [ms]	RT [min]	First Scan	Spectrum File	XCorr	Percolator q-Value	Percolator PEP
	Sequest HT (A11)	Unambiguous	GKDVTVSTGGTAAEYAK		1	3	XP_044451529.1	XP_044418568.1; XP_044345306.1; XP_044451529.1	1	2	0.5283	0	1	1	827.92	1654.83	1654.83	2.83	0.00234	263975	CID (Collision Induced Dissociation)	MS2	48.844	29.9965	6585	PD_2.raw	4.24	0	0.002957
	Sequest HT (A11)	Unambiguous	AKDVTVSTGGTAAEYAK		1	2	XP_044451529.1	XP_044345306.1; XP_044451529.1	1	3	0.6352	0	1	1	556.954	1668.85	1668.84	2.63	0.00147	1.55376e+06	CID (Collision Induced Dissociation)	MS2	3.101	30.669	6772	PD_2.raw	3.92	0	0.01227
	Sequest HT (A11)	Unambiguous	TKDVTLSTAAQAAQK		1	3	XP_044451529.1	XP_044418568.1; XP_044345306.1; XP_044451529.1	1	2	0.395	0	1	1	766.919	1532.83	1532.83	2.03	0.00156	377181	CID (Collision Induced Dissociation)	MS2	22.41	31.2055	6930	PD_2.raw	3.57	0	0.006067
	Sequest HT (A11)	Unambiguous	AKDVTVSTGGTAAEYAK		1	2	XP_044451529.1	XP_044345306.1; XP_044451529.1	1	3	0.4919	0	1	1	556.954	1668.85	1668.84	2.41	0.00134	1.30465e+06	CID (Collision Induced Dissociation)	MS2	2.86	30.7346	6791	PD_2.raw	3.07	0.002356	0.03701
High	XP_044432754.1	16.9 kDa class I heat shock protein 2-like [Triticum aestivum]	0	6.337	37.3418	3	6	3	1	158	18	5.71	23.32	3
	Identifying Node	PSM Ambiguity	Annotated Sequence	Modifications	# Protein Groups	# Proteins	Master Protein Accessions	Protein Accessions	# Missed Cleavages	Charge	DeltaScore	DeltaCn	Rank	Search Engine Rank	m/z [Da]	MH+ [Da]	Theo. MH+ [Da]	DeltaM [ppm]	Deltam/z [Da]	Intensity	Activation Type	MS Order	Ion Inject Time [ms]	RT [min]	First Scan	Spectrum File	XCorr	Percolator q-Value	Percolator PEP
	Sequest HT (A11)	Unambiguous	TNVDWHENDKEHIFSAEIPGVR		1	2	XP_044432754.1	XP_044432754.1; XP_044433310.1	1	3	0.5916	0	1	1	865.087	2593.25	2593.24	0.88	0.00076	1.49863e+06	CID (Collision Induced Dissociation)	MS2	2.699	60.8496	15875	PD_2.raw	4.53	0	0.01397
	Sequest HT (A11)	Unambiguous	TNVDWHENDKEHIFSAEIPGVR		1	2	XP_044432754.1	XP_044432754.1; XP_044433310.1	1	3	0.4916	0	1	1	865.09	2593.25	2593.24	4.41	0.00381	1.78838e+06	CID (Collision Induced Dissociation)	MS2	2.128	60.8932	15887	PD_2.raw	4.17	0	0.001485
	Sequest HT (A11)	Unambiguous	GGMDPFSSDLWDPFGSPWPLDR		1	1	XP_044432754.1	XP_044432754.1	0	2	0.7202	0	1	1	1240.06	2479.11	2479.1	2.67	0.00331	919046	CID (Collision Induced Dissociation)	MS2	1.689	111.572	31139	PD_2.raw	3.61	0	0.005834
	Sequest HT (A11)	Unambiguous	GGMDPFSSDLWDPFGSPWPLDR		1	1	XP_044432754.1	XP_044432754.1	0	2	0.5473	0	1	1	1240.06	2479.11	2479.1	1.78	0.00221	870130	CID (Collision Induced Dissociation)	MS2	2.408	111.284	31050	PD_2.raw	3.91	0	0.004096
	Sequest HT (A11)	Unambiguous	GGMDPFSSDLWDPFGSPWPLDR		1	1	XP_044432754.1	XP_044432754.1	0	2	0.6825	0	1	1	1240.06	2479.11	2479.1	3.26	0.00404	960434	CID (Collision Induced Dissociation)	MS2	2.634	111.611	31149	PD_2.raw	4	0.002356	0.02911
	Sequest HT (A11)	Unambiguous	KEDVKVEVEDGNVLK		1	2	XP_044432754.1	XP_044432754.1; XP_044433310.1	2	3	0.3042	0	1	1	567.641	1700.91	1700.91	1.34	0.00076	524002	CID (Collision Induced Dissociation)	MS2	3.988	38.0959	8955	PD_2.raw	3.09	0.002356	0.07571
High	XP_044448581.1	importin subunit alpha-1b-like [Triticum aestivum]	0	5.881	10.4869	3	5	1	1	534	58.6	5.25	15.24	3
	Identifying Node	PSM Ambiguity	Annotated Sequence	Modifications	# Protein Groups	# Proteins	Master Protein Accessions	Protein Accessions	# Missed Cleavages	Charge	DeltaScore	DeltaCn	Rank	Search Engine Rank	m/z [Da]	MH+ [Da]	Theo. MH+ [Da]	DeltaM [ppm]	Deltam/z [Da]	Intensity	Activation Type	MS Order	Ion Inject Time [ms]	RT [min]	First Scan	Spectrum File	XCorr	Percolator q-Value	Percolator PEP
	Sequest HT (A11)	Unambiguous	DGFPAGAASAAGGAPQMGHSSALQQK		1	2	XP_044448581.1	XP_044460332.1; XP_044448581.1	0	3	0.543	0	1	1	804.718	2412.14	2412.14	1.42	0.00114	414646	CID (Collision Induced Dissociation)	MS2	7.174	51.037	12814	PD_2.raw	2.56	0	0.01428
	Sequest HT (A11)	Unambiguous	EQAVWALGNVAGDSPK		2	3	XP_044356354.1; XP_044448581.1	XP_044356354.1; XP_044460332.1; XP_044448581.1	0	2	0.3164	0	1	1	821.418	1641.83	1641.82	3.83	0.00314	1.56891e+06	CID (Collision Induced Dissociation)	MS2	3.145	62.2663	16324	PD_2.raw	2.75	0	0.004528
	Sequest HT (A11)	Unambiguous	EQAVWALGNVAGDSPK		2	3	XP_044356354.1; XP_044448581.1	XP_044356354.1; XP_044460332.1; XP_044448581.1	0	2	0.3368	0	1	1	821.416	1641.82	1641.82	0.41	0.00033	1.65935e+06	CID (Collision Induced Dissociation)	MS2	4.768	62.5443	16411	PD_2.raw	2.88	0	0.006017
	Sequest HT (A11)	Unambiguous	IVTVcLEGLENILK	C5(Carbamidomethyl)	2	3	XP_044356354.1; XP_044448581.1	XP_044356354.1; XP_044460332.1; XP_044448581.1	0	2	0.4005	0	1	1	800.955	1600.9	1600.9	3.21	0.00257	2.73929e+06	CID (Collision Induced Dissociation)	MS2	2.886	94.8427	26109	PD_2.raw	3.82	0.002356	0.02056
	Sequest HT (A11)	Unambiguous	IVTVcLEGLENILK	C5(Carbamidomethyl)	2	3	XP_044356354.1; XP_044448581.1	XP_044356354.1; XP_044460332.1; XP_044448581.1	0	2	0.3354	0	1	1	800.955	1600.9	1600.9	3.06	0.00245	1562646	CID (Collision Induced Dissociation)	MS2	4.454	94.9766	26150	PD_2.raw	3.22	0.002356	0.02033
High	XP_044429959.1	protein SHORT ROOT IN SALT MEDIUM 1-like isoform X1 [Triticum aestivum]	0	5.365	3.19889	3	5	3	1	1438	161.4	5.67	17.15	3
	Identifying Node	PSM Ambiguity	Annotated Sequence	Modifications	# Protein Groups	# Proteins	Master Protein Accessions	Protein Accessions	# Missed Cleavages	Charge	DeltaScore	DeltaCn	Rank	Search Engine Rank	m/z [Da]	MH+ [Da]	Theo. MH+ [Da]	DeltaM [ppm]	Deltam/z [Da]	Intensity	Activation Type	MS Order	Ion Inject Time [ms]	RT [min]	First Scan	Spectrum File	XCorr	Percolator q-Value	Percolator PEP
	Sequest HT (A11)	Unambiguous	KVPASATEPTALAAPAEASK		1	12	XP_044429959.1	XP_044429960.1; XP_044437485.1; XP_044429962.1; XP_044429959.1; XP_044437487.1; XP_044429961.1; XP_044423296.1; XP_044437484.1; XP_044437486.1; XP_044437483.1; XP_044423298.1; XP_044423297.1	1	2	0.6233	0	1	1	955.52	1910.03	1910.02	5.27	0.00504	287817	CID (Collision Induced Dissociation)	MS2	14.09	40.5929	9698	PD_2.raw	3.69	0	0.01349
	Sequest HT (A11)	Unambiguous	KVPASATEPTALAAPAEASK		1	12	XP_044429959.1	XP_044429960.1; XP_044437485.1; XP_044429962.1; XP_044429959.1; XP_044437487.1; XP_044429961.1; XP_044423296.1; XP_044437484.1; XP_044437486.1; XP_044437483.1; XP_044423298.1; XP_044423297.1	1	2	0.586	0	1	1	955.518	1910.03	1910.02	3.48	0.00333	184234	CID (Collision Induced Dissociation)	MS2	17.54	40.6514	9715	PD_2.raw	3.14	0	0.01137
	Sequest HT (A11)	Unambiguous	LVDDERDcLSLTK	C8(Carbamidomethyl)	1	9	XP_044429959.1	XP_044429960.1; XP_044437485.1; XP_044429962.1; XP_044429959.1; XP_044437487.1; XP_044429961.1; XP_044437484.1; XP_044437486.1; XP_044437483.1	1	2	0.4839	0	1	1	782.389	1563.77	1563.77	1.83	0.00143	485829	CID (Collision Induced Dissociation)	MS2	10.857	42.4837	10237	PD_2.raw	4.03	0	0.006845
	Sequest HT (A11)	Unambiguous	HDVVDKDLLQAFR		1	12	XP_044429959.1	XP_044429960.1; XP_044437485.1; XP_044429962.1; XP_044429959.1; XP_044437487.1; XP_044429961.1; XP_044423296.1; XP_044437484.1; XP_044437486.1; XP_044437483.1; XP_044423298.1; XP_044423297.1	1	3	0.5669	0	1	1	519.281	1555.83	1555.82	3.81	0.00198	1286693	CID (Collision Induced Dissociation)	MS2	2.574	60.094	15641	PD_2.raw	3.14	0.002356	0.05545
	Sequest HT (A11)	Unambiguous	HDVVDKDLLQAFR		1	12	XP_044429959.1	XP_044429960.1; XP_044437485.1; XP_044429962.1; XP_044429959.1; XP_044437487.1; XP_044429961.1; XP_044423296.1; XP_044437484.1; XP_044437486.1; XP_044437483.1; XP_044423298.1; XP_044423297.1	1	3	0.5348	0	1	1	519.279	1555.82	1555.82	0.75	0.00039	1.67692e+06	CID (Collision Induced Dissociation)	MS2	2.659	60.1438	15656	PD_2.raw	3.16	0.002356	0.0628
High	XP_044430028.1	110 kDa U5 small nuclear ribonucleoprotein component CLO-like [Triticum aestivum]	0	4.85	5.13078	4	6	4	1	994	110.1	5.36	18.17	4
	Identifying Node	PSM Ambiguity	Annotated Sequence	Modifications	# Protein Groups	# Proteins	Master Protein Accessions	Protein Accessions	# Missed Cleavages	Charge	DeltaScore	DeltaCn	Rank	Search Engine Rank	m/z [Da]	MH+ [Da]	Theo. MH+ [Da]	DeltaM [ppm]	Deltam/z [Da]	Intensity	Activation Type	MS Order	Ion Inject Time [ms]	RT [min]	First Scan	Spectrum File	XCorr	Percolator q-Value	Percolator PEP
	Sequest HT (A11)	Unambiguous	IAAEPLNPSELPK		1	3	XP_044430028.1	XP_044430028.1; XP_044437190.1; XP_044423543.1	0	2	0.4507	0	1	1	689.883	1378.76	1378.76	0.5	0.00035	2.86268e+06	CID (Collision Induced Dissociation)	MS2	1.312	57.3784	14784	PD_2.raw	3.55	0.002356	0.06607
	Sequest HT (A11)	Unambiguous	IAAEPLNPSELPK		1	3	XP_044430028.1	XP_044430028.1; XP_044437190.1; XP_044423543.1	0	2	0.6354	0	1	1	689.884	1378.76	1378.76	1.74	0.0012	1.5127e+06	CID (Collision Induced Dissociation)	MS2	2.781	57.3323	14771	PD_2.raw	3.73	0.002356	0.05385
	Sequest HT (A11)	Unambiguous	SFIEFILEPLYK		1	3	XP_044430028.1	XP_044430028.1; XP_044437190.1; XP_044423543.1	0	2	0.5377	0	1	1	749.916	1498.82	1498.82	3.63	0.00272	965257	CID (Collision Induced Dissociation)	MS2	3.274	105.423	29281	PD_2.raw	2.92	0.002356	0.1154
	Sequest HT (A11)	Unambiguous	VYSGTIQTGQAVR		1	1	XP_044430028.1	XP_044430028.1	0	2	0.4286	0	1	1	690.369	1379.73	1379.73	1.83	0.00126	575493	CID (Collision Induced Dissociation)	MS2	4.564	31.4917	7019	PD_2.raw	2.73	0.002356	0.03172
	Sequest HT (A11)	Unambiguous	ILNANIAPEPLHR		1	3	XP_044430028.1	XP_044430028.1; XP_044437190.1; XP_044423543.1	0	3	0.4143	0	1	1	486.613	1457.83	1457.82	2.35	0.00114	769350	CID (Collision Induced Dissociation)	MS2	4.512	50.4945	12644	PD_2.raw	2.51	0.002356	0.07162
	Sequest HT (A11)	Unambiguous	ILNANIAPEPLHR		1	3	XP_044430028.1	XP_044430028.1; XP_044437190.1; XP_044423543.1	0	3	0.5641	0	1	1	486.614	1457.83	1457.82	3.79	0.00184	1.04837e+06	CID (Collision Induced Dissociation)	MS2	4.458	50.5761	12672	PD_2.raw	2.73	0.004547	0.1456
High	XP_044424046.1	60S acidic ribosomal protein P3-like [Triticum aestivum]	0	4.369	24.1667	2	4	2	1	120	12.1	4.55	16.17	2
	Identifying Node	PSM Ambiguity	Annotated Sequence	Modifications	# Protein Groups	# Proteins	Master Protein Accessions	Protein Accessions	# Missed Cleavages	Charge	DeltaScore	DeltaCn	Rank	Search Engine Rank	m/z [Da]	MH+ [Da]	Theo. MH+ [Da]	DeltaM [ppm]	Deltam/z [Da]	Intensity	Activation Type	MS Order	Ion Inject Time [ms]	RT [min]	First Scan	Spectrum File	XCorr	Percolator q-Value	Percolator PEP
	Sequest HT (A11)	Unambiguous	GELEASAATPYDLQR		1	3	XP_044424046.1	XP_044431943.1; XP_044438842.1; XP_044424046.1	0	2	0.492	0	1	1	810.898	1620.79	1620.79	1.9	0.00154	2.95468e+06	CID (Collision Induced Dissociation)	MS2	3.708	51.076	12824	PD_2.raw	4.39	0	0.007071
	Sequest HT (A11)	Unambiguous	GELEASAATPYDLQR		1	3	XP_044424046.1	XP_044431943.1; XP_044438842.1; XP_044424046.1	0	2	0.4747	0	1	1	810.899	1620.79	1620.79	2.88	0.00234	3.04521e+06	CID (Collision Induced Dissociation)	MS2	2.831	51.1293	12840	PD_2.raw	4.74	0	0.009901
	Sequest HT (A11)	Unambiguous	SGGVQSSFTMVSPK		1	2	XP_044424046.1	XP_044438842.1; XP_044424046.1	0	2	0.4345	0	1	1	706.349	1411.69	1411.69	1.34	0.00094	2.56639e+06	CID (Collision Induced Dissociation)	MS2	2.43	50.4842	12639	PD_2.raw	3.59	0	0.006047
	Sequest HT (A11)	Unambiguous	SGGVQSSFTMVSPK		1	2	XP_044424046.1	XP_044438842.1; XP_044424046.1	0	2	0.571	0	1	1	706.351	1411.69	1411.69	3.67	0.00259	1.6848e+06	CID (Collision Induced Dissociation)	MS2	2.934	50.5389	12656	PD_2.raw	3.45	0.002356	0.01739
High	XP_044340687.1	elongation factor 2-like [Triticum aestivum]	0	4.32	4.27046	2	2	2	1	843	93.7	6.07	7.89	2
	Identifying Node	PSM Ambiguity	Annotated Sequence	Modifications	# Protein Groups	# Proteins	Master Protein Accessions	Protein Accessions	# Missed Cleavages	Charge	DeltaScore	DeltaCn	Rank	Search Engine Rank	m/z [Da]	MH+ [Da]	Theo. MH+ [Da]	DeltaM [ppm]	Deltam/z [Da]	Intensity	Activation Type	MS Order	Ion Inject Time [ms]	RT [min]	First Scan	Spectrum File	XCorr	Percolator q-Value	Percolator PEP
	Sequest HT (A11)	Unambiguous	RVIYASQLTAKPR		1	13	XP_044340687.1	XP_044391422.1; XP_044424535.1; XP_044391423.1; XP_044365854.1; XP_044357184.1; XP_044439199.1; XP_044349238.1; XP_044400080.1; XP_044365852.1; XP_044391424.1; XP_044400078.1; XP_044340687.1; XP_044430170.1	1	3	0.5025	0	1	1	501.633	1502.88	1502.88	2.53	0.00127	1.54363e+06	CID (Collision Induced Dissociation)	MS2	3.545	31.1828	6920	PD_2.raw	4	0	0.01441
	Sequest HT (A11)	Unambiguous	STLTDSLVAAAGIIAQEVAGDVR		1	13	XP_044340687.1	XP_044391422.1; XP_044424535.1; XP_044391423.1; XP_044365854.1; XP_044357184.1; XP_044439199.1; XP_044349238.1; XP_044400080.1; XP_044365852.1; XP_044391424.1; XP_044400078.1; XP_044340687.1; XP_044430170.1	0	3	0.4833	0	1	1	753.075	2257.21	2257.2	2.73	0.00205	370559	CID (Collision Induced Dissociation)	MS2	8.71	117.121	32846	PD_2.raw	3.89	0	0.003322
High	XP_044322202.1	DNA-directed RNA polymerases II, IV and V subunit 8B-like [Triticum aestivum]	0	4.126	18.2432	2	4	1	1	148	16.9	5.87	14.03	2
	Identifying Node	PSM Ambiguity	Annotated Sequence	Modifications	# Protein Groups	# Proteins	Master Protein Accessions	Protein Accessions	# Missed Cleavages	Charge	DeltaScore	DeltaCn	Rank	Search Engine Rank	m/z [Da]	MH+ [Da]	Theo. MH+ [Da]	DeltaM [ppm]	Deltam/z [Da]	Intensity	Activation Type	MS Order	Ion Inject Time [ms]	RT [min]	First Scan	Spectrum File	XCorr	Percolator q-Value	Percolator PEP
	Sequest HT (A11)	Unambiguous	TLADKYDYVMHGK		2	3	XP_044322202.1; XP_044330432.1	XP_044322202.1; XP_044330432.1; XP_044361044.1	1	2	0.6424	0	1	1	770.878	1540.75	1540.75	1.47	0.00113	173773	CID (Collision Induced Dissociation)	MS2	25.182	41.156	9856	PD_2.raw	3.3	0	0.01319
	Sequest HT (A11)	Unambiguous	GDPSSAANLELDQR		1	1	XP_044322202.1	XP_044322202.1	0	2	0.5771	0	1	1	736.855	1472.7	1472.7	3.05	0.00225	910565	CID (Collision Induced Dissociation)	MS2	9.626	40.0892	9547	PD_2.raw	3.76	0	0.007457
	Sequest HT (A11)	Unambiguous	GDPSSAANLELDQR		1	1	XP_044322202.1	XP_044322202.1	0	2	0.5108	0	1	1	736.855	1472.7	1472.7	2.89	0.00213	1.22832e+06	CID (Collision Induced Dissociation)	MS2	4.542	40.148	9564	PD_2.raw	3.7	0	0.00567
	Sequest HT (A11)	Unambiguous	TLADKYDYVMHGK		2	3	XP_044322202.1; XP_044330432.1	XP_044322202.1; XP_044330432.1; XP_044361044.1	1	2	0.5963	0	1	1	770.877	1540.75	1540.75	0.2	0.00016	319020	CID (Collision Induced Dissociation)	MS2	17.367	41.2048	9868	PD_2.raw	3.27	0.002356	0.03334
High	XP_044450962.1	transcription elongation factor SPT6 homolog isoform X1 [Triticum aestivum]	0	3.99	1.65441	2	3	2	1	1632	182.8	5.14	10.24	2
	Identifying Node	PSM Ambiguity	Annotated Sequence	Modifications	# Protein Groups	# Proteins	Master Protein Accessions	Protein Accessions	# Missed Cleavages	Charge	DeltaScore	DeltaCn	Rank	Search Engine Rank	m/z [Da]	MH+ [Da]	Theo. MH+ [Da]	DeltaM [ppm]	Deltam/z [Da]	Intensity	Activation Type	MS Order	Ion Inject Time [ms]	RT [min]	First Scan	Spectrum File	XCorr	Percolator q-Value	Percolator PEP
	Sequest HT (A11)	Unambiguous	SAEQLGQHLTLTR		1	5	XP_044450962.1	XP_044450963.1; XP_044339635.1; XP_044413791.1; XP_044339628.1; XP_044450962.1	0	2	0.4933	0	1	1	727.393	1453.78	1453.78	2.46	0.00179	116899	CID (Collision Induced Dissociation)	MS2	50	41.7563	10026	PD_2.raw	3.75	0	0.003457
	Sequest HT (A11)	Unambiguous	SAEQLGQHLTLTR		1	5	XP_044450962.1	XP_044450963.1; XP_044339635.1; XP_044413791.1; XP_044339628.1; XP_044450962.1	0	2	0.4958	0	1	1	727.392	1453.78	1453.78	0.36	0.00026	148627	CID (Collision Induced Dissociation)	MS2	39.796	41.8663	10056	PD_2.raw	3.59	0	0.005923
	Sequest HT (A11)	Unambiguous	STNPHHEYVGLYPK		1	5	XP_044450962.1	XP_044450963.1; XP_044339635.1; XP_044413791.1; XP_044339628.1; XP_044450962.1	0	3	0.4724	0	1	1	547.94	1641.8	1641.8	1.33	0.00073	371910	CID (Collision Induced Dissociation)	MS2	26.405	30.4174	6703	PD_2.raw	2.9	0.002356	0.02957
High	XP_044424477.1	40S ribosomal protein S14-like [Triticum aestivum]	0	3.906	12.2449	2	4	2	1	196	20.8	11.03	12.15	2
	Identifying Node	PSM Ambiguity	Annotated Sequence	Modifications	# Protein Groups	# Proteins	Master Protein Accessions	Protein Accessions	# Missed Cleavages	Charge	DeltaScore	DeltaCn	Rank	Search Engine Rank	m/z [Da]	MH+ [Da]	Theo. MH+ [Da]	DeltaM [ppm]	Deltam/z [Da]	Intensity	Activation Type	MS Order	Ion Inject Time [ms]	RT [min]	First Scan	Spectrum File	XCorr	Percolator q-Value	Percolator PEP
	Sequest HT (A11)	Unambiguous	IEDVTPVPTDSTR		1	6	XP_044424477.1	XP_044408107.1; XP_044408108.1; XP_044424477.1; XP_044332629.1; XP_044324396.1; XP_044431989.1	0	2	0.4551	0	1	1	715.363	1429.72	1429.72	1.57	0.00112	1.71319e+06	CID (Collision Induced Dissociation)	MS2	2.942	38.4608	9061	PD_2.raw	3.12	0	0.00897
	Sequest HT (A11)	Unambiguous	EENVTLGPAVR		1	5	XP_044424477.1	XP_044408107.1; XP_044408108.1; XP_044424477.1; XP_044324396.1; XP_044431989.1	0	2	0.2022	0	1	1	592.819	1184.63	1184.63	3.52	0.00209	936201	CID (Collision Induced Dissociation)	MS2	6.371	37.9643	8915	PD_2.raw	2.67	0	0.01385
	Sequest HT (A11)	Unambiguous	IEDVTPVPTDSTR		1	6	XP_044424477.1	XP_044408107.1; XP_044408108.1; XP_044424477.1; XP_044332629.1; XP_044324396.1; XP_044431989.1	0	2	0.5206	0	1	1	715.363	1429.72	1429.72	1.74	0.00125	1.17723e+06	CID (Collision Induced Dissociation)	MS2	4.517	38.3956	9041	PD_2.raw	3.15	0.002356	0.04608
	Sequest HT (A11)	Unambiguous	EENVTLGPAVR		1	5	XP_044424477.1	XP_044408107.1; XP_044408108.1; XP_044424477.1; XP_044324396.1; XP_044431989.1	0	2	0.4299	0	1	1	592.819	1184.63	1184.63	2.91	0.00172	1.05052e+06	CID (Collision Induced Dissociation)	MS2	6.147	37.9076	8899	PD_2.raw	3.21	0.002356	0.06369
High	XP_044324940.1	DNA-directed RNA polymerases II and IV subunit 5A-like [Triticum aestivum]	0	3.818	15.7895	2	5	2	1	209	24.1	9.44	15.89	2
	Identifying Node	PSM Ambiguity	Annotated Sequence	Modifications	# Protein Groups	# Proteins	Master Protein Accessions	Protein Accessions	# Missed Cleavages	Charge	DeltaScore	DeltaCn	Rank	Search Engine Rank	m/z [Da]	MH+ [Da]	Theo. MH+ [Da]	DeltaM [ppm]	Deltam/z [Da]	Intensity	Activation Type	MS Order	Ion Inject Time [ms]	RT [min]	First Scan	Spectrum File	XCorr	Percolator q-Value	Percolator PEP
	Sequest HT (A11)	Unambiguous	DKPDEQIYVFFPNEPKPGMK		1	3	XP_044324940.1	XP_044333180.1; XP_044457974.1; XP_044324940.1	0	3	0.5289	0	1	1	793.73	2379.17	2379.17	2.25	0.00178	1.71102e+06	CID (Collision Induced Dissociation)	MS2	1.524	63.9986	16859	PD_2.raw	3.8	0	0.007676
	Sequest HT (A11)	Unambiguous	DKPDEQIYVFFPNEPKPGMK		1	3	XP_044324940.1	XP_044333180.1; XP_044457974.1; XP_044324940.1	0	3	0.4017	0	1	1	793.729	2379.17	2379.17	0.86	0.00068	827128	CID (Collision Induced Dissociation)	MS2	2.5	63.8961	16830	PD_2.raw	3.46	0	0.002237
	Sequest HT (A11)	Unambiguous	DKPDEQIYVFFPNEPKPGMK		1	3	XP_044324940.1	XP_044333180.1; XP_044457974.1; XP_044324940.1	0	3	0.432	0	1	1	793.729	2379.17	2379.17	1.86	0.00148	798130	CID (Collision Induced Dissociation)	MS2	2.17	64.0669	16881	PD_2.raw	2.94	0.002356	0.04148
	Sequest HT (A11)	Unambiguous	NHDLVPEHVLLTK		1	3	XP_044324940.1	XP_044333180.1; XP_044457974.1; XP_044324940.1	0	2	0.4922	0	1	1	757.922	1514.84	1514.83	2.27	0.00172	590642	CID (Collision Induced Dissociation)	MS2	11.748	47.6119	11768	PD_2.raw	2.58	0.002356	0.06798
	Sequest HT (A11)	Unambiguous	NHDLVPEHVLLTK		1	3	XP_044324940.1	XP_044333180.1; XP_044457974.1; XP_044324940.1	0	2	0.5145	0	1	1	757.921	1514.83	1514.83	1.06	0.0008	1049603	CID (Collision Induced Dissociation)	MS2	9.683	47.6533	11778	PD_2.raw	3.11	0.002356	0.1217
High	XP_044330432.1	DNA-directed RNA polymerases II, IV and V subunit 8B-like [Triticum aestivum]	0	3.756	18.2432	2	3	1	1	148	16.8	5.87	9.77	2
	Identifying Node	PSM Ambiguity	Annotated Sequence	Modifications	# Protein Groups	# Proteins	Master Protein Accessions	Protein Accessions	# Missed Cleavages	Charge	DeltaScore	DeltaCn	Rank	Search Engine Rank	m/z [Da]	MH+ [Da]	Theo. MH+ [Da]	DeltaM [ppm]	Deltam/z [Da]	Intensity	Activation Type	MS Order	Ion Inject Time [ms]	RT [min]	First Scan	Spectrum File	XCorr	Percolator q-Value	Percolator PEP
	Sequest HT (A11)	Unambiguous	TLADKYDYVMHGK		2	3	XP_044322202.1; XP_044330432.1	XP_044322202.1; XP_044330432.1; XP_044361044.1	1	2	0.6424	0	1	1	770.878	1540.75	1540.75	1.47	0.00113	173773	CID (Collision Induced Dissociation)	MS2	25.182	41.156	9856	PD_2.raw	3.3	0	0.01319
	Sequest HT (A11)	Unambiguous	GDPSSAANLELDQK		1	1	XP_044330432.1	XP_044330432.1	0	2	0.5875	0	1	1	722.851	1444.7	1444.69	2.64	0.00191	722140	CID (Collision Induced Dissociation)	MS2	5.208	37.7884	8864	PD_2.raw	3.2	0	0.0133
	Sequest HT (A11)	Unambiguous	TLADKYDYVMHGK		2	3	XP_044322202.1; XP_044330432.1	XP_044322202.1; XP_044330432.1; XP_044361044.1	1	2	0.5963	0	1	1	770.877	1540.75	1540.75	0.2	0.00016	319020	CID (Collision Induced Dissociation)	MS2	17.367	41.2048	9868	PD_2.raw	3.27	0.002356	0.03334
High	XP_044346607.1	60S ribosomal protein L9 [Triticum aestivum]	0	3.636	16.9312	2	3	2	1	189	21.3	9.77	11.13	2
	Identifying Node	PSM Ambiguity	Annotated Sequence	Modifications	# Protein Groups	# Proteins	Master Protein Accessions	Protein Accessions	# Missed Cleavages	Charge	DeltaScore	DeltaCn	Rank	Search Engine Rank	m/z [Da]	MH+ [Da]	Theo. MH+ [Da]	DeltaM [ppm]	Deltam/z [Da]	Intensity	Activation Type	MS Order	Ion Inject Time [ms]	RT [min]	First Scan	Spectrum File	XCorr	Percolator q-Value	Percolator PEP
	Sequest HT (A11)	Unambiguous	TAISHVQNLITGVTK		1	6	XP_044346607.1	XP_044346672.1; XP_044346607.1; XP_044366633.1; XP_044424493.1; XP_044354787.1; XP_044359987.1	0	2	0.6005	0	1	1	791.453	1581.9	1581.9	2.34	0.00185	2443597	CID (Collision Induced Dissociation)	MS2	2.454	60.8816	15882	PD_2.raw	4.28	0	0.001257
	Sequest HT (A11)	Unambiguous	TAISHVQNLITGVTK		1	6	XP_044346607.1	XP_044346672.1; XP_044346607.1; XP_044366633.1; XP_044424493.1; XP_044354787.1; XP_044359987.1	0	2	0.5342	0	1	1	791.453	1581.9	1581.9	2.26	0.00179	1.8946e+06	CID (Collision Induced Dissociation)	MS2	3.245	60.8239	15864	PD_2.raw	4.38	0	0.003398
	Sequest HT (A11)	Unambiguous	VKDEIVLDGNDIELVSR		1	5	XP_044346607.1	XP_044346672.1; XP_044346607.1; XP_044366633.1; XP_044424493.1; XP_044354787.1	1	3	0.3563	0	1	1	638.678	1914.02	1914.02	0.99	0.00063	1.84972e+06	CID (Collision Induced Dissociation)	MS2	2.268	66.26	17553	PD_2.raw	2.47	0.006134	0.1838
High	XP_044439510.1	endoplasmin homolog [Triticum aestivum]	0	3.603	3.4689	2	3	2	1	836	96	5.21	10.14	2
	Identifying Node	PSM Ambiguity	Annotated Sequence	Modifications	# Protein Groups	# Proteins	Master Protein Accessions	Protein Accessions	# Missed Cleavages	Charge	DeltaScore	DeltaCn	Rank	Search Engine Rank	m/z [Da]	MH+ [Da]	Theo. MH+ [Da]	DeltaM [ppm]	Deltam/z [Da]	Intensity	Activation Type	MS Order	Ion Inject Time [ms]	RT [min]	First Scan	Spectrum File	XCorr	Percolator q-Value	Percolator PEP
	Sequest HT (A11)	Unambiguous	LGAVPHGLSTDSEVVQR		1	3	XP_044439510.1	XP_044439510.1; XP_044433801.1; XP_044425254.1	0	3	0.472	0	1	1	588.98	1764.92	1764.92	0.12	7e-05	530491	CID (Collision Induced Dissociation)	MS2	6.804	46.0985	11317	PD_2.raw	3.39	0	0.01535
	Sequest HT (A11)	Unambiguous	IMQAQTLSDASK		1	3	XP_044439510.1	XP_044439510.1; XP_044433801.1; XP_044425254.1	0	2	0.4763	0	1	1	646.832	1292.66	1292.65	3.35	0.00217	825222	CID (Collision Induced Dissociation)	MS2	4.946	31.5379	7032	PD_2.raw	3.38	0.002356	0.01626
	Sequest HT (A11)	Unambiguous	IMQAQTLSDASK		1	3	XP_044439510.1	XP_044439510.1; XP_044433801.1; XP_044425254.1	0	2	0.5579	0	1	1	646.832	1292.66	1292.65	3.35	0.00217	1.26637e+06	CID (Collision Induced Dissociation)	MS2	4.303	31.467	7008	PD_2.raw	3.37	0.002356	0.01884
High	XP_044437687.1	glyceraldehyde-3-phosphate dehydrogenase 1, cytosolic [Triticum aestivum]	0	3.391	10.3858	2	5	2	1	337	36.5	7.18	13.64	2
	Identifying Node	PSM Ambiguity	Annotated Sequence	Modifications	# Protein Groups	# Proteins	Master Protein Accessions	Protein Accessions	# Missed Cleavages	Charge	DeltaScore	DeltaCn	Rank	Search Engine Rank	m/z [Da]	MH+ [Da]	Theo. MH+ [Da]	DeltaM [ppm]	Deltam/z [Da]	Intensity	Activation Type	MS Order	Ion Inject Time [ms]	RT [min]	First Scan	Spectrum File	XCorr	Percolator q-Value	Percolator PEP
	Sequest HT (A11)	Unambiguous	IINDNFGIIEGLMTTVHAITATQK		1	1	XP_044437687.1	XP_044437687.1	0	3	0.4897	0	1	1	867.465	2600.38	2600.38	2.24	0.00194	966414	CID (Collision Induced Dissociation)	MS2	6.847	115.523	32350	PD_2.raw	2.92	0	0.007474
	Sequest HT (A11)	Unambiguous	IINDNFGIIEGLMTTVHAITATQK		1	1	XP_044437687.1	XP_044437687.1	0	3	0.3481	0	1	1	867.467	2600.39	2600.38	4.42	0.00383	703874	CID (Collision Induced Dissociation)	MS2	5.27	115.32	32290	PD_2.raw	2.93	0.002356	0.04933
	Sequest HT (A11)	Unambiguous	IINDNFGIIEGLMTTVHAITATQK		1	1	XP_044437687.1	XP_044437687.1	0	3	0.4278	0	1	1	867.466	2600.38	2600.38	2.87	0.00249	600505	CID (Collision Induced Dissociation)	MS2	3.202	115.413	32316	PD_2.raw	3.53	0.002356	0.02121
	Sequest HT (A11)	Unambiguous	AGIALNDHFVK		1	2	XP_044437687.1	XP_044422687.1; XP_044437687.1	0	2	0.2823	0	1	1	592.826	1184.64	1184.64	2.29	0.00136	936425	CID (Collision Induced Dissociation)	MS2	3.696	45.7332	11204	PD_2.raw	2.48	0.002356	0.05433
	Sequest HT (A11)	Unambiguous	AGIALNDHFVK		1	2	XP_044437687.1	XP_044422687.1; XP_044437687.1	0	2	0.1564	0	1	1	592.826	1184.65	1184.64	2.39	0.00142	1.05256e+06	CID (Collision Induced Dissociation)	MS2	3.226	45.2214	11050	PD_2.raw	1.79	0.006134	0.2182
High	XP_044339880.1	RNA-binding protein P-like [Triticum aestivum]	0	3.269	5	2	4	2	1	480	49.5	5.12	10.83	2
	Identifying Node	PSM Ambiguity	Annotated Sequence	Modifications	# Protein Groups	# Proteins	Master Protein Accessions	Protein Accessions	# Missed Cleavages	Charge	DeltaScore	DeltaCn	Rank	Search Engine Rank	m/z [Da]	MH+ [Da]	Theo. MH+ [Da]	DeltaM [ppm]	Deltam/z [Da]	Intensity	Activation Type	MS Order	Ion Inject Time [ms]	RT [min]	First Scan	Spectrum File	XCorr	Percolator q-Value	Percolator PEP
	Sequest HT (A11)	Unambiguous	YGEIEEGPLGLDK		1	3	XP_044339880.1	XP_044339880.1; XP_044348474.1; XP_044356450.1	0	2	0.4836	0	1	1	710.355	1419.7	1419.7	2.35	0.00167	3.02473e+06	CID (Collision Induced Dissociation)	MS2	1.256	57.6695	14877	PD_2.raw	2.75	0	0.01323
	Sequest HT (A11)	Unambiguous	YGEIEEGPLGLDK		1	3	XP_044339880.1	XP_044339880.1; XP_044348474.1; XP_044356450.1	0	2	0.4355	0	1	1	710.356	1419.7	1419.7	2.52	0.00179	2.36896e+06	CID (Collision Induced Dissociation)	MS2	1.413	57.615	14859	PD_2.raw	3.1	0.002356	0.06804
	Sequest HT (A11)	Unambiguous	SFEGVMLHcQK	C9(Carbamidomethyl)	1	3	XP_044339880.1	XP_044339880.1; XP_044348474.1; XP_044356450.1	0	2	0.3348	0	1	1	668.313	1335.62	1335.62	-0.33	-0.00022	137765	CID (Collision Induced Dissociation)	MS2	24.724	41.2904	9893	PD_2.raw	2.21	0.002356	0.04725
	Sequest HT (A11)	Unambiguous	SFEGVMLHcQK	C9(Carbamidomethyl)	1	3	XP_044339880.1	XP_044339880.1; XP_044348474.1; XP_044356450.1	0	2	0.3741	0	1	1	668.314	1335.62	1335.62	1.59	0.00106	143771	CID (Collision Induced Dissociation)	MS2	24.089	41.1641	9859	PD_2.raw	2.78	0.002356	0.04064
High	XP_044399391.1	elongation factor 1-alpha isoform X1 [Triticum aestivum]	0	3.247	5.81081	3	5	3	1	740	83.1	8.97	14	3
	Identifying Node	PSM Ambiguity	Annotated Sequence	Modifications	# Protein Groups	# Proteins	Master Protein Accessions	Protein Accessions	# Missed Cleavages	Charge	DeltaScore	DeltaCn	Rank	Search Engine Rank	m/z [Da]	MH+ [Da]	Theo. MH+ [Da]	DeltaM [ppm]	Deltam/z [Da]	Intensity	Activation Type	MS Order	Ion Inject Time [ms]	RT [min]	First Scan	Spectrum File	XCorr	Percolator q-Value	Percolator PEP
	Sequest HT (A11)	Unambiguous	LPLQDVYK		1	10	XP_044399391.1	XP_044390705.1; XP_044390706.1; XP_044363146.1; XP_044370211.1; XP_044399391.1; XP_044330175.1; XP_044432765.1; XP_044455095.1; XP_044390704.1; XP_044363144.1	0	2	0.1768	0	1	1	488.279	975.551	975.551	0.05	3e-05	474621	CID (Collision Induced Dissociation)	MS2	10.223	46.6433	11479	PD_2.raw	1.81	0.002356	0.1275
	Sequest HT (A11)	Unambiguous	IGGIGTVPVGR		1	10	XP_044399391.1	XP_044390705.1; XP_044390706.1; XP_044363146.1; XP_044370211.1; XP_044399391.1; XP_044330175.1; XP_044432765.1; XP_044455095.1; XP_044390704.1; XP_044363144.1	0	2	0.4802	0	1	1	513.311	1025.61	1025.61	3.88	0.00199	5466906	CID (Collision Induced Dissociation)	MS2	0.676	44.3612	10787	PD_2.raw	2.52	0.002356	0.05491
	Sequest HT (A11)	Unambiguous	IGGIGTVPVGR		1	10	XP_044399391.1	XP_044390705.1; XP_044390706.1; XP_044363146.1; XP_044370211.1; XP_044399391.1; XP_044330175.1; XP_044432765.1; XP_044455095.1; XP_044390704.1; XP_044363144.1	0	2	0.5389	0	1	1	513.31	1025.61	1025.61	2.09	0.00107	3.49357e+06	CID (Collision Induced Dissociation)	MS2	1.446	45.3142	11075	PD_2.raw	3.21	0.002356	0.05979
	Sequest HT (A11)	Unambiguous	IGGIGTVPVGR		1	10	XP_044399391.1	XP_044390705.1; XP_044390706.1; XP_044363146.1; XP_044370211.1; XP_044399391.1; XP_044330175.1; XP_044432765.1; XP_044455095.1; XP_044390704.1; XP_044363144.1	0	2	0.4793	0	1	1	513.31	1025.61	1025.61	2.69	0.00138	2.5178e+06	CID (Collision Induced Dissociation)	MS2	1.794	45.3717	11093	PD_2.raw	2.9	0.002356	0.02539
	Sequest HT (A11)	Unambiguous	VETGVIKPGMVVTFGPTGLTTEVK		1	10	XP_044399391.1	XP_044390705.1; XP_044390706.1; XP_044363146.1; XP_044370211.1; XP_044399391.1; XP_044330175.1; XP_044432765.1; XP_044455095.1; XP_044390704.1; XP_044363144.1	0	3	0.409	0	1	1	820.787	2460.35	2460.34	2.09	0.00171	611501	CID (Collision Induced Dissociation)	MS2	3.583	71.6886	19217	PD_2.raw	3.57	0.006134	0.175
High	XP_044346616.1	protein PAF1 homolog [Triticum aestivum]	0	3.097	4.3131	2	3	2	1	626	71.4	7.97	10.54	2
	Identifying Node	PSM Ambiguity	Annotated Sequence	Modifications	# Protein Groups	# Proteins	Master Protein Accessions	Protein Accessions	# Missed Cleavages	Charge	DeltaScore	DeltaCn	Rank	Search Engine Rank	m/z [Da]	MH+ [Da]	Theo. MH+ [Da]	DeltaM [ppm]	Deltam/z [Da]	Intensity	Activation Type	MS Order	Ion Inject Time [ms]	RT [min]	First Scan	Spectrum File	XCorr	Percolator q-Value	Percolator PEP
	Sequest HT (A11)	Unambiguous	SGDEIEHFPVPSR		1	5	XP_044346616.1	XP_044429807.1; XP_044338201.1; XP_044422439.1; XP_044346616.1; XP_044437934.1	0	2	0.5537	0	1	1	735.356	1469.71	1469.7	2.42	0.00178	789736	CID (Collision Induced Dissociation)	MS2	7.523	46.834	11537	PD_2.raw	3.54	0	0.007634
	Sequest HT (A11)	Unambiguous	SGDEIEHFPVPSR		1	5	XP_044346616.1	XP_044429807.1; XP_044338201.1; XP_044422439.1; XP_044346616.1; XP_044437934.1	0	2	0.5644	0	1	1	735.357	1469.71	1469.7	2.59	0.0019	1.4066e+06	CID (Collision Induced Dissociation)	MS2	5.402	47.0776	11609	PD_2.raw	3.88	0	0.01202
	Sequest HT (A11)	Unambiguous	FLAYMAPAPHELVK		1	3	XP_044346616.1	XP_044422439.1; XP_044346616.1; XP_044437934.1	0	2	0.4121	0	1	1	793.926	1586.84	1586.84	2.89	0.00229	1.58496e+06	CID (Collision Induced Dissociation)	MS2	3.294	60.6614	15815	PD_2.raw	3.13	0.002356	0.1048
High	XP_044436933.1	putative transcription elongation factor SPT5 homolog 1 [Triticum aestivum]	0	2.981	2.18631	2	4	2	1	1052	115.8	5.38	10.77	2
	Identifying Node	PSM Ambiguity	Annotated Sequence	Modifications	# Protein Groups	# Proteins	Master Protein Accessions	Protein Accessions	# Missed Cleavages	Charge	DeltaScore	DeltaCn	Rank	Search Engine Rank	m/z [Da]	MH+ [Da]	Theo. MH+ [Da]	DeltaM [ppm]	Deltam/z [Da]	Intensity	Activation Type	MS Order	Ion Inject Time [ms]	RT [min]	First Scan	Spectrum File	XCorr	Percolator q-Value	Percolator PEP
	Sequest HT (A11)	Unambiguous	SPASILQSPGR		1	3	XP_044436933.1	XP_044429461.1; XP_044436933.1; XP_044436515.1	0	2	0.5166	0	1	1	556.807	1112.61	1112.61	1.57	0.00087	858612	CID (Collision Induced Dissociation)	MS2	2.005	36.9964	8633	PD_2.raw	3.31	0.002356	0.0165
	Sequest HT (A11)	Unambiguous	HHLEHAGFIcAK	C10(Carbamidomethyl)	1	3	XP_044436933.1	XP_044429461.1; XP_044436933.1; XP_044436515.1	0	3	0.4324	0	1	1	473.904	1419.7	1419.7	2.66	0.00126	104907	CID (Collision Induced Dissociation)	MS2	20.446	27.8609	5984	PD_2.raw	2.59	0.002356	0.09029
	Sequest HT (A11)	Unambiguous	HHLEHAGFIcAK	C10(Carbamidomethyl)	1	3	XP_044436933.1	XP_044429461.1; XP_044436933.1; XP_044436515.1	0	3	0.3073	0	1	1	473.905	1419.7	1419.7	2.99	0.00141	102683	CID (Collision Induced Dissociation)	MS2	23.879	27.8059	5969	PD_2.raw	2.18	0.002356	0.06331
	Sequest HT (A11)	Unambiguous	SPASILQSPGR		1	3	XP_044436933.1	XP_044429461.1; XP_044436933.1; XP_044436515.1	0	2	0.4907	0	1	1	556.808	1112.61	1112.61	1.9	0.00106	652238	CID (Collision Induced Dissociation)	MS2	2.31	36.9514	8622	PD_2.raw	2.69	0.006134	0.1596
High	XP_044362686.1	tubulin alpha-2 chain [Triticum aestivum]	0	2.941	9.35412	3	3	1	1	449	49.8	5.2	9.05	3
	Identifying Node	PSM Ambiguity	Annotated Sequence	Modifications	# Protein Groups	# Proteins	Master Protein Accessions	Protein Accessions	# Missed Cleavages	Charge	DeltaScore	DeltaCn	Rank	Search Engine Rank	m/z [Da]	MH+ [Da]	Theo. MH+ [Da]	DeltaM [ppm]	Deltam/z [Da]	Intensity	Activation Type	MS Order	Ion Inject Time [ms]	RT [min]	First Scan	Spectrum File	XCorr	Percolator q-Value	Percolator PEP
	Sequest HT (A11)	Unambiguous	FDGAINVDITEFQTNLVPYPR		1	2	XP_044362686.1	XP_044370742.1; XP_044362686.1	0	2	0.5638	0	1	1	1205.1	2409.2	2409.21	-3.93	-0.00474	1.49249e+06	CID (Collision Induced Dissociation)	MS2	3.276	88.3536	24189	PD_2.raw	4.31	0.002356	0.04204
	Sequest HT (A11)	Unambiguous	SLDIERPTYTNLNR		2	8	XP_044362686.1; XP_044343678.1	XP_044370742.1; XP_044383134.1; XP_044362686.1; XP_044323130.1; XP_044399315.1; XP_044416593.1; XP_044343678.1; XP_044368225.1	0	2	0.2351	0	1	1	846.442	1691.88	1691.87	2.9	0.00245	1.06996e+06	CID (Collision Induced Dissociation)	MS2	3.987	50.3724	12606	PD_2.raw	2.68	0.006134	0.1551
	Sequest HT (A11)	Unambiguous	FDLMYAK		2	7	XP_044362686.1; XP_044343678.1	XP_044370742.1; XP_044383134.1; XP_044362686.1; XP_044323130.1; XP_044399315.1; XP_044343678.1; XP_044368225.1	0	2	0.3058	0	1	1	444.221	887.435	887.433	2.06	0.00092	1.52162e+06	CID (Collision Induced Dissociation)	MS2	2.663	52.9945	13416	PD_2.raw	2.06	0.006134	0.1758
High	XP_044381819.1	heat shock protein 81-3 [Triticum aestivum]	0	2.715	3	2	2	2	1	700	80.4	5.03	6.18	2
	Identifying Node	PSM Ambiguity	Annotated Sequence	Modifications	# Protein Groups	# Proteins	Master Protein Accessions	Protein Accessions	# Missed Cleavages	Charge	DeltaScore	DeltaCn	Rank	Search Engine Rank	m/z [Da]	MH+ [Da]	Theo. MH+ [Da]	DeltaM [ppm]	Deltam/z [Da]	Intensity	Activation Type	MS Order	Ion Inject Time [ms]	RT [min]	First Scan	Spectrum File	XCorr	Percolator q-Value	Percolator PEP
	Sequest HT (A11)	Unambiguous	SGDELTSLKDYVTR		1	7	XP_044381819.1	XP_044432232.1; XP_044437590.1; XP_044381819.1; XP_044426735.1; XP_044389258.1; XP_044454733.1; XP_044321538.1	1	2	0.4595	0	1	1	792.4	1583.79	1583.79	0.95	0.00075	1.91704e+06	CID (Collision Induced Dissociation)	MS2	2.785	60.2521	15689	PD_2.raw	4.07	0	0.009173
	Sequest HT (A11)	Unambiguous	AVLFVPK		1	5	XP_044381819.1	XP_044432232.1; XP_044437590.1; XP_044381819.1; XP_044426735.1; XP_044389258.1	0	2	0.4104	0	1	1	387.251	773.494	773.492	2.29	0.00089	499708	CID (Collision Induced Dissociation)	MS2	2.149	46.2061	11347	PD_2.raw	2.12	0.006134	0.2102
High	XP_044430139.1	40S ribosomal protein S3-3 [Triticum aestivum]	0	2.692	7.39437	2	5	2	1	284	30.9	9.58	14.17	2
	Identifying Node	PSM Ambiguity	Annotated Sequence	Modifications	# Protein Groups	# Proteins	Master Protein Accessions	Protein Accessions	# Missed Cleavages	Charge	DeltaScore	DeltaCn	Rank	Search Engine Rank	m/z [Da]	MH+ [Da]	Theo. MH+ [Da]	DeltaM [ppm]	Deltam/z [Da]	Intensity	Activation Type	MS Order	Ion Inject Time [ms]	RT [min]	First Scan	Spectrum File	XCorr	Percolator q-Value	Percolator PEP
	Sequest HT (A11)	Unambiguous	ELAEDGYSGVEVR		1	3	XP_044430139.1	XP_044437489.1; XP_044430139.1; XP_044339008.1	0	2	0.5904	0	1	1	712.34	1423.67	1423.67	2.4	0.00171	1.355e+06	CID (Collision Induced Dissociation)	MS2	3.573	44.4183	10803	PD_2.raw	3.54	0	0.01125
	Sequest HT (A11)	Unambiguous	ELAEDGYSGVEVR		1	3	XP_044430139.1	XP_044437489.1; XP_044430139.1; XP_044339008.1	0	2	0.6241	0	1	1	712.34	1423.67	1423.67	1.46	0.00104	1.407e+06	CID (Collision Induced Dissociation)	MS2	5.056	44.3632	10788	PD_2.raw	2.66	0.002356	0.01772
	Sequest HT (A11)	Unambiguous	ELAEDGYSGVEVR		1	3	XP_044430139.1	XP_044437489.1; XP_044430139.1; XP_044339008.1	0	2	0.5127	0	1	1	712.34	1423.67	1423.67	2.23	0.00159	545770	CID (Collision Induced Dissociation)	MS2	7.399	43.6271	10575	PD_2.raw	3.16	0.002356	0.01971
	Sequest HT (A11)	Unambiguous	LLGGLAVR		1	5	XP_044430139.1	XP_044437489.1; XP_044430139.1; XP_044455939.1; XP_044331150.1; XP_044339008.1	0	2	0.1814	0	1	1	399.764	798.521	798.52	2.27	0.00091	1311358	CID (Collision Induced Dissociation)	MS2	4.553	46.8042	11524	PD_2.raw	2.37	0.006134	0.2171
	Sequest HT (A11)	Unambiguous	LLGGLAVR		1	5	XP_044430139.1	XP_044437489.1; XP_044430139.1; XP_044455939.1; XP_044331150.1; XP_044339008.1	0	2	0.3251	0	1	1	399.764	798.521	798.52	1.5	0.0006	635077	CID (Collision Induced Dissociation)	MS2	8.887	46.7512	11509	PD_2.raw	2.43	0.006134	0.1806
High	XP_044372277.1	oleosin 18 kDa-like [Triticum aestivum]	0	2.426	23.7113	2	2	2	1	194	19.3	9.69	6.4	2
	Identifying Node	PSM Ambiguity	Annotated Sequence	Modifications	# Protein Groups	# Proteins	Master Protein Accessions	Protein Accessions	# Missed Cleavages	Charge	DeltaScore	DeltaCn	Rank	Search Engine Rank	m/z [Da]	MH+ [Da]	Theo. MH+ [Da]	DeltaM [ppm]	Deltam/z [Da]	Intensity	Activation Type	MS Order	Ion Inject Time [ms]	RT [min]	First Scan	Spectrum File	XCorr	Percolator q-Value	Percolator PEP
	Sequest HT (A11)	Unambiguous	AGGGGHTGATGGAGAGTGTGTR		1	1	XP_044372277.1	XP_044372277.1	0	3	0.3913	0	1	1	576.941	1728.81	1728.8	5.23	0.00301	20436.1	CID (Collision Induced Dissociation)	MS2	50	14.1916	2394	PD_2.raw	3.68	0.002356	0.01738
	Sequest HT (A11)	Unambiguous	GGYVQVQHGQYGGGHHGGQQQHGR		1	2	XP_044372277.1	XP_044372277.1; XP_044377521.1	0	4	0.3333	0	1	1	633.049	2529.17	2529.16	4.06	0.00257	73865.5	CID (Collision Induced Dissociation)	MS2	50	20.2371	3974	PD_2.raw	2.73	0.006134	0.2159
High	XP_044373534.1	dehydrin DHN4-like [Triticum aestivum]	0	2.267	9.76744	2	3	2	1	430	41.2	9.06	7.9	2
	Identifying Node	PSM Ambiguity	Annotated Sequence	Modifications	# Protein Groups	# Proteins	Master Protein Accessions	Protein Accessions	# Missed Cleavages	Charge	DeltaScore	DeltaCn	Rank	Search Engine Rank	m/z [Da]	MH+ [Da]	Theo. MH+ [Da]	DeltaM [ppm]	Deltam/z [Da]	Intensity	Activation Type	MS Order	Ion Inject Time [ms]	RT [min]	First Scan	Spectrum File	XCorr	Percolator q-Value	Percolator PEP
	Sequest HT (A11)	Unambiguous	HDTTGTGLHDAGGLGTR		1	1	XP_044373534.1	XP_044373534.1	0	3	0.4196	0	1	1	555.937	1665.8	1665.79	2.19	0.00122	246990	CID (Collision Induced Dissociation)	MS2	13.122	27.5898	5909	PD_2.raw	3.17	0.002356	0.06389
	Sequest HT (A11)	Unambiguous	QVGYGATGTGTHDAGGFGGSGIAPR		1	1	XP_044373534.1	XP_044373534.1	0	3	0.2745	0	1	1	764.366	2291.08	2291.08	1.32	0.00101	686933	CID (Collision Induced Dissociation)	MS2	7.379	47.4124	11707	PD_2.raw	2.04	0.002356	0.08465
	Sequest HT (A11)	Unambiguous	HDTTGTGLHDAGGLGTR		1	1	XP_044373534.1	XP_044373534.1	0	3	0.4701	0	1	1	555.937	1665.8	1665.79	2.19	0.00122	196927	CID (Collision Induced Dissociation)	MS2	18.954	27.555	5902	PD_2.raw	2.68	0.006134	0.2113
High	XP_044442770.1	avenin-like b6 [Triticum aestivum]	0	2.14	10.3571	2	2	2	1	280	31.9	7.91	5.34	2
	Identifying Node	PSM Ambiguity	Annotated Sequence	Modifications	# Protein Groups	# Proteins	Master Protein Accessions	Protein Accessions	# Missed Cleavages	Charge	DeltaScore	DeltaCn	Rank	Search Engine Rank	m/z [Da]	MH+ [Da]	Theo. MH+ [Da]	DeltaM [ppm]	Deltam/z [Da]	Intensity	Activation Type	MS Order	Ion Inject Time [ms]	RT [min]	First Scan	Spectrum File	XCorr	Percolator q-Value	Percolator PEP
	Sequest HT (A11)	Unambiguous	cQAIHNVVESIR	C1(Carbamidomethyl)	1	1	XP_044442770.1	XP_044442770.1	0	2	0.4317	0	1	1	713.369	1425.73	1425.73	2.24	0.0016	328322	CID (Collision Induced Dissociation)	MS2	17.445	43.0861	10419	PD_2.raw	2.71	0.002356	0.03402
	Sequest HT (A11)	Unambiguous	QQQHHQPQQEVQLEGLR		1	2	XP_044442770.1	XP_044442770.1; XP_044361403.1	0	3	0.4122	0	1	1	695.021	2083.05	2083.04	2.89	0.00201	887030	CID (Collision Induced Dissociation)	MS2	4.87	31.8391	7127	PD_2.raw	2.62	0.006134	0.2129
High	XP_044431686.1	pre-mRNA-processing-splicing factor 8A-like [Triticum aestivum]	0.004	1.722	1.35307	2	2	2	1	2365	275.4	8.78	4.74	2
	Identifying Node	PSM Ambiguity	Annotated Sequence	Modifications	# Protein Groups	# Proteins	Master Protein Accessions	Protein Accessions	# Missed Cleavages	Charge	DeltaScore	DeltaCn	Rank	Search Engine Rank	m/z [Da]	MH+ [Da]	Theo. MH+ [Da]	DeltaM [ppm]	Deltam/z [Da]	Intensity	Activation Type	MS Order	Ion Inject Time [ms]	RT [min]	First Scan	Spectrum File	XCorr	Percolator q-Value	Percolator PEP
	Sequest HT (A11)	Unambiguous	LAGQLLSDLTDR		1	3	XP_044431686.1	XP_044431686.1; XP_044425368.1; XP_044438666.1	0	2	0.4405	0	1	1	651.358	1301.71	1301.71	2.64	0.00172	1.39552e+06	CID (Collision Induced Dissociation)	MS2	3.171	65.9306	17458	PD_2.raw	2.52	0.002356	0.08524
	Sequest HT (A11)	Unambiguous	TDVIQALGGVEGILEHTLFK		1	6	XP_044431686.1	XP_044381188.1; XP_044388635.1; XP_044431686.1; XP_044425368.1; XP_044438666.1; XP_044397276.1	0	3	0.3559	0	1	1	714.063	2140.17	2140.16	4.3	0.00307	456554	CID (Collision Induced Dissociation)	MS2	5.514	116.06	32518	PD_2.raw	2.22	0.006134	0.2223
