# Supplementary material for: A remodeled RNA polymerase II complex catalyzing viroid RNA-templated transcription
Source: PLoS Pathog. 2022 Sep 19;18(9):e1010850. doi: 10.1371/journal.ppat.1010850 (PMC9521916; doi:10.1371/journal.ppat.1010850)
Supplement: S6 Dataset — (XLSX) [file ppat.1010850.s013.xlsx]

## Sheet: Proteins
S6 Dataset. nLC-MS/MS for remodeledPol II (replicate 3).
Protein FDR Confidence	Accession	Description	Exp. q-value	Sum PEP Score	Coverage	# Peptides	# PSMs	# Unique Peptides	# Protein Groups	# AAs	MW [kDa]	calc. pI	Score Sequest HT	# Peptides Sequest HT
High	XP_044398982.1	DNA-directed RNA polymerase II subunit RPB2 [Triticum aestivum]	0	48.142	25.3071	22	56	22	1	1221	138.2	7.15	170.84	22
	Identifying Node	PSM Ambiguity	Annotated Sequence	Modifications	# Protein Groups	# Proteins	Master Protein Accessions	Protein Accessions	# Missed Cleavages	Charge	DeltaScore	DeltaCn	Rank	Search Engine Rank	m/z [Da]	MH+ [Da]	Theo. MH+ [Da]	DeltaM [ppm]	Deltam/z [Da]	Intensity	Activation Type	MS Order	Ion Inject Time [ms]	RT [min]	First Scan	Spectrum File	XCorr	Percolator q-Value	Percolator PEP
	Sequest HT (A11)	Unambiguous	QLHNSHWGMMcPAETPEGQAcGLVK	C11(Carbamidomethyl); C21(Carbamidomethyl)	1	1	XP_044398982.1	XP_044398982.1	0	3	0.473	0	1	1	946.758	2838.26	2838.26	0.1	9e-05	367498	CID (Collision Induced Dissociation)	MS2	3.453	55.9755	14232	PD_3.raw	3.89	0	0.01821
	Sequest HT (A11)	Unambiguous	KAYYFGYIIHR		1	1	XP_044398982.1	XP_044398982.1	1	3	0.2645	0	1	1	477.591	1430.76	1430.76	0.82	0.00039	2.06259e+06	CID (Collision Induced Dissociation)	MS2	1.971	52.5823	13164	PD_3.raw	2.76	0	0.03875
	Sequest HT (A11)	Unambiguous	ETPDEGWHDLVAK		1	1	XP_044398982.1	XP_044398982.1	0	2	0.4796	0	1	1	748.856	1496.7	1496.7	1.87	0.0014	3.12472e+06	CID (Collision Induced Dissociation)	MS2	2.548	50.1874	12408	PD_3.raw	2.69	0	0.04047
	Sequest HT (A11)	Unambiguous	LLMcALGR	C4(Carbamidomethyl)	1	1	XP_044398982.1	XP_044398982.1	0	2	0.3057	0	1	1	467.255	933.503	933.501	1.88	0.00088	1222373	CID (Collision Induced Dissociation)	MS2	7.285	49.6847	12255	PD_3.raw	2.29	0	0.0215
	Sequest HT (A11)	Selected	KAYYFGYIIHR		1	1	XP_044398982.1	XP_044398982.1	1	3		0.0245	3	3	477.592	1430.76	1430.76	2.09	0.001	1.67781e+06	CID (Collision Induced Dissociation)	MS2	2.825	52.4923	13139	PD_3.raw	1.99	0	0.02903
	Sequest HT (A11)	Unambiguous	ETPDEGWHDLVAK		1	1	XP_044398982.1	XP_044398982.1	0	2	0.4807	0	1	1	748.855	1496.7	1496.7	1.38	0.00103	5670648	CID (Collision Induced Dissociation)	MS2	1.089	50.4678	12495	PD_3.raw	2.33	0	0.008866
	Sequest HT (A11)	Unambiguous	EGDATPFTDVTVDNISK		1	1	XP_044398982.1	XP_044398982.1	0	2	0.5411	0	1	1	904.934	1808.86	1808.85	3.33	0.00301	1.57443e+06	CID (Collision Induced Dissociation)	MS2	2.66	59.6331	15385	PD_3.raw	4.14	0	0.02678
	Sequest HT (A11)	Unambiguous	EGDATPFTDVTVDNISK		1	1	XP_044398982.1	XP_044398982.1	0	2	0.5477	0	1	1	904.933	1808.86	1808.85	2.12	0.00191	3.29272e+06	CID (Collision Induced Dissociation)	MS2	2.437	59.6699	15394	PD_3.raw	3.25	0	0.03872
	Sequest HT (A11)	Unambiguous	LDLAGPLLGGLFR		1	1	XP_044398982.1	XP_044398982.1	0	2	0.4315	0	1	1	671.401	1341.79	1341.79	3.62	0.00243	2.62219e+06	CID (Collision Induced Dissociation)	MS2	1.813	96.8562	26589	PD_3.raw	3.43	0	0.02644
	Sequest HT (A11)	Unambiguous	GTVGMTYTQEDMPWTIEGITPDIIVNPHAIPSR		1	1	XP_044398982.1	XP_044398982.1	0	3	0.6761	0	1	1	1213.94	3639.8	3639.78	3.73	0.00452	3076275	CID (Collision Induced Dissociation)	MS2	0.803	94.7481	25965	PD_3.raw	5.31	0	0.002302
	Sequest HT (A11)	Unambiguous	GTVGMTYTQEDMPWTIEGITPDIIVNPHAIPSR		1	1	XP_044398982.1	XP_044398982.1	0	3	0.6252	0	1	1	1213.93	3639.79	3639.78	1.92	0.00233	1.83615e+06	CID (Collision Induced Dissociation)	MS2	1.457	94.567	25912	PD_3.raw	5.47	0	0.0002324
	Sequest HT (A11)	Unambiguous	GTVGMTYTQEDMPWTIEGITPDIIVNPHAIPSR		1	1	XP_044398982.1	XP_044398982.1	0	3	0.627	0	1	1	1213.93	3639.79	3639.78	1.92	0.00233	1.83615e+06	CID (Collision Induced Dissociation)	MS2	1.253	94.5601	25909	PD_3.raw	4.96	0	0.007188
	Sequest HT (A11)	Unambiguous	MTIGQLIEcIMGK	C9(Carbamidomethyl)	1	1	XP_044398982.1	XP_044398982.1	0	2	0.5971	0	1	1	747.382	1493.76	1493.75	2.8	0.00209	1.67703e+06	CID (Collision Induced Dissociation)	MS2	3.849	115.225	32224	PD_3.raw	3.4	0	0.01606
	Sequest HT (A11)	Unambiguous	MTIGQLIEcIMGK	C9(Carbamidomethyl)	1	1	XP_044398982.1	XP_044398982.1	0	2	0.5653	0	1	1	747.381	1493.75	1493.75	0.92	0.00069	1741998	CID (Collision Induced Dissociation)	MS2	5.064	115.162	32204	PD_3.raw	3.52	0	0.00225
	Sequest HT (A11)	Unambiguous	MTIGQLIEcIMGK	C9(Carbamidomethyl)	1	1	XP_044398982.1	XP_044398982.1	0	2	0.5489	0	1	1	747.383	1493.76	1493.75	3.78	0.00283	2.4514e+06	CID (Collision Induced Dissociation)	MS2	1.911	113.377	31646	PD_3.raw	3.68	0	0.0008892
	Sequest HT (A11)	Unambiguous	LLFQELMAMAIAPR		1	1	XP_044398982.1	XP_044398982.1	0	3	0.4734	0	1	1	535.296	1603.87	1603.87	1.59	0.00085	1.04486e+06	CID (Collision Induced Dissociation)	MS2	6.5	110.986	30911	PD_3.raw	3.38	0	0.03594
	Sequest HT (A11)	Unambiguous	LLFQELMAMAIAPR		1	1	XP_044398982.1	XP_044398982.1	0	3	0.5241	0	1	1	535.295	1603.87	1603.87	0.9	0.00048	715013	CID (Collision Induced Dissociation)	MS2	6.399	110.954	30904	PD_3.raw	3.11	0	0.004634
	Sequest HT (A11)	Unambiguous	MTIGQLIEcIMGK	C9(Carbamidomethyl)	1	1	XP_044398982.1	XP_044398982.1	0	2	0.5475	0	1	1	747.382	1493.76	1493.75	3.29	0.00246	1.63195e+06	CID (Collision Induced Dissociation)	MS2	5.214	110.281	30693	PD_3.raw	3.05	0	0.006903
	Sequest HT (A11)	Unambiguous	MTIGQLIEcIMGK	C9(Carbamidomethyl)	1	1	XP_044398982.1	XP_044398982.1	0	2	0.5531	0	1	1	747.382	1493.76	1493.75	2.72	0.00203	926207	CID (Collision Induced Dissociation)	MS2	6.006	110.236	30681	PD_3.raw	3.2	0	0.006043
	Sequest HT (A11)	Unambiguous	LLFQELMAMAIAPR		1	1	XP_044398982.1	XP_044398982.1	0	2	0.5106	0	1	1	802.44	1603.87	1603.87	1.86	0.00149	1.42236e+06	CID (Collision Induced Dissociation)	MS2	3.41	108.76	30225	PD_3.raw	3.31	0	0.001165
	Sequest HT (A11)	Unambiguous	LLFQELMAMAIAPR		1	1	XP_044398982.1	XP_044398982.1	0	3	0.526	0	1	1	535.296	1603.87	1603.87	2.38	0.00127	2.76578e+06	CID (Collision Induced Dissociation)	MS2	1.891	106.891	29648	PD_3.raw	3.27	0	0.01061
	Sequest HT (A11)	Unambiguous	RLDLAGPLLGGLFR		1	1	XP_044398982.1	XP_044398982.1	1	2	0.5636	0	1	1	749.451	1497.89	1497.89	3.21	0.00241	1.99528e+06	CID (Collision Induced Dissociation)	MS2	0.818	89.1569	24312	PD_3.raw	2.91	0	0.04024
	Sequest HT (A11)	Unambiguous	NLTYSAPLYVDVSYR		1	1	XP_044398982.1	XP_044398982.1	0	2	0.6433	0	1	1	880.949	1760.89	1760.89	2.8	0.00247	3090040	CID (Collision Induced Dissociation)	MS2	2.243	67.237	17739	PD_3.raw	3	0	0.002223
	Sequest HT (A11)	Unambiguous	DcMIAHGAAFFLK	C2(Carbamidomethyl)	1	1	XP_044398982.1	XP_044398982.1	0	3	0.5902	0	1	1	494.241	1480.71	1480.71	1.15	0.00057	2.70117e+06	CID (Collision Induced Dissociation)	MS2	1.447	66.8941	17633	PD_3.raw	3.05	0	0.007706
	Sequest HT (A11)	Unambiguous	EGDATPFTDVTVDNISK		1	1	XP_044398982.1	XP_044398982.1	0	2	0.5087	0	1	1	904.932	1808.86	1808.85	1.17	0.00106	2.00521e+06	CID (Collision Induced Dissociation)	MS2	3.108	59.7385	15418	PD_3.raw	3.44	0	0.01779
	Sequest HT (A11)	Unambiguous	EGDATPFTDVTVDNISK		1	1	XP_044398982.1	XP_044398982.1	0	2	0.5046	0	1	1	904.932	1808.86	1808.85	1.17	0.00106	2.00521e+06	CID (Collision Induced Dissociation)	MS2	2.517	59.732	15415	PD_3.raw	4.32	0	0.001346
	Sequest HT (A11)	Unambiguous	ISFGQIYLSKPMMTEADGETATLFPK		1	1	XP_044398982.1	XP_044398982.1	0	3	0.5405	0	1	1	959.148	2875.43	2875.43	1.59	0.00153	2.18796e+06	CID (Collision Induced Dissociation)	MS2	2.109	87.3448	23770	PD_3.raw	4.81	0	0.02111
	Sequest HT (A11)	Unambiguous	cSRPLFIVENQR	C1(Carbamidomethyl)	1	1	XP_044398982.1	XP_044398982.1	0	2	0.2874	0	1	1	759.898	1518.79	1518.78	2.35	0.00179	1.18601e+06	CID (Collision Induced Dissociation)	MS2	4.294	44.6239	10696	PD_3.raw	2.54	0	0.0307
	Sequest HT (A11)	Unambiguous	HGSYDKLDDDGLAPPGTR		1	1	XP_044398982.1	XP_044398982.1	1	3	0.3562	0	1	1	638.64	1913.91	1913.9	4.26	0.00272	2234468	CID (Collision Induced Dissociation)	MS2	1.046	41.7376	9830	PD_3.raw	3.2	0	0.043
	Sequest HT (A11)	Unambiguous	HGSYDKLDDDGLAPPGTR		1	1	XP_044398982.1	XP_044398982.1	1	3	0.3774	0	1	1	638.642	1913.91	1913.9	5.99	0.00382	1589509	CID (Collision Induced Dissociation)	MS2	1.324	41.6787	9813	PD_3.raw	3.1	0	0.007158
	Sequest HT (A11)	Unambiguous	FAYVGEVR		1	1	XP_044398982.1	XP_044398982.1	0	2	0.3971	0	1	1	470.749	940.49	940.489	1.62	0.00076	642620	CID (Collision Induced Dissociation)	MS2	11.43	41.5164	9767	PD_3.raw	2.04	0	0.0259
	Sequest HT (A11)	Unambiguous	LTYASTLSHLR		1	1	XP_044398982.1	XP_044398982.1	0	2	0.54	0	1	1	631.35	1261.69	1261.69	2.19	0.00138	1.60074e+06	CID (Collision Induced Dissociation)	MS2	2.695	47.1641	11469	PD_3.raw	3.5	0	0.02421
	Sequest HT (A11)	Unambiguous	LTYASTLSHLR		1	1	XP_044398982.1	XP_044398982.1	0	2	0.55	0	1	1	631.35	1261.69	1261.69	2.19	0.00138	1.60074e+06	CID (Collision Induced Dissociation)	MS2	3.204	47.1663	11470	PD_3.raw	3.4	0	0.003017
	Sequest HT (A11)	Unambiguous	LKHMVDDKIHSR		1	1	XP_044398982.1	XP_044398982.1	2	3	0.5779	0	1	1	493.602	1478.79	1478.79	1.88	0.00093	50117.3	CID (Collision Induced Dissociation)	MS2	50	18.8257	3568	PD_3.raw	3.53	0	0.03429
	Sequest HT (A11)	Unambiguous	MSTNHVYVFK		1	1	XP_044398982.1	XP_044398982.1	0	2	0.4135	0	1	1	613.307	1225.61	1225.6	2.52	0.00154	864048	CID (Collision Induced Dissociation)	MS2	2.571	33.5078	7456	PD_3.raw	2.66	0	0.02386
	Sequest HT (A11)	Unambiguous	SMAENQNRPASSMFVR		1	1	XP_044398982.1	XP_044398982.1	0	2	0.3383	0	1	1	912.932	1824.86	1824.85	4.61	0.0042	775097	CID (Collision Induced Dissociation)	MS2	10.649	35.446	8014	PD_3.raw	2.66	0	0.0477
	Sequest HT (A11)	Unambiguous	LTYASTLSHLR		1	1	XP_044398982.1	XP_044398982.1	0	2	0.4626	0	1	1	631.35	1261.69	1261.69	2.58	0.00163	3.6242e+06	CID (Collision Induced Dissociation)	MS2	1.819	47.2211	11486	PD_3.raw	2.94	0	0.02571
	Sequest HT (A11)	Unambiguous	SMAENQNRPASSMFVR		1	1	XP_044398982.1	XP_044398982.1	0	2	0.3722	0	1	1	912.931	1824.86	1824.85	4.01	0.00366	917830	CID (Collision Induced Dissociation)	MS2	7.811	35.5094	8031	PD_3.raw	3.17	0	0.0381
	Sequest HT (A11)	Unambiguous	LTYASTLSHLR		1	1	XP_044398982.1	XP_044398982.1	0	2	0.5451	0	1	1	631.35	1261.69	1261.69	2.09	0.00132	1826160	CID (Collision Induced Dissociation)	MS2	2.95	47.1045	11451	PD_3.raw	2.77	0	0.04006
	Sequest HT (A11)	Unambiguous	GPVQILTR		1	1	XP_044398982.1	XP_044398982.1	0	2	0.3162	0	1	1	442.273	883.538	883.536	2.85	0.00126	735547	CID (Collision Induced Dissociation)	MS2	11.735	37.608	8626	PD_3.raw	2.34	0	0.04688
	Sequest HT (A11)	Unambiguous	SMAENQNRPASSMFVR		1	1	XP_044398982.1	XP_044398982.1	0	3	0.5524	0	1	1	608.957	1824.86	1824.85	4.1	0.00249	1.85797e+06	CID (Collision Induced Dissociation)	MS2	1.99	38.4322	8858	PD_3.raw	2.48	0	0.007828
	Sequest HT (A11)	Unambiguous	NLTYSAPLYVDVSYR		1	1	XP_044398982.1	XP_044398982.1	0	2	0.5848	0	1	1	880.948	1760.89	1760.89	2.31	0.00204	2.10063e+06	CID (Collision Induced Dissociation)	MS2	2.198	67.1978	17729	PD_3.raw	2.77	0.002543	0.07228
	Sequest HT (A11)	Unambiguous	LDLAGPLLGGLFR		1	1	XP_044398982.1	XP_044398982.1	0	2	0.5358	0	1	1	671.4	1341.79	1341.79	2.8	0.00188	2951685	CID (Collision Induced Dissociation)	MS2	1.512	96.9182	26608	PD_3.raw	2.93	0.002543	0.06026
	Sequest HT (A11)	Unambiguous	MSTNHVYVFK		1	1	XP_044398982.1	XP_044398982.1	0	2	0.4781	0	1	1	613.306	1225.61	1225.6	1.82	0.00112	414879	CID (Collision Induced Dissociation)	MS2	2.766	33.4478	7439	PD_3.raw	2.51	0.002543	0.09615
	Sequest HT (A11)	Unambiguous	SMAENQNRPASSMFVR		1	1	XP_044398982.1	XP_044398982.1	0	3	0.2836	0	1	1	608.957	1824.86	1824.85	4.9	0.00298	3774795	CID (Collision Induced Dissociation)	MS2	0.983	35.3776	7994	PD_3.raw	1.34	0.002543	0.1067
	Sequest HT (A11)	Unambiguous	ISFGQIYLSKPMMTEADGETATLFPK		1	1	XP_044398982.1	XP_044398982.1	0	3	0.3465	0	1	1	959.148	2875.43	2875.43	1.21	0.00116	2.00266e+06	CID (Collision Induced Dissociation)	MS2	2.686	87.2912	23754	PD_3.raw	3.81	0.002543	0.08282
	Sequest HT (A11)	Unambiguous	QIDVNTEVGVVR		1	1	XP_044398982.1	XP_044398982.1	0	2	0.4795	0	1	1	664.863	1328.72	1328.72	1.65	0.00109	1.23902e+06	CID (Collision Induced Dissociation)	MS2	1.28	49.3258	12142	PD_3.raw	2.44	0.002543	0.1561
	Sequest HT (A11)	Unambiguous	QIDVNTEVGVVR		1	1	XP_044398982.1	XP_044398982.1	0	2	0.5097	0	1	1	664.863	1328.72	1328.72	1	0.00067	2.46612e+06	CID (Collision Induced Dissociation)	MS2	1.089	49.3703	12154	PD_3.raw	2.57	0.002543	0.06302
	Sequest HT (A11)	Unambiguous	LLMcALGR	C4(Carbamidomethyl)	1	1	XP_044398982.1	XP_044398982.1	0	2	0.3347	0	1	1	467.255	933.502	933.501	1.62	0.00076	2011053	CID (Collision Induced Dissociation)	MS2	3.293	49.7179	12262	PD_3.raw	2.36	0.002543	0.1405
	Sequest HT (A11)	Unambiguous	ETPDEGWHDLVAK		1	1	XP_044398982.1	XP_044398982.1	0	2	0.3488	0	1	1	748.857	1496.71	1496.7	2.76	0.00207	5.2041e+06	CID (Collision Induced Dissociation)	MS2	1.179	50.4133	12478	PD_3.raw	2.58	0.002543	0.1429
	Sequest HT (A11)	Unambiguous	LKHMVDDKIHSR		1	1	XP_044398982.1	XP_044398982.1	2	3	0.5091	0	1	1	493.602	1478.79	1478.79	0.83	0.00041	29981.5	CID (Collision Induced Dissociation)	MS2	50	18.7552	3550	PD_3.raw	3.3	0.002543	0.0835
	Sequest HT (A11)	Unambiguous	LLFQELMAMAIAPR		1	1	XP_044398982.1	XP_044398982.1	0	3	0.4767	0	1	1	535.296	1603.87	1603.87	1.7	0.00091	4.39243e+06	CID (Collision Induced Dissociation)	MS2	1.409	106.949	29666	PD_3.raw	3.44	0.002543	0.09916
	Sequest HT (A11)	Unambiguous	cSRPLFIVENQR	C1(Carbamidomethyl)	1	1	XP_044398982.1	XP_044398982.1	0	2	0.2684	0	1	1	759.896	1518.79	1518.78	0.67	0.00051	916813	CID (Collision Induced Dissociation)	MS2	7.812	44.5711	10681	PD_3.raw	2.72	0.002543	0.1067
	Sequest HT (A11)	Unambiguous	LLFQELMAMAIAPR		1	1	XP_044398982.1	XP_044398982.1	0	2	0.4967	0	1	1	802.441	1603.87	1603.87	2.93	0.00235	1.01803e+06	CID (Collision Induced Dissociation)	MS2	1.844	105.731	29295	PD_3.raw	3.06	0.004664	0.1941
	Sequest HT (A11)	Unambiguous	FAYVGEVR		1	1	XP_044398982.1	XP_044398982.1	0	2	0.3861	0	1	1	470.749	940.49	940.489	1.69	0.00079	886604	CID (Collision Induced Dissociation)	MS2	7.655	41.6206	9796	PD_3.raw	2.02	0.004664	0.2263
	Sequest HT (A11)	Unambiguous	SMAENQNRPASSMFVR		1	1	XP_044398982.1	XP_044398982.1	0	3	0.3738	0	1	1	608.957	1824.86	1824.85	3.9	0.00237	1.71885e+06	CID (Collision Induced Dissociation)	MS2	2.474	38.4974	8877	PD_3.raw	2.06	0.004664	0.2053
High	XP_044422531.1	DNA-directed RNA polymerase II subunit RPB1-like isoform X2 [Triticum aestivum]	0	47.978	17.1137	23	43	1	1	1864	207.8	6.32	129	23
	Identifying Node	PSM Ambiguity	Annotated Sequence	Modifications	# Protein Groups	# Proteins	Master Protein Accessions	Protein Accessions	# Missed Cleavages	Charge	DeltaScore	DeltaCn	Rank	Search Engine Rank	m/z [Da]	MH+ [Da]	Theo. MH+ [Da]	DeltaM [ppm]	Deltam/z [Da]	Intensity	Activation Type	MS Order	Ion Inject Time [ms]	RT [min]	First Scan	Spectrum File	XCorr	Percolator q-Value	Percolator PEP
	Sequest HT (A11)	Unambiguous	HLAILcDTMTYR	C6(Carbamidomethyl)	2	11	XP_044444971.1; XP_044422531.1	XP_044327129.1; XP_044429705.1; XP_044399994.1; XP_044444971.1; XP_044335362.1; XP_044422530.1; XP_044399993.1; XP_044391333.1; XP_044444970.1; XP_044391332.1; XP_044422531.1	0	2	0.6231	0	1	1	747.366	1493.73	1493.72	0.73	0.00055	1.56289e+06	CID (Collision Induced Dissociation)	MS2	5.785	55.8586	14195	PD_3.raw	3.29	0	0.009184
	Sequest HT (A11)	Unambiguous	QMSVVVIEHAETMER		2	5	XP_044444971.1; XP_044422531.1	XP_044429705.1; XP_044444971.1; XP_044422530.1; XP_044444970.1; XP_044422531.1	0	2	0.6026	0	1	1	879.93	1758.85	1758.85	0.38	0.00033	1.86261e+06	CID (Collision Induced Dissociation)	MS2	4.004	55.8423	14188	PD_3.raw	3.12	0	0.005458
	Sequest HT (A11)	Unambiguous	HLAILcDTMTYR	C6(Carbamidomethyl)	2	11	XP_044444971.1; XP_044422531.1	XP_044327129.1; XP_044429705.1; XP_044399994.1; XP_044444971.1; XP_044335362.1; XP_044422530.1; XP_044399993.1; XP_044391333.1; XP_044444970.1; XP_044391332.1; XP_044422531.1	0	2	0.561	0	1	1	747.366	1493.73	1493.72	0.98	0.00073	1.73014e+06	CID (Collision Induced Dissociation)	MS2	4.02	56.0232	14246	PD_3.raw	3.44	0	0.01051
	Sequest HT (A11)	Unambiguous	KIEGNMLTEMALR		2	8	XP_044444971.1; XP_044422531.1	XP_044327129.1; XP_044429705.1; XP_044444971.1; XP_044335362.1; XP_044422530.1; XP_044459984.1; XP_044444970.1; XP_044422531.1	1	2	0.5463	0	1	1	753.396	1505.78	1505.78	1.85	0.00139	4104705	CID (Collision Induced Dissociation)	MS2	1.601	59.2116	15250	PD_3.raw	3.35	0	0.001592
	Sequest HT (A11)	Unambiguous	HLNDGDFVLFNR		2	10	XP_044444971.1; XP_044422531.1	XP_044327129.1; XP_044429652.1; XP_044429705.1; XP_044444971.1; XP_044422530.1; XP_044425929.1; XP_044459984.1; XP_044444970.1; XP_044440562.1; XP_044422531.1	0	2	0.5992	0	1	1	723.86	1446.71	1446.71	0.01	1e-05	2933079	CID (Collision Induced Dissociation)	MS2	2.203	58.9201	15158	PD_3.raw	2.37	0	0.03397
	Sequest HT (A11)	Unambiguous	IPFGFVDR		2	9	XP_044444971.1; XP_044422531.1	XP_044327129.1; XP_044429652.1; XP_044429705.1; XP_044444971.1; XP_044422530.1; XP_044459984.1; XP_044444970.1; XP_044440562.1; XP_044422531.1	0	2	0.4076	0	1	1	475.758	950.51	950.509	0.15	7e-05	2.01415e+06	CID (Collision Induced Dissociation)	MS2	3.102	57.7941	14810	PD_3.raw	2.11	0	0.01335
	Sequest HT (A11)	Unambiguous	IPFGFVDR		2	9	XP_044444971.1; XP_044422531.1	XP_044327129.1; XP_044429652.1; XP_044429705.1; XP_044444971.1; XP_044422530.1; XP_044459984.1; XP_044444970.1; XP_044440562.1; XP_044422531.1	0	2	0.4569	0	1	1	475.759	950.51	950.509	0.53	0.00025	2.12058e+06	CID (Collision Induced Dissociation)	MS2	3.358	57.7203	14785	PD_3.raw	1.97	0	0.01559
	Sequest HT (A11)	Unambiguous	KIEGNMLTEMALR		2	8	XP_044444971.1; XP_044422531.1	XP_044327129.1; XP_044429705.1; XP_044444971.1; XP_044335362.1; XP_044422530.1; XP_044459984.1; XP_044444970.1; XP_044422531.1	1	2	0.5442	0	1	1	753.395	1505.78	1505.78	0.47	0.00035	2.25535e+06	CID (Collision Induced Dissociation)	MS2	2.296	59.2902	15277	PD_3.raw	3.73	0	0.002351
	Sequest HT (A11)	Unambiguous	SVTHATEIWYDPDPLGTIIEEDVEFVR		2	5	XP_044444971.1; XP_044422531.1	XP_044429705.1; XP_044444971.1; XP_044422530.1; XP_044444970.1; XP_044422531.1	0	3	0.6587	0	1	1	1044.52	3131.54	3131.52	5.32	0.00555	561684	CID (Collision Induced Dissociation)	MS2	1.422	106.419	29504	PD_3.raw	6.68	0	2.17122e-06
	Sequest HT (A11)	Unambiguous	TLGTSTGSLIHVIWEEVGPDAAR		2	5	XP_044444971.1; XP_044422531.1	XP_044429705.1; XP_044444971.1; XP_044422530.1; XP_044444970.1; XP_044422531.1	0	3	0.5521	0	1	1	803.755	2409.25	2409.24	3.98	0.0032	3.02187e+06	CID (Collision Induced Dissociation)	MS2	1.249	94.6827	25945	PD_3.raw	3.55	0	0.05155
	Sequest HT (A11)	Unambiguous	SVTHATEIWYDPDPLGTIIEEDVEFVR		2	5	XP_044444971.1; XP_044422531.1	XP_044429705.1; XP_044444971.1; XP_044422530.1; XP_044444970.1; XP_044422531.1	0	3	0.4631	0	1	1	1044.52	3131.53	3131.52	3.92	0.00409	1369222	CID (Collision Induced Dissociation)	MS2	1.739	106.48	29523	PD_3.raw	4.88	0	0.008204
	Sequest HT (A11)	Unambiguous	NSLGDVIQFLYGEDGMDAVWIESQKLDSLK		2	7	XP_044444971.1; XP_044422531.1	XP_044327129.1; XP_044429705.1; XP_044444971.1; XP_044422530.1; XP_044459984.1; XP_044444970.1; XP_044422531.1	1	3	0.4937	0	1	1	1124.23	3370.67	3370.65	4.8	0.00539	1.26037e+06	CID (Collision Induced Dissociation)	MS2	1.485	112.804	31471	PD_3.raw	4.78	0	0.0008317
	Sequest HT (A11)	Unambiguous	QVFNLIIPK		2	14	XP_044444971.1; XP_044422531.1	XP_044327129.1; XP_044429652.1; XP_044429705.1; XP_044399994.1; XP_044444971.1; XP_044422530.1; XP_044399993.1; XP_044391333.1; XP_044425929.1; XP_044459984.1; XP_044444970.1; XP_044440562.1; XP_044391332.1; XP_044422531.1	0	2	0.3483	0	1	1	536.333	1071.66	1071.66	2.81	0.00151	3249483	CID (Collision Induced Dissociation)	MS2	1.043	65.3312	17146	PD_3.raw	1.78	0	0.05889
	Sequest HT (A11)	Unambiguous	TPSLSVFLKPEVSK		2	9	XP_044444971.1; XP_044422531.1	XP_044429705.1; XP_044399994.1; XP_044444971.1; XP_044422530.1; XP_044399993.1; XP_044391333.1; XP_044444970.1; XP_044391332.1; XP_044422531.1	0	3	0.5417	0	1	1	511.296	1531.87	1531.87	0.68	0.00035	3245277	CID (Collision Induced Dissociation)	MS2	1.396	60.3814	15622	PD_3.raw	2.4	0	0.02888
	Sequest HT (A11)	Unambiguous	TPSLSVFLKPEVSK		2	9	XP_044444971.1; XP_044422531.1	XP_044429705.1; XP_044399994.1; XP_044444971.1; XP_044422530.1; XP_044399993.1; XP_044391333.1; XP_044444970.1; XP_044391332.1; XP_044422531.1	0	3	0.4356	0	1	1	511.296	1531.87	1531.87	0.86	0.00044	1.18607e+06	CID (Collision Induced Dissociation)	MS2	1.906	60.3006	15594	PD_3.raw	2.64	0	0.005609
	Sequest HT (A11)	Unambiguous	VQLVQFGILSPDEIR		1	8	XP_044422531.1	XP_044429705.1; XP_044399994.1; XP_044422530.1; XP_044399993.1; XP_044391333.1; XP_044425929.1; XP_044391332.1; XP_044422531.1	0	2	0.5833	0	1	1	857.481	1713.96	1713.95	1.15	0.00099	1.97426e+06	CID (Collision Induced Dissociation)	MS2	3.804	84.4375	22899	PD_3.raw	4.44	0	0.001554
	Sequest HT (A11)	Unambiguous	VQLVQFGILSPDEIR		1	8	XP_044422531.1	XP_044429705.1; XP_044399994.1; XP_044422530.1; XP_044399993.1; XP_044391333.1; XP_044425929.1; XP_044391332.1; XP_044422531.1	0	2	0.5499	0	1	1	857.482	1713.96	1713.95	1.44	0.00123	1.76009e+06	CID (Collision Induced Dissociation)	MS2	3.219	84.3913	22887	PD_3.raw	4.31	0	0.00146
	Sequest HT (A11)	Unambiguous	VQLVQFGILSPDEIR		1	8	XP_044422531.1	XP_044429705.1; XP_044399994.1; XP_044422530.1; XP_044399993.1; XP_044391333.1; XP_044425929.1; XP_044391332.1; XP_044422531.1	0	2	0.5571	0	1	1	857.482	1713.96	1713.95	1.44	0.00123	1.76009e+06	CID (Collision Induced Dissociation)	MS2	3.22	84.389	22886	PD_3.raw	4.9	0	0.003962
	Sequest HT (A11)	Unambiguous	AEVLELMMVPK		2	10	XP_044444971.1; XP_044422531.1	XP_044327129.1; XP_044429705.1; XP_044399994.1; XP_044444971.1; XP_044422530.1; XP_044391333.1; XP_044459984.1; XP_044444970.1; XP_044391332.1; XP_044422531.1	0	2	0.5429	0	1	1	630.342	1259.68	1259.67	2.2	0.00138	5639668	CID (Collision Induced Dissociation)	MS2	1.212	68.7538	18204	PD_3.raw	3.15	0	0.00607
	Sequest HT (A11)	Unambiguous	LKELVEYGPHPPPGK		2	12	XP_044444971.1; XP_044422531.1	XP_044327129.1; XP_044429652.1; XP_044429705.1; XP_044399994.1; XP_044444971.1; XP_044422530.1; XP_044391333.1; XP_044425929.1; XP_044459984.1; XP_044444970.1; XP_044440562.1; XP_044422531.1	1	4	0.3636	0	1	1	415.983	1660.91	1660.91	1.88	0.00078	2.6399e+06	CID (Collision Induced Dissociation)	MS2	6.759	40.9945	9608	PD_3.raw	2.42	0	0.03101
	Sequest HT (A11)	Unambiguous	LKELVEYGPHPPPGK		2	12	XP_044444971.1; XP_044422531.1	XP_044327129.1; XP_044429652.1; XP_044429705.1; XP_044399994.1; XP_044444971.1; XP_044422530.1; XP_044391333.1; XP_044425929.1; XP_044459984.1; XP_044444970.1; XP_044440562.1; XP_044422531.1	1	3	0.484	0	1	1	554.308	1660.91	1660.91	1.77	0.00098	2.68427e+06	CID (Collision Induced Dissociation)	MS2	1.812	40.4934	9453	PD_3.raw	3.12	0	0.003156
	Sequest HT (A11)	Unambiguous	LKELVEYGPHPPPGK		2	12	XP_044444971.1; XP_044422531.1	XP_044327129.1; XP_044429652.1; XP_044429705.1; XP_044399994.1; XP_044444971.1; XP_044422530.1; XP_044391333.1; XP_044425929.1; XP_044459984.1; XP_044444970.1; XP_044440562.1; XP_044422531.1	1	3	0.4798	0	1	1	554.308	1660.91	1660.91	2.66	0.00147	1.878e+06	CID (Collision Induced Dissociation)	MS2	1.845	40.433	9435	PD_3.raw	3.21	0	0.01137
	Sequest HT (A11)	Unambiguous	TLPHFTKDDYGPESR		2	9	XP_044444971.1; XP_044422531.1	XP_044327129.1; XP_044429652.1; XP_044429705.1; XP_044444971.1; XP_044422530.1; XP_044459984.1; XP_044444970.1; XP_044440562.1; XP_044422531.1	1	2	0.4569	0	1	1	881.924	1762.84	1762.84	1.13	0.00099	721019	CID (Collision Induced Dissociation)	MS2	7.365	41.5788	9786	PD_3.raw	4.29	0	0.0182
	Sequest HT (A11)	Unambiguous	IcAGGDELEVQDQQDADEPVKK	C2(Carbamidomethyl)	2	5	XP_044444971.1; XP_044422531.1	XP_044429705.1; XP_044444971.1; XP_044422530.1; XP_044444970.1; XP_044422531.1	1	3	0.3937	0	1	1	815.38	2444.12	2444.12	-0.24	-0.00019	345960	CID (Collision Induced Dissociation)	MS2	7.528	42.5263	10072	PD_3.raw	2.54	0	0.04549
	Sequest HT (A11)	Unambiguous	GGcGAQQPNITVDGMK	C3(Carbamidomethyl)	2	7	XP_044444971.1; XP_044422531.1	XP_044327129.1; XP_044429705.1; XP_044444971.1; XP_044422530.1; XP_044459984.1; XP_044444970.1; XP_044422531.1	0	2	0.687	0	1	1	816.879	1632.75	1632.75	2.63	0.00215	847030	CID (Collision Induced Dissociation)	MS2	5.927	42.5722	10084	PD_3.raw	3.45	0	0.002255
	Sequest HT (A11)	Unambiguous	TLPHFTKDDYGPESR		2	9	XP_044444971.1; XP_044422531.1	XP_044327129.1; XP_044429652.1; XP_044429705.1; XP_044444971.1; XP_044422530.1; XP_044459984.1; XP_044444970.1; XP_044440562.1; XP_044422531.1	1	2	0.5861	0	1	1	881.926	1762.85	1762.84	3.14	0.00276	875126	CID (Collision Induced Dissociation)	MS2	8.324	41.5022	9761	PD_3.raw	3.89	0	0.02326
	Sequest HT (A11)	Unambiguous	TLPHFTKDDYGPESR		2	9	XP_044444971.1; XP_044422531.1	XP_044327129.1; XP_044429652.1; XP_044429705.1; XP_044444971.1; XP_044422530.1; XP_044459984.1; XP_044444970.1; XP_044440562.1; XP_044422531.1	1	2	0.6352	0	1	1	881.927	1762.85	1762.84	3.76	0.00331	492247	CID (Collision Induced Dissociation)	MS2	8.462	41.3935	9729	PD_3.raw	4.03	0	0.02625
	Sequest HT (A11)	Unambiguous	LKELVEYGPHPPPGK		2	12	XP_044444971.1; XP_044422531.1	XP_044327129.1; XP_044429652.1; XP_044429705.1; XP_044399994.1; XP_044444971.1; XP_044422530.1; XP_044391333.1; XP_044425929.1; XP_044459984.1; XP_044444970.1; XP_044440562.1; XP_044422531.1	1	4	0.3737	0	1	1	415.983	1660.91	1660.91	1.88	0.00078	2.35483e+06	CID (Collision Induced Dissociation)	MS2	5.976	41.0601	9629	PD_3.raw	2.81	0	0.01113
	Sequest HT (A11)	Unambiguous	LKELVEYGPHPPPGK		2	12	XP_044444971.1; XP_044422531.1	XP_044327129.1; XP_044429652.1; XP_044429705.1; XP_044399994.1; XP_044444971.1; XP_044422530.1; XP_044391333.1; XP_044425929.1; XP_044459984.1; XP_044444970.1; XP_044440562.1; XP_044422531.1	1	3	0.4448	0	1	1	554.308	1660.91	1660.91	2.1	0.00117	468152	CID (Collision Induced Dissociation)	MS2	7.046	37.4222	8574	PD_3.raw	2.9	0	0.02037
	Sequest HT (A11)	Unambiguous	LKELVEYGPHPPPGK		2	12	XP_044444971.1; XP_044422531.1	XP_044327129.1; XP_044429652.1; XP_044429705.1; XP_044399994.1; XP_044444971.1; XP_044422530.1; XP_044391333.1; XP_044425929.1; XP_044459984.1; XP_044444970.1; XP_044440562.1; XP_044422531.1	1	3	0.3667	0	1	1	554.308	1660.91	1660.91	1.99	0.0011	473996	CID (Collision Induced Dissociation)	MS2	7.741	37.319	8546	PD_3.raw	2.4	0	0.03164
	Sequest HT (A11)	Unambiguous	AEVLELMMVPK		2	10	XP_044444971.1; XP_044422531.1	XP_044327129.1; XP_044429705.1; XP_044399994.1; XP_044444971.1; XP_044422530.1; XP_044391333.1; XP_044459984.1; XP_044444970.1; XP_044391332.1; XP_044422531.1	0	2	0.4845	0	1	1	630.342	1259.68	1259.67	2.49	0.00157	3256134	CID (Collision Induced Dissociation)	MS2	1.98	68.6953	18186	PD_3.raw	2.58	0.002543	0.08283
	Sequest HT (A11)	Unambiguous	LKELVEYGPHPPPGK		2	12	XP_044444971.1; XP_044422531.1	XP_044327129.1; XP_044429652.1; XP_044429705.1; XP_044399994.1; XP_044444971.1; XP_044422530.1; XP_044391333.1; XP_044425929.1; XP_044459984.1; XP_044444970.1; XP_044440562.1; XP_044422531.1	1	4	0.3445	0	1	1	415.983	1660.91	1660.91	2.46	0.00102	4389366	CID (Collision Induced Dissociation)	MS2	9.238	39.7715	9239	PD_3.raw	2.38	0.002543	0.1123
	Sequest HT (A11)	Unambiguous	IEGNMLTEMALR		2	8	XP_044444971.1; XP_044422531.1	XP_044327129.1; XP_044429705.1; XP_044444971.1; XP_044335362.1; XP_044422530.1; XP_044459984.1; XP_044444970.1; XP_044422531.1	0	2	0.3194	0	1	1	689.348	1377.69	1377.69	1.22	0.00084	1.59889e+06	CID (Collision Induced Dissociation)	MS2	7.17	64.6383	16936	PD_3.raw	2.16	0.002543	0.06922
	Sequest HT (A11)	Unambiguous	LKELVEYGPHPPPGK		2	12	XP_044444971.1; XP_044422531.1	XP_044327129.1; XP_044429652.1; XP_044429705.1; XP_044399994.1; XP_044444971.1; XP_044422530.1; XP_044391333.1; XP_044425929.1; XP_044459984.1; XP_044444970.1; XP_044440562.1; XP_044422531.1	1	4	0.4149	0	1	1	415.983	1660.91	1660.91	2.02	0.00084	3.26503e+06	CID (Collision Induced Dissociation)	MS2	7.369	40.5256	9466	PD_3.raw	2.41	0.002543	0.07427
	Sequest HT (A11)	Unambiguous	RGGcGAQQPNITVDGMK	C4(Carbamidomethyl)	2	5	XP_044444971.1; XP_044422531.1	XP_044429705.1; XP_044444971.1; XP_044422530.1; XP_044444970.1; XP_044422531.1	1	3	0.2364	0	1	1	596.956	1788.85	1788.85	3.06	0.00182	282909	CID (Collision Induced Dissociation)	MS2	7.136	33.5395	7470	PD_3.raw	2.2	0.002543	0.1138
	Sequest HT (A11)	Unambiguous	LNLSVTSPYNADFDGDEMNMHVPQSFETR		2	10	XP_044444971.1; XP_044422531.1	XP_044327129.1; XP_044429705.1; XP_044399994.1; XP_044444971.1; XP_044422530.1; XP_044399993.1; XP_044391333.1; XP_044459984.1; XP_044444970.1; XP_044422531.1	0	3	0.3467	0	1	1	1105.5	3314.48	3314.47	2.69	0.00297	1.52803e+06	CID (Collision Induced Dissociation)	MS2	1.582	80.9026	21847	PD_3.raw	2.74	0.002543	0.06442
	Sequest HT (A11)	Unambiguous	TVLSIMR		2	12	XP_044444971.1; XP_044422531.1	XP_044429652.1; XP_044429705.1; XP_044399994.1; XP_044444971.1; XP_044422530.1; XP_044399993.1; XP_044391333.1; XP_044425929.1; XP_044444970.1; XP_044440562.1; XP_044391332.1; XP_044422531.1	0	2	0.1472	0	1	1	410.242	819.477	819.476	1.35	0.00055	2.51876e+06	CID (Collision Induced Dissociation)	MS2	1.645	47.1622	11468	PD_3.raw	1.63	0.002543	0.1468
	Sequest HT (A11)	Unambiguous	KIEGNMLTEMALR		2	8	XP_044444971.1; XP_044422531.1	XP_044327129.1; XP_044429705.1; XP_044444971.1; XP_044335362.1; XP_044422530.1; XP_044459984.1; XP_044444970.1; XP_044422531.1	1	3	0.2146	0	1	1	502.599	1505.78	1505.78	1.27	0.00064	2217449	CID (Collision Induced Dissociation)	MS2	0.606	58.8039	15123	PD_3.raw	2.47	0.002543	0.1187
	Sequest HT (A11)	Unambiguous	TPSLSVFLKPEVSK		2	9	XP_044444971.1; XP_044422531.1	XP_044429705.1; XP_044399994.1; XP_044444971.1; XP_044422530.1; XP_044399993.1; XP_044391333.1; XP_044444970.1; XP_044391332.1; XP_044422531.1	0	2	0.5648	0	1	1	766.441	1531.87	1531.87	0.53	0.0004	3177687	CID (Collision Induced Dissociation)	MS2	2.099	60.3791	15621	PD_3.raw	3.47	0.002543	0.08127
	Sequest HT (A11)	Unambiguous	RIPFGFVDR		2	9	XP_044444971.1; XP_044422531.1	XP_044327129.1; XP_044429652.1; XP_044429705.1; XP_044444971.1; XP_044422530.1; XP_044459984.1; XP_044444970.1; XP_044440562.1; XP_044422531.1	1	2	0.1275	0	1	1	553.81	1106.61	1106.61	1.86	0.00103	6488293	CID (Collision Induced Dissociation)	MS2	1.662	53.8066	13548	PD_3.raw	2.04	0.002543	0.1418
	Sequest HT (A11)	Unambiguous	VVPGDDAMSIEAQK		2	10	XP_044444971.1; XP_044422531.1	XP_044327129.1; XP_044429705.1; XP_044399994.1; XP_044444971.1; XP_044422530.1; XP_044399993.1; XP_044391333.1; XP_044459984.1; XP_044444970.1; XP_044422531.1	0	2	0.3514	0	1	1	730.36	1459.71	1459.71	2.2	0.00161	1.30988e+06	CID (Collision Induced Dissociation)	MS2	5.052	43.4202	10337	PD_3.raw	1.48	0.002543	0.07936
	Sequest HT (A11)	Unambiguous	FPYSPAEVAK		2	8	XP_044444971.1; XP_044422531.1	XP_044429652.1; XP_044429705.1; XP_044444971.1; XP_044422530.1; XP_044425929.1; XP_044444970.1; XP_044440562.1; XP_044422531.1	0	2	0.5088	0	1	1	554.788	1108.57	1108.57	1.96	0.00108	19266066	CID (Collision Induced Dissociation)	MS2	0.301	46.6891	11325	PD_3.raw	2.83	0.004664	0.2013
	Sequest HT (A11)	Unambiguous	FPYSPAEVAK		2	8	XP_044444971.1; XP_044422531.1	XP_044429652.1; XP_044429705.1; XP_044444971.1; XP_044422530.1; XP_044425929.1; XP_044444970.1; XP_044440562.1; XP_044422531.1	0	2	0.448	0	1	1	554.788	1108.57	1108.57	1.85	0.00102	21081140	CID (Collision Induced Dissociation)	MS2	0.288	46.7459	11342	PD_3.raw	2.5	0.006724	0.2393
High	XP_044444971.1	DNA-directed RNA polymerase II subunit RPB1-like isoform X2 [Triticum aestivum]	0	46.001	16.97	23	41	1	1	1868	208	6.2	117.38	23
	Identifying Node	PSM Ambiguity	Annotated Sequence	Modifications	# Protein Groups	# Proteins	Master Protein Accessions	Protein Accessions	# Missed Cleavages	Charge	DeltaScore	DeltaCn	Rank	Search Engine Rank	m/z [Da]	MH+ [Da]	Theo. MH+ [Da]	DeltaM [ppm]	Deltam/z [Da]	Intensity	Activation Type	MS Order	Ion Inject Time [ms]	RT [min]	First Scan	Spectrum File	XCorr	Percolator q-Value	Percolator PEP
	Sequest HT (A11)	Unambiguous	HLAILcDTMTYR	C6(Carbamidomethyl)	2	11	XP_044444971.1; XP_044422531.1	XP_044327129.1; XP_044429705.1; XP_044399994.1; XP_044444971.1; XP_044335362.1; XP_044422530.1; XP_044399993.1; XP_044391333.1; XP_044444970.1; XP_044391332.1; XP_044422531.1	0	2	0.6231	0	1	1	747.366	1493.73	1493.72	0.73	0.00055	1.56289e+06	CID (Collision Induced Dissociation)	MS2	5.785	55.8586	14195	PD_3.raw	3.29	0	0.009184
	Sequest HT (A11)	Unambiguous	QMSVVVIEHAETMER		2	5	XP_044444971.1; XP_044422531.1	XP_044429705.1; XP_044444971.1; XP_044422530.1; XP_044444970.1; XP_044422531.1	0	2	0.6026	0	1	1	879.93	1758.85	1758.85	0.38	0.00033	1.86261e+06	CID (Collision Induced Dissociation)	MS2	4.004	55.8423	14188	PD_3.raw	3.12	0	0.005458
	Sequest HT (A11)	Unambiguous	HLAILcDTMTYR	C6(Carbamidomethyl)	2	11	XP_044444971.1; XP_044422531.1	XP_044327129.1; XP_044429705.1; XP_044399994.1; XP_044444971.1; XP_044335362.1; XP_044422530.1; XP_044399993.1; XP_044391333.1; XP_044444970.1; XP_044391332.1; XP_044422531.1	0	2	0.561	0	1	1	747.366	1493.73	1493.72	0.98	0.00073	1.73014e+06	CID (Collision Induced Dissociation)	MS2	4.02	56.0232	14246	PD_3.raw	3.44	0	0.01051
	Sequest HT (A11)	Unambiguous	KIEGNMLTEMALR		2	8	XP_044444971.1; XP_044422531.1	XP_044327129.1; XP_044429705.1; XP_044444971.1; XP_044335362.1; XP_044422530.1; XP_044459984.1; XP_044444970.1; XP_044422531.1	1	2	0.5463	0	1	1	753.396	1505.78	1505.78	1.85	0.00139	4104705	CID (Collision Induced Dissociation)	MS2	1.601	59.2116	15250	PD_3.raw	3.35	0	0.001592
	Sequest HT (A11)	Unambiguous	HLNDGDFVLFNR		2	10	XP_044444971.1; XP_044422531.1	XP_044327129.1; XP_044429652.1; XP_044429705.1; XP_044444971.1; XP_044422530.1; XP_044425929.1; XP_044459984.1; XP_044444970.1; XP_044440562.1; XP_044422531.1	0	2	0.5992	0	1	1	723.86	1446.71	1446.71	0.01	1e-05	2933079	CID (Collision Induced Dissociation)	MS2	2.203	58.9201	15158	PD_3.raw	2.37	0	0.03397
	Sequest HT (A11)	Unambiguous	IPFGFVDR		2	9	XP_044444971.1; XP_044422531.1	XP_044327129.1; XP_044429652.1; XP_044429705.1; XP_044444971.1; XP_044422530.1; XP_044459984.1; XP_044444970.1; XP_044440562.1; XP_044422531.1	0	2	0.4076	0	1	1	475.758	950.51	950.509	0.15	7e-05	2.01415e+06	CID (Collision Induced Dissociation)	MS2	3.102	57.7941	14810	PD_3.raw	2.11	0	0.01335
	Sequest HT (A11)	Unambiguous	IPFGFVDR		2	9	XP_044444971.1; XP_044422531.1	XP_044327129.1; XP_044429652.1; XP_044429705.1; XP_044444971.1; XP_044422530.1; XP_044459984.1; XP_044444970.1; XP_044440562.1; XP_044422531.1	0	2	0.4569	0	1	1	475.759	950.51	950.509	0.53	0.00025	2.12058e+06	CID (Collision Induced Dissociation)	MS2	3.358	57.7203	14785	PD_3.raw	1.97	0	0.01559
	Sequest HT (A11)	Unambiguous	KIEGNMLTEMALR		2	8	XP_044444971.1; XP_044422531.1	XP_044327129.1; XP_044429705.1; XP_044444971.1; XP_044335362.1; XP_044422530.1; XP_044459984.1; XP_044444970.1; XP_044422531.1	1	2	0.5442	0	1	1	753.395	1505.78	1505.78	0.47	0.00035	2.25535e+06	CID (Collision Induced Dissociation)	MS2	2.296	59.2902	15277	PD_3.raw	3.73	0	0.002351
	Sequest HT (A11)	Unambiguous	SVTHATEIWYDPDPLGTIIEEDVEFVR		2	5	XP_044444971.1; XP_044422531.1	XP_044429705.1; XP_044444971.1; XP_044422530.1; XP_044444970.1; XP_044422531.1	0	3	0.6587	0	1	1	1044.52	3131.54	3131.52	5.32	0.00555	561684	CID (Collision Induced Dissociation)	MS2	1.422	106.419	29504	PD_3.raw	6.68	0	2.17122e-06
	Sequest HT (A11)	Unambiguous	TLGTSTGSLIHVIWEEVGPDAAR		2	5	XP_044444971.1; XP_044422531.1	XP_044429705.1; XP_044444971.1; XP_044422530.1; XP_044444970.1; XP_044422531.1	0	3	0.5521	0	1	1	803.755	2409.25	2409.24	3.98	0.0032	3.02187e+06	CID (Collision Induced Dissociation)	MS2	1.249	94.6827	25945	PD_3.raw	3.55	0	0.05155
	Sequest HT (A11)	Unambiguous	SVTHATEIWYDPDPLGTIIEEDVEFVR		2	5	XP_044444971.1; XP_044422531.1	XP_044429705.1; XP_044444971.1; XP_044422530.1; XP_044444970.1; XP_044422531.1	0	3	0.4631	0	1	1	1044.52	3131.53	3131.52	3.92	0.00409	1369222	CID (Collision Induced Dissociation)	MS2	1.739	106.48	29523	PD_3.raw	4.88	0	0.008204
	Sequest HT (A11)	Unambiguous	NSLGDVIQFLYGEDGMDAVWIESQKLDSLK		2	7	XP_044444971.1; XP_044422531.1	XP_044327129.1; XP_044429705.1; XP_044444971.1; XP_044422530.1; XP_044459984.1; XP_044444970.1; XP_044422531.1	1	3	0.4937	0	1	1	1124.23	3370.67	3370.65	4.8	0.00539	1.26037e+06	CID (Collision Induced Dissociation)	MS2	1.485	112.804	31471	PD_3.raw	4.78	0	0.0008317
	Sequest HT (A11)	Unambiguous	QVFNLIIPK		2	14	XP_044444971.1; XP_044422531.1	XP_044327129.1; XP_044429652.1; XP_044429705.1; XP_044399994.1; XP_044444971.1; XP_044422530.1; XP_044399993.1; XP_044391333.1; XP_044425929.1; XP_044459984.1; XP_044444970.1; XP_044440562.1; XP_044391332.1; XP_044422531.1	0	2	0.3483	0	1	1	536.333	1071.66	1071.66	2.81	0.00151	3249483	CID (Collision Induced Dissociation)	MS2	1.043	65.3312	17146	PD_3.raw	1.78	0	0.05889
	Sequest HT (A11)	Unambiguous	TPSLSVFLKPEVSK		2	9	XP_044444971.1; XP_044422531.1	XP_044429705.1; XP_044399994.1; XP_044444971.1; XP_044422530.1; XP_044399993.1; XP_044391333.1; XP_044444970.1; XP_044391332.1; XP_044422531.1	0	3	0.5417	0	1	1	511.296	1531.87	1531.87	0.68	0.00035	3245277	CID (Collision Induced Dissociation)	MS2	1.396	60.3814	15622	PD_3.raw	2.4	0	0.02888
	Sequest HT (A11)	Unambiguous	TPSLSVFLKPEVSK		2	9	XP_044444971.1; XP_044422531.1	XP_044429705.1; XP_044399994.1; XP_044444971.1; XP_044422530.1; XP_044399993.1; XP_044391333.1; XP_044444970.1; XP_044391332.1; XP_044422531.1	0	3	0.4356	0	1	1	511.296	1531.87	1531.87	0.86	0.00044	1.18607e+06	CID (Collision Induced Dissociation)	MS2	1.906	60.3006	15594	PD_3.raw	2.64	0	0.005609
	Sequest HT (A11)	Unambiguous	AEVLELMMVPK		2	10	XP_044444971.1; XP_044422531.1	XP_044327129.1; XP_044429705.1; XP_044399994.1; XP_044444971.1; XP_044422530.1; XP_044391333.1; XP_044459984.1; XP_044444970.1; XP_044391332.1; XP_044422531.1	0	2	0.5429	0	1	1	630.342	1259.68	1259.67	2.2	0.00138	5639668	CID (Collision Induced Dissociation)	MS2	1.212	68.7538	18204	PD_3.raw	3.15	0	0.00607
	Sequest HT (A11)	Unambiguous	LKELVEYGPHPPPGK		2	12	XP_044444971.1; XP_044422531.1	XP_044327129.1; XP_044429652.1; XP_044429705.1; XP_044399994.1; XP_044444971.1; XP_044422530.1; XP_044391333.1; XP_044425929.1; XP_044459984.1; XP_044444970.1; XP_044440562.1; XP_044422531.1	1	4	0.3636	0	1	1	415.983	1660.91	1660.91	1.88	0.00078	2.6399e+06	CID (Collision Induced Dissociation)	MS2	6.759	40.9945	9608	PD_3.raw	2.42	0	0.03101
	Sequest HT (A11)	Unambiguous	LKELVEYGPHPPPGK		2	12	XP_044444971.1; XP_044422531.1	XP_044327129.1; XP_044429652.1; XP_044429705.1; XP_044399994.1; XP_044444971.1; XP_044422530.1; XP_044391333.1; XP_044425929.1; XP_044459984.1; XP_044444970.1; XP_044440562.1; XP_044422531.1	1	3	0.484	0	1	1	554.308	1660.91	1660.91	1.77	0.00098	2.68427e+06	CID (Collision Induced Dissociation)	MS2	1.812	40.4934	9453	PD_3.raw	3.12	0	0.003156
	Sequest HT (A11)	Unambiguous	LKELVEYGPHPPPGK		2	12	XP_044444971.1; XP_044422531.1	XP_044327129.1; XP_044429652.1; XP_044429705.1; XP_044399994.1; XP_044444971.1; XP_044422530.1; XP_044391333.1; XP_044425929.1; XP_044459984.1; XP_044444970.1; XP_044440562.1; XP_044422531.1	1	3	0.4798	0	1	1	554.308	1660.91	1660.91	2.66	0.00147	1.878e+06	CID (Collision Induced Dissociation)	MS2	1.845	40.433	9435	PD_3.raw	3.21	0	0.01137
	Sequest HT (A11)	Unambiguous	TLPHFTKDDYGPESR		2	9	XP_044444971.1; XP_044422531.1	XP_044327129.1; XP_044429652.1; XP_044429705.1; XP_044444971.1; XP_044422530.1; XP_044459984.1; XP_044444970.1; XP_044440562.1; XP_044422531.1	1	2	0.4569	0	1	1	881.924	1762.84	1762.84	1.13	0.00099	721019	CID (Collision Induced Dissociation)	MS2	7.365	41.5788	9786	PD_3.raw	4.29	0	0.0182
	Sequest HT (A11)	Unambiguous	IcAGGDELEVQDQQDADEPVKK	C2(Carbamidomethyl)	2	5	XP_044444971.1; XP_044422531.1	XP_044429705.1; XP_044444971.1; XP_044422530.1; XP_044444970.1; XP_044422531.1	1	3	0.3937	0	1	1	815.38	2444.12	2444.12	-0.24	-0.00019	345960	CID (Collision Induced Dissociation)	MS2	7.528	42.5263	10072	PD_3.raw	2.54	0	0.04549
	Sequest HT (A11)	Unambiguous	GGcGAQQPNITVDGMK	C3(Carbamidomethyl)	2	7	XP_044444971.1; XP_044422531.1	XP_044327129.1; XP_044429705.1; XP_044444971.1; XP_044422530.1; XP_044459984.1; XP_044444970.1; XP_044422531.1	0	2	0.687	0	1	1	816.879	1632.75	1632.75	2.63	0.00215	847030	CID (Collision Induced Dissociation)	MS2	5.927	42.5722	10084	PD_3.raw	3.45	0	0.002255
	Sequest HT (A11)	Unambiguous	TLPHFTKDDYGPESR		2	9	XP_044444971.1; XP_044422531.1	XP_044327129.1; XP_044429652.1; XP_044429705.1; XP_044444971.1; XP_044422530.1; XP_044459984.1; XP_044444970.1; XP_044440562.1; XP_044422531.1	1	2	0.5861	0	1	1	881.926	1762.85	1762.84	3.14	0.00276	875126	CID (Collision Induced Dissociation)	MS2	8.324	41.5022	9761	PD_3.raw	3.89	0	0.02326
	Sequest HT (A11)	Unambiguous	TLPHFTKDDYGPESR		2	9	XP_044444971.1; XP_044422531.1	XP_044327129.1; XP_044429652.1; XP_044429705.1; XP_044444971.1; XP_044422530.1; XP_044459984.1; XP_044444970.1; XP_044440562.1; XP_044422531.1	1	2	0.6352	0	1	1	881.927	1762.85	1762.84	3.76	0.00331	492247	CID (Collision Induced Dissociation)	MS2	8.462	41.3935	9729	PD_3.raw	4.03	0	0.02625
	Sequest HT (A11)	Unambiguous	LKELVEYGPHPPPGK		2	12	XP_044444971.1; XP_044422531.1	XP_044327129.1; XP_044429652.1; XP_044429705.1; XP_044399994.1; XP_044444971.1; XP_044422530.1; XP_044391333.1; XP_044425929.1; XP_044459984.1; XP_044444970.1; XP_044440562.1; XP_044422531.1	1	4	0.3737	0	1	1	415.983	1660.91	1660.91	1.88	0.00078	2.35483e+06	CID (Collision Induced Dissociation)	MS2	5.976	41.0601	9629	PD_3.raw	2.81	0	0.01113
	Sequest HT (A11)	Unambiguous	LKELVEYGPHPPPGK		2	12	XP_044444971.1; XP_044422531.1	XP_044327129.1; XP_044429652.1; XP_044429705.1; XP_044399994.1; XP_044444971.1; XP_044422530.1; XP_044391333.1; XP_044425929.1; XP_044459984.1; XP_044444970.1; XP_044440562.1; XP_044422531.1	1	3	0.4448	0	1	1	554.308	1660.91	1660.91	2.1	0.00117	468152	CID (Collision Induced Dissociation)	MS2	7.046	37.4222	8574	PD_3.raw	2.9	0	0.02037
	Sequest HT (A11)	Unambiguous	LKELVEYGPHPPPGK		2	12	XP_044444971.1; XP_044422531.1	XP_044327129.1; XP_044429652.1; XP_044429705.1; XP_044399994.1; XP_044444971.1; XP_044422530.1; XP_044391333.1; XP_044425929.1; XP_044459984.1; XP_044444970.1; XP_044440562.1; XP_044422531.1	1	3	0.3667	0	1	1	554.308	1660.91	1660.91	1.99	0.0011	473996	CID (Collision Induced Dissociation)	MS2	7.741	37.319	8546	PD_3.raw	2.4	0	0.03164
	Sequest HT (A11)	Unambiguous	AEVLELMMVPK		2	10	XP_044444971.1; XP_044422531.1	XP_044327129.1; XP_044429705.1; XP_044399994.1; XP_044444971.1; XP_044422530.1; XP_044391333.1; XP_044459984.1; XP_044444970.1; XP_044391332.1; XP_044422531.1	0	2	0.4845	0	1	1	630.342	1259.68	1259.67	2.49	0.00157	3256134	CID (Collision Induced Dissociation)	MS2	1.98	68.6953	18186	PD_3.raw	2.58	0.002543	0.08283
	Sequest HT (A11)	Unambiguous	LKELVEYGPHPPPGK		2	12	XP_044444971.1; XP_044422531.1	XP_044327129.1; XP_044429652.1; XP_044429705.1; XP_044399994.1; XP_044444971.1; XP_044422530.1; XP_044391333.1; XP_044425929.1; XP_044459984.1; XP_044444970.1; XP_044440562.1; XP_044422531.1	1	4	0.3445	0	1	1	415.983	1660.91	1660.91	2.46	0.00102	4389366	CID (Collision Induced Dissociation)	MS2	9.238	39.7715	9239	PD_3.raw	2.38	0.002543	0.1123
	Sequest HT (A11)	Unambiguous	IEGNMLTEMALR		2	8	XP_044444971.1; XP_044422531.1	XP_044327129.1; XP_044429705.1; XP_044444971.1; XP_044335362.1; XP_044422530.1; XP_044459984.1; XP_044444970.1; XP_044422531.1	0	2	0.3194	0	1	1	689.348	1377.69	1377.69	1.22	0.00084	1.59889e+06	CID (Collision Induced Dissociation)	MS2	7.17	64.6383	16936	PD_3.raw	2.16	0.002543	0.06922
	Sequest HT (A11)	Unambiguous	LKELVEYGPHPPPGK		2	12	XP_044444971.1; XP_044422531.1	XP_044327129.1; XP_044429652.1; XP_044429705.1; XP_044399994.1; XP_044444971.1; XP_044422530.1; XP_044391333.1; XP_044425929.1; XP_044459984.1; XP_044444970.1; XP_044440562.1; XP_044422531.1	1	4	0.4149	0	1	1	415.983	1660.91	1660.91	2.02	0.00084	3.26503e+06	CID (Collision Induced Dissociation)	MS2	7.369	40.5256	9466	PD_3.raw	2.41	0.002543	0.07427
	Sequest HT (A11)	Unambiguous	LVQFGILSPDEIR		1	2	XP_044444971.1	XP_044444971.1; XP_044444970.1	0	2	0.3793	0	1	1	743.919	1486.83	1486.83	3.49	0.00259	2.08427e+06	CID (Collision Induced Dissociation)	MS2	2.788	69.7202	18503	PD_3.raw	2.03	0.002543	0.1385
	Sequest HT (A11)	Unambiguous	RGGcGAQQPNITVDGMK	C4(Carbamidomethyl)	2	5	XP_044444971.1; XP_044422531.1	XP_044429705.1; XP_044444971.1; XP_044422530.1; XP_044444970.1; XP_044422531.1	1	3	0.2364	0	1	1	596.956	1788.85	1788.85	3.06	0.00182	282909	CID (Collision Induced Dissociation)	MS2	7.136	33.5395	7470	PD_3.raw	2.2	0.002543	0.1138
	Sequest HT (A11)	Unambiguous	LNLSVTSPYNADFDGDEMNMHVPQSFETR		2	10	XP_044444971.1; XP_044422531.1	XP_044327129.1; XP_044429705.1; XP_044399994.1; XP_044444971.1; XP_044422530.1; XP_044399993.1; XP_044391333.1; XP_044459984.1; XP_044444970.1; XP_044422531.1	0	3	0.3467	0	1	1	1105.5	3314.48	3314.47	2.69	0.00297	1.52803e+06	CID (Collision Induced Dissociation)	MS2	1.582	80.9026	21847	PD_3.raw	2.74	0.002543	0.06442
	Sequest HT (A11)	Unambiguous	TVLSIMR		2	12	XP_044444971.1; XP_044422531.1	XP_044429652.1; XP_044429705.1; XP_044399994.1; XP_044444971.1; XP_044422530.1; XP_044399993.1; XP_044391333.1; XP_044425929.1; XP_044444970.1; XP_044440562.1; XP_044391332.1; XP_044422531.1	0	2	0.1472	0	1	1	410.242	819.477	819.476	1.35	0.00055	2.51876e+06	CID (Collision Induced Dissociation)	MS2	1.645	47.1622	11468	PD_3.raw	1.63	0.002543	0.1468
	Sequest HT (A11)	Unambiguous	KIEGNMLTEMALR		2	8	XP_044444971.1; XP_044422531.1	XP_044327129.1; XP_044429705.1; XP_044444971.1; XP_044335362.1; XP_044422530.1; XP_044459984.1; XP_044444970.1; XP_044422531.1	1	3	0.2146	0	1	1	502.599	1505.78	1505.78	1.27	0.00064	2217449	CID (Collision Induced Dissociation)	MS2	0.606	58.8039	15123	PD_3.raw	2.47	0.002543	0.1187
	Sequest HT (A11)	Unambiguous	TPSLSVFLKPEVSK		2	9	XP_044444971.1; XP_044422531.1	XP_044429705.1; XP_044399994.1; XP_044444971.1; XP_044422530.1; XP_044399993.1; XP_044391333.1; XP_044444970.1; XP_044391332.1; XP_044422531.1	0	2	0.5648	0	1	1	766.441	1531.87	1531.87	0.53	0.0004	3177687	CID (Collision Induced Dissociation)	MS2	2.099	60.3791	15621	PD_3.raw	3.47	0.002543	0.08127
	Sequest HT (A11)	Unambiguous	RIPFGFVDR		2	9	XP_044444971.1; XP_044422531.1	XP_044327129.1; XP_044429652.1; XP_044429705.1; XP_044444971.1; XP_044422530.1; XP_044459984.1; XP_044444970.1; XP_044440562.1; XP_044422531.1	1	2	0.1275	0	1	1	553.81	1106.61	1106.61	1.86	0.00103	6488293	CID (Collision Induced Dissociation)	MS2	1.662	53.8066	13548	PD_3.raw	2.04	0.002543	0.1418
	Sequest HT (A11)	Unambiguous	VVPGDDAMSIEAQK		2	10	XP_044444971.1; XP_044422531.1	XP_044327129.1; XP_044429705.1; XP_044399994.1; XP_044444971.1; XP_044422530.1; XP_044399993.1; XP_044391333.1; XP_044459984.1; XP_044444970.1; XP_044422531.1	0	2	0.3514	0	1	1	730.36	1459.71	1459.71	2.2	0.00161	1.30988e+06	CID (Collision Induced Dissociation)	MS2	5.052	43.4202	10337	PD_3.raw	1.48	0.002543	0.07936
	Sequest HT (A11)	Unambiguous	FPYSPAEVAK		2	8	XP_044444971.1; XP_044422531.1	XP_044429652.1; XP_044429705.1; XP_044444971.1; XP_044422530.1; XP_044425929.1; XP_044444970.1; XP_044440562.1; XP_044422531.1	0	2	0.5088	0	1	1	554.788	1108.57	1108.57	1.96	0.00108	19266066	CID (Collision Induced Dissociation)	MS2	0.301	46.6891	11325	PD_3.raw	2.83	0.004664	0.2013
	Sequest HT (A11)	Unambiguous	FPYSPAEVAK		2	8	XP_044444971.1; XP_044422531.1	XP_044429652.1; XP_044429705.1; XP_044444971.1; XP_044422530.1; XP_044425929.1; XP_044444970.1; XP_044440562.1; XP_044422531.1	0	2	0.448	0	1	1	554.788	1108.57	1108.57	1.85	0.00102	21081140	CID (Collision Induced Dissociation)	MS2	0.288	46.7459	11342	PD_3.raw	2.5	0.006724	0.2393
High	XP_044336839.1	60S acidic ribosomal protein P2B-like [Triticum aestivum]	0	26.966	79.646	6	29	6	1	113	11.5	4.41	112.55	6
	Identifying Node	PSM Ambiguity	Annotated Sequence	Modifications	# Protein Groups	# Proteins	Master Protein Accessions	Protein Accessions	# Missed Cleavages	Charge	DeltaScore	DeltaCn	Rank	Search Engine Rank	m/z [Da]	MH+ [Da]	Theo. MH+ [Da]	DeltaM [ppm]	Deltam/z [Da]	Intensity	Activation Type	MS Order	Ion Inject Time [ms]	RT [min]	First Scan	Spectrum File	XCorr	Percolator q-Value	Percolator PEP
	Sequest HT (A11)	Unambiguous	EKFAAVPSGGGAIAVGAPAAASGGAAAPAAESK		1	2	XP_044336839.1	XP_044410148.1; XP_044336839.1	1	3	0.6157	0	1	1	937.154	2809.45	2809.45	-0.43	-0.0004	854437	CID (Collision Induced Dissociation)	MS2	2.543	55.2699	14012	PD_3.raw	4.84	0	0.0001046
	Sequest HT (A11)	Unambiguous	EKFAAVPSGGGAIAVGAPAAASGGAAAPAAESK		1	2	XP_044336839.1	XP_044410148.1; XP_044336839.1	1	3	0.4944	0	1	1	937.158	2809.46	2809.45	3.61	0.00338	608421	CID (Collision Induced Dissociation)	MS2	2.644	55.166	13981	PD_3.raw	4.47	0	0.004988
	Sequest HT (A11)	Unambiguous	FAAVPSGGGAIAVGAPAAASGGAAAPAAESK		1	2	XP_044336839.1	XP_044410148.1; XP_044336839.1	0	3	0.6828	0	1	1	851.442	2552.31	2552.31	1.03	0.00087	7499833	CID (Collision Induced Dissociation)	MS2	0.415	58.2802	14960	PD_3.raw	4.95	0	5.179e-05
	Sequest HT (A11)	Unambiguous	FAAVPSGGGAIAVGAPAAASGGAAAPAAESK		1	2	XP_044336839.1	XP_044410148.1; XP_044336839.1	0	3	0.6288	0	1	1	851.443	2552.31	2552.31	1.74	0.00148	9418210	CID (Collision Induced Dissociation)	MS2	0.375	58.2279	14944	PD_3.raw	4.58	0	0.0001923
	Sequest HT (A11)	Unambiguous	FAAVPSGGGAIAVGAPAAASGGAAAPAAESK		1	2	XP_044336839.1	XP_044410148.1; XP_044336839.1	0	2	0.6682	0	1	1	1276.66	2552.31	2552.31	1.53	0.00196	3144644	CID (Collision Induced Dissociation)	MS2	1.748	57.7128	14782	PD_3.raw	4.49	0	0.006419
	Sequest HT (A11)	Unambiguous	FAAVPSGGGAIAVGAPAAASGGAAAPAAESK		1	2	XP_044336839.1	XP_044410148.1; XP_044336839.1	0	2	0.6736	0	1	1	1276.66	2552.31	2552.31	1.53	0.00196	2.63743e+06	CID (Collision Induced Dissociation)	MS2	2.954	57.6621	14767	PD_3.raw	4.32	0	9.288e-06
	Sequest HT (A11)	Unambiguous	FAAVPSGGGAIAVGAPAAASGGAAAPAAESK		1	2	XP_044336839.1	XP_044410148.1; XP_044336839.1	0	2	0.6759	0	1	1	1276.66	2552.32	2552.31	3.73	0.00477	1.35763e+06	CID (Collision Induced Dissociation)	MS2	2.349	57.6059	14749	PD_3.raw	4.69	0	0.006332
	Sequest HT (A11)	Unambiguous	FAAVPSGGGAIAVGAPAAASGGAAAPAAESK		1	2	XP_044336839.1	XP_044410148.1; XP_044336839.1	0	2	0.7432	0	1	1	1276.66	2552.32	2552.31	3.73	0.00477	1.62698e+06	CID (Collision Induced Dissociation)	MS2	4.768	57.5644	14737	PD_3.raw	4.75	0	0.0001821
	Sequest HT (A11)	Unambiguous	DITEVIASGR		1	3	XP_044336839.1	XP_044410148.1; XP_044450611.1; XP_044336839.1	0	1	0.4893	0	1	1	1060.57	1060.57	1060.56	3.84	0.00407	2138121	CID (Collision Induced Dissociation)	MS2	5.688	50.0617	12368	PD_3.raw	2.33	0	0.01545
	Sequest HT (A11)	Unambiguous	DITEVIASGR		1	3	XP_044336839.1	XP_044410148.1; XP_044450611.1; XP_044336839.1	0	1	0.57	0	1	1	1060.57	1060.57	1060.56	2.69	0.00285	1.76253e+06	CID (Collision Induced Dissociation)	MS2	4.175	50.0085	12352	PD_3.raw	2.93	0	0.02071
	Sequest HT (A11)	Unambiguous	DITEVIASGR		1	3	XP_044336839.1	XP_044410148.1; XP_044450611.1; XP_044336839.1	0	2	0.4606	0	1	1	530.787	1060.57	1060.56	2.5	0.00133	7440695	CID (Collision Induced Dissociation)	MS2	0.85	50.8673	12621	PD_3.raw	3.3	0	0.05093
	Sequest HT (A11)	Unambiguous	NILDSVGAEADEEKLEFLLAELK		1	3	XP_044336839.1	XP_044410148.1; XP_044450611.1; XP_044336839.1	1	2	0.5598	0	1	1	1273.67	2546.33	2546.32	2.85	0.00363	2.37997e+06	CID (Collision Induced Dissociation)	MS2	1.951	103.836	28717	PD_3.raw	4.43	0	0.006346
	Sequest HT (A11)	Unambiguous	NILDSVGAEADEEKLEFLLAELK		1	3	XP_044336839.1	XP_044410148.1; XP_044450611.1; XP_044336839.1	1	2	0.5497	0	1	1	1273.67	2546.34	2546.32	5.06	0.00644	2.1264e+06	CID (Collision Induced Dissociation)	MS2	3.091	103.789	28704	PD_3.raw	4.33	0	0.02519
	Sequest HT (A11)	Unambiguous	NILDSVGAEADEEKLEFLLAELK		1	3	XP_044336839.1	XP_044410148.1; XP_044450611.1; XP_044336839.1	1	2	0.5963	0	1	1	1273.67	2546.33	2546.32	1.51	0.00193	1.13123e+06	CID (Collision Induced Dissociation)	MS2	2.994	103.494	28620	PD_3.raw	5.35	0	0.001216
	Sequest HT (A11)	Unambiguous	NILDSVGAEADEEKLEFLLAELK		1	3	XP_044336839.1	XP_044410148.1; XP_044450611.1; XP_044336839.1	1	3	0.4054	0	1	1	849.448	2546.33	2546.32	2.44	0.00207	2711044	CID (Collision Induced Dissociation)	MS2	1.487	103.458	28605	PD_3.raw	2.59	0	0.01013
	Sequest HT (A11)	Unambiguous	NILDSVGAEADEEKLEFLLAELK		1	3	XP_044336839.1	XP_044410148.1; XP_044450611.1; XP_044336839.1	1	3	0.1721	0	1	1	849.449	2546.33	2546.32	3.3	0.0028	1.26437e+06	CID (Collision Induced Dissociation)	MS2	2.154	103.417	28594	PD_3.raw	2.15	0	0.01658
	Sequest HT (A11)	Unambiguous	NILDSVGAEADEEKLEFLLAELK		1	3	XP_044336839.1	XP_044410148.1; XP_044450611.1; XP_044336839.1	1	3	0.4169	0	1	1	849.449	2546.33	2546.32	3.88	0.00329	2.30646e+06	CID (Collision Induced Dissociation)	MS2	1.474	106.478	29522	PD_3.raw	3.07	0	0.03301
	Sequest HT (A11)	Unambiguous	NILDSVGAEADEEKLEFLLAELK		1	3	XP_044336839.1	XP_044410148.1; XP_044450611.1; XP_044336839.1	1	3	0.3453	0	1	1	849.448	2546.33	2546.32	2.08	0.00177	831019	CID (Collision Induced Dissociation)	MS2	3.963	103.285	28552	PD_3.raw	2.78	0	0.05141
	Sequest HT (A11)	Unambiguous	LIAAYLLAYLGGNSSPSAADVK		1	3	XP_044336839.1	XP_044410148.1; XP_044450611.1; XP_044336839.1	0	3	0.5789	0	1	1	732.066	2194.18	2194.18	3.88	0.00284	6.71508e+06	CID (Collision Induced Dissociation)	MS2	0.681	96.6136	26517	PD_3.raw	4.56	0	0.006624
	Sequest HT (A11)	Unambiguous	LIAAYLLAYLGGNSSPSAADVK		1	3	XP_044336839.1	XP_044410148.1; XP_044450611.1; XP_044336839.1	0	3	0.4534	0	1	1	732.065	2194.18	2194.18	2.97	0.00217	3.45876e+06	CID (Collision Induced Dissociation)	MS2	1.191	96.5604	26502	PD_3.raw	4.61	0	0.00761
	Sequest HT (A11)	Unambiguous	NILDSVGAEADEEKLEFLLAELK		1	3	XP_044336839.1	XP_044410148.1; XP_044450611.1; XP_044336839.1	1	3	0.446	0	1	1	849.448	2546.33	2546.32	2.51	0.00213	2.03508e+06	CID (Collision Induced Dissociation)	MS2	1.345	106.537	29540	PD_3.raw	3.52	0	0.0004564
	Sequest HT (A11)	Unambiguous	NILDSVGAEADEEKLEFLLAELK		1	3	XP_044336839.1	XP_044410148.1; XP_044450611.1; XP_044336839.1	1	2	0.5721	0	1	1	1273.67	2546.33	2546.32	2.57	0.00327	924348	CID (Collision Induced Dissociation)	MS2	2.834	106.492	29528	PD_3.raw	4.44	0	0.00182
	Sequest HT (A11)	Unambiguous	NILDSVGAEADEEKLEFLLAELK		1	3	XP_044336839.1	XP_044410148.1; XP_044450611.1; XP_044336839.1	1	2	0.6774	0	1	1	1273.67	2546.33	2546.32	3.81	0.00485	1127467	CID (Collision Induced Dissociation)	MS2	4.104	106.717	29595	PD_3.raw	4.68	0	0.004113
	Sequest HT (A11)	Unambiguous	NILDSVGAEADEEKLEFLLAELK		1	3	XP_044336839.1	XP_044410148.1; XP_044450611.1; XP_044336839.1	1	2	0.4925	0	1	1	1273.67	2546.33	2546.32	2.09	0.00266	822134	CID (Collision Induced Dissociation)	MS2	4.776	106.672	29583	PD_3.raw	4.69	0	0.001399
	Sequest HT (A11)	Unambiguous	LIAAYLLAYLGGNSSPSAADVK		1	3	XP_044336839.1	XP_044410148.1; XP_044450611.1; XP_044336839.1	0	2	0.1972	0	1	1	1097.6	2194.18	2194.18	3.97	0.00436	2.13131e+06	CID (Collision Induced Dissociation)	MS2	1.358	96.8094	26577	PD_3.raw	2.89	0.002543	0.1065
	Sequest HT (A11)	Unambiguous	GKDITEVIASGR		1	3	XP_044336839.1	XP_044410148.1; XP_044450611.1; XP_044336839.1	1	2	0.5	0	1	1	623.347	1245.69	1245.68	6.07	0.00378	1.8965e+06	CID (Collision Induced Dissociation)	MS2	2.972	34.855	7850	PD_3.raw	3.58	0.002543	0.06974
	Sequest HT (A11)	Unambiguous	LIAAYLLAYLGGNSSPSAADVK		1	3	XP_044336839.1	XP_044410148.1; XP_044450611.1; XP_044336839.1	0	2	0.5049	0	1	1	1097.6	2194.19	2194.18	4.53	0.00497	1.95598e+06	CID (Collision Induced Dissociation)	MS2	1.19	96.6959	26544	PD_3.raw	3.05	0.002543	0.1283
	Sequest HT (A11)	Unambiguous	GKDITEVIASGR		1	3	XP_044336839.1	XP_044410148.1; XP_044450611.1; XP_044336839.1	1	2	0.5335	0	1	1	623.347	1245.69	1245.68	5.78	0.0036	2.58896e+06	CID (Collision Induced Dissociation)	MS2	2.526	34.7935	7832	PD_3.raw	3.43	0.002543	0.07995
	Sequest HT (A11)	Unambiguous	DITEVIASGR		1	3	XP_044336839.1	XP_044410148.1; XP_044450611.1; XP_044336839.1	0	2	0.4743	0	1	1	530.787	1060.57	1060.56	2.38	0.00126	6498167	CID (Collision Induced Dissociation)	MS2	0.891	50.924	12639	PD_3.raw	2.72	0.004664	0.1617
High	XP_044388213.1	DNA-directed RNA polymerases II, IV and V subunit 3-like [Triticum aestivum]	0	26.387	42.5982	8	19	8	1	331	36.7	4.88	68.28	8
	Identifying Node	PSM Ambiguity	Annotated Sequence	Modifications	# Protein Groups	# Proteins	Master Protein Accessions	Protein Accessions	# Missed Cleavages	Charge	DeltaScore	DeltaCn	Rank	Search Engine Rank	m/z [Da]	MH+ [Da]	Theo. MH+ [Da]	DeltaM [ppm]	Deltam/z [Da]	Intensity	Activation Type	MS Order	Ion Inject Time [ms]	RT [min]	First Scan	Spectrum File	XCorr	Percolator q-Value	Percolator PEP
	Sequest HT (A11)	Unambiguous	FELKDTDASMANALR		1	3	XP_044388213.1	XP_044388213.1; XP_044396583.1; XP_044380751.1	1	2	0.5236	0	1	1	841.416	1681.82	1681.82	1.42	0.00119	1.9732e+06	CID (Collision Induced Dissociation)	MS2	4.463	57.1591	14607	PD_3.raw	4.24	0	0.0002203
	Sequest HT (A11)	Unambiguous	FELKDTDASMANALR		1	3	XP_044388213.1	XP_044388213.1; XP_044396583.1; XP_044380751.1	1	2	0.4169	0	1	1	841.416	1681.82	1681.82	1.63	0.00137	1.67286e+06	CID (Collision Induced Dissociation)	MS2	4.209	56.9326	14534	PD_3.raw	4.15	0	0.002467
	Sequest HT (A11)	Unambiguous	EYQQALGNVDAYEPDAAGDHR		1	3	XP_044388213.1	XP_044388213.1; XP_044396583.1; XP_044380751.1	0	2	0.5299	0	1	1	1160.02	2319.03	2319.03	1.64	0.00191	1.09277e+06	CID (Collision Induced Dissociation)	MS2	2.606	51.9874	12978	PD_3.raw	3.34	0	0.005011
	Sequest HT (A11)	Unambiguous	EYQQALGNVDAYEPDAAGDHR		1	3	XP_044388213.1	XP_044388213.1; XP_044396583.1; XP_044380751.1	0	3	0.6005	0	1	1	773.682	2319.03	2319.03	1.51	0.00116	1.10452e+06	CID (Collision Induced Dissociation)	MS2	2.051	51.3911	12788	PD_3.raw	3.68	0	0.0008468
	Sequest HT (A11)	Unambiguous	VFDIDPVTQQVTIVDPEAYTYDDEVIK		1	3	XP_044388213.1	XP_044388213.1; XP_044396583.1; XP_044380751.1	0	2	0.4798	0	1	1	1556.77	3112.54	3112.52	4.18	0.00651	1.59017e+06	CID (Collision Induced Dissociation)	MS2	2.935	93.9679	25739	PD_3.raw	3.21	0	0.01176
	Sequest HT (A11)	Unambiguous	VFDIDPVTQQVTIVDPEAYTYDDEVIK		1	3	XP_044388213.1	XP_044388213.1; XP_044396583.1; XP_044380751.1	0	2	0.6339	0	1	1	1556.77	3112.53	3112.52	1.75	0.00273	1.85342e+06	CID (Collision Induced Dissociation)	MS2	2.373	93.8839	25711	PD_3.raw	3.36	0	0.03311
	Sequest HT (A11)	Unambiguous	INQELMETLTLEEK		1	2	XP_044388213.1	XP_044388213.1; XP_044396583.1	0	2	0.5969	0	1	1	845.934	1690.86	1690.86	2.36	0.00199	4.49389e+06	CID (Collision Induced Dissociation)	MS2	2.453	66.7264	17581	PD_3.raw	4.49	0	8.92e-05
	Sequest HT (A11)	Unambiguous	INQELMETLTLEEK		1	2	XP_044388213.1	XP_044388213.1; XP_044396583.1	0	2	0.5131	0	1	1	845.933	1690.86	1690.86	1.71	0.00144	4337372	CID (Collision Induced Dissociation)	MS2	2.412	66.608	17544	PD_3.raw	4.21	0	0.002159
	Sequest HT (A11)	Unambiguous	WSPAATVTFMYEPDIR		1	2	XP_044388213.1	XP_044388213.1; XP_044396583.1	0	2	0.5326	0	1	1	942.456	1883.9	1883.9	2.3	0.00217	1.63336e+06	CID (Collision Induced Dissociation)	MS2	5.408	82.8892	22436	PD_3.raw	3.83	0	0.001279
	Sequest HT (A11)	Unambiguous	WSPAATVTFMYEPDIR		1	2	XP_044388213.1	XP_044388213.1; XP_044396583.1	0	2	0.5496	0	1	1	942.457	1883.91	1883.9	3.6	0.00339	1.38393e+06	CID (Collision Induced Dissociation)	MS2	5.934	82.8436	22425	PD_3.raw	3.73	0	0.0005257
	Sequest HT (A11)	Unambiguous	LQDDDGDLGELGAHLIGG		1	3	XP_044388213.1	XP_044388213.1; XP_044396583.1; XP_044380751.1	0	2	0.5875	0	1	1	897.933	1794.86	1794.85	4.12	0.00369	1.6831e+06	CID (Collision Induced Dissociation)	MS2	7.985	77.3325	20783	PD_3.raw	3.2	0	0.03789
	Sequest HT (A11)	Unambiguous	LQDDDGDLGELGAHLIGG		1	3	XP_044388213.1	XP_044388213.1; XP_044396583.1; XP_044380751.1	0	2	0.5801	0	1	1	897.932	1794.86	1794.85	3.44	0.00308	1.54955e+06	CID (Collision Induced Dissociation)	MS2	8.673	76.9217	20659	PD_3.raw	3.31	0	0.002142
	Sequest HT (A11)	Unambiguous	LQDDDGDLGELGAHLIGG		1	3	XP_044388213.1	XP_044388213.1; XP_044396583.1; XP_044380751.1	0	2	0.5994	0	1	1	897.931	1794.86	1794.85	2.82	0.00253	1.43032e+06	CID (Collision Induced Dissociation)	MS2	5.054	75.335	20195	PD_3.raw	3.32	0	0.05668
	Sequest HT (A11)	Unambiguous	AEAMGKPGLVEINAK		1	6	XP_044388213.1	XP_044388213.1; XP_044443808.1; XP_044396583.1; XP_044380751.1; XP_044425180.1; XP_044435662.1	0	2	0.553	0	1	1	764.416	1527.82	1527.82	2.91	0.00222	701930	CID (Collision Induced Dissociation)	MS2	7.397	42.9561	10202	PD_3.raw	4.43	0	0.002219
	Sequest HT (A11)	Unambiguous	AEAMGKPGLVEINAK		1	6	XP_044388213.1	XP_044388213.1; XP_044443808.1; XP_044396583.1; XP_044380751.1; XP_044425180.1; XP_044435662.1	0	2	0.5442	0	1	1	764.414	1527.82	1527.82	1.15	0.00088	721472	CID (Collision Induced Dissociation)	MS2	7.615	42.8909	10182	PD_3.raw	4.41	0	0.0003321
	Sequest HT (A11)	Selected	LGLIPLTSSAAMSMR		1	3	XP_044388213.1	XP_044388213.1; XP_044396583.1; XP_044380751.1	0	2	0.0391	0	1	1	774.42	1547.83	1547.83	2.46	0.0019	11288415	CID (Collision Induced Dissociation)	MS2	0.45	69.9312	18562	PD_3.raw	3.07	0.002543	0.1027
	Sequest HT (A11)	Unambiguous	EYQQALGNVDAYEPDAAGDHR		1	3	XP_044388213.1	XP_044388213.1; XP_044396583.1; XP_044380751.1	0	3	0.4508	0	1	1	773.682	2319.03	2319.03	1.59	0.00123	532122	CID (Collision Induced Dissociation)	MS2	2.651	51.3507	12777	PD_3.raw	3.15	0.002543	0.06056
	Sequest HT (A11)	Unambiguous	FELKDTDASMANALR		1	3	XP_044388213.1	XP_044388213.1; XP_044396583.1; XP_044380751.1	1	3	0.3305	0	1	1	561.28	1681.82	1681.82	2.13	0.0012	2351921	CID (Collision Induced Dissociation)	MS2	1.472	56.8135	14496	PD_3.raw	2.39	0.002543	0.1089
	Sequest HT (A11)	Selected	LGLIPLTSSAAMSMR		1	3	XP_044388213.1	XP_044388213.1; XP_044396583.1; XP_044380751.1	0	2	0.0072	0	1	1	774.42	1547.83	1547.83	2.62	0.00202	13579954	CID (Collision Induced Dissociation)	MS2	0.478	69.9899	18580	PD_3.raw	2.76	0.004664	0.1946
High	TFIIIA-7ZF;	Nicotiana benthamiana	0	25.4	41.115	8	18	8	1	287	33	8.07	62.86	8
	Identifying Node	PSM Ambiguity	Annotated Sequence	Modifications	# Protein Groups	# Proteins	Master Protein Accessions	Protein Accessions	# Missed Cleavages	Charge	DeltaScore	DeltaCn	Rank	Search Engine Rank	m/z [Da]	MH+ [Da]	Theo. MH+ [Da]	DeltaM [ppm]	Deltam/z [Da]	Intensity	Activation Type	MS Order	Ion Inject Time [ms]	RT [min]	First Scan	Spectrum File	XCorr	Percolator q-Value	Percolator PEP
	Sequest HT (A11)	Unambiguous	AVHLGDKPFScSVAVcGMK	C11(Carbamidomethyl); C16(Carbamidomethyl)	1	1	TFIIIA-7ZF;	TFIIIA-7ZF;	0	3	0.4915	0	1	1	688.334	2062.99	2062.99	0.32	0.00022	2.33466e+06	CID (Collision Induced Dissociation)	MS2	1.757	52.8701	13253	PD_3.raw	2.34	0	0.04003
	Sequest HT (A11)	Unambiguous	AVHLGDKPFScSVAVcGMK	C11(Carbamidomethyl); C16(Carbamidomethyl)	1	1	TFIIIA-7ZF;	TFIIIA-7ZF;	0	3	0.4983	0	1	1	688.335	2062.99	2062.99	1.48	0.00102	2.1913e+06	CID (Collision Induced Dissociation)	MS2	2.633	52.8192	13238	PD_3.raw	3.03	0	0.001199
	Sequest HT (A11)	Unambiguous	LFEcPFDGcK	C4(Carbamidomethyl); C9(Carbamidomethyl)	1	1	TFIIIA-7ZF;	TFIIIA-7ZF;	0	2	0.5	0	1	1	636.774	1272.54	1272.54	0.95	0.0006	11461063	CID (Collision Induced Dissociation)	MS2	0.415	52.8074	13233	PD_3.raw	3.34	0	0.002994
	Sequest HT (A11)	Unambiguous	SGcHVYTPGDFIEADEQFR	C3(Carbamidomethyl)	1	1	TFIIIA-7ZF;	TFIIIA-7ZF;	0	2	0.5822	0	1	1	1114.49	2227.98	2227.97	4.13	0.0046	2.07493e+06	CID (Collision Induced Dissociation)	MS2	2.268	64.8652	17003	PD_3.raw	4.38	0	0.001408
	Sequest HT (A11)	Unambiguous	IKcEFQDcQHTFSTK	C3(Carbamidomethyl); C8(Carbamidomethyl)	1	1	TFIIIA-7ZF;	TFIIIA-7ZF;	1	3	0.4207	0	1	1	643.626	1928.86	1928.86	-0.16	-0.0001	174190	CID (Collision Induced Dissociation)	MS2	12.051	32.8942	7275	PD_3.raw	3.09	0	0.0405
	Sequest HT (A11)	Unambiguous	MQERPFAcHIDDcQSSYR	C8(Carbamidomethyl); C13(Carbamidomethyl)	1	1	TFIIIA-7ZF;	TFIIIA-7ZF;	0	4	0.5365	0	1	1	575.748	2299.97	2299.96	2.39	0.00137	31948494	CID (Collision Induced Dissociation)	MS2	3.806	40.8044	9549	PD_3.raw	4.25	0	0.005941
	Sequest HT (A11)	Unambiguous	HVNEMHDQHASPEASLPK		1	1	TFIIIA-7ZF;	TFIIIA-7ZF;	0	3	0.6147	0	1	1	676.32	2026.95	2026.94	2.54	0.00172	601567	CID (Collision Induced Dissociation)	MS2	5.629	29.7368	6428	PD_3.raw	4.75	0	4.43e-05
	Sequest HT (A11)	Unambiguous	HVNEMHDQHASPEASLPK		1	1	TFIIIA-7ZF;	TFIIIA-7ZF;	0	3	0.6989	0	1	1	676.32	2026.94	2026.94	2.18	0.00147	508908	CID (Collision Induced Dissociation)	MS2	7.286	29.6722	6411	PD_3.raw	4.65	0	4.713e-05
	Sequest HT (A11)	Unambiguous	MQERPFAcHIDDcQSSYR	C8(Carbamidomethyl); C13(Carbamidomethyl)	1	1	TFIIIA-7ZF;	TFIIIA-7ZF;	0	3	0.5988	0	1	1	767.327	2299.97	2299.96	0.8	0.00062	1.12629e+06	CID (Collision Induced Dissociation)	MS2	1.761	40.1926	9364	PD_3.raw	4.81	0	1.953e-05
	Sequest HT (A11)	Unambiguous	MQERPFAcHIDDcQSSYR	C8(Carbamidomethyl); C13(Carbamidomethyl)	1	1	TFIIIA-7ZF;	TFIIIA-7ZF;	0	4	0.5731	0	1	1	575.748	2299.97	2299.96	1.96	0.00113	23489924	CID (Collision Induced Dissociation)	MS2	4.513	41.2878	9698	PD_3.raw	4.31	0	0.00109
	Sequest HT (A11)	Unambiguous	MQERPFAcHIDDcQSSYR	C8(Carbamidomethyl); C13(Carbamidomethyl)	1	1	TFIIIA-7ZF;	TFIIIA-7ZF;	0	4	0.6483	0	1	1	575.748	2299.97	2299.96	2.81	0.00162	25624118	CID (Collision Induced Dissociation)	MS2	6.384	41.2251	9678	PD_3.raw	4.72	0	0.001685
	Sequest HT (A11)	Unambiguous	AFSIQGNMTR		1	1	TFIIIA-7ZF;	TFIIIA-7ZF;	0	2	0.146	0	1	1	562.781	1124.56	1124.55	3.02	0.0017	8960081	CID (Collision Induced Dissociation)	MS2	1.165	42.7597	10141	PD_3.raw	2.74	0	0.03992
	Sequest HT (A11)	Unambiguous	LPVFEAIMR		1	1	TFIIIA-7ZF;	TFIIIA-7ZF;	0	2	0.3564	0	1	1	538.304	1075.6	1075.6	2.82	0.00152	2408172	CID (Collision Induced Dissociation)	MS2	1.98	67.6646	17873	PD_3.raw	1.88	0.002543	0.1218
	Sequest HT (A11)	Unambiguous	LPVFEAIMR		1	1	TFIIIA-7ZF;	TFIIIA-7ZF;	0	2	0.5447	0	1	1	538.303	1075.6	1075.6	1.24	0.00066	2.459e+06	CID (Collision Induced Dissociation)	MS2	2.233	67.7125	17886	PD_3.raw	2.57	0.002543	0.06497
	Sequest HT (A11)	Unambiguous	IKcEFQDcQHTFSTK	C3(Carbamidomethyl); C8(Carbamidomethyl)	1	1	TFIIIA-7ZF;	TFIIIA-7ZF;	1	3	0.4966	0	1	1	643.627	1928.87	1928.86	1.74	0.00112	241403	CID (Collision Induced Dissociation)	MS2	17.919	32.8455	7263	PD_3.raw	2.92	0.002543	0.1085
	Sequest HT (A11)	Unambiguous	HVNEMHDQHASPEASLPK		1	1	TFIIIA-7ZF;	TFIIIA-7ZF;	0	3	0.2481	0	1	1	676.32	2026.94	2026.94	2.45	0.00166	87726.4	CID (Collision Induced Dissociation)	MS2	26.514	29.3986	6340	PD_3.raw	2.62	0.002543	0.08282
	Sequest HT (A11)	Unambiguous	AFSIQGNMTR		1	1	TFIIIA-7ZF;	TFIIIA-7ZF;	0	2	0.3818	0	1	1	562.781	1124.55	1124.55	2.91	0.00164	7.69051e+06	CID (Collision Induced Dissociation)	MS2	1.695	42.7073	10126	PD_3.raw	2.75	0.002543	0.08211
	Sequest HT (A11)	Unambiguous	HVNEMHDQHASPEASLPK		1	1	TFIIIA-7ZF;	TFIIIA-7ZF;	0	4	0.3925	0	1	1	507.491	2026.94	2026.94	2.05	0.00104	3.37709e+06	CID (Collision Induced Dissociation)	MS2	40.52	30.6338	6665	PD_3.raw	3.72	0.002543	0.07944
High	XP_044443638.1	60S acidic ribosomal protein P0 [Triticum aestivum]	0	23.924	18.4375	4	17	4	1	320	34.5	5.5	75.68	4
	Identifying Node	PSM Ambiguity	Annotated Sequence	Modifications	# Protein Groups	# Proteins	Master Protein Accessions	Protein Accessions	# Missed Cleavages	Charge	DeltaScore	DeltaCn	Rank	Search Engine Rank	m/z [Da]	MH+ [Da]	Theo. MH+ [Da]	DeltaM [ppm]	Deltam/z [Da]	Intensity	Activation Type	MS Order	Ion Inject Time [ms]	RT [min]	First Scan	Spectrum File	XCorr	Percolator q-Value	Percolator PEP
	Sequest HT (A11)	Unambiguous	FAVAAPAAAASGGAAAAAPK		1	2	XP_044443638.1	XP_044422638.1; XP_044443638.1	0	1	0.5612	0	1	1	1640.89	1640.89	1640.88	6.7	0.01099	1152962	CID (Collision Induced Dissociation)	MS2	3.832	49.8521	12306	PD_3.raw	3.92	0	3.466e-05
	Sequest HT (A11)	Unambiguous	FAVAAPAAAASGGAAAAAPK		1	2	XP_044443638.1	XP_044422638.1; XP_044443638.1	0	1	0.6076	0	1	1	1640.89	1640.89	1640.88	6.7	0.01099	1152962	CID (Collision Induced Dissociation)	MS2	3.827	49.8475	12304	PD_3.raw	4.97	0	6.99e-05
	Sequest HT (A11)	Unambiguous	FAVAAPAAAASGGAAAAAPK		1	2	XP_044443638.1	XP_044422638.1; XP_044443638.1	0	3	0.36	0	1	1	547.631	1640.88	1640.88	1.66	0.00091	8887472	CID (Collision Induced Dissociation)	MS2	0.617	49.6824	12254	PD_3.raw	3.5	0	0.0006454
	Sequest HT (A11)	Unambiguous	FAVAAPAAAASGGAAAAAPK		1	2	XP_044443638.1	XP_044422638.1; XP_044443638.1	0	3	0.4684	0	1	1	547.631	1640.88	1640.88	1.55	0.00085	7012470	CID (Collision Induced Dissociation)	MS2	0.695	49.5983	12225	PD_3.raw	4.27	0	0.01907
	Sequest HT (A11)	Unambiguous	FAVAAPAAAASGGAAAAAPK		1	2	XP_044443638.1	XP_044422638.1; XP_044443638.1	0	2	0.5571	0	1	1	820.943	1640.88	1640.88	2.12	0.00174	5.21383e+06	CID (Collision Induced Dissociation)	MS2	0.926	49.4266	12172	PD_3.raw	5.78	0	0.0007447
	Sequest HT (A11)	Unambiguous	FAVAAPAAAASGGAAAAAPK		1	2	XP_044443638.1	XP_044422638.1; XP_044443638.1	0	2	0.5064	0	1	1	820.943	1640.88	1640.88	2.12	0.00174	5.21383e+06	CID (Collision Induced Dissociation)	MS2	0.745	49.4244	12171	PD_3.raw	6.22	0	0.0007859
	Sequest HT (A11)	Unambiguous	FAVAAPAAAASGGAAAAAPK		1	2	XP_044443638.1	XP_044422638.1; XP_044443638.1	0	2	0.5537	0	1	1	820.944	1640.88	1640.88	2.86	0.00235	4121516	CID (Collision Induced Dissociation)	MS2	1.098	49.368	12153	PD_3.raw	5.96	0	0.0003478
	Sequest HT (A11)	Unambiguous	TGNKDFLELSNLLVGNVGLIFTK		1	1	XP_044443638.1	XP_044443638.1	1	3	0.4752	0	1	1	831.467	2492.39	2492.38	3.69	0.00307	4908397	CID (Collision Induced Dissociation)	MS2	0.724	111.632	31106	PD_3.raw	4.23	0	0.04874
	Sequest HT (A11)	Unambiguous	TGNKDFLELSNLLVGNVGLIFTK		1	1	XP_044443638.1	XP_044443638.1	1	3	0.5316	0	1	1	831.468	2492.39	2492.38	5.46	0.00453	4.15091e+06	CID (Collision Induced Dissociation)	MS2	0.83	111.574	31088	PD_3.raw	3.8	0	0.003663
	Sequest HT (A11)	Unambiguous	FAVAAPAAAASGGAAAAAPKEEEK		1	2	XP_044443638.1	XP_044422638.1; XP_044443638.1	1	2	0.6224	0	1	1	1078.55	2156.1	2156.1	1.8	0.00194	797627	CID (Collision Induced Dissociation)	MS2	4.234	47.2901	11509	PD_3.raw	5.35	0	1.299e-05
	Sequest HT (A11)	Unambiguous	FAVAAPAAAASGGAAAAAPKEEEK		1	2	XP_044443638.1	XP_044422638.1; XP_044443638.1	1	2	0.7092	0	1	1	1078.55	2156.1	2156.1	1.8	0.00194	797627	CID (Collision Induced Dissociation)	MS2	4.531	47.3151	11520	PD_3.raw	5.64	0	2.941e-06
	Sequest HT (A11)	Unambiguous	FAVAAPAAAASGGAAAAAPKEEEK		1	2	XP_044443638.1	XP_044422638.1; XP_044443638.1	1	2	0.6553	0	1	1	1078.55	2156.1	2156.1	1.46	0.00157	567806	CID (Collision Induced Dissociation)	MS2	4.627	47.1395	11466	PD_3.raw	5.28	0	6.8e-06
	Sequest HT (A11)	Unambiguous	VLIAVADNVGSK		1	2	XP_044443638.1	XP_044422638.1; XP_044443638.1	0	1	0.6007	0	1	1	1185.69	1185.69	1185.68	3.25	0.00386	1.09679e+06	CID (Collision Induced Dissociation)	MS2	12.363	47.7076	11637	PD_3.raw	2.93	0	0.00913
	Sequest HT (A11)	Unambiguous	VLIAVADNVGSK		1	2	XP_044443638.1	XP_044422638.1; XP_044443638.1	0	1	0.5714	0	1	1	1185.69	1185.69	1185.68	2.53	0.003	1.82092e+06	CID (Collision Induced Dissociation)	MS2	7.447	47.7619	11653	PD_3.raw	2.8	0	0.05051
	Sequest HT (A11)	Unambiguous	VLIAVADNVGSK		1	2	XP_044443638.1	XP_044422638.1; XP_044443638.1	0	2	0.6019	0	1	1	593.347	1185.69	1185.68	2.78	0.00165	74188376	CID (Collision Induced Dissociation)	MS2	0.084	48.0976	11756	PD_3.raw	4.17	0	0.005667
	Sequest HT (A11)	Unambiguous	VLIAVADNVGSK		1	2	XP_044443638.1	XP_044422638.1; XP_044443638.1	0	2	0.6063	0	1	1	593.347	1185.69	1185.68	2.26	0.00134	75028920	CID (Collision Induced Dissociation)	MS2	0.083	48.1559	11774	PD_3.raw	4.14	0	0.001557
	Sequest HT (A11)	Unambiguous	VLIAVADNVGSK		1	2	XP_044443638.1	XP_044422638.1; XP_044443638.1	0	2	0.5919	0	1	1	593.347	1185.69	1185.68	3.09	0.00183	1.22774e+06	CID (Collision Induced Dissociation)	MS2	4.093	45.0492	10825	PD_3.raw	2.72	0.002543	0.1364
High	XP_044424578.1	tubulin beta-3 chain-like [Triticum aestivum]	0	18.341	21.3004	8	18	3	1	446	50.2	4.81	63.37	8
	Identifying Node	PSM Ambiguity	Annotated Sequence	Modifications	# Protein Groups	# Proteins	Master Protein Accessions	Protein Accessions	# Missed Cleavages	Charge	DeltaScore	DeltaCn	Rank	Search Engine Rank	m/z [Da]	MH+ [Da]	Theo. MH+ [Da]	DeltaM [ppm]	Deltam/z [Da]	Intensity	Activation Type	MS Order	Ion Inject Time [ms]	RT [min]	First Scan	Spectrum File	XCorr	Percolator q-Value	Percolator PEP
	Sequest HT (A11)	Unambiguous	GHYTEGAELIDSVLDVVR		2	17	XP_044339487.1; XP_044424578.1	XP_044377189.1; XP_044341745.1; XP_044350540.1; XP_044408474.1; XP_044335519.1; XP_044373097.1; XP_044411817.1; XP_044418932.1; XP_044390710.1; XP_044339487.1; XP_044358193.1; XP_044424578.1; XP_044384212.1; XP_044371902.1; XP_044367846.1; XP_044383227.1; XP_044365267.1	0	2	0.6433	0	1	1	987.005	1973	1973	2.43	0.0024	1.71735e+06	CID (Collision Induced Dissociation)	MS2	1.773	92.5589	25325	PD_3.raw	4.99	0	0.0008073
	Sequest HT (A11)	Unambiguous	LAVNLIPFPR		2	17	XP_044339487.1; XP_044424578.1	XP_044377189.1; XP_044341745.1; XP_044350540.1; XP_044408474.1; XP_044335519.1; XP_044373097.1; XP_044411817.1; XP_044418932.1; XP_044390710.1; XP_044339487.1; XP_044358193.1; XP_044424578.1; XP_044384212.1; XP_044371902.1; XP_044367846.1; XP_044383227.1; XP_044365267.1	0	2	0.3732	0	1	1	570.351	1139.7	1139.69	1.38	0.00079	3.32803e+06	CID (Collision Induced Dissociation)	MS2	2.201	69.3973	18402	PD_3.raw	2.84	0	0.009648
	Sequest HT (A11)	Unambiguous	EILHIQGGQcGNQIGAK	C10(Carbamidomethyl)	1	14	XP_044424578.1	XP_044377189.1; XP_044341745.1; XP_044350540.1; XP_044373097.1; XP_044411817.1; XP_044418932.1; XP_044390710.1; XP_044358193.1; XP_044424578.1; XP_044384212.1; XP_044371902.1; XP_044367846.1; XP_044383227.1; XP_044365267.1	0	3	0.3876	0	1	1	608.314	1822.93	1822.92	3.07	0.00187	3.8637e+06	CID (Collision Induced Dissociation)	MS2	0.692	42.8075	10154	PD_3.raw	3.56	0	0.003987
	Sequest HT (A11)	Unambiguous	EILHIQGGQcGNQIGAK	C10(Carbamidomethyl)	1	14	XP_044424578.1	XP_044377189.1; XP_044341745.1; XP_044350540.1; XP_044373097.1; XP_044411817.1; XP_044418932.1; XP_044390710.1; XP_044358193.1; XP_044424578.1; XP_044384212.1; XP_044371902.1; XP_044367846.1; XP_044383227.1; XP_044365267.1	0	2	0.4196	0	1	1	911.97	1822.93	1822.92	4.99	0.00455	1.09721e+06	CID (Collision Induced Dissociation)	MS2	6.421	42.3437	10016	PD_3.raw	4.29	0	0.006445
	Sequest HT (A11)	Unambiguous	EILHIQGGQcGNQIGAK	C10(Carbamidomethyl)	1	14	XP_044424578.1	XP_044377189.1; XP_044341745.1; XP_044350540.1; XP_044373097.1; XP_044411817.1; XP_044418932.1; XP_044390710.1; XP_044358193.1; XP_044424578.1; XP_044384212.1; XP_044371902.1; XP_044367846.1; XP_044383227.1; XP_044365267.1	0	2	0.3841	0	1	1	911.968	1822.93	1822.92	3.71	0.00339	936953	CID (Collision Induced Dissociation)	MS2	5.624	42.4019	10034	PD_3.raw	4.79	0	0.009216
	Sequest HT (A11)	Unambiguous	EILHIQGGQcGNQIGAK	C10(Carbamidomethyl)	1	14	XP_044424578.1	XP_044377189.1; XP_044341745.1; XP_044350540.1; XP_044373097.1; XP_044411817.1; XP_044418932.1; XP_044390710.1; XP_044358193.1; XP_044424578.1; XP_044384212.1; XP_044371902.1; XP_044367846.1; XP_044383227.1; XP_044365267.1	0	2	0.3986	0	1	1	911.968	1822.93	1822.92	3.71	0.00339	936953	CID (Collision Induced Dissociation)	MS2	6.937	42.4064	10036	PD_3.raw	4.39	0	0.00055
	Sequest HT (A11)	Unambiguous	EILHIQGGQcGNQIGAK	C10(Carbamidomethyl)	1	14	XP_044424578.1	XP_044377189.1; XP_044341745.1; XP_044350540.1; XP_044373097.1; XP_044411817.1; XP_044418932.1; XP_044390710.1; XP_044358193.1; XP_044424578.1; XP_044384212.1; XP_044371902.1; XP_044367846.1; XP_044383227.1; XP_044365267.1	0	2	0.4674	0	1	1	911.967	1822.93	1822.92	1.91	0.00174	866489	CID (Collision Induced Dissociation)	MS2	6.881	42.4615	10052	PD_3.raw	4.75	0	0.0006857
	Sequest HT (A11)	Unambiguous	EILHIQGGQcGNQIGAK	C10(Carbamidomethyl)	1	14	XP_044424578.1	XP_044377189.1; XP_044341745.1; XP_044350540.1; XP_044373097.1; XP_044411817.1; XP_044418932.1; XP_044390710.1; XP_044358193.1; XP_044424578.1; XP_044384212.1; XP_044371902.1; XP_044367846.1; XP_044383227.1; XP_044365267.1	0	3	0.4504	0	1	1	608.315	1822.93	1822.92	4.18	0.00254	4.27387e+06	CID (Collision Induced Dissociation)	MS2	0.676	42.7483	10136	PD_3.raw	3.73	0	0.001845
	Sequest HT (A11)	Unambiguous	FPGQLNSDLR		2	17	XP_044339487.1; XP_044424578.1	XP_044377189.1; XP_044341745.1; XP_044350540.1; XP_044408474.1; XP_044335519.1; XP_044373097.1; XP_044411817.1; XP_044418932.1; XP_044390710.1; XP_044339487.1; XP_044358193.1; XP_044424578.1; XP_044384212.1; XP_044371902.1; XP_044367846.1; XP_044383227.1; XP_044365267.1	0	2	0.3156	0	1	1	573.8	1146.59	1146.59	2.18	0.00125	2.2399e+06	CID (Collision Induced Dissociation)	MS2	1.947	47.2836	11506	PD_3.raw	2.63	0	0.05048
	Sequest HT (A11)	Unambiguous	FPGQLNSDLR		2	17	XP_044339487.1; XP_044424578.1	XP_044377189.1; XP_044341745.1; XP_044350540.1; XP_044408474.1; XP_044335519.1; XP_044373097.1; XP_044411817.1; XP_044418932.1; XP_044390710.1; XP_044339487.1; XP_044358193.1; XP_044424578.1; XP_044384212.1; XP_044371902.1; XP_044367846.1; XP_044383227.1; XP_044365267.1	0	2	0.1378	0	1	1	573.801	1146.59	1146.59	3.67	0.00211	2.74597e+06	CID (Collision Induced Dissociation)	MS2	1.988	47.3417	11524	PD_3.raw	2.25	0	0.04715
	Sequest HT (A11)	Unambiguous	mREILHIQGGQcGNQIGAK	M1(Oxidation); C12(Carbamidomethyl)	1	14	XP_044424578.1	XP_044377189.1; XP_044341745.1; XP_044350540.1; XP_044373097.1; XP_044411817.1; XP_044418932.1; XP_044390710.1; XP_044358193.1; XP_044424578.1; XP_044384212.1; XP_044371902.1; XP_044367846.1; XP_044383227.1; XP_044365267.1	1	3	0.5147	0	1	1	709.356	2126.05	2126.06	-2.15	-0.00152	204011	CID (Collision Induced Dissociation)	MS2	7.192	33.7718	7538	PD_3.raw	3.75	0	0.0109
	Sequest HT (A11)	Unambiguous	MMMTFSVFPSPK		1	1	XP_044424578.1	XP_044424578.1	0	2	0.5817	0	1	1	701.834	1402.66	1402.66	2.98	0.00209	2.4206e+06	CID (Collision Induced Dissociation)	MS2	4.794	70.2358	18655	PD_3.raw	2.63	0.002543	0.07098
	Sequest HT (A11)	Unambiguous	LAVNLIPFPR		2	17	XP_044339487.1; XP_044424578.1	XP_044377189.1; XP_044341745.1; XP_044350540.1; XP_044408474.1; XP_044335519.1; XP_044373097.1; XP_044411817.1; XP_044418932.1; XP_044390710.1; XP_044339487.1; XP_044358193.1; XP_044424578.1; XP_044384212.1; XP_044371902.1; XP_044367846.1; XP_044383227.1; XP_044365267.1	0	2	0.459	0	1	1	570.352	1139.7	1139.69	2.24	0.00128	4520857	CID (Collision Induced Dissociation)	MS2	1.877	69.4496	18417	PD_3.raw	3.05	0.002543	0.0701
	Sequest HT (A11)	Unambiguous	MREILHIQGGQcGNQIGAK	C12(Carbamidomethyl)	1	14	XP_044424578.1	XP_044377189.1; XP_044341745.1; XP_044350540.1; XP_044373097.1; XP_044411817.1; XP_044418932.1; XP_044390710.1; XP_044358193.1; XP_044424578.1; XP_044384212.1; XP_044371902.1; XP_044367846.1; XP_044383227.1; XP_044365267.1	1	3	0.4503	0	1	1	704.027	2110.07	2110.06	0.66	0.00046	2.37997e+06	CID (Collision Induced Dissociation)	MS2	1.438	42.8741	10175	PD_3.raw	3.02	0.002543	0.08533
	Sequest HT (A11)	Unambiguous	EVDEQMLNVQNK		1	8	XP_044424578.1	XP_044377189.1; XP_044411817.1; XP_044418932.1; XP_044390710.1; XP_044424578.1; XP_044384212.1; XP_044371902.1; XP_044383227.1	0	2	0.4012	0	1	2	723.85	1446.69	1446.69	2.15	0.00156	842371	CID (Collision Induced Dissociation)	MS2	5.155	42.464	10053	PD_3.raw	3.39	0.002543	0.0838
	Sequest HT (A11)	Unambiguous	MREILHIQGGQcGNQIGAK	C12(Carbamidomethyl)	1	14	XP_044424578.1	XP_044377189.1; XP_044341745.1; XP_044350540.1; XP_044373097.1; XP_044411817.1; XP_044418932.1; XP_044390710.1; XP_044358193.1; XP_044424578.1; XP_044384212.1; XP_044371902.1; XP_044367846.1; XP_044383227.1; XP_044365267.1	1	3	0.3633	0	1	1	704.027	2110.07	2110.06	0.92	0.00065	2.60159e+06	CID (Collision Induced Dissociation)	MS2	1.163	43.0016	10214	PD_3.raw	2.89	0.004664	0.1784
	Sequest HT (A11)	Unambiguous	EVDEQMLNVQNK		1	8	XP_044424578.1	XP_044377189.1; XP_044411817.1; XP_044418932.1; XP_044390710.1; XP_044424578.1; XP_044384212.1; XP_044371902.1; XP_044383227.1	0	2	0.3386	0	1	1	723.849	1446.69	1446.69	0.8	0.00058	808736	CID (Collision Induced Dissociation)	MS2	6.73	42.4109	10038	PD_3.raw	3.19	0.004664	0.2008
	Sequest HT (A11)	Unambiguous	NSSYFVEWIPNNVK		2	17	XP_044339487.1; XP_044424578.1	XP_044377189.1; XP_044341745.1; XP_044350540.1; XP_044408474.1; XP_044335519.1; XP_044373097.1; XP_044411817.1; XP_044418932.1; XP_044390710.1; XP_044339487.1; XP_044358193.1; XP_044424578.1; XP_044384212.1; XP_044371902.1; XP_044367846.1; XP_044383227.1; XP_044365267.1	0	2	0.5201	0	1	1	848.923	1696.84	1696.83	2.87	0.00243	3196552	CID (Collision Induced Dissociation)	MS2	1.473	69.342	18386	PD_3.raw	3.23	0.004664	0.2212
High	XP_044360175.1	vicilin-like seed storage protein At2g18540 [Triticum aestivum]	0	15.072	12.5	7	16	2	1	688	76.9	6.09	50.73	7
	Identifying Node	PSM Ambiguity	Annotated Sequence	Modifications	# Protein Groups	# Proteins	Master Protein Accessions	Protein Accessions	# Missed Cleavages	Charge	DeltaScore	DeltaCn	Rank	Search Engine Rank	m/z [Da]	MH+ [Da]	Theo. MH+ [Da]	DeltaM [ppm]	Deltam/z [Da]	Intensity	Activation Type	MS Order	Ion Inject Time [ms]	RT [min]	First Scan	Spectrum File	XCorr	Percolator q-Value	Percolator PEP
	Sequest HT (A11)	Unambiguous	EIVALALGQK		2	3	XP_044376297.1; XP_044360175.1	XP_044370961.1; XP_044376297.1; XP_044360175.1	0	2	0.5604	0	1	1	521.319	1041.63	1041.63	1.31	0.00068	9506649	CID (Collision Induced Dissociation)	MS2	0.416	54.5182	13774	PD_3.raw	2.98	0	0.04313
	Sequest HT (A11)	Unambiguous	EGDVFVVPR		2	3	XP_044376297.1; XP_044360175.1	XP_044370961.1; XP_044376297.1; XP_044360175.1	0	2	0.0595	0	1	1	509.273	1017.54	1017.54	1.97	0.001	1.32977e+06	CID (Collision Induced Dissociation)	MS2	2.783	50.073	12373	PD_3.raw	1.68	0	0.05898
	Sequest HT (A11)	Unambiguous	VVAEGEAGTVTATDVADAAGTVYR		1	1	XP_044360175.1	XP_044360175.1	0	2	0.6152	0	1	1	1162.08	2323.16	2323.14	8.91	0.01035	1.27476e+06	CID (Collision Induced Dissociation)	MS2	2.913	64.4595	16883	PD_3.raw	4.21	0	0.001168
	Sequest HT (A11)	Unambiguous	VKEGDVFVVPR		2	3	XP_044376297.1; XP_044360175.1	XP_044370961.1; XP_044376297.1; XP_044360175.1	1	2	0.4781	0	1	1	622.855	1244.7	1244.7	2.56	0.00159	2.00943e+06	CID (Collision Induced Dissociation)	MS2	1.815	44.4997	10658	PD_3.raw	2.51	0	0.04854
	Sequest HT (A11)	Unambiguous	VKEGDVFVVPR		2	3	XP_044376297.1; XP_044360175.1	XP_044370961.1; XP_044376297.1; XP_044360175.1	1	2	0.4801	0	1	1	622.855	1244.7	1244.7	2.56	0.00159	2.96635e+06	CID (Collision Induced Dissociation)	MS2	1.565	44.5598	10676	PD_3.raw	3.27	0	0.00974
	Sequest HT (A11)	Unambiguous	VKEGDVFVVPR		2	3	XP_044376297.1; XP_044360175.1	XP_044370961.1; XP_044376297.1; XP_044360175.1	1	3	0.3918	0	1	1	415.573	1244.7	1244.7	2.89	0.0012	15090730	CID (Collision Induced Dissociation)	MS2	0.248	44.9788	10802	PD_3.raw	3.19	0	0.0556
	Sequest HT (A11)	Unambiguous	SKSETFNFYSGKPDVK		2	3	XP_044376297.1; XP_044360175.1	XP_044370961.1; XP_044376297.1; XP_044360175.1	1	3	0.4541	0	1	1	611.974	1833.91	1833.9	2.8	0.00171	3.17411e+06	CID (Collision Induced Dissociation)	MS2	1.859	42.666	10116	PD_3.raw	3.81	0	0.03496
	Sequest HT (A11)	Unambiguous	SKSETFNFYSGKPDVK		2	3	XP_044376297.1; XP_044360175.1	XP_044370961.1; XP_044376297.1; XP_044360175.1	1	3	0.4719	0	1	1	611.974	1833.91	1833.9	3.9	0.00238	4.31049e+06	CID (Collision Induced Dissociation)	MS2	1.092	42.7618	10142	PD_3.raw	4.62	0	0.007573
	Sequest HT (A11)	Unambiguous	AGAAVGGQVVEK		2	3	XP_044376297.1; XP_044360175.1	XP_044370961.1; XP_044376297.1; XP_044360175.1	0	2	0.507	0	1	1	543.303	1085.6	1085.59	2.76	0.0015	120835	CID (Collision Induced Dissociation)	MS2	50	25.5941	5337	PD_3.raw	2.84	0	0.003878
	Sequest HT (A11)	Unambiguous	SPQSIITYNPDQK		1	1	XP_044360175.1	XP_044360175.1	0	2	0.5692	0	1	1	745.879	1490.75	1490.75	1.99	0.00148	886264	CID (Collision Induced Dissociation)	MS2	13.638	46.1671	11169	PD_3.raw	3.9	0	0.01791
	Sequest HT (A11)	Unambiguous	SPQSIITYNPDQK		1	1	XP_044360175.1	XP_044360175.1	0	2	0.5853	0	1	1	745.879	1490.75	1490.75	1.91	0.00142	708907	CID (Collision Induced Dissociation)	MS2	9.454	46.2351	11191	PD_3.raw	3.4	0	0.04907
	Sequest HT (A11)	Unambiguous	AGAAVGGQVVEK		2	3	XP_044376297.1; XP_044360175.1	XP_044370961.1; XP_044376297.1; XP_044360175.1	0	2	0.5018	0	1	1	543.302	1085.6	1085.59	1.53	0.00083	150812	CID (Collision Induced Dissociation)	MS2	43.746	26.5546	5584	PD_3.raw	2.77	0	0.02704
	Sequest HT (A11)	Unambiguous	AGAAVGGQVVEK		2	3	XP_044376297.1; XP_044360175.1	XP_044370961.1; XP_044376297.1; XP_044360175.1	0	2	0.5	0	1	1	543.302	1085.6	1085.59	0.85	0.00046	162774	CID (Collision Induced Dissociation)	MS2	50	26.4834	5565	PD_3.raw	2.74	0.002543	0.08336
	Sequest HT (A11)	Unambiguous	AGAAVGGQVVEK		2	3	XP_044376297.1; XP_044360175.1	XP_044370961.1; XP_044376297.1; XP_044360175.1	0	2	0.521	0	1	1	543.303	1085.6	1085.59	3.44	0.00187	172569	CID (Collision Induced Dissociation)	MS2	44.135	25.662	5354	PD_3.raw	2.86	0.002543	0.1205
	Sequest HT (A11)	Unambiguous	VKEGDVFVVPR		2	3	XP_044376297.1; XP_044360175.1	XP_044370961.1; XP_044376297.1; XP_044360175.1	1	3	0.2935	0	1	1	415.572	1244.7	1244.7	2.15	0.00089	13122187	CID (Collision Induced Dissociation)	MS2	0.401	44.9422	10794	PD_3.raw	2.76	0.002543	0.1097
	Sequest HT (A11)	Unambiguous	VKEGDVFVVPR		2	3	XP_044376297.1; XP_044360175.1	XP_044370961.1; XP_044376297.1; XP_044360175.1	1	3	0.3281	0	1	1	415.573	1244.7	1244.7	3.11	0.00129	14161671	CID (Collision Induced Dissociation)	MS2	0.263	45.0382	10820	PD_3.raw	3.2	0.006724	0.2461
High	XP_044376297.1	vicilin-like seed storage protein At2g18540 [Triticum aestivum]	0	13.854	9.24855	6	15	1	1	692	77	5.52	48.63	6
	Identifying Node	PSM Ambiguity	Annotated Sequence	Modifications	# Protein Groups	# Proteins	Master Protein Accessions	Protein Accessions	# Missed Cleavages	Charge	DeltaScore	DeltaCn	Rank	Search Engine Rank	m/z [Da]	MH+ [Da]	Theo. MH+ [Da]	DeltaM [ppm]	Deltam/z [Da]	Intensity	Activation Type	MS Order	Ion Inject Time [ms]	RT [min]	First Scan	Spectrum File	XCorr	Percolator q-Value	Percolator PEP
	Sequest HT (A11)	Unambiguous	EIVALALGQK		2	3	XP_044376297.1; XP_044360175.1	XP_044370961.1; XP_044376297.1; XP_044360175.1	0	2	0.5604	0	1	1	521.319	1041.63	1041.63	1.31	0.00068	9506649	CID (Collision Induced Dissociation)	MS2	0.416	54.5182	13774	PD_3.raw	2.98	0	0.04313
	Sequest HT (A11)	Unambiguous	SPQLIIMYNPDQEKK		1	1	XP_044376297.1	XP_044376297.1	1	2	0.5974	0	1	1	902.47	1803.93	1803.93	0.95	0.00086	683849	CID (Collision Induced Dissociation)	MS2	4.75	56.0963	14271	PD_3.raw	4.67	0	0.0003458
	Sequest HT (A11)	Unambiguous	SPQLIIMYNPDQEKK		1	1	XP_044376297.1	XP_044376297.1	1	2	0.5941	0	1	1	902.471	1803.93	1803.93	1.56	0.00141	551372	CID (Collision Induced Dissociation)	MS2	3.655	56.1303	14279	PD_3.raw	4.73	0	0.007839
	Sequest HT (A11)	Unambiguous	EGDVFVVPR		2	3	XP_044376297.1; XP_044360175.1	XP_044370961.1; XP_044376297.1; XP_044360175.1	0	2	0.0595	0	1	1	509.273	1017.54	1017.54	1.97	0.001	1.32977e+06	CID (Collision Induced Dissociation)	MS2	2.783	50.073	12373	PD_3.raw	1.68	0	0.05898
	Sequest HT (A11)	Unambiguous	VKEGDVFVVPR		2	3	XP_044376297.1; XP_044360175.1	XP_044370961.1; XP_044376297.1; XP_044360175.1	1	2	0.4781	0	1	1	622.855	1244.7	1244.7	2.56	0.00159	2.00943e+06	CID (Collision Induced Dissociation)	MS2	1.815	44.4997	10658	PD_3.raw	2.51	0	0.04854
	Sequest HT (A11)	Unambiguous	VKEGDVFVVPR		2	3	XP_044376297.1; XP_044360175.1	XP_044370961.1; XP_044376297.1; XP_044360175.1	1	2	0.4801	0	1	1	622.855	1244.7	1244.7	2.56	0.00159	2.96635e+06	CID (Collision Induced Dissociation)	MS2	1.565	44.5598	10676	PD_3.raw	3.27	0	0.00974
	Sequest HT (A11)	Unambiguous	VKEGDVFVVPR		2	3	XP_044376297.1; XP_044360175.1	XP_044370961.1; XP_044376297.1; XP_044360175.1	1	3	0.3918	0	1	1	415.573	1244.7	1244.7	2.89	0.0012	15090730	CID (Collision Induced Dissociation)	MS2	0.248	44.9788	10802	PD_3.raw	3.19	0	0.0556
	Sequest HT (A11)	Unambiguous	SKSETFNFYSGKPDVK		2	3	XP_044376297.1; XP_044360175.1	XP_044370961.1; XP_044376297.1; XP_044360175.1	1	3	0.4541	0	1	1	611.974	1833.91	1833.9	2.8	0.00171	3.17411e+06	CID (Collision Induced Dissociation)	MS2	1.859	42.666	10116	PD_3.raw	3.81	0	0.03496
	Sequest HT (A11)	Unambiguous	SKSETFNFYSGKPDVK		2	3	XP_044376297.1; XP_044360175.1	XP_044370961.1; XP_044376297.1; XP_044360175.1	1	3	0.4719	0	1	1	611.974	1833.91	1833.9	3.9	0.00238	4.31049e+06	CID (Collision Induced Dissociation)	MS2	1.092	42.7618	10142	PD_3.raw	4.62	0	0.007573
	Sequest HT (A11)	Unambiguous	AGAAVGGQVVEK		2	3	XP_044376297.1; XP_044360175.1	XP_044370961.1; XP_044376297.1; XP_044360175.1	0	2	0.507	0	1	1	543.303	1085.6	1085.59	2.76	0.0015	120835	CID (Collision Induced Dissociation)	MS2	50	25.5941	5337	PD_3.raw	2.84	0	0.003878
	Sequest HT (A11)	Unambiguous	AGAAVGGQVVEK		2	3	XP_044376297.1; XP_044360175.1	XP_044370961.1; XP_044376297.1; XP_044360175.1	0	2	0.5018	0	1	1	543.302	1085.6	1085.59	1.53	0.00083	150812	CID (Collision Induced Dissociation)	MS2	43.746	26.5546	5584	PD_3.raw	2.77	0	0.02704
	Sequest HT (A11)	Unambiguous	AGAAVGGQVVEK		2	3	XP_044376297.1; XP_044360175.1	XP_044370961.1; XP_044376297.1; XP_044360175.1	0	2	0.5	0	1	1	543.302	1085.6	1085.59	0.85	0.00046	162774	CID (Collision Induced Dissociation)	MS2	50	26.4834	5565	PD_3.raw	2.74	0.002543	0.08336
	Sequest HT (A11)	Unambiguous	AGAAVGGQVVEK		2	3	XP_044376297.1; XP_044360175.1	XP_044370961.1; XP_044376297.1; XP_044360175.1	0	2	0.521	0	1	1	543.303	1085.6	1085.59	3.44	0.00187	172569	CID (Collision Induced Dissociation)	MS2	44.135	25.662	5354	PD_3.raw	2.86	0.002543	0.1205
	Sequest HT (A11)	Unambiguous	VKEGDVFVVPR		2	3	XP_044376297.1; XP_044360175.1	XP_044370961.1; XP_044376297.1; XP_044360175.1	1	3	0.2935	0	1	1	415.572	1244.7	1244.7	2.15	0.00089	13122187	CID (Collision Induced Dissociation)	MS2	0.401	44.9422	10794	PD_3.raw	2.76	0.002543	0.1097
	Sequest HT (A11)	Unambiguous	VKEGDVFVVPR		2	3	XP_044376297.1; XP_044360175.1	XP_044370961.1; XP_044376297.1; XP_044360175.1	1	3	0.3281	0	1	1	415.573	1244.7	1244.7	3.11	0.00129	14161671	CID (Collision Induced Dissociation)	MS2	0.263	45.0382	10820	PD_3.raw	3.2	0.006724	0.2461
High	XP_044363443.1	vicilin-like seed storage protein At2g28490 [Triticum aestivum]	0	13.692	18.4676	8	17	2	1	509	55.4	6.62	47.93	8
	Identifying Node	PSM Ambiguity	Annotated Sequence	Modifications	# Protein Groups	# Proteins	Master Protein Accessions	Protein Accessions	# Missed Cleavages	Charge	DeltaScore	DeltaCn	Rank	Search Engine Rank	m/z [Da]	MH+ [Da]	Theo. MH+ [Da]	DeltaM [ppm]	Deltam/z [Da]	Intensity	Activation Type	MS Order	Ion Inject Time [ms]	RT [min]	First Scan	Spectrum File	XCorr	Percolator q-Value	Percolator PEP
	Sequest HT (A11)	Unambiguous	NKPQFLTGPTSVLR		2	2	XP_044377882.1; XP_044363443.1	XP_044377882.1; XP_044363443.1	0	2	0.1629	0	1	1	779.442	1557.88	1557.87	1.37	0.00106	2.07904e+06	CID (Collision Induced Dissociation)	MS2	2.829	54.8126	13869	PD_3.raw	3.5	0	0.003861
	Sequest HT (A11)	Unambiguous	NKPQFLTGPTSVLR		2	2	XP_044377882.1; XP_044363443.1	XP_044377882.1; XP_044363443.1	0	2	0.2032	0	1	1	779.442	1557.88	1557.87	1.6	0.00125	1.59622e+06	CID (Collision Induced Dissociation)	MS2	2.897	54.7744	13859	PD_3.raw	3.15	0	0.004982
	Sequest HT (A11)	Unambiguous	TLFVPQYIDSNLILFVQR		3	3	XP_044369843.1; XP_044377882.1; XP_044363443.1	XP_044369843.1; XP_044377882.1; XP_044363443.1	0	2	0.6261	0	1	1	1083.6	2166.2	2166.2	2.3	0.00249	1.0553e+06	CID (Collision Induced Dissociation)	MS2	2.941	104.192	28827	PD_3.raw	3.53	0	0.02234
	Sequest HT (A11)	Unambiguous	TLFVPQYIDSNLILFVQR		3	3	XP_044369843.1; XP_044377882.1; XP_044363443.1	XP_044369843.1; XP_044377882.1; XP_044363443.1	0	2	0.5447	0	1	1	1083.6	2166.2	2166.2	2.64	0.00286	1.1108e+06	CID (Collision Induced Dissociation)	MS2	2.578	104.134	28809	PD_3.raw	3.8	0	0.007264
	Sequest HT (A11)	Unambiguous	MMLGPELAAGLGVPQK		1	1	XP_044363443.1	XP_044363443.1	0	2	0.5887	0	1	1	806.436	1611.87	1611.86	3.62	0.00292	3.37011e+06	CID (Collision Induced Dissociation)	MS2	1.966	69.6424	18477	PD_3.raw	4.23	0	0.002409
	Sequest HT (A11)	Unambiguous	MMLGPELAAGLGVPQK		1	1	XP_044363443.1	XP_044363443.1	0	2	0.5887	0	1	1	806.436	1611.86	1611.86	3.24	0.00261	3.49335e+06	CID (Collision Induced Dissociation)	MS2	1.941	69.5744	18455	PD_3.raw	3.55	0	0.01891
	Sequest HT (A11)	Unambiguous	MMLGPELAAGLGVPQK		1	1	XP_044363443.1	XP_044363443.1	0	2	0.5757	0	1	1	806.436	1611.87	1611.86	3.39	0.00273	2626204	CID (Collision Induced Dissociation)	MS2	1.628	69.4747	18428	PD_3.raw	3.7	0	0.008564
	Sequest HT (A11)	Unambiguous	HLPFVQVASR		1	1	XP_044363443.1	XP_044363443.1	0	2	0.1765	0	1	1	577.329	1153.65	1153.65	2.94	0.0017	1.174e+06	CID (Collision Induced Dissociation)	MS2	2.511	45.2848	10898	PD_3.raw	2.04	0.002543	0.1023
	Sequest HT (A11)	Unambiguous	RNKPQFLTGPTSVLR		2	2	XP_044377882.1; XP_044363443.1	XP_044377882.1; XP_044363443.1	1	3	0.4515	0	1	1	571.997	1713.98	1713.98	-0.39	-0.00022	1.31881e+06	CID (Collision Induced Dissociation)	MS2	1.563	48.7915	11973	PD_3.raw	2.99	0.002543	0.1275
	Sequest HT (A11)	Unambiguous	AGDVFWIPR		3	3	XP_044369843.1; XP_044377882.1; XP_044363443.1	XP_044369843.1; XP_044377882.1; XP_044363443.1	0	1	0.4457	0	1	1	1060.56	1060.56	1060.56	4.66	0.00494	1.82642e+06	CID (Collision Induced Dissociation)	MS2	4.212	62.1157	16159	PD_3.raw	1.84	0.002543	0.1498
	Sequest HT (A11)	Unambiguous	AGDVFWIPR		3	3	XP_044369843.1; XP_044377882.1; XP_044363443.1	XP_044369843.1; XP_044377882.1; XP_044363443.1	0	2	0.1907	0	1	1	530.783	1060.56	1060.56	1.48	0.00078	3.38245e+06	CID (Collision Induced Dissociation)	MS2	2.12	61.7474	16043	PD_3.raw	2.36	0.002543	0.07735
	Sequest HT (A11)	Unambiguous	AGDVFWIPR		3	3	XP_044369843.1; XP_044377882.1; XP_044363443.1	XP_044369843.1; XP_044377882.1; XP_044363443.1	0	2	0.3877	0	1	1	530.784	1060.56	1060.56	2.17	0.00115	4.18701e+06	CID (Collision Induced Dissociation)	MS2	1.389	61.8016	16059	PD_3.raw	2.76	0.002543	0.07561
	Sequest HT (A11)	Unambiguous	APEPYNLFDHEPSFR		3	3	XP_044369843.1; XP_044377882.1; XP_044363443.1	XP_044369843.1; XP_044377882.1; XP_044363443.1	0	3	0.4641	0	1	1	606.954	1818.85	1818.84	1.95	0.00118	3.01408e+06	CID (Collision Induced Dissociation)	MS2	1.248	61.9247	16098	PD_3.raw	1.81	0.002543	0.1089
	Sequest HT (A11)	Unambiguous	TLFVPQYIDSNLILFVQR		3	3	XP_044369843.1; XP_044377882.1; XP_044363443.1	XP_044369843.1; XP_044377882.1; XP_044363443.1	0	2	0.685	0	1	1	1083.61	2166.21	2166.2	6.58	0.00713	1.09179e+06	CID (Collision Induced Dissociation)	MS2	2.476	103.402	28588	PD_3.raw	3.81	0.002543	0.06948
	Sequest HT (A11)	Unambiguous	NKPQFLTGPTSVLR		2	2	XP_044377882.1; XP_044363443.1	XP_044377882.1; XP_044363443.1	0	3	0.1129	0	1	1	519.964	1557.88	1557.87	1.59	0.00083	1.91824e+06	CID (Collision Induced Dissociation)	MS2	2.711	54.7181	13841	PD_3.raw	2.48	0.002543	0.0824
	Sequest HT (A11)	Unambiguous	HLPFVQVASR		1	1	XP_044363443.1	XP_044363443.1	0	2	0.4227	0	1	1	577.329	1153.65	1153.65	2.73	0.00158	2.71314e+06	CID (Collision Induced Dissociation)	MS2	1.892	45.334	10912	PD_3.raw	1.94	0.004664	0.1936
	Sequest HT (A11)	Unambiguous	QTSVLAGFEPK		2	2	XP_044369843.1; XP_044363443.1	XP_044369843.1; XP_044363443.1	0	2	0.2788	0	1	1	588.817	1176.63	1176.63	1.55	0.00091	4300658	CID (Collision Induced Dissociation)	MS2	0.547	54.1246	13648	PD_3.raw	2.26	0.004664	0.2268
High	XP_044416593.1	tubulin alpha-2 chain isoform X2 [Triticum aestivum]	0	12.886	18.1818	5	12	2	1	473	52.2	7.39	43.81	5
	Identifying Node	PSM Ambiguity	Annotated Sequence	Modifications	# Protein Groups	# Proteins	Master Protein Accessions	Protein Accessions	# Missed Cleavages	Charge	DeltaScore	DeltaCn	Rank	Search Engine Rank	m/z [Da]	MH+ [Da]	Theo. MH+ [Da]	DeltaM [ppm]	Deltam/z [Da]	Intensity	Activation Type	MS Order	Ion Inject Time [ms]	RT [min]	First Scan	Spectrum File	XCorr	Percolator q-Value	Percolator PEP
	Sequest HT (A11)	Unambiguous	QLFHPEQLISGKEDAANNFAR		2	6	XP_044323130.1; XP_044416593.1	XP_044383134.1; XP_044323130.1; XP_044399315.1; XP_044416593.1; XP_044343678.1; XP_044368225.1	1	3	0.4098	0	1	1	795.737	2385.2	2385.19	0.93	0.00074	1707025	CID (Collision Induced Dissociation)	MS2	2.143	59.5774	15367	PD_3.raw	3.88	0	0.008128
	Sequest HT (A11)	Unambiguous	IHFMLSSYAPVISAEK		2	6	XP_044323130.1; XP_044416593.1	XP_044383134.1; XP_044323130.1; XP_044399315.1; XP_044416593.1; XP_044343678.1; XP_044368225.1	0	2	0.6197	0	1	1	896.972	1792.94	1792.93	3.54	0.00318	2.88541e+06	CID (Collision Induced Dissociation)	MS2	1.857	67.5288	17828	PD_3.raw	4.26	0	0.002125
	Sequest HT (A11)	Unambiguous	IHFMLSSYAPVISAEK		2	6	XP_044323130.1; XP_044416593.1	XP_044383134.1; XP_044323130.1; XP_044399315.1; XP_044416593.1; XP_044343678.1; XP_044368225.1	0	2	0.6244	0	1	1	896.972	1792.94	1792.93	3.54	0.00318	2.88541e+06	CID (Collision Induced Dissociation)	MS2	1.453	67.5221	17825	PD_3.raw	4.5	0	0.000506
	Sequest HT (A11)	Unambiguous	IHFMLSSYAPVISAEK		2	6	XP_044323130.1; XP_044416593.1	XP_044383134.1; XP_044323130.1; XP_044399315.1; XP_044416593.1; XP_044343678.1; XP_044368225.1	0	3	0.2897	0	1	1	598.316	1792.93	1792.93	1.97	0.00118	2896605	CID (Collision Induced Dissociation)	MS2	0.358	67.2891	17754	PD_3.raw	2.14	0	0.03938
	Sequest HT (A11)	Unambiguous	IHFMLSSYAPVISAEK		2	6	XP_044323130.1; XP_044416593.1	XP_044383134.1; XP_044323130.1; XP_044399315.1; XP_044416593.1; XP_044343678.1; XP_044368225.1	0	2	0.668	0	1	1	896.971	1792.94	1792.93	3	0.00269	2.71261e+06	CID (Collision Induced Dissociation)	MS2	1.701	67.587	17846	PD_3.raw	4.91	0	0.000306
	Sequest HT (A11)	Unambiguous	IHFMLSSYAPVISAEK		2	6	XP_044323130.1; XP_044416593.1	XP_044383134.1; XP_044323130.1; XP_044399315.1; XP_044416593.1; XP_044343678.1; XP_044368225.1	0	2	0.6872	0	1	1	896.971	1792.94	1792.93	3	0.00269	2.71261e+06	CID (Collision Induced Dissociation)	MS2	2.117	67.5936	17849	PD_3.raw	4.06	0	0.006226
	Sequest HT (A11)	Unambiguous	TVGGGDDAFNTFFSETGAGK		1	3	XP_044416593.1	XP_044416593.1; XP_044343678.1; XP_044368225.1	0	2	0.645	0	1	1	989.448	1977.89	1977.88	2.91	0.00288	2.71095e+06	CID (Collision Induced Dissociation)	MS2	1.499	68.7558	18205	PD_3.raw	4	0	0.03045
	Sequest HT (A11)	Unambiguous	AVFVDLEPTVIDEVR		1	5	XP_044416593.1	XP_044383134.1; XP_044399315.1; XP_044416593.1; XP_044343678.1; XP_044368225.1	0	2	0.5455	0	1	1	851.458	1701.91	1701.91	1.31	0.00111	5.75404e+06	CID (Collision Induced Dissociation)	MS2	1.046	82.762	22397	PD_3.raw	4.07	0	0.0007381
	Sequest HT (A11)	Unambiguous	AVFVDLEPTVIDEVR		1	5	XP_044416593.1	XP_044383134.1; XP_044399315.1; XP_044416593.1; XP_044343678.1; XP_044368225.1	0	2	0.5497	0	1	1	851.458	1701.91	1701.91	1.67	0.00142	3.92472e+06	CID (Collision Induced Dissociation)	MS2	1.048	82.7081	22382	PD_3.raw	4.33	0	0.01031
	Sequest HT (A11)	Unambiguous	AVFVDLEPTVIDEVR		1	5	XP_044416593.1	XP_044383134.1; XP_044399315.1; XP_044416593.1; XP_044343678.1; XP_044368225.1	0	2	0.5364	0	1	1	851.458	1701.91	1701.91	1.67	0.00142	3.92472e+06	CID (Collision Induced Dissociation)	MS2	0.928	82.7058	22381	PD_3.raw	4.4	0	0.0003892
	Sequest HT (A11)	Selected	IHFMLSSYAPVISAEK		2	6	XP_044323130.1; XP_044416593.1	XP_044383134.1; XP_044323130.1; XP_044399315.1; XP_044416593.1; XP_044343678.1; XP_044368225.1	0	3	0.0272	0	1	1	598.316	1792.93	1792.93	2.38	0.00142	2.26941e+06	CID (Collision Induced Dissociation)	MS2	0.363	67.2514	17745	PD_3.raw	1.84	0.002543	0.06617
	Sequest HT (A11)	Unambiguous	SLDIERPTYTNLNR		2	8	XP_044323130.1; XP_044416593.1	XP_044370742.1; XP_044383134.1; XP_044362686.1; XP_044323130.1; XP_044399315.1; XP_044416593.1; XP_044343678.1; XP_044368225.1	0	2	0.2761	0	1	1	846.442	1691.88	1691.87	3.19	0.00269	3.07417e+06	CID (Collision Induced Dissociation)	MS2	2.294	49.5392	12207	PD_3.raw	3.26	0.002543	0.112
High	XP_044367849.1	63 kDa globulin-like protein [Triticum aestivum]	0	11.504	13.7987	7	19	7	1	616	69.4	7.06	46.08	7
	Identifying Node	PSM Ambiguity	Annotated Sequence	Modifications	# Protein Groups	# Proteins	Master Protein Accessions	Protein Accessions	# Missed Cleavages	Charge	DeltaScore	DeltaCn	Rank	Search Engine Rank	m/z [Da]	MH+ [Da]	Theo. MH+ [Da]	DeltaM [ppm]	Deltam/z [Da]	Intensity	Activation Type	MS Order	Ion Inject Time [ms]	RT [min]	First Scan	Spectrum File	XCorr	Percolator q-Value	Percolator PEP
	Sequest HT (A11)	Unambiguous	GSAFVVPPGHPVVEIASSR		1	3	XP_044367849.1	XP_044365264.1; XP_044367850.1; XP_044367849.1	0	2	0.5375	0	1	1	953.515	1906.02	1906.02	1.98	0.00189	1.08245e+06	CID (Collision Induced Dissociation)	MS2	3.216	58.7688	15115	PD_3.raw	3.33	0	0.03623
	Sequest HT (A11)	Unambiguous	GSAFVVPPGHPVVEIASSR		1	3	XP_044367849.1	XP_044365264.1; XP_044367850.1; XP_044367849.1	0	2	0.4361	0	1	1	953.515	1906.02	1906.02	2.43	0.00232	1.32674e+06	CID (Collision Induced Dissociation)	MS2	4.781	58.7196	15101	PD_3.raw	2.27	0	0.05627
	Sequest HT (A11)	Unambiguous	DTFNLLEQRPK		1	4	XP_044367849.1	XP_044365264.1; XP_044367850.1; XP_044367849.1; XP_044373111.1	0	2	0.4455	0	1	1	680.865	1360.72	1360.72	0.83	0.00057	13656812	CID (Collision Induced Dissociation)	MS2	0.472	52.7499	13215	PD_3.raw	3.3	0	0.05297
	Sequest HT (A11)	Unambiguous	DTFNLLEQRPK		1	4	XP_044367849.1	XP_044365264.1; XP_044367850.1; XP_044367849.1; XP_044373111.1	0	2	0.3045	0	1	1	680.865	1360.72	1360.72	0.83	0.00057	12974021	CID (Collision Induced Dissociation)	MS2	0.48	52.6922	13197	PD_3.raw	2.89	0	0.01503
	Sequest HT (A11)	Unambiguous	DTFNLLEQRPK		1	4	XP_044367849.1	XP_044365264.1; XP_044367850.1; XP_044367849.1; XP_044373111.1	0	2	0.4154	0	1	1	680.865	1360.72	1360.72	0.74	0.0005	9468358	CID (Collision Induced Dissociation)	MS2	0.567	52.6318	13178	PD_3.raw	3.37	0	0.04002
	Sequest HT (A11)	Unambiguous	DTFNLLEQRPK		1	4	XP_044367849.1	XP_044365264.1; XP_044367850.1; XP_044367849.1; XP_044373111.1	0	2	0.2414	0	1	1	680.865	1360.72	1360.72	0.83	0.00057	5.33618e+06	CID (Collision Induced Dissociation)	MS2	1.71	52.4879	13137	PD_3.raw	2.61	0	0.05485
	Sequest HT (A11)	Unambiguous	SFHALAQHDVR		1	5	XP_044367849.1	XP_044373110.1; XP_044365264.1; XP_044367850.1; XP_044367849.1; XP_044373111.1	0	3	0.4122	0	1	1	427.555	1280.65	1280.65	1.55	0.00066	1.09269e+06	CID (Collision Induced Dissociation)	MS2	4.139	28.5721	6122	PD_3.raw	2.79	0	0.05701
	Sequest HT (A11)	Unambiguous	SFHALAQHDVR		1	5	XP_044367849.1	XP_044373110.1; XP_044365264.1; XP_044367850.1; XP_044367849.1; XP_044373111.1	0	3	0.4542	0	1	1	427.556	1280.65	1280.65	2.27	0.00097	1.16707e+06	CID (Collision Induced Dissociation)	MS2	3.669	28.5054	6104	PD_3.raw	2.95	0	0.02039
	Sequest HT (A11)	Unambiguous	ALRPFDEVSR		1	5	XP_044367849.1	XP_044373110.1; XP_044365264.1; XP_044367850.1; XP_044367849.1; XP_044373111.1	0	3	0.4101	0	1	1	397.217	1189.64	1189.63	2.97	0.00118	2.86433e+06	CID (Collision Induced Dissociation)	MS2	1.129	34.5484	7761	PD_3.raw	3.17	0	0.01333
	Sequest HT (A11)	Unambiguous	ILHTISVPGK		1	3	XP_044367849.1	XP_044365264.1; XP_044367850.1; XP_044367849.1	0	3	0.604	0	1	1	355.555	1064.65	1064.65	3.14	0.00111	1525280	CID (Collision Induced Dissociation)	MS2	2.066	33.4765	7451	PD_3.raw	2.98	0	0.01452
	Sequest HT (A11)	Unambiguous	VAIMEVNPR		1	5	XP_044367849.1	XP_044373110.1; XP_044365264.1; XP_044367850.1; XP_044367849.1; XP_044373111.1	0	2	0.4387	0	1	1	514.782	1028.56	1028.56	1.29	0.00066	780744	CID (Collision Induced Dissociation)	MS2	4.788	41.9234	9888	PD_3.raw	2.53	0.002543	0.07118
	Sequest HT (A11)	Unambiguous	VAIMEVNPR		1	5	XP_044367849.1	XP_044373110.1; XP_044365264.1; XP_044367850.1; XP_044367849.1; XP_044373111.1	0	2	0.4924	0	1	1	514.782	1028.56	1028.56	1.17	0.0006	949819	CID (Collision Induced Dissociation)	MS2	3.908	41.9757	9903	PD_3.raw	2.62	0.002543	0.1085
	Sequest HT (A11)	Unambiguous	ALRPFDEVSR		1	5	XP_044367849.1	XP_044373110.1; XP_044365264.1; XP_044367850.1; XP_044367849.1; XP_044373111.1	0	3	0.4833	0	1	1	397.217	1189.64	1189.63	2.74	0.00109	4.36823e+06	CID (Collision Induced Dissociation)	MS2	0.922	34.6076	7778	PD_3.raw	3	0.002543	0.09941
	Sequest HT (A11)	Unambiguous	ILHTISVPGK		1	3	XP_044367849.1	XP_044365264.1; XP_044367850.1; XP_044367849.1	0	3	0.625	0	1	1	355.554	1064.65	1064.65	1.51	0.00054	1.96005e+06	CID (Collision Induced Dissociation)	MS2	1.609	33.524	7463	PD_3.raw	2.48	0.002543	0.06171
	Sequest HT (A11)	Selected	DTFNLLEQRPK		1	4	XP_044367849.1	XP_044365264.1; XP_044367850.1; XP_044367849.1; XP_044373111.1	0	3	0.0137	0	1	1	454.246	1360.72	1360.72	0.98	0.00044	1.84684e+06	CID (Collision Induced Dissociation)	MS2	2.265	52.3596	13095	PD_3.raw	1.46	0.002543	0.1456
	Sequest HT (A11)	Unambiguous	GSAFVVPPGHPVVEIASSR		1	3	XP_044367849.1	XP_044365264.1; XP_044367850.1; XP_044367849.1	0	2	0.6013	0	1	1	953.514	1906.02	1906.02	1.34	0.00128	1.58617e+06	CID (Collision Induced Dissociation)	MS2	3.565	58.8248	15132	PD_3.raw	3.06	0.002543	0.07905
	Sequest HT (A11)	Unambiguous	GSAFVVPPGHPVVEIASSR		1	3	XP_044367849.1	XP_044365264.1; XP_044367850.1; XP_044367849.1	0	2	0.5147	0	1	1	953.514	1906.02	1906.02	1.47	0.0014	1.40607e+06	CID (Collision Induced Dissociation)	MS2	3.352	58.8881	15152	PD_3.raw	2.72	0.002543	0.1411
	Sequest HT (A11)	Unambiguous	LDNPAQELTFGRPAR		1	2	XP_044367849.1	XP_044373110.1; XP_044367849.1	0	3	0.2335	0	1	1	562.298	1684.88	1684.88	1.35	0.00076	2.44304e+06	CID (Collision Induced Dissociation)	MS2	0.704	54.3623	13726	PD_3.raw	1.67	0.002543	0.1408
	Sequest HT (A11)	Unambiguous	ILHTISVPGK		1	3	XP_044367849.1	XP_044365264.1; XP_044367850.1; XP_044367849.1	0	3	0.4051	0	1	1	355.555	1064.65	1064.65	3.23	0.00115	1.09073e+06	CID (Collision Induced Dissociation)	MS2	2.55	34.1748	7653	PD_3.raw	1.95	0.004664	0.2114
High	XP_044377882.1	vicilin-like seed storage protein At2g28490 [Triticum aestivum]	0	10.436	13.4122	6	12	1	1	507	55.3	6.96	32.76	6
	Identifying Node	PSM Ambiguity	Annotated Sequence	Modifications	# Protein Groups	# Proteins	Master Protein Accessions	Protein Accessions	# Missed Cleavages	Charge	DeltaScore	DeltaCn	Rank	Search Engine Rank	m/z [Da]	MH+ [Da]	Theo. MH+ [Da]	DeltaM [ppm]	Deltam/z [Da]	Intensity	Activation Type	MS Order	Ion Inject Time [ms]	RT [min]	First Scan	Spectrum File	XCorr	Percolator q-Value	Percolator PEP
	Sequest HT (A11)	Unambiguous	NKPQFLTGPTSVLR		2	2	XP_044377882.1; XP_044363443.1	XP_044377882.1; XP_044363443.1	0	2	0.1629	0	1	1	779.442	1557.88	1557.87	1.37	0.00106	2.07904e+06	CID (Collision Induced Dissociation)	MS2	2.829	54.8126	13869	PD_3.raw	3.5	0	0.003861
	Sequest HT (A11)	Unambiguous	NKPQFLTGPTSVLR		2	2	XP_044377882.1; XP_044363443.1	XP_044377882.1; XP_044363443.1	0	2	0.2032	0	1	1	779.442	1557.88	1557.87	1.6	0.00125	1.59622e+06	CID (Collision Induced Dissociation)	MS2	2.897	54.7744	13859	PD_3.raw	3.15	0	0.004982
	Sequest HT (A11)	Unambiguous	TLFVPQYIDSNLILFVQR		3	3	XP_044369843.1; XP_044377882.1; XP_044363443.1	XP_044369843.1; XP_044377882.1; XP_044363443.1	0	2	0.6261	0	1	1	1083.6	2166.2	2166.2	2.3	0.00249	1.0553e+06	CID (Collision Induced Dissociation)	MS2	2.941	104.192	28827	PD_3.raw	3.53	0	0.02234
	Sequest HT (A11)	Unambiguous	TLFVPQYIDSNLILFVQR		3	3	XP_044369843.1; XP_044377882.1; XP_044363443.1	XP_044369843.1; XP_044377882.1; XP_044363443.1	0	2	0.5447	0	1	1	1083.6	2166.2	2166.2	2.64	0.00286	1.1108e+06	CID (Collision Induced Dissociation)	MS2	2.578	104.134	28809	PD_3.raw	3.8	0	0.007264
	Sequest HT (A11)	Unambiguous	RNKPQFLTGPTSVLR		2	2	XP_044377882.1; XP_044363443.1	XP_044377882.1; XP_044363443.1	1	3	0.4515	0	1	1	571.997	1713.98	1713.98	-0.39	-0.00022	1.31881e+06	CID (Collision Induced Dissociation)	MS2	1.563	48.7915	11973	PD_3.raw	2.99	0.002543	0.1275
	Sequest HT (A11)	Unambiguous	AGDVFWIPR		3	3	XP_044369843.1; XP_044377882.1; XP_044363443.1	XP_044369843.1; XP_044377882.1; XP_044363443.1	0	1	0.4457	0	1	1	1060.56	1060.56	1060.56	4.66	0.00494	1.82642e+06	CID (Collision Induced Dissociation)	MS2	4.212	62.1157	16159	PD_3.raw	1.84	0.002543	0.1498
	Sequest HT (A11)	Unambiguous	AGDVFWIPR		3	3	XP_044369843.1; XP_044377882.1; XP_044363443.1	XP_044369843.1; XP_044377882.1; XP_044363443.1	0	2	0.1907	0	1	1	530.783	1060.56	1060.56	1.48	0.00078	3.38245e+06	CID (Collision Induced Dissociation)	MS2	2.12	61.7474	16043	PD_3.raw	2.36	0.002543	0.07735
	Sequest HT (A11)	Unambiguous	AGDVFWIPR		3	3	XP_044369843.1; XP_044377882.1; XP_044363443.1	XP_044369843.1; XP_044377882.1; XP_044363443.1	0	2	0.3877	0	1	1	530.784	1060.56	1060.56	2.17	0.00115	4.18701e+06	CID (Collision Induced Dissociation)	MS2	1.389	61.8016	16059	PD_3.raw	2.76	0.002543	0.07561
	Sequest HT (A11)	Unambiguous	APEPYNLFDHEPSFR		3	3	XP_044369843.1; XP_044377882.1; XP_044363443.1	XP_044369843.1; XP_044377882.1; XP_044363443.1	0	3	0.4641	0	1	1	606.954	1818.85	1818.84	1.95	0.00118	3.01408e+06	CID (Collision Induced Dissociation)	MS2	1.248	61.9247	16098	PD_3.raw	1.81	0.002543	0.1089
	Sequest HT (A11)	Unambiguous	VAVIEPPLPEK		1	1	XP_044377882.1	XP_044377882.1	0	2	0.4409	0	1	1	596.354	1191.7	1191.7	2.61	0.00156	1796645	CID (Collision Induced Dissociation)	MS2	2.054	54.1372	13654	PD_3.raw	2.54	0.002543	0.1009
	Sequest HT (A11)	Unambiguous	TLFVPQYIDSNLILFVQR		3	3	XP_044369843.1; XP_044377882.1; XP_044363443.1	XP_044369843.1; XP_044377882.1; XP_044363443.1	0	2	0.685	0	1	1	1083.61	2166.21	2166.2	6.58	0.00713	1.09179e+06	CID (Collision Induced Dissociation)	MS2	2.476	103.402	28588	PD_3.raw	3.81	0.002543	0.06948
	Sequest HT (A11)	Unambiguous	NKPQFLTGPTSVLR		2	2	XP_044377882.1; XP_044363443.1	XP_044377882.1; XP_044363443.1	0	3	0.1129	0	1	1	519.964	1557.88	1557.87	1.59	0.00083	1.91824e+06	CID (Collision Induced Dissociation)	MS2	2.711	54.7181	13841	PD_3.raw	2.48	0.002543	0.0824
High	XP_044339487.1	tubulin beta-5 chain [Triticum aestivum]	0	9.227	16.7785	6	9	1	1	447	50.3	4.83	27.65	6
	Identifying Node	PSM Ambiguity	Annotated Sequence	Modifications	# Protein Groups	# Proteins	Master Protein Accessions	Protein Accessions	# Missed Cleavages	Charge	DeltaScore	DeltaCn	Rank	Search Engine Rank	m/z [Da]	MH+ [Da]	Theo. MH+ [Da]	DeltaM [ppm]	Deltam/z [Da]	Intensity	Activation Type	MS Order	Ion Inject Time [ms]	RT [min]	First Scan	Spectrum File	XCorr	Percolator q-Value	Percolator PEP
	Sequest HT (A11)	Unambiguous	GHYTEGAELIDSVLDVVR		2	17	XP_044339487.1; XP_044424578.1	XP_044377189.1; XP_044341745.1; XP_044350540.1; XP_044408474.1; XP_044335519.1; XP_044373097.1; XP_044411817.1; XP_044418932.1; XP_044390710.1; XP_044339487.1; XP_044358193.1; XP_044424578.1; XP_044384212.1; XP_044371902.1; XP_044367846.1; XP_044383227.1; XP_044365267.1	0	2	0.6433	0	1	1	987.005	1973	1973	2.43	0.0024	1.71735e+06	CID (Collision Induced Dissociation)	MS2	1.773	92.5589	25325	PD_3.raw	4.99	0	0.0008073
	Sequest HT (A11)	Unambiguous	LAVNLIPFPR		2	17	XP_044339487.1; XP_044424578.1	XP_044377189.1; XP_044341745.1; XP_044350540.1; XP_044408474.1; XP_044335519.1; XP_044373097.1; XP_044411817.1; XP_044418932.1; XP_044390710.1; XP_044339487.1; XP_044358193.1; XP_044424578.1; XP_044384212.1; XP_044371902.1; XP_044367846.1; XP_044383227.1; XP_044365267.1	0	2	0.3732	0	1	1	570.351	1139.7	1139.69	1.38	0.00079	3.32803e+06	CID (Collision Induced Dissociation)	MS2	2.201	69.3973	18402	PD_3.raw	2.84	0	0.009648
	Sequest HT (A11)	Unambiguous	FPGQLNSDLR		2	17	XP_044339487.1; XP_044424578.1	XP_044377189.1; XP_044341745.1; XP_044350540.1; XP_044408474.1; XP_044335519.1; XP_044373097.1; XP_044411817.1; XP_044418932.1; XP_044390710.1; XP_044339487.1; XP_044358193.1; XP_044424578.1; XP_044384212.1; XP_044371902.1; XP_044367846.1; XP_044383227.1; XP_044365267.1	0	2	0.3156	0	1	1	573.8	1146.59	1146.59	2.18	0.00125	2.2399e+06	CID (Collision Induced Dissociation)	MS2	1.947	47.2836	11506	PD_3.raw	2.63	0	0.05048
	Sequest HT (A11)	Unambiguous	FPGQLNSDLR		2	17	XP_044339487.1; XP_044424578.1	XP_044377189.1; XP_044341745.1; XP_044350540.1; XP_044408474.1; XP_044335519.1; XP_044373097.1; XP_044411817.1; XP_044418932.1; XP_044390710.1; XP_044339487.1; XP_044358193.1; XP_044424578.1; XP_044384212.1; XP_044371902.1; XP_044367846.1; XP_044383227.1; XP_044365267.1	0	2	0.1378	0	1	1	573.801	1146.59	1146.59	3.67	0.00211	2.74597e+06	CID (Collision Induced Dissociation)	MS2	1.988	47.3417	11524	PD_3.raw	2.25	0	0.04715
	Sequest HT (A11)	Unambiguous	LAVNLIPFPR		2	17	XP_044339487.1; XP_044424578.1	XP_044377189.1; XP_044341745.1; XP_044350540.1; XP_044408474.1; XP_044335519.1; XP_044373097.1; XP_044411817.1; XP_044418932.1; XP_044390710.1; XP_044339487.1; XP_044358193.1; XP_044424578.1; XP_044384212.1; XP_044371902.1; XP_044367846.1; XP_044383227.1; XP_044365267.1	0	2	0.459	0	1	1	570.352	1139.7	1139.69	2.24	0.00128	4520857	CID (Collision Induced Dissociation)	MS2	1.877	69.4496	18417	PD_3.raw	3.05	0.002543	0.0701
	Sequest HT (A11)	Unambiguous	YVGTSDLQLER		1	5	XP_044339487.1	XP_044343796.1; XP_044343794.1; XP_044408474.1; XP_044335519.1; XP_044339487.1	0	2	0.1154	0	1	1	640.831	1280.65	1280.65	4.49	0.00287	1.70291e+06	CID (Collision Induced Dissociation)	MS2	2.295	45.4565	10951	PD_3.raw	2.08	0.002543	0.08718
	Sequest HT (A11)	Unambiguous	EVDEQMINVQNK		2	6	XP_044339487.1	XP_044341745.1; XP_044350540.1; XP_044408474.1; XP_044335519.1; XP_044339487.1; XP_044358193.1	0	2	0.4012	0	1	1	723.85	1446.69	1446.69	2.15	0.00156	842371	CID (Collision Induced Dissociation)	MS2	5.155	42.464	10053	PD_3.raw	3.39	0.002543	0.0838
	Sequest HT (A11)	Unambiguous	EVDEQMINVQNK		2	6	XP_044339487.1	XP_044341745.1; XP_044350540.1; XP_044408474.1; XP_044335519.1; XP_044339487.1; XP_044358193.1	0	2	0.3386	0	1	2	723.849	1446.69	1446.69	0.8	0.00058	808736	CID (Collision Induced Dissociation)	MS2	6.73	42.4109	10038	PD_3.raw	3.19	0.004664	0.2008
	Sequest HT (A11)	Unambiguous	NSSYFVEWIPNNVK		2	17	XP_044339487.1; XP_044424578.1	XP_044377189.1; XP_044341745.1; XP_044350540.1; XP_044408474.1; XP_044335519.1; XP_044373097.1; XP_044411817.1; XP_044418932.1; XP_044390710.1; XP_044339487.1; XP_044358193.1; XP_044424578.1; XP_044384212.1; XP_044371902.1; XP_044367846.1; XP_044383227.1; XP_044365267.1	0	2	0.5201	0	1	1	848.923	1696.84	1696.83	2.87	0.00243	3196552	CID (Collision Induced Dissociation)	MS2	1.473	69.342	18386	PD_3.raw	3.23	0.004664	0.2212
High	XP_044363815.1	WD repeat-containing protein VIP3-like [Triticum aestivum]	0	9.074	8.69565	2	6	2	1	322	33.6	6.25	17.23	2
	Identifying Node	PSM Ambiguity	Annotated Sequence	Modifications	# Protein Groups	# Proteins	Master Protein Accessions	Protein Accessions	# Missed Cleavages	Charge	DeltaScore	DeltaCn	Rank	Search Engine Rank	m/z [Da]	MH+ [Da]	Theo. MH+ [Da]	DeltaM [ppm]	Deltam/z [Da]	Intensity	Activation Type	MS Order	Ion Inject Time [ms]	RT [min]	First Scan	Spectrum File	XCorr	Percolator q-Value	Percolator PEP
	Sequest HT (A11)	Unambiguous	FLHHLEGHHMPVR		1	3	XP_044363815.1	XP_044369337.1; XP_044374587.1; XP_044363815.1	0	4	0.3992	0	1	1	403.21	1609.82	1609.82	1.55	0.00062	572681	CID (Collision Induced Dissociation)	MS2	22.337	30.6992	6682	PD_3.raw	2.38	0	0.01673
	Sequest HT (A11)	Unambiguous	GVALAAAGGGSGSVK		1	3	XP_044363815.1	XP_044369337.1; XP_044374587.1; XP_044363815.1	0	2	0.6108	0	1	1	601.333	1201.66	1201.65	3.93	0.00236	63086.6	CID (Collision Induced Dissociation)	MS2	50	31.5196	6905	PD_3.raw	4.24	0	0.001507
	Sequest HT (A11)	Unambiguous	GVALAAAGGGSGSVK		1	3	XP_044363815.1	XP_044369337.1; XP_044374587.1; XP_044363815.1	0	2	0.5871	0	1	1	601.332	1201.66	1201.65	2.71	0.00163	158516	CID (Collision Induced Dissociation)	MS2	33.254	31.5622	6914	PD_3.raw	4.19	0	0.000142
	Sequest HT (A11)	Unambiguous	FLHHLEGHHMPVR		1	3	XP_044363815.1	XP_044369337.1; XP_044374587.1; XP_044363815.1	0	3	0.4436	0	1	1	537.278	1609.82	1609.82	2.43	0.0013	329967	CID (Collision Induced Dissociation)	MS2	11.198	31.1023	6789	PD_3.raw	2.66	0	0.01856
	Sequest HT (A11)	Unambiguous	FLHHLEGHHMPVR		1	3	XP_044363815.1	XP_044369337.1; XP_044374587.1; XP_044363815.1	0	3	0.5643	0	1	1	537.278	1609.82	1609.82	1.41	0.00076	274187	CID (Collision Induced Dissociation)	MS2	12.344	31.0408	6772	PD_3.raw	3.42	0	0.000355
	Sequest HT (A11)	Unambiguous	FLHHLEGHHMPVR		1	3	XP_044363815.1	XP_044369337.1; XP_044374587.1; XP_044363815.1	0	4	0.4022	0	1	1	403.211	1609.82	1609.82	2.54	0.00102	818863	CID (Collision Induced Dissociation)	MS2	26.252	30.763	6699	PD_3.raw	2.71	0.002543	0.06771
High	XP_044323130.1	tubulin alpha-1 chain [Triticum aestivum]	0	8.791	14.4444	4	9	1	1	450	49.6	5.1	29.02	4
	Identifying Node	PSM Ambiguity	Annotated Sequence	Modifications	# Protein Groups	# Proteins	Master Protein Accessions	Protein Accessions	# Missed Cleavages	Charge	DeltaScore	DeltaCn	Rank	Search Engine Rank	m/z [Da]	MH+ [Da]	Theo. MH+ [Da]	DeltaM [ppm]	Deltam/z [Da]	Intensity	Activation Type	MS Order	Ion Inject Time [ms]	RT [min]	First Scan	Spectrum File	XCorr	Percolator q-Value	Percolator PEP
	Sequest HT (A11)	Unambiguous	QLFHPEQLISGKEDAANNFAR		2	6	XP_044323130.1; XP_044416593.1	XP_044383134.1; XP_044323130.1; XP_044399315.1; XP_044416593.1; XP_044343678.1; XP_044368225.1	1	3	0.4098	0	1	1	795.737	2385.2	2385.19	0.93	0.00074	1707025	CID (Collision Induced Dissociation)	MS2	2.143	59.5774	15367	PD_3.raw	3.88	0	0.008128
	Sequest HT (A11)	Unambiguous	IHFMLSSYAPVISAEK		2	6	XP_044323130.1; XP_044416593.1	XP_044383134.1; XP_044323130.1; XP_044399315.1; XP_044416593.1; XP_044343678.1; XP_044368225.1	0	2	0.6197	0	1	1	896.972	1792.94	1792.93	3.54	0.00318	2.88541e+06	CID (Collision Induced Dissociation)	MS2	1.857	67.5288	17828	PD_3.raw	4.26	0	0.002125
	Sequest HT (A11)	Unambiguous	IHFMLSSYAPVISAEK		2	6	XP_044323130.1; XP_044416593.1	XP_044383134.1; XP_044323130.1; XP_044399315.1; XP_044416593.1; XP_044343678.1; XP_044368225.1	0	2	0.6244	0	1	1	896.972	1792.94	1792.93	3.54	0.00318	2.88541e+06	CID (Collision Induced Dissociation)	MS2	1.453	67.5221	17825	PD_3.raw	4.5	0	0.000506
	Sequest HT (A11)	Unambiguous	IHFMLSSYAPVISAEK		2	6	XP_044323130.1; XP_044416593.1	XP_044383134.1; XP_044323130.1; XP_044399315.1; XP_044416593.1; XP_044343678.1; XP_044368225.1	0	3	0.2897	0	1	1	598.316	1792.93	1792.93	1.97	0.00118	2896605	CID (Collision Induced Dissociation)	MS2	0.358	67.2891	17754	PD_3.raw	2.14	0	0.03938
	Sequest HT (A11)	Unambiguous	IHFMLSSYAPVISAEK		2	6	XP_044323130.1; XP_044416593.1	XP_044383134.1; XP_044323130.1; XP_044399315.1; XP_044416593.1; XP_044343678.1; XP_044368225.1	0	2	0.668	0	1	1	896.971	1792.94	1792.93	3	0.00269	2.71261e+06	CID (Collision Induced Dissociation)	MS2	1.701	67.587	17846	PD_3.raw	4.91	0	0.000306
	Sequest HT (A11)	Unambiguous	IHFMLSSYAPVISAEK		2	6	XP_044323130.1; XP_044416593.1	XP_044383134.1; XP_044323130.1; XP_044399315.1; XP_044416593.1; XP_044343678.1; XP_044368225.1	0	2	0.6872	0	1	1	896.971	1792.94	1792.93	3	0.00269	2.71261e+06	CID (Collision Induced Dissociation)	MS2	2.117	67.5936	17849	PD_3.raw	4.06	0	0.006226
	Sequest HT (A11)	Unambiguous	LISQIISSLTTSLR		1	1	XP_044323130.1	XP_044323130.1	0	2	0.3632	0	1	1	766.457	1531.91	1531.91	0.68	0.00052	2.74381e+06	CID (Collision Induced Dissociation)	MS2	0.655	96.3186	26430	PD_3.raw	2.01	0.002543	0.1476
	Sequest HT (A11)	Selected	IHFMLSSYAPVISAEK		2	6	XP_044323130.1; XP_044416593.1	XP_044383134.1; XP_044323130.1; XP_044399315.1; XP_044416593.1; XP_044343678.1; XP_044368225.1	0	3	0.0272	0	1	1	598.316	1792.93	1792.93	2.38	0.00142	2.26941e+06	CID (Collision Induced Dissociation)	MS2	0.363	67.2514	17745	PD_3.raw	1.84	0.002543	0.06617
	Sequest HT (A11)	Unambiguous	SLDIERPTYTNLNR		2	8	XP_044323130.1; XP_044416593.1	XP_044370742.1; XP_044383134.1; XP_044362686.1; XP_044323130.1; XP_044399315.1; XP_044416593.1; XP_044343678.1; XP_044368225.1	0	2	0.2761	0	1	1	846.442	1691.88	1691.87	3.19	0.00269	3.07417e+06	CID (Collision Induced Dissociation)	MS2	2.294	49.5392	12207	PD_3.raw	3.26	0.002543	0.112
High	XP_044369843.1	vicilin-like seed storage protein At2g28490 [Triticum aestivum]	0	8.756	14.1748	5	9	1	1	515	56.1	6.11	24.57	5
	Identifying Node	PSM Ambiguity	Annotated Sequence	Modifications	# Protein Groups	# Proteins	Master Protein Accessions	Protein Accessions	# Missed Cleavages	Charge	DeltaScore	DeltaCn	Rank	Search Engine Rank	m/z [Da]	MH+ [Da]	Theo. MH+ [Da]	DeltaM [ppm]	Deltam/z [Da]	Intensity	Activation Type	MS Order	Ion Inject Time [ms]	RT [min]	First Scan	Spectrum File	XCorr	Percolator q-Value	Percolator PEP
	Sequest HT (A11)	Unambiguous	TLFVPQYIDSNLILFVQR		3	3	XP_044369843.1; XP_044377882.1; XP_044363443.1	XP_044369843.1; XP_044377882.1; XP_044363443.1	0	2	0.6261	0	1	1	1083.6	2166.2	2166.2	2.3	0.00249	1.0553e+06	CID (Collision Induced Dissociation)	MS2	2.941	104.192	28827	PD_3.raw	3.53	0	0.02234
	Sequest HT (A11)	Unambiguous	TLFVPQYIDSNLILFVQR		3	3	XP_044369843.1; XP_044377882.1; XP_044363443.1	XP_044369843.1; XP_044377882.1; XP_044363443.1	0	2	0.5447	0	1	1	1083.6	2166.2	2166.2	2.64	0.00286	1.1108e+06	CID (Collision Induced Dissociation)	MS2	2.578	104.134	28809	PD_3.raw	3.8	0	0.007264
	Sequest HT (A11)	Unambiguous	EVVEAQTVAVIEPPLPEKEK		1	1	XP_044369843.1	XP_044369843.1	1	2	0.5202	0	1	1	1103.11	2205.21	2205.2	2.74	0.00302	484500	CID (Collision Induced Dissociation)	MS2	3.805	59.6931	15405	PD_3.raw	4.21	0	0.0008638
	Sequest HT (A11)	Unambiguous	AGDVFWIPR		3	3	XP_044369843.1; XP_044377882.1; XP_044363443.1	XP_044369843.1; XP_044377882.1; XP_044363443.1	0	1	0.4457	0	1	1	1060.56	1060.56	1060.56	4.66	0.00494	1.82642e+06	CID (Collision Induced Dissociation)	MS2	4.212	62.1157	16159	PD_3.raw	1.84	0.002543	0.1498
	Sequest HT (A11)	Unambiguous	AGDVFWIPR		3	3	XP_044369843.1; XP_044377882.1; XP_044363443.1	XP_044369843.1; XP_044377882.1; XP_044363443.1	0	2	0.1907	0	1	1	530.783	1060.56	1060.56	1.48	0.00078	3.38245e+06	CID (Collision Induced Dissociation)	MS2	2.12	61.7474	16043	PD_3.raw	2.36	0.002543	0.07735
	Sequest HT (A11)	Unambiguous	AGDVFWIPR		3	3	XP_044369843.1; XP_044377882.1; XP_044363443.1	XP_044369843.1; XP_044377882.1; XP_044363443.1	0	2	0.3877	0	1	1	530.784	1060.56	1060.56	2.17	0.00115	4.18701e+06	CID (Collision Induced Dissociation)	MS2	1.389	61.8016	16059	PD_3.raw	2.76	0.002543	0.07561
	Sequest HT (A11)	Unambiguous	APEPYNLFDHEPSFR		3	3	XP_044369843.1; XP_044377882.1; XP_044363443.1	XP_044369843.1; XP_044377882.1; XP_044363443.1	0	3	0.4641	0	1	1	606.954	1818.85	1818.84	1.95	0.00118	3.01408e+06	CID (Collision Induced Dissociation)	MS2	1.248	61.9247	16098	PD_3.raw	1.81	0.002543	0.1089
	Sequest HT (A11)	Unambiguous	TLFVPQYIDSNLILFVQR		3	3	XP_044369843.1; XP_044377882.1; XP_044363443.1	XP_044369843.1; XP_044377882.1; XP_044363443.1	0	2	0.685	0	1	1	1083.61	2166.21	2166.2	6.58	0.00713	1.09179e+06	CID (Collision Induced Dissociation)	MS2	2.476	103.402	28588	PD_3.raw	3.81	0.002543	0.06948
	Sequest HT (A11)	Unambiguous	QTSVLAGFEPK		2	2	XP_044369843.1; XP_044363443.1	XP_044369843.1; XP_044363443.1	0	2	0.2788	0	1	1	588.817	1176.63	1176.63	1.55	0.00091	4300658	CID (Collision Induced Dissociation)	MS2	0.547	54.1246	13648	PD_3.raw	2.26	0.004664	0.2268
High	XP_044339880.1	RNA-binding protein P-like [Triticum aestivum]	0	6.491	4.58333	3	7	3	1	480	49.5	5.12	24.35	3
	Identifying Node	PSM Ambiguity	Annotated Sequence	Modifications	# Protein Groups	# Proteins	Master Protein Accessions	Protein Accessions	# Missed Cleavages	Charge	DeltaScore	DeltaCn	Rank	Search Engine Rank	m/z [Da]	MH+ [Da]	Theo. MH+ [Da]	DeltaM [ppm]	Deltam/z [Da]	Intensity	Activation Type	MS Order	Ion Inject Time [ms]	RT [min]	First Scan	Spectrum File	XCorr	Percolator q-Value	Percolator PEP
	Sequest HT (A11)	Unambiguous	IFVSNVGADIDPQK		1	3	XP_044339880.1	XP_044339880.1; XP_044348474.1; XP_044356450.1	0	2	0.5	0	1	1	751.895	1502.78	1502.78	-1.2	-0.0009	2.13685e+06	CID (Collision Induced Dissociation)	MS2	2.341	56.7636	14481	PD_3.raw	3.68	0	0.0009952
	Sequest HT (A11)	Unambiguous	IFVSNVGADIDPQK		1	3	XP_044339880.1	XP_044339880.1; XP_044348474.1; XP_044356450.1	0	2	0.4484	0	1	1	751.896	1502.79	1502.78	0.34	0.00026	2.02296e+06	CID (Collision Induced Dissociation)	MS2	2.284	56.701	14460	PD_3.raw	3.97	0	0.01042
	Sequest HT (A11)	Unambiguous	KIFVSNVGADIDPQK		1	3	XP_044339880.1	XP_044339880.1; XP_044348474.1; XP_044356450.1	1	2	0.488	0	1	1	815.945	1630.88	1630.88	1.82	0.00148	1254190	CID (Collision Induced Dissociation)	MS2	4.528	51.2895	12757	PD_3.raw	4.18	0	0.01549
	Sequest HT (A11)	Unambiguous	KIFVSNVGADIDPQK		1	3	XP_044339880.1	XP_044339880.1; XP_044348474.1; XP_044356450.1	1	2	0.4643	0	1	1	815.945	1630.88	1630.88	1.67	0.00136	1.55439e+06	CID (Collision Induced Dissociation)	MS2	5.582	51.2177	12732	PD_3.raw	3.92	0	0.0196
	Sequest HT (A11)	Unambiguous	KIFVSNVGADIDPQK		1	3	XP_044339880.1	XP_044339880.1; XP_044348474.1; XP_044356450.1	1	2	0.4723	0	1	1	815.946	1630.88	1630.88	2.86	0.00234	1.54288e+06	CID (Collision Induced Dissociation)	MS2	4.576	51.1026	12696	PD_3.raw	4.15	0	0.005677
	Sequest HT (A11)	Unambiguous	KIFVSNVGADIDPQK		1	3	XP_044339880.1	XP_044339880.1; XP_044348474.1; XP_044356450.1	1	2	0.4404	0	1	1	815.945	1630.88	1630.88	1.74	0.00142	1.08403e+06	CID (Collision Induced Dissociation)	MS2	4.852	51.1887	12726	PD_3.raw	4.45	0	0.002015
	Sequest HT (A11)	Unambiguous	LLQFFSK		1	3	XP_044339880.1	XP_044339880.1; XP_044348474.1; XP_044356450.1	0	2	0.1667	0	1	1	441.758	882.509	882.508	1.02	0.00045	1.49095e+06	CID (Collision Induced Dissociation)	MS2	3.944	58.3701	14992	PD_3.raw	1.56	0.004664	0.161
High	XP_044424046.1	60S acidic ribosomal protein P3-like [Triticum aestivum]	0	6.249	24.1667	2	6	2	1	120	12.1	4.55	24.46	2
	Identifying Node	PSM Ambiguity	Annotated Sequence	Modifications	# Protein Groups	# Proteins	Master Protein Accessions	Protein Accessions	# Missed Cleavages	Charge	DeltaScore	DeltaCn	Rank	Search Engine Rank	m/z [Da]	MH+ [Da]	Theo. MH+ [Da]	DeltaM [ppm]	Deltam/z [Da]	Intensity	Activation Type	MS Order	Ion Inject Time [ms]	RT [min]	First Scan	Spectrum File	XCorr	Percolator q-Value	Percolator PEP
	Sequest HT (A11)	Unambiguous	SGGVQSSFTMVSPK		1	2	XP_044424046.1	XP_044438842.1; XP_044424046.1	0	2	0.5893	0	1	1	706.35	1411.69	1411.69	3.07	0.00216	23660458	CID (Collision Induced Dissociation)	MS2	0.282	49.1928	12098	PD_3.raw	4.48	0	0.01655
	Sequest HT (A11)	Unambiguous	SGGVQSSFTMVSPK		1	2	XP_044424046.1	XP_044438842.1; XP_044424046.1	0	2	0.5313	0	1	1	706.349	1411.69	1411.69	2.03	0.00143	23432518	CID (Collision Induced Dissociation)	MS2	0.286	49.1346	12080	PD_3.raw	3.67	0	0.002007
	Sequest HT (A11)	Unambiguous	SGGVQSSFTMVSPK		1	2	XP_044424046.1	XP_044438842.1; XP_044424046.1	0	2	0.6114	0	1	1	706.349	1411.69	1411.69	2.11	0.00149	5.14298e+06	CID (Collision Induced Dissociation)	MS2	1.241	48.7358	11956	PD_3.raw	4.04	0	0.01463
	Sequest HT (A11)	Unambiguous	GELEASAATPYDLQR		1	3	XP_044424046.1	XP_044431943.1; XP_044438842.1; XP_044424046.1	0	2	0.4928	0	1	1	810.899	1620.79	1620.79	2.66	0.00215	4620083	CID (Collision Induced Dissociation)	MS2	1.129	50.6935	12566	PD_3.raw	4.16	0	0.005219
	Sequest HT (A11)	Unambiguous	GELEASAATPYDLQR		1	3	XP_044424046.1	XP_044431943.1; XP_044438842.1; XP_044424046.1	0	2	0.5316	0	1	1	810.899	1620.79	1620.79	2.96	0.0024	5.14461e+06	CID (Collision Induced Dissociation)	MS2	1.106	50.7516	12584	PD_3.raw	4.12	0	0.0002807
	Sequest HT (A11)	Unambiguous	SGGVQSSFTMVSPK		1	2	XP_044424046.1	XP_044438842.1; XP_044424046.1	0	2	0.5815	0	1	1	706.35	1411.69	1411.69	2.29	0.00161	2.3574e+06	CID (Collision Induced Dissociation)	MS2	1.853	48.6801	11939	PD_3.raw	3.99	0	0.05748
High	XP_044381884.1	DNA-directed RNA polymerases II, IV and V subunit 11-like [Triticum aestivum]	0	5.84	32.5	2	4	2	1	120	14.1	7.62	10.53	2
	Identifying Node	PSM Ambiguity	Annotated Sequence	Modifications	# Protein Groups	# Proteins	Master Protein Accessions	Protein Accessions	# Missed Cleavages	Charge	DeltaScore	DeltaCn	Rank	Search Engine Rank	m/z [Da]	MH+ [Da]	Theo. MH+ [Da]	DeltaM [ppm]	Deltam/z [Da]	Intensity	Activation Type	MS Order	Ion Inject Time [ms]	RT [min]	First Scan	Spectrum File	XCorr	Percolator q-Value	Percolator PEP
	Sequest HT (A11)	Unambiguous	IHTASQSSPTQAYTQAINDLDKELENLK		1	3	XP_044381884.1	XP_044318885.1; XP_044440196.1; XP_044381884.1	1	3	0.5536	0	1	1	1039.19	3115.57	3115.55	3.87	0.00402	1.65045e+06	CID (Collision Induced Dissociation)	MS2	1.32	89.1474	24308	PD_3.raw	3.45	0	0.0001332
	Sequest HT (A11)	Unambiguous	ImNAASFTIER	M2(Oxidation)	1	4	XP_044381884.1	XP_044318885.1; XP_044440196.1; XP_044391610.1; XP_044381884.1	0	2	0.4416	0	1	1	634.821	1268.64	1268.63	4.19	0.00266	920410	CID (Collision Induced Dissociation)	MS2	4.824	45.1213	10849	PD_3.raw	1.97	0	0.01084
	Sequest HT (A11)	Unambiguous	IHTASQSSPTQAYTQAINDLDKELENLK		1	3	XP_044381884.1	XP_044318885.1; XP_044440196.1; XP_044381884.1	1	3	0.4912	0	1	1	1039.19	3115.57	3115.55	3.75	0.00389	2.27036e+06	CID (Collision Induced Dissociation)	MS2	1.366	89.0404	24278	PD_3.raw	3.4	0.002543	0.1152
	Sequest HT (A11)	Selected	ImNAASFTIER	M2(Oxidation)	1	4	XP_044381884.1	XP_044318885.1; XP_044440196.1; XP_044391610.1; XP_044381884.1	0	2	0.0351	0	1	1	634.821	1268.64	1268.63	4	0.00254	1131100	CID (Collision Induced Dissociation)	MS2	2.849	45.1793	10867	PD_3.raw	1.71	0.002543	0.1526
High	XP_044362369.1	cell division control protein 48 homolog E-like [Triticum aestivum]	0	5.794	9.29095	6	7	6	1	818	90.8	5.26	15.23	6
	Identifying Node	PSM Ambiguity	Annotated Sequence	Modifications	# Protein Groups	# Proteins	Master Protein Accessions	Protein Accessions	# Missed Cleavages	Charge	DeltaScore	DeltaCn	Rank	Search Engine Rank	m/z [Da]	MH+ [Da]	Theo. MH+ [Da]	DeltaM [ppm]	Deltam/z [Da]	Intensity	Activation Type	MS Order	Ion Inject Time [ms]	RT [min]	First Scan	Spectrum File	XCorr	Percolator q-Value	Percolator PEP
	Sequest HT (A11)	Unambiguous	IVSQLLTLMDGLK		1	18	XP_044362369.1	XP_044399840.1; XP_044376355.1; XP_044445061.1; XP_044371012.1; XP_044369673.1; XP_044369677.1; XP_044371011.1; XP_044332446.1; XP_044362370.1; XP_044376356.1; XP_044362369.1; XP_044369664.1; XP_044369686.1; XP_044328714.1; XP_044450331.1; XP_044449966.1; XP_044412459.1; XP_044412781.1	0	2	0.4855	0	1	1	715.92	1430.83	1430.83	2.86	0.00205	1.43126e+06	CID (Collision Induced Dissociation)	MS2	5.829	92.9304	25433	PD_3.raw	2.76	0	0.02719
	Sequest HT (A11)	Unambiguous	AHVIVMGATNRPNSIDPALR		1	24	XP_044362369.1	XP_044443495.1; XP_044344474.1; XP_044399840.1; XP_044353139.1; XP_044376355.1; XP_044445061.1; XP_044376575.1; XP_044371012.1; XP_044371011.1; XP_044451727.1; XP_044336901.1; XP_044332446.1; XP_044370448.1; XP_044362370.1; XP_044376356.1; XP_044362369.1; XP_044344468.1; XP_044369664.1; XP_044450331.1; XP_044449966.1; XP_044412459.1; XP_044344473.1; XP_044344402.1; XP_044412781.1	0	3	0.51	0	1	1	711.386	2132.14	2132.14	2.43	0.00173	1.17233e+06	CID (Collision Induced Dissociation)	MS2	3.306	50.4266	12484	PD_3.raw	2.49	0.002543	0.09209
	Sequest HT (A11)	Unambiguous	AHVIVMGATNRPNSIDPALRR		1	24	XP_044362369.1	XP_044443495.1; XP_044344474.1; XP_044399840.1; XP_044353139.1; XP_044376355.1; XP_044445061.1; XP_044376575.1; XP_044371012.1; XP_044371011.1; XP_044451727.1; XP_044336901.1; XP_044332446.1; XP_044370448.1; XP_044362370.1; XP_044376356.1; XP_044362369.1; XP_044344468.1; XP_044369664.1; XP_044450331.1; XP_044449966.1; XP_044412459.1; XP_044344473.1; XP_044344402.1; XP_044412781.1	1	3	0.375	0	1	1	763.419	2288.24	2288.24	1.13	0.00086	685395	CID (Collision Induced Dissociation)	MS2	5.997	44.6473	10706	PD_3.raw	2.88	0.002543	0.08412
	Sequest HT (A11)	Unambiguous	ELQETVQYPVEHPEKFEK		1	16	XP_044362369.1	XP_044344474.1; XP_044399840.1; XP_044376355.1; XP_044376575.1; XP_044371012.1; XP_044371011.1; XP_044451727.1; XP_044336901.1; XP_044332446.1; XP_044370448.1; XP_044362370.1; XP_044376356.1; XP_044362369.1; XP_044344468.1; XP_044328714.1; XP_044344402.1	1	3	0.1905	0	1	1	744.04	2230.11	2230.1	1.07	0.00079	1.36514e+06	CID (Collision Induced Dissociation)	MS2	2.133	48.789	11972	PD_3.raw	1.68	0.004664	0.1887
	Sequest HT (A11)	Unambiguous	AHVIVMGATNRPNSIDPALR		1	24	XP_044362369.1	XP_044443495.1; XP_044344474.1; XP_044399840.1; XP_044353139.1; XP_044376355.1; XP_044445061.1; XP_044376575.1; XP_044371012.1; XP_044371011.1; XP_044451727.1; XP_044336901.1; XP_044332446.1; XP_044370448.1; XP_044362370.1; XP_044376356.1; XP_044362369.1; XP_044344468.1; XP_044369664.1; XP_044450331.1; XP_044449966.1; XP_044412459.1; XP_044344473.1; XP_044344402.1; XP_044412781.1	0	3	0.5238	0	1	1	711.386	2132.14	2132.14	1.83	0.0013	1.3152e+06	CID (Collision Induced Dissociation)	MS2	3.568	50.3115	12448	PD_3.raw	2.1	0.004664	0.1583
	Sequest HT (A11)	Unambiguous	GVLFYGPPGcGK	C10(Carbamidomethyl)	1	30	XP_044362369.1	XP_044443495.1; XP_044319117.1; XP_044344474.1; XP_044399840.1; XP_044376355.1; XP_044353138.1; XP_044445061.1; XP_044376575.1; XP_044371012.1; XP_044369673.1; XP_044369677.1; XP_044371011.1; XP_044451727.1; XP_044336901.1; XP_044332446.1; XP_044370448.1; XP_044362370.1; XP_044376356.1; XP_044362369.1; XP_044344468.1; XP_044369664.1; XP_044369686.1; XP_044328714.1; XP_044452509.1; XP_044450331.1;…	0	2	0.2956	0	1	1	626.314	1251.62	1251.62	1.08	0.00068	1542991	CID (Collision Induced Dissociation)	MS2	2.354	53.2273	13364	PD_3.raw	2.74	0.004664	0.1938
	Sequest HT (A11)	Unambiguous	GILLFGPPGSGK		1	6	XP_044362369.1	XP_044376355.1; XP_044371012.1; XP_044371011.1; XP_044362370.1; XP_044376356.1; XP_044362369.1	0	2	0.3956	0	1	1	571.834	1142.66	1142.66	2.85	0.00163	1.63603e+06	CID (Collision Induced Dissociation)	MS2	3.756	62.0016	16125	PD_3.raw	2.25	0.004664	0.2086
High	XP_044430139.1	40S ribosomal protein S3-3 [Triticum aestivum]	0	5.571	11.6197	3	5	3	1	284	30.9	9.58	13.78	3
	Identifying Node	PSM Ambiguity	Annotated Sequence	Modifications	# Protein Groups	# Proteins	Master Protein Accessions	Protein Accessions	# Missed Cleavages	Charge	DeltaScore	DeltaCn	Rank	Search Engine Rank	m/z [Da]	MH+ [Da]	Theo. MH+ [Da]	DeltaM [ppm]	Deltam/z [Da]	Intensity	Activation Type	MS Order	Ion Inject Time [ms]	RT [min]	First Scan	Spectrum File	XCorr	Percolator q-Value	Percolator PEP
	Sequest HT (A11)	Unambiguous	FVSDGVFYAELNEMLTR		1	3	XP_044430139.1	XP_044437489.1; XP_044430139.1; XP_044339008.1	0	2	0.5678	0	1	1	995.988	1990.97	1990.96	4.99	0.00497	2356482	CID (Collision Induced Dissociation)	MS2	2.066	97.0602	26654	PD_3.raw	3.91	0	0.004039
	Sequest HT (A11)	Unambiguous	LLGGLAVR		1	5	XP_044430139.1	XP_044437489.1; XP_044430139.1; XP_044455939.1; XP_044331150.1; XP_044339008.1	0	2	0.315	0	1	1	399.764	798.521	798.52	1.73	0.00069	986201	CID (Collision Induced Dissociation)	MS2	4.066	47.232	11491	PD_3.raw	2.54	0	0.04741
	Sequest HT (A11)	Unambiguous	IMLDWDPK		1	7	XP_044430139.1	XP_044437489.1; XP_044430139.1; XP_044322867.1; XP_044455939.1; XP_044339007.1; XP_044331150.1; XP_044339008.1	0	2	0.4603	0	1	1	509.258	1017.51	1017.51	1.25	0.00064	1.92362e+06	CID (Collision Induced Dissociation)	MS2	2.777	58.5863	15057	PD_3.raw	1.89	0.002543	0.06678
	Sequest HT (A11)	Unambiguous	LLGGLAVR		1	5	XP_044430139.1	XP_044437489.1; XP_044430139.1; XP_044455939.1; XP_044331150.1; XP_044339008.1	0	2	0.298	0	1	1	399.764	798.521	798.52	1.35	0.00054	1.11411e+06	CID (Collision Induced Dissociation)	MS2	4.681	47.2882	11508	PD_3.raw	2.55	0.004664	0.1918
	Sequest HT (A11)	Unambiguous	FVSDGVFYAELNEMLTR		1	3	XP_044430139.1	XP_044437489.1; XP_044430139.1; XP_044339008.1	0	3	0.3322	0	1	1	664.326	1990.96	1990.96	2.59	0.00172	2.02149e+06	CID (Collision Induced Dissociation)	MS2	1.346	97.1219	26673	PD_3.raw	2.89	0.004664	0.21
High	XP_044451529.1	embryonic protein DC-8-like [Triticum aestivum]	0	5.538	5.08242	2	4	2	1	728	73.1	8.41	12.81	2
	Identifying Node	PSM Ambiguity	Annotated Sequence	Modifications	# Protein Groups	# Proteins	Master Protein Accessions	Protein Accessions	# Missed Cleavages	Charge	DeltaScore	DeltaCn	Rank	Search Engine Rank	m/z [Da]	MH+ [Da]	Theo. MH+ [Da]	DeltaM [ppm]	Deltam/z [Da]	Intensity	Activation Type	MS Order	Ion Inject Time [ms]	RT [min]	First Scan	Spectrum File	XCorr	Percolator q-Value	Percolator PEP
	Sequest HT (A11)	Unambiguous	GAVTVTQAPGATVVSYQEHK		1	2	XP_044451529.1	XP_044345306.1; XP_044451529.1	0	2	0.6722	0	1	1	1022.03	2043.06	2043.05	4.8	0.0049	824200	CID (Collision Induced Dissociation)	MS2	7.734	47.3714	11537	PD_3.raw	4.24	0	5.15e-05
	Sequest HT (A11)	Unambiguous	GAVTVTQAPGATVVSYQEHK		1	2	XP_044451529.1	XP_044345306.1; XP_044451529.1	0	2	0.5959	0	1	1	1022.03	2043.06	2043.05	3.55	0.00362	579960	CID (Collision Induced Dissociation)	MS2	5.34	47.4031	11543	PD_3.raw	3.44	0	0.001247
	Sequest HT (A11)	Unambiguous	AKEVTLTTGEMTAEYAK		1	3	XP_044451529.1	XP_044418568.1; XP_044345306.1; XP_044451529.1	1	3	0.4628	0	1	1	614.978	1842.92	1842.92	2.46	0.00151	1.11809e+06	CID (Collision Induced Dissociation)	MS2	5.042	47.4057	11544	PD_3.raw	2.96	0	0.05632
	Sequest HT (A11)	Selected	AKEVTLTTGEMTAEYAK		1	3	XP_044451529.1	XP_044418568.1; XP_044345306.1; XP_044451529.1	1	3		0.0354	2	2	614.978	1842.92	1842.92	2.86	0.00176	814862	CID (Collision Induced Dissociation)	MS2	5.416	47.2452	11497	PD_3.raw	2.18	0.002543	0.1323
High	XP_044430572.1	60S acidic ribosomal protein P1-like [Triticum aestivum]	0	4.92	45.4545	2	4	2	1	110	11.2	4.59	13.05	2
	Identifying Node	PSM Ambiguity	Annotated Sequence	Modifications	# Protein Groups	# Proteins	Master Protein Accessions	Protein Accessions	# Missed Cleavages	Charge	DeltaScore	DeltaCn	Rank	Search Engine Rank	m/z [Da]	MH+ [Da]	Theo. MH+ [Da]	DeltaM [ppm]	Deltam/z [Da]	Intensity	Activation Type	MS Order	Ion Inject Time [ms]	RT [min]	First Scan	Spectrum File	XCorr	Percolator q-Value	Percolator PEP
	Sequest HT (A11)	Unambiguous	SVDDLILSVGSGGGGAPAAAAAAPAAGGAAAAEEKKEEK		1	1	XP_044430572.1	XP_044430572.1	2	3	0.553	0	1	1	1155.59	3464.76	3464.75	1.76	0.00203	1.30325e+06	CID (Collision Induced Dissociation)	MS2	1.881	64.103	16775	PD_3.raw	4.81	0	0.0003491
	Sequest HT (A11)	Unambiguous	VEAYWPALFAK		1	1	XP_044430572.1	XP_044430572.1	0	2	0.4667	0	1	1	647.848	1294.69	1294.68	3.67	0.00238	2.4252e+06	CID (Collision Induced Dissociation)	MS2	2.262	70.0665	18606	PD_3.raw	3	0	0.03447
	Sequest HT (A11)	Unambiguous	VEAYWPALFAK		1	1	XP_044430572.1	XP_044430572.1	0	2	0.4449	0	1	1	647.847	1294.69	1294.68	2.73	0.00177	3.27232e+06	CID (Collision Induced Dissociation)	MS2	1.51	70.114	18619	PD_3.raw	2.45	0.002543	0.07281
	Sequest HT (A11)	Unambiguous	VEAYWPALFAK		1	1	XP_044430572.1	XP_044430572.1	0	2	0.448	0	1	1	647.848	1294.69	1294.68	3.67	0.00238	2.4252e+06	CID (Collision Induced Dissociation)	MS2	2.261	70.0686	18607	PD_3.raw	2.79	0.004664	0.2255
High	XP_044445530.1	40S ribosomal protein S25-2 [Triticum aestivum]	0	4.492	25	2	4	2	1	108	12.1	10.56	11.88	2
	Identifying Node	PSM Ambiguity	Annotated Sequence	Modifications	# Protein Groups	# Proteins	Master Protein Accessions	Protein Accessions	# Missed Cleavages	Charge	DeltaScore	DeltaCn	Rank	Search Engine Rank	m/z [Da]	MH+ [Da]	Theo. MH+ [Da]	DeltaM [ppm]	Deltam/z [Da]	Intensity	Activation Type	MS Order	Ion Inject Time [ms]	RT [min]	First Scan	Spectrum File	XCorr	Percolator q-Value	Percolator PEP
	Sequest HT (A11)	Unambiguous	VNNAVLFDQATYDK		1	3	XP_044445530.1	XP_044445530.1; XP_044440317.1; XP_044460347.1	0	2	0.528	0	1	1	799.397	1597.79	1597.79	1.01	0.00081	1.46577e+06	CID (Collision Induced Dissociation)	MS2	4.356	53.917	13584	PD_3.raw	3.39	0	0.01336
	Sequest HT (A11)	Unambiguous	VNNAVLFDQATYDK		1	3	XP_044445530.1	XP_044445530.1; XP_044440317.1; XP_044460347.1	0	2	0.5424	0	1	1	799.398	1597.79	1597.79	2.08	0.00166	1.58761e+06	CID (Collision Induced Dissociation)	MS2	3.843	53.7972	13544	PD_3.raw	3.54	0	0.001512
	Sequest HT (A11)	Unambiguous	MVSIHSSQQIFTR		1	1	XP_044445530.1	XP_044445530.1	0	3	0.315	0	1	1	511.934	1533.79	1533.78	2.38	0.00122	1276176	CID (Collision Induced Dissociation)	MS2	3.017	48.1652	11778	PD_3.raw	2.54	0	0.0213
	Sequest HT (A11)	Unambiguous	MVSIHSSQQIFTR		1	1	XP_044445530.1	XP_044445530.1	0	3	0.35	0	1	1	511.934	1533.79	1533.78	1.84	0.00094	1.04237e+06	CID (Collision Induced Dissociation)	MS2	2.422	48.2236	11796	PD_3.raw	2.4	0.002543	0.09649
High	XP_044346607.1	60S ribosomal protein L9 [Triticum aestivum]	0	4.179	13.7566	2	3	2	1	189	21.3	9.77	9.44	2
	Identifying Node	PSM Ambiguity	Annotated Sequence	Modifications	# Protein Groups	# Proteins	Master Protein Accessions	Protein Accessions	# Missed Cleavages	Charge	DeltaScore	DeltaCn	Rank	Search Engine Rank	m/z [Da]	MH+ [Da]	Theo. MH+ [Da]	DeltaM [ppm]	Deltam/z [Da]	Intensity	Activation Type	MS Order	Ion Inject Time [ms]	RT [min]	First Scan	Spectrum File	XCorr	Percolator q-Value	Percolator PEP
	Sequest HT (A11)	Unambiguous	TAISHVQNLITGVTK		1	6	XP_044346607.1	XP_044346672.1; XP_044346607.1; XP_044366633.1; XP_044424493.1; XP_044354787.1; XP_044359987.1	0	2	0.6025	0	1	1	791.453	1581.9	1581.9	1.65	0.0013	2.25067e+06	CID (Collision Induced Dissociation)	MS2	2.555	58.6902	15088	PD_3.raw	3.95	0	0.002191
	Sequest HT (A11)	Unambiguous	KFLDGIYVSDK		1	5	XP_044346607.1	XP_044346672.1; XP_044346607.1; XP_044366633.1; XP_044424493.1; XP_044354787.1	1	2	0.3214	0	1	1	642.847	1284.69	1284.68	2.16	0.00139	1.27917e+06	CID (Collision Induced Dissociation)	MS2	3.423	50.9368	12645	PD_3.raw	2.52	0	0.03019
	Sequest HT (A11)	Unambiguous	KFLDGIYVSDK		1	5	XP_044346607.1	XP_044346672.1; XP_044346607.1; XP_044366633.1; XP_044424493.1; XP_044354787.1	1	2	0.4882	0	1	1	642.846	1284.69	1284.68	1.4	0.0009	1.25427e+06	CID (Collision Induced Dissociation)	MS2	2.991	50.8847	12629	PD_3.raw	2.97	0.002543	0.08248
High	XP_044439510.1	endoplasmin homolog [Triticum aestivum]	0	4.173	3.70813	2	4	2	1	836	96	5.21	12.25	2
	Identifying Node	PSM Ambiguity	Annotated Sequence	Modifications	# Protein Groups	# Proteins	Master Protein Accessions	Protein Accessions	# Missed Cleavages	Charge	DeltaScore	DeltaCn	Rank	Search Engine Rank	m/z [Da]	MH+ [Da]	Theo. MH+ [Da]	DeltaM [ppm]	Deltam/z [Da]	Intensity	Activation Type	MS Order	Ion Inject Time [ms]	RT [min]	First Scan	Spectrum File	XCorr	Percolator q-Value	Percolator PEP
	Sequest HT (A11)	Unambiguous	LGAVPHGLSTDSEVVQR		1	3	XP_044439510.1	XP_044439510.1; XP_044433801.1; XP_044425254.1	0	3	0.4	0	1	1	588.979	1764.92	1764.92	-0.5	-0.00029	802405	CID (Collision Induced Dissociation)	MS2	3.976	46.0624	11139	PD_3.raw	3.5	0	0.0003141
	Sequest HT (A11)	Unambiguous	LGAVPHGLSTDSEVVQR		1	3	XP_044439510.1	XP_044439510.1; XP_044433801.1; XP_044425254.1	0	3	0.447	0	1	1	588.98	1764.93	1764.92	0.75	0.00044	2.14899e+06	CID (Collision Induced Dissociation)	MS2	2.443	46.0959	11146	PD_3.raw	3.49	0	0.003094
	Sequest HT (A11)	Unambiguous	APHDLYESYYNANK		1	3	XP_044439510.1	XP_044439510.1; XP_044433801.1; XP_044425254.1	0	3	0.368	0	1	1	562.259	1684.76	1684.76	1.19	0.00067	680465	CID (Collision Induced Dissociation)	MS2	3.893	42.11	9945	PD_3.raw	2.69	0.004664	0.2136
	Sequest HT (A11)	Unambiguous	APHDLYESYYNANK		1	3	XP_044439510.1	XP_044439510.1; XP_044433801.1; XP_044425254.1	0	3	0.2481	0	1	1	562.26	1684.76	1684.76	2.49	0.0014	1.19968e+06	CID (Collision Induced Dissociation)	MS2	3.578	42.2868	9998	PD_3.raw	2.58	0.006724	0.2336
High	XP_044340687.1	elongation factor 2-like [Triticum aestivum]	0	3.91	4.27046	2	3	2	1	843	93.7	6.07	11.08	2
	Identifying Node	PSM Ambiguity	Annotated Sequence	Modifications	# Protein Groups	# Proteins	Master Protein Accessions	Protein Accessions	# Missed Cleavages	Charge	DeltaScore	DeltaCn	Rank	Search Engine Rank	m/z [Da]	MH+ [Da]	Theo. MH+ [Da]	DeltaM [ppm]	Deltam/z [Da]	Intensity	Activation Type	MS Order	Ion Inject Time [ms]	RT [min]	First Scan	Spectrum File	XCorr	Percolator q-Value	Percolator PEP
	Sequest HT (A11)	Unambiguous	STLTDSLVAAAGIIAQEVAGDVR		1	13	XP_044340687.1	XP_044391422.1; XP_044424535.1; XP_044391423.1; XP_044365854.1; XP_044357184.1; XP_044439199.1; XP_044349238.1; XP_044400080.1; XP_044365852.1; XP_044391424.1; XP_044400078.1; XP_044340687.1; XP_044430170.1	0	3	0.5204	0	1	1	753.076	2257.21	2257.2	3.78	0.00284	460832	CID (Collision Induced Dissociation)	MS2	2.86	117.713	33001	PD_3.raw	4.17	0	0.03752
	Sequest HT (A11)	Unambiguous	RVIYASQLTAKPR		1	13	XP_044340687.1	XP_044391422.1; XP_044424535.1; XP_044391423.1; XP_044365854.1; XP_044357184.1; XP_044439199.1; XP_044349238.1; XP_044400080.1; XP_044365852.1; XP_044391424.1; XP_044400078.1; XP_044340687.1; XP_044430170.1	1	3	0.4079	0	1	1	501.633	1502.88	1502.88	2.47	0.00124	339257	CID (Collision Induced Dissociation)	MS2	12.101	32.8332	7258	PD_3.raw	3.8	0	0.003282
	Sequest HT (A11)	Unambiguous	STLTDSLVAAAGIIAQEVAGDVR		1	13	XP_044340687.1	XP_044391422.1; XP_044424535.1; XP_044391423.1; XP_044365854.1; XP_044357184.1; XP_044439199.1; XP_044349238.1; XP_044400080.1; XP_044365852.1; XP_044391424.1; XP_044400078.1; XP_044340687.1; XP_044430170.1	0	3	0.492	0	1	1	753.074	2257.21	2257.2	2.24	0.00168	1.57178e+06	CID (Collision Induced Dissociation)	MS2	2.863	117.649	32981	PD_3.raw	3.11	0.004664	0.1727
High	XP_044423543.1	110 kDa U5 small nuclear ribonucleoprotein component CLO-like [Triticum aestivum]	0	3.795	3.21932	2	4	2	1	994	110.2	5.4	10.98	2
	Identifying Node	PSM Ambiguity	Annotated Sequence	Modifications	# Protein Groups	# Proteins	Master Protein Accessions	Protein Accessions	# Missed Cleavages	Charge	DeltaScore	DeltaCn	Rank	Search Engine Rank	m/z [Da]	MH+ [Da]	Theo. MH+ [Da]	DeltaM [ppm]	Deltam/z [Da]	Intensity	Activation Type	MS Order	Ion Inject Time [ms]	RT [min]	First Scan	Spectrum File	XCorr	Percolator q-Value	Percolator PEP
	Sequest HT (A11)	Unambiguous	KIEHIYTGQQDSSIVDAMK		1	3	XP_044423543.1	XP_044430028.1; XP_044437190.1; XP_044423543.1	1	3	0.4142	0	1	1	721.698	2163.08	2163.08	1.95	0.0014	1.3043e+06	CID (Collision Induced Dissociation)	MS2	2.542	50.3141	12449	PD_3.raw	2.68	0	0.001367
	Sequest HT (A11)	Unambiguous	KIEHIYTGQQDSSIVDAMK		1	3	XP_044423543.1	XP_044430028.1; XP_044437190.1; XP_044423543.1	1	3	0.4401	0	1	1	721.698	2163.08	2163.08	2.63	0.00189	867568	CID (Collision Induced Dissociation)	MS2	2.437	50.3609	12462	PD_3.raw	2.84	0	0.01688
	Sequest HT (A11)	Unambiguous	ILNANIAPEPLHR		1	3	XP_044423543.1	XP_044430028.1; XP_044437190.1; XP_044423543.1	0	3	0.5035	0	1	1	486.613	1457.82	1457.82	1.6	0.00078	1.44639e+06	CID (Collision Induced Dissociation)	MS2	3.83	49.7822	12283	PD_3.raw	2.86	0.002543	0.1173
	Sequest HT (A11)	Unambiguous	ILNANIAPEPLHR		1	3	XP_044423543.1	XP_044430028.1; XP_044437190.1; XP_044423543.1	0	3	0.4654	0	1	1	486.613	1457.83	1457.82	2.41	0.00117	1.50779e+06	CID (Collision Induced Dissociation)	MS2	2.464	49.6549	12242	PD_3.raw	2.6	0.002543	0.1222
High	XP_044405773.1	splicing factor 3B subunit 2-like [Triticum aestivum]	0	3.735	3.7296	2	2	2	1	858	96.7	5	5.41	2
	Identifying Node	PSM Ambiguity	Annotated Sequence	Modifications	# Protein Groups	# Proteins	Master Protein Accessions	Protein Accessions	# Missed Cleavages	Charge	DeltaScore	DeltaCn	Rank	Search Engine Rank	m/z [Da]	MH+ [Da]	Theo. MH+ [Da]	DeltaM [ppm]	Deltam/z [Da]	Intensity	Activation Type	MS Order	Ion Inject Time [ms]	RT [min]	First Scan	Spectrum File	XCorr	Percolator q-Value	Percolator PEP
	Sequest HT (A11)	Unambiguous	IAPGTLYGSSHTYVVGAQDK		1	3	XP_044405773.1	XP_044421857.1; XP_044415703.1; XP_044405773.1	0	2	0.5516	0	1	1	1032.52	2064.04	2064.04	1.16	0.0012	1183305	CID (Collision Induced Dissociation)	MS2	3.349	50.4805	12501	PD_3.raw	3.1	0	0.01408
	Sequest HT (A11)	Unambiguous	LTSHGDLYYEGK		1	3	XP_044405773.1	XP_044421857.1; XP_044415703.1; XP_044405773.1	0	3	0.2684	0	1	1	461.559	1382.66	1382.66	1.98	0.00091	158687	CID (Collision Induced Dissociation)	MS2	23.966	31.8632	7000	PD_3.raw	2.31	0	0.01307
High	XP_044399391.1	elongation factor 1-alpha isoform X1 [Triticum aestivum]	0	3.676	2.56757	2	4	2	1	740	83.1	8.97	10.88	2
	Identifying Node	PSM Ambiguity	Annotated Sequence	Modifications	# Protein Groups	# Proteins	Master Protein Accessions	Protein Accessions	# Missed Cleavages	Charge	DeltaScore	DeltaCn	Rank	Search Engine Rank	m/z [Da]	MH+ [Da]	Theo. MH+ [Da]	DeltaM [ppm]	Deltam/z [Da]	Intensity	Activation Type	MS Order	Ion Inject Time [ms]	RT [min]	First Scan	Spectrum File	XCorr	Percolator q-Value	Percolator PEP
	Sequest HT (A11)	Unambiguous	IGGIGTVPVGR		1	10	XP_044399391.1	XP_044390705.1; XP_044390706.1; XP_044363146.1; XP_044370211.1; XP_044399391.1; XP_044330175.1; XP_044432765.1; XP_044455095.1; XP_044390704.1; XP_044363144.1	0	2	0.4613	0	1	1	513.31	1025.61	1025.61	2.09	0.00107	1.8065e+06	CID (Collision Induced Dissociation)	MS2	2.179	45.6246	11001	PD_3.raw	3.36	0	0.007333
	Sequest HT (A11)	Unambiguous	IGGIGTVPVGR		1	10	XP_044399391.1	XP_044390705.1; XP_044390706.1; XP_044363146.1; XP_044370211.1; XP_044399391.1; XP_044330175.1; XP_044432765.1; XP_044455095.1; XP_044390704.1; XP_044363144.1	0	2	0.4449	0	1	1	513.31	1025.61	1025.61	1.97	0.00101	1.33553e+06	CID (Collision Induced Dissociation)	MS2	4.013	45.6881	11021	PD_3.raw	2.63	0	0.002362
	Sequest HT (A11)	Unambiguous	LPLQDVYK		1	10	XP_044399391.1	XP_044390705.1; XP_044390706.1; XP_044363146.1; XP_044370211.1; XP_044399391.1; XP_044330175.1; XP_044432765.1; XP_044455095.1; XP_044390704.1; XP_044363144.1	0	2	0.3203	0	1	1	488.28	975.553	975.551	2.37	0.00116	947709	CID (Collision Induced Dissociation)	MS2	7.424	46.9858	11415	PD_3.raw	2.56	0.002543	0.08934
	Sequest HT (A11)	Unambiguous	LPLQDVYK		1	10	XP_044399391.1	XP_044390705.1; XP_044390706.1; XP_044363146.1; XP_044370211.1; XP_044399391.1; XP_044330175.1; XP_044432765.1; XP_044455095.1; XP_044390704.1; XP_044363144.1	0	2	0.3103	0	1	1	488.28	975.553	975.551	2.12	0.00103	813704	CID (Collision Induced Dissociation)	MS2	7.574	46.9334	11400	PD_3.raw	2.32	0.006724	0.2482
High	XP_044356354.1	importin subunit alpha-1a isoform X2 [Triticum aestivum]	0	3.654	6.67939	2	4	2	1	524	57.3	5.19	7.83	2
	Identifying Node	PSM Ambiguity	Annotated Sequence	Modifications	# Protein Groups	# Proteins	Master Protein Accessions	Protein Accessions	# Missed Cleavages	Charge	DeltaScore	DeltaCn	Rank	Search Engine Rank	m/z [Da]	MH+ [Da]	Theo. MH+ [Da]	DeltaM [ppm]	Deltam/z [Da]	Intensity	Activation Type	MS Order	Ion Inject Time [ms]	RT [min]	First Scan	Spectrum File	XCorr	Percolator q-Value	Percolator PEP
	Sequest HT (A11)	Unambiguous	EGLQAQAPIPAAGVEK		1	1	XP_044356354.1	XP_044356354.1	0	2	0.4602	0	1	1	789.93	1578.85	1578.85	2.99	0.00236	1.02152e+06	CID (Collision Induced Dissociation)	MS2	3.196	49.7967	12289	PD_3.raw	4.02	0	0.01194
	Sequest HT (A11)	Unambiguous	GKPQPAFDQTKPALPALAR		1	1	XP_044356354.1	XP_044356354.1	0	3	0.2757	0	1	1	669.378	2006.12	2006.12	0.71	0.00048	1.69912e+06	CID (Collision Induced Dissociation)	MS2	2.675	51.7361	12896	PD_3.raw	1.85	0	0.03377
	Sequest HT (A11)	Unambiguous	GKPQPAFDQTKPALPALAR		1	1	XP_044356354.1	XP_044356354.1	0	3	0.26	0	1	1	669.378	2006.12	2006.12	0.35	0.00023	1.86045e+06	CID (Collision Induced Dissociation)	MS2	2.399	51.5729	12846	PD_3.raw	1.5	0	0.01858
	Sequest HT (A11)	Unambiguous	EGLQAQAPIPAAGVEK		1	1	XP_044356354.1	XP_044356354.1	0	2	0.4738	0	1	1	789.929	1578.85	1578.85	1.91	0.00151	1.22459e+06	CID (Collision Induced Dissociation)	MS2	3.478	49.9078	12323	PD_3.raw	3.82	0.002543	0.08543
High	XP_044431686.1	pre-mRNA-processing-splicing factor 8A-like [Triticum aestivum]	0	3.277	1.64905	2	4	2	1	2365	275.4	8.78	11.86	2
	Identifying Node	PSM Ambiguity	Annotated Sequence	Modifications	# Protein Groups	# Proteins	Master Protein Accessions	Protein Accessions	# Missed Cleavages	Charge	DeltaScore	DeltaCn	Rank	Search Engine Rank	m/z [Da]	MH+ [Da]	Theo. MH+ [Da]	DeltaM [ppm]	Deltam/z [Da]	Intensity	Activation Type	MS Order	Ion Inject Time [ms]	RT [min]	First Scan	Spectrum File	XCorr	Percolator q-Value	Percolator PEP
	Sequest HT (A11)	Unambiguous	YLTEHPDPNNENMVGYNNK		1	6	XP_044431686.1	XP_044381188.1; XP_044388635.1; XP_044431686.1; XP_044425368.1; XP_044438666.1; XP_044397276.1	0	3	0.4854	0	1	1	750.338	2249	2248.99	3.39	0.00254	415818	CID (Collision Induced Dissociation)	MS2	5.203	42.4705	10056	PD_3.raw	3.09	0	0.003832
	Sequest HT (A11)	Unambiguous	YLTEHPDPNNENMVGYNNK		1	6	XP_044431686.1	XP_044381188.1; XP_044388635.1; XP_044431686.1; XP_044425368.1; XP_044438666.1; XP_044397276.1	0	3	0.4539	0	1	1	750.336	2248.99	2248.99	0.79	0.00059	295265	CID (Collision Induced Dissociation)	MS2	4.157	42.5191	10069	PD_3.raw	2.71	0	0.03705
	Sequest HT (A11)	Unambiguous	TDVIQALGGVEGILEHTLFK		1	6	XP_044431686.1	XP_044381188.1; XP_044388635.1; XP_044431686.1; XP_044425368.1; XP_044438666.1; XP_044397276.1	0	3	0.5913	0	1	1	714.062	2140.17	2140.16	2.5	0.00178	1.07326e+06	CID (Collision Induced Dissociation)	MS2	3.22	116.029	32475	PD_3.raw	3.23	0.002543	0.1379
	Sequest HT (A11)	Unambiguous	TDVIQALGGVEGILEHTLFK		1	6	XP_044431686.1	XP_044381188.1; XP_044388635.1; XP_044431686.1; XP_044425368.1; XP_044438666.1; XP_044397276.1	0	3	0.4876	0	1	1	714.061	2140.17	2140.16	1.3	0.00093	755196	CID (Collision Induced Dissociation)	MS2	4.16	115.981	32461	PD_3.raw	2.83	0.004664	0.2271
High	XP_044332259.1	protein LEO1 homolog [Triticum aestivum]	0	2.228	4.68278	2	2	2	1	662	75.7	4.63	5.27	2
	Identifying Node	PSM Ambiguity	Annotated Sequence	Modifications	# Protein Groups	# Proteins	Master Protein Accessions	Protein Accessions	# Missed Cleavages	Charge	DeltaScore	DeltaCn	Rank	Search Engine Rank	m/z [Da]	MH+ [Da]	Theo. MH+ [Da]	DeltaM [ppm]	Deltam/z [Da]	Intensity	Activation Type	MS Order	Ion Inject Time [ms]	RT [min]	First Scan	Spectrum File	XCorr	Percolator q-Value	Percolator PEP
	Sequest HT (A11)	Unambiguous	GMDSEEDGYEQQAVPSR		1	3	XP_044332259.1	XP_044332259.1; XP_044324001.1; XP_044457053.1	0	2	0.511	0	1	1	949.401	1897.79	1897.79	3.69	0.00351	362788	CID (Collision Induced Dissociation)	MS2	37.842	38.7699	8955	PD_3.raw	3.19	0	0.03017
	Sequest HT (A11)	Unambiguous	EKPVGPPLNLVVPR		1	3	XP_044332259.1	XP_044332259.1; XP_044324001.1; XP_044457053.1	0	2	0.5913	0	1	1	757.958	1514.91	1514.91	1.61	0.00122	2.15603e+06	CID (Collision Induced Dissociation)	MS2	2.626	59.4472	15323	PD_3.raw	2.08	0.004664	0.196
High	XP_044387598.1	DNA-directed RNA polymerases I, II, and III subunit RPABC5-like [Triticum aestivum]	0	1.85	18.1818	2	3	2	1	132	14.7	8.27	2.9	2
	Identifying Node	PSM Ambiguity	Annotated Sequence	Modifications	# Protein Groups	# Proteins	Master Protein Accessions	Protein Accessions	# Missed Cleavages	Charge	DeltaScore	DeltaCn	Rank	Search Engine Rank	m/z [Da]	MH+ [Da]	Theo. MH+ [Da]	DeltaM [ppm]	Deltam/z [Da]	Intensity	Activation Type	MS Order	Ion Inject Time [ms]	RT [min]	First Scan	Spectrum File	XCorr	Percolator q-Value	Percolator PEP
	Sequest HT (A11)	Unambiguous	MLMTHVDLIEK		1	6	XP_044387598.1	XP_044387598.1; XP_044380252.1; XP_044341880.1; XP_044341879.1; XP_044341877.1; XP_044341878.1	0	3	0.1757	0	1	1	443.902	1329.69	1329.69	1.76	0.00078	3.8196e+06	CID (Collision Induced Dissociation)	MS2	1.342	54.0681	13630	PD_3.raw	1.48	0.002543	0.08915
	Sequest HT (A11)	Unambiguous	LLNYNTLEKTETS		1	2	XP_044387598.1	XP_044387598.1; XP_044380252.1	1	2	0.5172	0	1	1	763.394	1525.78	1525.77	3.54	0.0027	1.1589e+06	CID (Collision Induced Dissociation)	MS2	1.83	50.7693	12592	PD_3.raw	2.9	0.004664	0.1584
	Sequest HT (A11)	Unambiguous	MLMTHVDLIEK		1	6	XP_044387598.1	XP_044387598.1; XP_044380252.1; XP_044341880.1; XP_044341879.1; XP_044341877.1; XP_044341878.1	0	3	0.3978	0	1	1	443.902	1329.69	1329.69	1.28	0.00057	1.41106e+06	CID (Collision Induced Dissociation)	MS2	3.641	54.0222	13617	PD_3.raw	1.81	0.006724	0.2413
