# Supplementary material for: A remodeled RNA polymerase II complex catalyzing viroid RNA-templated transcription
Source: PLoS Pathog. 2022 Sep 19;18(9):e1010850. doi: 10.1371/journal.ppat.1010850 (PMC9521916; doi:10.1371/journal.ppat.1010850)
Supplement: S7 Dataset — (XLSX) [file ppat.1010850.s014.xlsx]

## Sheet: Figure 1A
S7 Dataset. Numerical values for graphing in Figure 1A, Figure 3, and Figure 4B.
Product signals in RNA gel blots (area density quantified by imageJ)
Pol II (conc in nM)	WT TFIIIA-7ZF (conc in nM)	rep1	rep2	rep3
0	0	0	0	0
5.4	0	3054.96	954.107	700	(set as 1 for fold change comparisons)
5.4	18	30142.7	11145	5210.39
5.4	30	16607.3	20651.7	4241.16
5.4	60	14420.6	5325.05	3740.06

## Sheet: Figure 3
Product signals in RNA gel blots (area density quantified by imageJ)
		rep1	rep2	rep3
Pol II (conc in nM)	zf1 TFIIIA-7ZF (conc in nM)
0	0	0	0	0
5.4	0	0.40064	0.4841	0.3768	(set as 1 for fold change comparisons)
5.4	18	0.59897	0.6116	0.292
5.4	30	0.10002	0.4792	0.4
5.4	60	0.2898	0.0048	0.3024
Pol II (conc in nM)	zf2 TFIIIA-7ZF (conc in nM)
0	0	0	0	0
5.4	0	0.40064	0.46191	0.4841	(set as 1 for fold change comparisons)
5.4	18	0.59897	0.34168	0.6116
5.4	30	0.10002	0.30833	0.4792
5.4	60	0.2898	0.00782	0.0048
Pol II (conc in nM)	zf3 TFIIIA-7ZF (conc in nM)
0	0	0	0	0
5.4	0	0.26875	0.92253	0.56966	(set as 1 for fold change comparisons)
5.4	18	0.26564	0.37882	0.54528
5.4	30	0.18458	0.72324	0.5138
5.4	60	0.08643	1.30503	0.40764
Pol II (conc in nM)	zf4 TFIIIA-7ZF (conc in nM)
0	0	0	0	0
5.4	0	0.6903	0.7883	0.3778	(set as 1 for fold change comparisons)
5.4	18	0.8623	0.363	0.5587
5.4	30	1.0359	1.2067	0.6717
5.4	60	1.8117	1.1371	0.6299
Pol II (conc in nM)	zf5 TFIIIA-7ZF (conc in nM)
0	0	0	0	0
5.4	0	0.1269	0.2142	0.1382	(set as 1 for fold change comparisons)
5.4	18	0.3621	0.4214	0.2962
5.4	30	0.1506	0.7646	0.1957
5.4	60	0.3724	0.95	0.1482
Pol II (conc in nM)	zf6 TFIIIA-7ZF (conc in nM)
0	0	0	0	0
5.4	0	0.44527	0.87379	1.26384	(set as 1 for fold change comparisons)
5.4	18	0.39117	1.36102	0.74026
5.4	30	0.27424	1.85876	1.43917
5.4	60	0.68227	0.50066	1.70698
Pol II (conc in nM)	zf7 TFIIIA-7ZF (conc in nM)
0	0	0	0	0
5.4	0	0.4622	1.1738	0.766	(set as 1 for fold change comparisons)
5.4	18	0.9846	0.6115	2.0333
5.4	30	1.1887	1.3636	2.1733
5.4	60	1.258	2.0514	1.6626

## Sheet: Figure 4B
Protein signals in immunoblots (area density quantified by imageJ)
	None	WT	zf1	zf2	zf3	zf4	zf5	zf6	zf7
Rep1
Pol II Input	620.435	740.971	667.142	858.435	1215.56	758.142	414.435	731.435	758.435
Pol II Pull-down	761.435	955.728	44.778	193.192	358.192	628.042	284.556	949.506	786.577
TFIIIA-7ZF Input	0	2504.96	2125.99	2057.46	2147.58	2599.36	3435.01	3789.82	4162.35
TFIIIA-7ZF Pull-down	0	2072.89	113.192	497.042	735.749	1840.72	3583.5	4525.72	2139.53
Rep2
Pol II Input	250.728	278.899	459.899	499.728	492.314	228.071	442.607	475.728	367.607
Pol II Pull-down	170.485	196.192	27.485	20.462	15.243	103.728	195.485	258.314	171.899
TFIIIA-7ZF Input	0	3043.41	2962.36	2974.74	3195.77	4101.55	3493.15	3848.45	3556.33
TFIIIA-7ZF Pull-down	0	3410.08	452.163	529.163	663.577	2879.01	4120.08	4338.06	1604.99
Rep3
Pol II Input	785.284	703.556	526.678	659.87	656.799	526.678	547.849	625.435	371.556
Pol II Pull-down	1050.73	1171.26	12.01	47.485	237.899	564.385	490.435	1005.21	436.142
TFIIIA-7ZF Input	0	3187.41	3471.82	2192.99	5006.18	6296.79	3509.94	4393.06	5833.31
TFIIIA-7ZF Pull-down	0	2560.99	155.728	425.678	417.971	2571.11	3193.26	3656.53	3402.3
